# Supplementary material for: Mycorrhizal lipochitinoligosaccharides (LCOs) depolarize root hairs of Medicago truncatula
Source: PLoS One. 2018 May 31;13(5):e0198126. doi: 10.1371/journal.pone.0198126 (PMC5979017; doi:10.1371/journal.pone.0198126)
Supplement: S1 Table — (XLSX) [file pone.0198126.s001.xlsx]

## Sheet: Fig. 1B
	A17 Nod-LCO		R108 Nod-LCO
	8.4.2014 3		5.12.14 #1
time (s)	Em (mV)	time s	Em (mV)
0	-170.532	0	-170.593
0.1	-170.319	0.179999	-170.99
0.2	-170.563	0.379998	-171.112
0.3	-170.593	0.579997	-170.929
0.4	-170.563	0.779996	-171.295
0.5	-170.471	0.979995	-171.6
0.6	-170.319	1.17999	-171.753
0.7	-170.776	1.37999	-171.936
0.8	-170.441	1.57999	-172.028
0.9	-170.471	1.77999	-171.845
1	-170.502	1.97999	-172.119
1.1	-170.41	2.17999	-172.272
1.2	-170.654	2.37999	-172.028
1.3	-170.563	2.57999	-172.455
1.4	-170.654	2.77999	-172.211
1.5	-170.715	2.97999	-172.302
1.6	-170.715	3.17998	-172.455
1.7	-170.624	3.37998	-172.546
1.8	-170.624	3.57998	-172.272
1.9	-170.654	3.77998	-172.485
2	-170.746	3.97998	-172.577
2.1	-170.41	4.17998	-172.699
2.2	-170.776	4.37998	-172.76
2.3	-170.654	4.57998	-172.913
2.4	-170.654	4.77998	-173.096
2.5	-170.563	4.97997	-172.943
2.6	-170.776	5.17997	-172.913
2.7	-170.471	5.37997	-173.157
2.8	-170.685	5.57997	-172.943
2.9	-170.776	5.77997	-172.577
3	-170.654	5.97997	-172.546
3.1	-170.715	6.17997	-172.699
3.2	-170.715	6.37997	-172.607
3.3	-170.685	6.57997	-172.668
3.4	-170.746	6.77997	-172.882
3.5	-170.746	6.97996	-172.974
3.6	-170.624	7.17997	-173.126
3.7	-170.746	7.37996	-173.187
3.8	-170.807	7.57996	-173.37
3.9	-170.563	7.77996	-173.126
4	-170.807	7.97996	-173.248
4.1	-170.593	8.17996	-173.035
4.2	-170.502	8.37996	-173.309
4.3	-170.624	8.57996	-173.096
4.4	-170.532	8.77996	-173.126
4.5	-170.654	8.97996	-173.126
4.6	-170.38	9.17995	-173.584
4.7	-170.441	9.37995	-173.554
4.8	-170.441	9.57995	-173.401
4.9	-170.288	9.77995	-173.645
5	-170.38	9.97995	-173.798
5.1	-170.532	10.1799	-173.401
5.2	-170.502	10.3799	-173.401
5.3	-170.471	10.58	-173.492
5.4	-170.502	10.7799	-173.675
5.5	-170.471	10.98	-173.584
5.6	-170.258	11.1799	-173.492
5.7	-170.502	11.3799	-173.645
5.8	-170.471	11.5799	-173.645
5.9	-170.471	11.7799	-173.492
6	-170.41	11.9799	-173.645
6.1	-170.593	12.1799	-173.523
6.2	-170.502	12.3799	-173.523
6.3	-170.502	12.5799	-173.431
6.4	-170.624	12.7799	-173.614
6.5	-170.563	12.9799	-173.462
6.6	-170.654	13.1799	-173.492
6.7	-170.593	13.3799	-173.462
6.8	-170.624	13.5799	-173.706
6.9	-170.471	13.7799	-173.554
7	-170.654	13.9799	-173.554
7.1	-170.654	14.1799	-173.554
7.2	-170.685	14.3799	-173.584
7.3	-170.593	14.5799	-173.737
7.4	-170.715	14.7799	-173.706
7.5	-170.593	14.9799	-173.614
7.6	-170.471	15.1799	-173.95
7.7	-170.685	15.3799	-173.523
7.8	-170.624	15.5799	-173.431
7.9	-170.441	15.7799	-173.675
8	-170.441	15.9799	-173.492
8.1	-170.593	16.1799	-173.492
8.2	-170.715	16.3799	-173.614
8.3	-170.563	16.5799	-173.462
8.4	-170.593	16.7799	-173.554
8.5	-170.807	16.9799	-173.798
8.6	-170.807	17.1799	-173.584
8.7	-170.685	17.3799	-173.492
8.8	-170.532	17.5799	-173.401
8.9	-170.685	17.7799	-173.492
9	-170.654	17.9799	-173.523
9.1	-170.715	18.1799	-173.828
9.2	-170.502	18.3799	-173.706
9.3	-170.685	18.5799	-173.523
9.4	-170.715	18.7799	-173.462
9.5	-170.624	18.9799	-173.279
9.6	-170.685	19.1799	-173.645
9.7	-170.502	19.3799	-173.614
9.8	-170.41	19.5799	-173.554
9.9	-170.624	19.7799	-173.706
10	-170.715	19.9799	-173.523
10.1	-170.685	20.1799	-173.859
10.2	-170.776	20.3799	-173.614
10.3	-170.593	20.5799	-173.92
10.4	-170.685	20.7799	-173.584
10.5	-170.563	20.9799	-173.798
10.6	-170.624	21.1799	-173.706
10.7	-170.471	21.3799	-173.523
10.8	-170.746	21.5799	-173.889
10.9	-170.471	21.7799	-173.889
11	-170.654	21.9799	-174.042
11.1	-170.654	22.1799	-174.133
11.2	-170.593	22.3799	-174.133
11.3	-170.624	22.5799	-173.981
11.4	-170.654	22.7799	-173.981
11.5	-170.715	22.9799	-174.103
11.6	-170.868	23.1799	-174.164
11.7	-170.685	23.3799	-173.95
11.8	-170.837	23.5799	-173.859
11.9	-170.929	23.7799	-173.981
12	-170.654	23.9799	-173.889
12.1	-170.685	24.1799	-174.072
12.2	-170.868	24.3799	-173.737
12.3	-170.959	24.5799	-173.889
12.4	-170.807	24.7799	-173.981
12.5	-170.685	24.9799	-173.859
12.6	-170.959	25.1799	-173.95
12.7	-170.654	25.3799	-173.981
12.8	-170.746	25.5799	-173.737
12.9	-170.593	25.7799	-174.011
13	-170.532	25.9799	-173.95
13.1	-170.959	26.1799	-173.859
13.2	-170.959	26.3799	-173.92
13.3	-170.929	26.5799	-173.859
13.4	-170.868	26.7799	-173.92
13.5	-170.959	26.9799	-173.981
13.6	-170.807	27.1799	-173.95
13.7	-170.715	27.3799	-174.042
13.8	-170.807	27.5799	-173.92
13.9	-170.959	27.7799	-173.828
14	-170.99	27.9799	-173.859
14.1	-170.99	28.1799	-174.133
14.2	-170.929	28.3799	-173.981
14.3	-170.563	28.5799	-173.828
14.4	-170.868	28.7799	-173.828
14.5	-170.746	28.9799	-174.133
14.6	-170.929	29.1799	-174.225
14.7	-170.868	29.3799	-174.011
14.8	-170.959	29.5799	-173.95
14.9	-170.959	29.7798	-174.011
15	-170.929	29.9798	-174.011
15.1	-170.99	30.1798	-174.255
15.2	-170.776	30.3799	-174.225
15.3	-170.868	30.5799	-174.164
15.4	-170.959	30.7798	-174.042
15.5	-170.959	30.9798	-174.408
15.6	-170.959	31.1798	-174.133
15.7	-170.99	31.3798	-174.286
15.8	-170.654	31.5798	-174.377
15.9	-170.807	31.7798	-174.469
16	-170.532	31.9798	-174.255
16.1	-170.471	32.1798	-174.164
16.2	-170.532	32.3798	-174.286
16.3	-170.38	32.5798	-174.164
16.4	-170.41	32.7798	-174.225
16.5	-170.502	32.9798	-174.103
16.6	-170.563	33.1798	-174.316
16.7	-170.441	33.3798	-174.286
16.8	-170.532	33.5798	-174.316
16.9	-170.502	33.7798	-174.377
17	-170.471	33.9798	-174.255
17.1	-170.593	34.1798	-174.377
17.2	-170.593	34.3798	-174.622
17.3	-170.532	34.5798	-174.835
17.4	-170.746	34.7798	-174.957
17.5	-170.532	34.9798	-175.171
17.6	-170.502	35.1798	-175.079
17.7	-170.471	35.3798	-174.957
17.8	-170.685	35.5798	-174.805
17.9	-170.654	35.7798	-174.835
18	-170.654	35.9798	-174.774
18.1	-170.685	36.1798	-174.774
18.2	-170.685	36.3798	-174.896
18.3	-170.441	36.5798	-174.591
18.4	-170.654	36.7798	-174.683
18.5	-170.654	36.9798	-174.744
18.6	-170.502	37.1798	-174.744
18.7	-170.654	37.3798	-174.683
18.8	-170.471	37.5798	-174.774
18.9	-170.441	37.7798	-174.744
19	-170.41	37.9798	-174.683
19.1	-170.624	38.1798	-174.683
19.2	-170.99	38.3798	-174.744
19.3	-170.624	38.5798	-174.56
19.4	-170.715	38.7798	-174.56
19.5	-170.685	38.9798	-174.835
19.6	-170.715	39.1798	-174.805
19.7	-170.929	39.3798	-174.652
19.8	-170.685	39.5798	-174.683
19.9	-170.868	39.7798	-174.713
20	-170.837	39.9798	-174.713
20.1	-170.624	40.1798	-174.652
20.2	-170.715	40.3798	-174.439
20.3	-170.532	40.5798	-174.408
20.4	-170.624	40.7798	-174.56
20.5	-170.685	40.9798	-174.622
20.6	-170.563	41.1798	-174.53
20.7	-170.532	41.3798	-174.316
20.8	-170.41	41.5798	-174.5
20.9	-170.227	41.7798	-174.469
21	-170.441	41.9798	-174.591
21.1	-170.441	42.1798	-174.194
21.2	-170.288	42.3798	-174.103
21.3	-170.227	42.5798	-173.706
21.4	-170.319	42.7798	-174.194
21.5	-170.319	42.9798	-173.706
21.6	-170.41	43.1798	-173.859
21.7	-170.227	43.3798	-174.133
21.8	-170.41	43.5798	-175.11
21.9	-170.258	43.7798	-176.88
22	-170.38	43.9798	-174.286
22.1	-170.38	44.1798	-174.5
22.2	-170.319	44.3798	-174.835
22.3	-170.166	44.5798	-175.415
22.4	-170.258	44.7798	-176.025
22.5	-170.258	44.9798	-176.208
22.6	-170.319	45.1798	-174.835
22.7	-170.288	45.3798	-174.866
22.8	-170.196	45.5798	-174.744
22.9	-170.075	45.7798	-174.896
23	-169.922	45.9798	-174.957
23.1	-169.678	46.1798	-174.866
23.2	-169.464	46.3798	-174.744
23.3	-169.525	46.5798	-174.744
23.4	-169.495	46.7798	-174.774
23.5	-169.678	46.9798	-174.683
23.6	-169.8	47.1798	-174.713
23.7	-169.464	47.3798	-174.805
23.8	-169.617	47.5798	-174.957
23.9	-169.678	47.7798	-174.866
24	-169.495	47.9798	-174.957
24.1	-169.678	48.1798	-174.957
24.2	-169.495	48.3798	-174.957
24.3	-169.342	48.5798	-174.988
24.4	-169.342	48.7798	-174.988
24.5	-169.342	48.9798	-174.835
24.6	-169.25	49.1798	-174.866
24.7	-169.495	49.3798	-175.079
24.8	-169.373	49.5797	-175.018
24.9	-169.495	49.7797	-174.957
25	-169.861	49.9798	-175.018
25.1	-169.464	50.1797	-175.049
25.2	-169.281	50.3798	-175.201
25.3	-169.342	50.5797	-174.957
25.4	-169.128	50.7797	-175.079
25.5	-169.128	50.9798	-175.079
25.6	-169.006	51.1797	-175.049
25.7	-169.006	51.3798	-175.079
25.8	-169.037	51.5797	-175.049
25.9	-169.22	51.7797	-175.079
26	-169.067	51.9797	-175.049
26.1	-169.037	52.1797	-175.079
26.2	-168.945	52.3797	-175.171
26.3	-169.006	52.5797	-174.957
26.4	-169.098	52.7797	-174.957
26.5	-168.915	52.9797	-175.049
26.6	-168.976	53.1797	-174.988
26.7	-169.006	53.3797	-174.988
26.8	-169.25	53.5797	-175.049
26.9	-169.25	53.7797	-175.171
27	-169.342	53.9797	-174.957
27.1	-169.159	54.1797	-175.232
27.2	-169.098	54.3797	-174.896
27.3	-169.159	54.5797	-175.049
27.4	-169.128	54.7797	-174.957
27.5	-169.128	54.9797	-174.988
27.6	-169.159	55.1797	-174.957
27.7	-169.281	55.3797	-174.866
27.8	-169.159	55.5797	-174.835
27.9	-169.311	55.7797	-174.896
28	-169.281	55.9797	-174.866
28.1	-169.159	56.1797	-174.713
28.2	-169.098	56.3797	-174.225
28.3	-169.067	56.5797	-174.225
28.4	-169.128	56.7797	-174.286
28.5	-169.067	56.9797	-174.53
28.6	-169.128	57.1797	-174.591
28.7	-169.25	57.3797	-174.56
28.8	-169.22	57.5797	-174.469
28.9	-169.281	57.7797	-174.591
29	-169.464	57.9797	-174.56
29.1	-169.464	58.1797	-174.744
29.2	-169.25	58.3797	-174.225
29.3	-169.342	58.5797	-176.178
29.4	-169.434	58.7797	-175.659
29.5	-169.434	58.9797	-175.201
29.6	-169.556	59.1797	-175.171
29.7	-169.617	59.3797	-176.331
29.8	-169.556	59.5797	-171.631
29.9	-169.556	59.7797	-175.995
30	-169.678	59.9797	-175.323
30.1	-169.983	60.0197	-175.14
30.2	-169.617	60.3797	-174.652
30.3	-169.922	60.5797	-175.049
30.4	-169.464	60.7797	-175.049
30.5	-169.556	60.9797	-175.171
30.6	-169.525	61.1797	-175.293
30.7	-169.495	61.3797	-175.232
30.8	-169.403	61.5797	-175.079
30.9	-169.464	61.7797	-174.744
31	-169.22	61.9797	-174.652
31.1	-169.159	62.1797	-174.683
31.2	-169.159	62.3797	-174.774
31.3	-169.006	62.5797	-174.439
31.4	-169.25	62.7797	-174.622
31.5	-169.128	62.9797	-175.018
31.6	-169.25	63.1797	-175.018
31.7	-169.281	63.3797	-175.079
31.8	-169.067	63.5797	-175.201
31.9	-169.006	63.7797	-175.385
32	-168.762	63.9797	-175.293
32.1	-168.396	64.1797	-175.323
32.2	-168.304	64.3797	-175.568
32.3	-168.213	64.5797	-175.537
32.4	-168.274	64.7797	-175.323
32.5	-168.304	64.9797	-175.476
32.6	-168.091	65.1797	-175.476
32.7	-168.243	65.3797	-175.171
32.8	-168.396	65.5797	-175.232
32.9	-168.274	65.7797	-175.262
33	-168.304	65.9797	-175.049
33.1	-168.457	66.1797	-174.988
33.2	-168.518	66.3797	-175.171
33.3	-168.457	66.5797	-175.323
33.4	-168.701	66.7797	-175.446
33.5	-168.671	66.9797	-175.537
33.6	-168.762	67.1797	-175.323
33.7	-168.701	67.3797	-175.415
33.8	-168.793	67.5797	-175.476
33.9	-168.793	67.7797	-175.415
34	-169.006	67.9797	-175.415
34.1	-169.037	68.1797	-175.537
34.2	-168.945	68.3797	-175.72
34.3	-168.915	68.5797	-175.659
34.4	-169.006	68.7797	-175.629
34.5	-168.762	68.9797	-175.446
34.6	-168.671	69.1797	-175.568
34.7	-168.701	69.3796	-175.69
34.8	-168.579	69.5797	-175.568
34.9	-168.549	69.7797	-175.659
35	-168.518	69.9797	-175.659
35.1	-168.671	70.1796	-175.659
35.2	-168.701	70.3796	-175.903
35.3	-168.671	70.5797	-175.69
35.4	-168.884	70.7797	-175.659
35.5	-168.823	70.9796	-175.751
35.6	-169.006	71.1796	-175.629
35.7	-168.915	71.3796	-175.72
35.8	-168.854	71.5796	-175.812
35.9	-169.037	71.7797	-176.025
36	-169.006	71.9796	-176.148
36.1	-169.037	72.1796	-175.934
36.2	-169.006	72.3796	-177.002
36.3	-169.128	72.5796	-175.903
36.4	-169.006	72.7796	-175.598
36.5	-169.067	72.9796	-175.842
36.6	-169.067	73.1796	-175.903
36.7	-169.22	73.3796	-175.812
36.8	-169.006	73.5796	-176.025
36.9	-169.067	73.7796	-176.025
37	-169.22	73.9796	-175.69
37.1	-169.098	74.1796	-176.208
37.2	-169.25	74.3796	-174.469
37.3	-169.037	74.5796	-174.896
37.4	-169.006	74.7796	-174.103
37.5	-168.945	74.9796	-173.981
37.6	-169.128	75.1796	-173.187
37.7	-169.159	75.3796	-172.882
37.8	-168.884	75.5796	-173.004
37.9	-168.945	75.7796	-173.187
38	-169.159	75.9796	-173.248
38.1	-169.006	76.1796	-172.943
38.2	-169.067	76.3796	-173.248
38.3	-169.067	76.5796	-173.431
38.4	-169.006	76.7796	-173.645
38.5	-169.159	76.9796	-173.828
38.6	-169.006	77.1796	-174.164
38.7	-168.976	77.3796	-174.225
38.8	-169.037	77.5796	-173.675
38.9	-169.159	77.7796	-173.981
39	-168.945	77.9796	-174.286
39.1	-169.037	78.1796	-174.56
39.2	-169.159	78.3796	-174.469
39.3	-169.128	78.5796	-174.683
39.4	-169.128	78.7796	-174.5
39.5	-169.128	78.9796	-172.18
39.6	-169.373	79.1796	-174.683
39.7	-169.311	79.3796	-175.781
39.8	-169.311	79.5796	-175.079
39.9	-169.311	79.7796	-175.262
40	-169.281	79.9796	-175.049
40.1	-169.311	80.1796	-173.92
40.2	-169.098	80.3796	-174.683
40.3	-169.22	80.5796	-175.537
40.4	-169.281	80.7796	-175.873
40.5	-169.403	80.9796	-177.399
40.6	-169.311	81.1796	-176.208
40.7	-168.762	81.3796	-176.056
40.8	-168.518	81.5796	-175.568
40.9	-168.304	81.7796	-175.476
41	-168.427	81.9796	-175.262
41.1	-168.396	82.1796	-175.446
41.2	-168.64	82.3796	-175.354
41.3	-168.549	82.5796	-175.415
41.4	-168.579	82.7796	-175.568
41.5	-168.518	82.9796	-175.415
41.6	-168.427	83.1796	-175.568
41.7	-168.823	83.3796	-175.629
41.8	-168.762	83.5796	-175.629
41.9	-168.793	83.7796	-175.659
42	-168.762	83.9796	-175.69
42.1	-168.762	84.1796	-175.537
42.2	-168.64	84.3796	-175.659
42.3	-168.823	84.5796	-175.629
42.4	-168.64	84.7796	-175.751
42.5	-168.884	84.9796	-175.69
42.6	-168.854	85.1796	-175.568
42.7	-168.732	85.3796	-175.72
42.8	-168.823	85.5796	-175.69
42.9	-168.793	85.7796	-175.69
43	-168.793	85.9796	-175.568
43.1	-168.976	86.1796	-175.69
43.2	-168.884	86.3796	-175.568
43.3	-169.098	86.5796	-175.69
43.4	-169.006	86.7796	-175.781
43.5	-168.945	86.9796	-175.812
43.6	-169.037	87.1796	-175.995
43.7	-168.823	87.3796	-175.964
43.8	-168.884	87.5796	-176.025
43.9	-168.945	87.7796	-176.148
44	-168.976	87.9796	-176.056
44.1	-169.037	88.1796	-176.056
44.2	-168.976	88.3796	-176.148
44.3	-168.945	88.5796	-175.995
44.4	-168.976	88.7796	-176.148
44.5	-169.098	88.9796	-176.056
44.6	-169.098	89.1796	-175.964
44.7	-168.976	89.3795	-176.3
44.8	-168.945	89.5796	-176.148
44.9	-168.854	89.7796	-176.269
45	-169.067	89.9796	-176.239
45.1	-169.25	90.1796	-176.178
45.2	-169.067	90.3795	-176.178
45.3	-169.159	90.5795	-176.239
45.4	-169.037	90.7796	-176.392
45.5	-169.159	90.9796	-176.361
45.6	-169.098	91.1796	-176.239
45.7	-169.281	91.3795	-176.269
45.8	-169.25	91.5795	-176.361
45.9	-169.22	91.7796	-176.605
46	-169.159	91.9796	-176.453
46.1	-169.159	92.1795	-176.453
46.2	-169.098	92.3795	-176.331
46.3	-168.671	92.5795	-176.483
46.4	-169.006	92.7795	-176.636
46.5	-169.464	92.9795	-176.697
46.6	-169.311	93.1795	-176.697
46.7	-169.342	93.3795	-176.544
46.8	-169.464	93.5795	-176.422
46.9	-169.342	93.7795	-176.544
47	-169.159	93.9795	-176.727
47.1	-169.281	94.1795	-176.88
47.2	-169.373	94.3795	-176.758
47.3	-169.311	94.5795	-176.88
47.4	-169.281	94.7795	-176.91
47.5	-169.342	94.9795	-176.788
47.6	-169.403	95.1795	-176.697
47.7	-169.495	95.3795	-176.697
47.8	-169.373	95.5795	-176.575
47.9	-169.159	95.7795	-176.575
48	-169.128	95.9795	-176.849
48.1	-169.281	96.1795	-176.819
48.2	-169.281	96.3795	-176.849
48.3	-169.25	96.5795	-176.269
48.4	-169.159	96.7795	-176.239
48.5	-169.311	96.9795	-176.148
48.6	-169.342	97.1795	-176.331
48.7	-169.495	97.3795	-176.331
48.8	-169.525	97.5795	-176.239
48.9	-169.311	97.7795	-176.3
49	-169.525	97.9795	-176.269
49.1	-169.495	98.1795	-176.361
49.2	-169.464	98.3795	-176.361
49.3	-169.586	98.5795	-176.178
49.4	-169.708	98.7795	-176.422
49.5	-169.495	98.9795	-176.331
49.6	-169.434	99.1795	-176.453
49.7	-169.586	99.3795	-176.636
49.8	-169.647	99.5795	-176.422
49.9	-169.464	99.7795	-176.483
50	-169.495	99.9795	-176.514
50.1	-169.403	100.18	-176.636
50.2	-169.678	100.379	-176.575
50.3	-169.708	100.579	-176.636
50.4	-169.708	100.779	-176.514
50.5	-169.861	100.98	-176.544
50.6	-169.708	101.18	-176.544
50.7	-169.647	101.379	-176.453
50.8	-169.8	101.579	-176.605
50.9	-169.586	101.779	-176.3
51	-169.983	101.98	-176.544
51.1	-169.708	102.18	-176.331
51.2	-169.708	102.379	-176.605
51.3	-169.952	102.579	-176.636
51.4	-169.8	102.779	-176.514
51.5	-169.83	102.98	-176.483
51.6	-169.83	103.18	-176.361
51.7	-169.983	103.379	-176.3
51.8	-170.013	103.579	-176.361
51.9	-169.922	103.779	-176.178
52	-170.044	103.98	-176.453
52.1	-170.227	104.18	-175.812
52.2	-170.013	104.379	-175.842
52.3	-170.227	104.579	-175.751
52.4	-170.013	104.779	-175.812
52.5	-170.013	104.98	-175.659
52.6	-170.227	105.18	-175.812
52.7	-170.013	105.379	-175.842
52.8	-170.105	105.579	-175.69
52.9	-170.196	105.779	-175.72
53	-169.922	105.98	-175.415
53.1	-170.136	106.18	-175.629
53.2	-170.105	106.379	-175.69
53.3	-170.196	106.579	-175.537
53.4	-170.044	106.779	-175.751
53.5	-170.075	106.98	-175.415
53.6	-170.075	107.18	-175.537
53.7	-170.105	107.379	-175.14
53.8	-170.136	107.579	-175.354
53.9	-170.044	107.779	-175.415
54	-169.952	107.98	-175.201
54.1	-169.983	108.18	-175.232
54.2	-169.861	108.379	-175.049
54.3	-169.8	108.579	-174.896
54.4	-169.586	108.779	-174.744
54.5	-169.8	108.98	-174.835
54.6	-169.647	109.18	-174.683
54.7	-169.434	109.379	-174.896
54.8	-169.708	109.579	-174.744
54.9	-169.952	109.779	-174.622
55	-169.8	109.98	-174.652
55.1	-170.013	110.18	-174.5
55.2	-170.136	110.379	-174.255
55.3	-169.83	110.579	-174.408
55.4	-170.105	110.779	-174.439
55.5	-170.105	110.979	-174.133
55.6	-169.647	111.18	-174.255
55.7	-169.617	111.379	-174.103
55.8	-169.525	111.579	-173.706
55.9	-169.434	111.779	-173.614
56	-169.617	111.979	-173.492
56.1	-169.25	112.179	-173.675
56.2	-169.342	112.379	-173.645
56.3	-169.495	112.579	-173.37
56.4	-169.586	112.779	-173.37
56.5	-169.678	112.979	-173.309
56.6	-169.495	113.179	-173.309
56.7	-169.647	113.379	-173.187
56.8	-169.708	113.579	-172.913
56.9	-169.525	113.779	-172.821
57	-169.708	113.979	-172.76
57.1	-169.678	114.179	-172.424
57.2	-169.739	114.379	-172.455
57.3	-169.891	114.579	-172.394
57.4	-169.952	114.779	-171.997
57.5	-169.739	114.979	-172.211
57.6	-169.952	115.179	-172.119
57.7	-170.075	115.379	-171.997
57.8	-169.983	115.579	-171.905
57.9	-170.044	115.779	-171.905
58	-170.227	115.979	-171.753
58.1	-170.166	116.179	-171.722
58.2	-170.105	116.379	-171.417
58.3	-170.319	116.579	-171.692
58.4	-170.258	116.779	-171.356
58.5	-170.044	116.979	-171.356
58.6	-170.105	117.179	-171.082
58.7	-170.136	117.379	-170.959
58.8	-170.166	117.579	-170.746
58.9	-170.136	117.779	-170.471
59	-169.983	117.979	-170.441
59.1	-170.319	118.179	-170.166
59.2	-170.38	118.379	-170.288
59.3	-170.196	118.579	-170.258
59.4	-170.196	118.779	-170.013
59.5	-170.105	118.979	-170.044
59.6	-170.258	119.179	-169.952
59.7	-170.166	119.379	-169.678
59.8	-170.227	119.579	-169.586
59.9	-170.105	119.779	-169.617
60	-170.258	119.979	-169.434
60.1	-170.105	120.179	-169.342
60.2	-169.983	120.379	-169.098
60.3	-169.922	120.579	-169.22
60.4	-169.739	120.779	-169.22
60.5	-169.8	120.979	-169.037
60.6	-169.739	121.179	-168.915
60.7	-169.678	121.379	-168.854
60.8	-169.739	121.579	-168.671
60.9	-169.891	121.779	-168.549
61	-169.922	121.979	-168.64
61.1	-169.922	122.179	-168.335
61.2	-170.105	122.379	-168.549
61.3	-169.983	122.579	-168.304
61.4	-169.922	122.779	-168.06
61.5	-170.013	122.979	-168.121
61.6	-170.136	123.179	-167.999
61.7	-169.983	123.379	-167.908
61.8	-170.075	123.579	-167.786
61.9	-170.227	123.779	-167.725
62	-170.105	123.979	-167.755
62.1	-170.044	124.179	-167.175
62.2	-170.41	124.379	-167.084
62.3	-170.288	124.579	-167.023
62.4	-170.441	124.779	-167.023
62.5	-170.471	124.979	-167.084
62.6	-170.471	125.179	-167.053
62.7	-170.593	125.379	-167.053
62.8	-170.38	125.579	-166.87
62.9	-170.471	125.779	-166.779
63	-170.41	125.979	-166.626
63.1	-170.319	126.179	-166.656
63.2	-170.502	126.379	-166.565
63.3	-170.471	126.579	-166.595
63.4	-170.471	126.779	-166.504
63.5	-170.532	126.979	-166.534
63.6	-170.532	127.179	-166.443
63.7	-170.532	127.379	-166.382
63.8	-170.715	127.579	-166.168
63.9	-170.532	127.779	-166.229
64	-170.776	127.979	-166.077
64.1	-170.807	128.179	-165.955
64.2	-170.929	128.379	-165.924
64.3	-170.227	128.579	-165.863
64.4	-170.441	128.779	-165.894
64.5	-170.929	128.979	-165.71
64.6	-170.837	129.179	-165.558
64.7	-170.868	129.379	-165.833
64.8	-170.99	129.579	-165.863
64.9	-170.868	129.779	-165.619
65	-170.837	129.979	-165.619
65.1	-170.868	130.179	-165.619
65.2	-171.112	130.379	-165.466
65.3	-170.868	130.579	-165.283
65.4	-170.929	130.779	-165.222
65.5	-170.715	130.979	-164.856
65.6	-170.593	131.179	-164.947
65.7	-170.593	131.379	-164.917
65.8	-170.715	131.579	-164.642
65.9	-170.563	131.779	-164.795
66	-170.563	131.979	-164.551
66.1	-170.532	132.179	-164.612
66.2	-170.41	132.379	-164.398
66.3	-170.776	132.579	-164.429
66.4	-170.288	132.779	-164.307
66.5	-170.258	132.979	-164.307
66.6	-170.502	133.179	-164.337
66.7	-170.41	133.379	-164.215
66.8	-170.685	133.579	-164.154
66.9	-171.814	133.779	-164.185
67	-170.929	133.979	-164.062
67.1	-171.143	134.179	-163.91
67.2	-171.02	134.379	-163.91
67.3	-171.234	134.579	-163.757
67.4	-171.143	134.779	-163.788
67.5	-171.082	134.979	-163.818
67.6	-171.173	135.179	-163.574
67.7	-171.234	135.379	-163.544
67.8	-172.028	135.579	-163.361
67.9	-171.295	135.779	-163.361
68	-171.448	135.979	-163.208
68.1	-171.661	136.179	-163.3
68.2	-171.631	136.379	-163.269
68.3	-171.356	136.579	-163.117
68.4	-171.57	136.779	-163.055
68.5	-171.539	136.979	-163.025
68.6	-171.631	137.179	-162.964
68.7	-171.6	137.379	-162.964
68.8	-171.722	137.579	-162.933
68.9	-171.661	137.779	-162.903
69	-171.814	137.979	-162.933
69.1	-171.753	138.179	-162.689
69.2	-171.845	138.379	-162.811
69.3	-172.119	138.579	-162.75
69.4	-172.211	138.779	-162.689
69.5	-172.241	138.979	-162.689
69.6	-172.18	139.179	-162.628
69.7	-172.028	139.379	-162.537
69.8	-172.089	139.579	-162.323
69.9	-172.119	139.779	-162.384
70	-172.18	139.979	-162.231
70.1	-172.363	140.179	-162.201
70.2	-172.424	140.379	-162.048
70.3	-172.15	140.579	-162.231
70.4	-172.028	140.779	-162.14
70.5	-172.272	140.979	-162.018
70.6	-172.394	141.179	-161.926
70.7	-172.241	141.379	-161.896
70.8	-172.394	141.579	-162.018
70.9	-172.577	141.779	-161.865
71	-172.791	141.979	-161.835
71.1	-172.913	142.179	-161.804
71.2	-172.882	142.379	-161.804
71.3	-173.004	142.579	-161.682
71.4	-172.821	142.779	-161.53
71.5	-172.73	142.979	-161.499
71.6	-172.607	143.179	-161.377
71.7	-172.516	143.379	-161.438
71.8	-172.424	143.579	-161.499
71.9	-172.18	143.779	-161.377
72	-172.15	143.979	-161.224
72.1	-172.241	144.179	-161.194
72.2	-172.028	144.379	-161.194
72.3	-172.363	144.579	-161.011
72.4	-172.18	144.779	-160.889
72.5	-172.241	144.979	-160.828
72.6	-172.363	145.179	-160.828
72.7	-172.211	145.379	-160.706
72.8	-172.18	145.579	-160.828
72.9	-172.333	145.779	-160.797
73	-171.967	145.979	-160.644
73.1	-172.028	146.179	-160.736
73.2	-172.18	146.379	-160.736
73.3	-172.272	146.579	-160.431
73.4	-172.394	146.779	-160.278
73.5	-172.455	146.979	-160.217
73.6	-172.73	147.179	-160.248
73.7	-172.821	147.379	-160.156
73.8	-172.943	147.579	-160.187
73.9	-173.004	147.779	-160.156
74	-172.73	147.979	-160.156
74.1	-172.546	148.179	-159.973
74.2	-172.852	148.379	-159.79
74.3	-172.668	148.579	-159.851
74.4	-172.18	148.779	-159.668
74.5	-172.18	148.979	-159.668
74.6	-172.028	149.179	-159.637
74.7	-172.18	149.379	-159.76
74.8	-171.997	149.579	-159.515
74.9	-171.997	149.779	-159.515
75	-172.18	149.979	-159.393
75.1	-172.394	150.179	-159.393
75.2	-172.485	150.379	-159.393
75.3	-172.852	150.579	-159.363
75.4	-172.699	150.779	-159.485
75.5	-172.76	150.979	-159.393
75.6	-172.607	151.179	-159.485
75.7	-172.241	151.379	-159.485
75.8	-172.699	151.579	-159.546
75.9	-172.577	151.779	-159.454
76	-172.791	151.979	-159.302
76.1	-172.852	152.179	-159.21
76.2	-172.974	152.379	-159.18
76.3	-173.279	152.579	-158.997
76.4	-173.248	152.779	-159.027
76.5	-172.882	152.979	-158.966
76.6	-172.791	153.179	-158.935
76.7	-172.913	153.379	-158.935
76.8	-172.852	153.579	-158.783
76.9	-172.882	153.779	-158.661
77	-172.668	153.979	-158.63
77.1	-172.943	154.179	-158.569
77.2	-173.065	154.379	-158.6
77.3	-172.882	154.579	-158.661
77.4	-172.791	154.779	-158.539
77.5	-173.004	154.979	-158.539
77.6	-172.974	155.179	-158.417
77.7	-173.248	155.379	-158.417
77.8	-173.401	155.579	-158.508
77.9	-173.279	155.779	-158.569
78	-173.34	155.979	-158.417
78.1	-173.309	156.179	-157.898
78.2	-173.462	156.379	-157.929
78.3	-173.462	156.579	-157.776
78.4	-173.889	156.779	-157.501
78.5	-173.737	156.979	-157.837
78.6	-173.798	157.179	-157.959
78.7	-173.828	157.379	-157.806
78.8	-173.889	157.579	-157.929
78.9	-173.95	157.779	-157.837
79	-174.072	157.979	-157.776
79.1	-173.859	158.179	-157.257
79.2	-174.164	158.379	-157.013
79.3	-174.011	158.579	-156.982
79.4	-174.042	158.779	-157.166
79.5	-174.164	158.979	-157.166
79.6	-174.164	159.179	-157.105
79.7	-174.316	159.379	-157.227
79.8	-174.194	159.579	-157.166
79.9	-174.194	159.779	-157.318
80	-174.286	159.979	-157.196
80.1	-174.225	160.179	-157.196
80.2	-174.164	160.379	-157.105
80.3	-174.225	160.579	-157.166
80.4	-174.164	160.779	-157.227
80.5	-174.316	160.979	-157.166
80.6	-174.439	161.179	-157.257
80.7	-174.408	161.379	-157.013
80.8	-174.225	161.579	-157.166
80.9	-174.133	161.779	-157.043
81	-174.316	161.979	-156.921
81.1	-174.377	162.179	-156.982
81.2	-174.5	162.379	-157.043
81.3	-174.377	162.579	-156.83
81.4	-174.469	162.779	-156.799
81.5	-174.469	162.979	-156.86
81.6	-174.591	163.179	-156.738
81.7	-174.469	163.379	-156.83
81.8	-174.53	163.579	-156.921
81.9	-174.53	163.779	-156.616
82	-174.53	163.979	-156.952
82.1	-174.622	164.179	-156.86
82.2	-174.652	164.379	-156.708
82.3	-174.591	164.579	-156.677
82.4	-174.622	164.779	-156.464
82.5	-174.713	164.979	-156.403
82.6	-174.713	165.179	-156.342
82.7	-174.774	165.379	-156.372
82.8	-175.049	165.579	-156.311
82.9	-174.774	165.779	-156.342
83	-174.56	165.979	-156.403
83.1	-174.072	166.179	-156.311
83.2	-173.737	166.379	-156.158
83.3	-173.584	166.579	-156.036
83.4	-173.92	166.779	-156.067
83.5	-173.737	166.979	-156.097
83.6	-173.95	167.179	-156.006
83.7	-174.011	167.379	-155.64
83.8	-174.255	167.579	-155.884
83.9	-173.828	167.779	-155.792
84	-173.401	167.979	-155.884
84.1	-173.798	168.179	-155.823
84.2	-173.675	168.379	-155.701
84.3	-173.645	168.579	-155.914
84.4	-173.798	168.779	-155.884
84.5	-173.706	168.979	-155.67
84.6	-174.072	169.179	-155.579
84.7	-173.859	169.379	-155.518
84.8	-174.164	169.579	-155.548
84.9	-174.072	169.779	-155.457
85	-174.286	169.979	-155.67
85.1	-174.194	170.179	-155.64
85.2	-174.255	170.379	-155.548
85.3	-174.286	170.579	-155.487
85.4	-174.316	170.779	-155.579
85.5	-174.316	170.979	-155.579
85.6	-174.408	171.179	-155.334
85.7	-174.072	171.379	-155.365
85.8	-174.133	171.579	-155.273
85.9	-174.103	171.779	-155.212
86	-174.286	171.979	-155.182
86.1	-174.622	172.179	-155.09
86.2	-174.53	172.379	-155.121
86.3	-174.377	172.579	-155.212
86.4	-174.56	172.779	-155.151
86.5	-174.56	172.979	-155.121
86.6	-174.469	173.179	-155.029
86.7	-174.56	173.379	-154.938
86.8	-174.53	173.579	-154.907
86.9	-174.316	173.779	-154.907
87	-174.622	173.979	-155.029
87.1	-174.255	174.179	-154.48
87.2	-174.377	174.379	-154.511
87.3	-174.53	174.579	-154.602
87.4	-174.622	174.779	-154.45
87.5	-174.622	174.979	-154.541
87.6	-174.774	175.179	-154.541
87.7	-174.652	175.379	-154.388
87.8	-174.652	175.579	-154.205
87.9	-174.652	175.779	-154.236
88	-174.774	175.979	-154.45
88.1	-174.744	176.179	-154.541
88.2	-174.835	176.379	-154.633
88.3	-174.652	176.579	-154.602
88.4	-174.652	176.779	-154.45
88.5	-174.439	176.979	-154.297
88.6	-174.622	177.179	-154.785
88.7	-174.652	177.379	-154.877
88.8	-174.408	177.579	-154.633
88.9	-174.5	177.779	-154.541
89	-174.408	177.979	-154.45
89.1	-174.469	178.179	-154.48
89.2	-174.469	178.379	-154.48
89.3	-174.5	178.579	-154.45
89.4	-174.56	178.779	-154.083
89.5	-174.591	178.979	-154.236
89.6	-174.56	179.179	-154.175
89.7	-174.744	179.379	-154.022
89.8	-174.591	179.579	-154.205
89.9	-174.439	179.779	-154.083
90	-174.408	179.979	-154.053
90.1	-174.53	180.179	-153.839
90.2	-174.622	180.379	-153.87
90.3	-174.5	180.579	-153.839
90.4	-174.56	180.779	-153.625
90.5	-174.713	180.979	-153.961
90.6	-174.622	181.179	-153.748
90.7	-174.439	181.379	-153.87
90.8	-174.652	181.579	-153.748
90.9	-174.56	181.779	-153.717
91	-174.56	181.979	-153.717
91.1	-174.5	182.179	-153.503
91.2	-174.103	182.379	-153.534
91.3	-174.225	182.579	-153.595
91.4	-174.377	182.779	-153.503
91.5	-174.316	182.979	-153.442
91.6	-174.103	183.179	-153.534
91.7	-174.042	183.379	-153.503
91.8	-174.408	183.579	-153.534
91.9	-174.377	183.779	-153.534
92	-174.072	183.979	-153.442
92.1	-173.859	184.179	-153.473
92.2	-173.492	184.379	-153.412
92.3	-173.614	184.579	-153.412
92.4	-173.34	184.779	-153.29
92.5	-173.34	184.979	-153.534
92.6	-173.401	185.179	-153.503
92.7	-173.584	185.379	-153.473
92.8	-173.614	185.579	-153.29
92.9	-173.614	185.779	-153.32
93	-173.645	185.979	-153.168
93.1	-173.828	186.179	-153.381
93.2	-173.981	186.379	-153.565
93.3	-173.889	186.579	-153.473
93.4	-174.072	186.779	-153.351
93.5	-174.011	186.979	-153.29
93.6	-174.072	187.179	-153.137
93.7	-173.981	187.379	-153.198
93.8	-174.225	187.579	-153.29
93.9	-174.164	187.779	-153.137
94	-174.133	187.979	-153.137
94.1	-174.133	188.179	-153.076
94.2	-174.133	188.379	-153.198
94.3	-174.225	188.579	-153.229
94.4	-174.377	188.779	-153.168
94.5	-174.225	188.979	-153.076
94.6	-174.377	189.179	-153.046
94.7	-174.255	189.379	-153.046
94.8	-174.255	189.579	-152.985
94.9	-174.377	189.779	-152.985
95	-174.255	189.979	-153.076
95.1	-174.439	190.179	-153.015
95.2	-174.591	190.379	-153.046
95.3	-174.255	190.579	-152.832
95.4	-174.164	190.779	-152.924
95.5	-174.225	190.979	-152.649
95.6	-174.286	191.179	-152.71
95.7	-174.194	191.379	-152.679
95.8	-174.408	191.579	-152.618
95.9	-174.255	191.779	-152.802
96	-174.377	191.979	-152.679
96.1	-174.408	192.179	-152.679
96.2	-174.377	192.379	-152.679
96.3	-174.377	192.579	-152.557
96.4	-174.225	192.779	-152.435
96.5	-174.194	192.979	-152.405
96.6	-174.316	193.179	-152.588
96.7	-174.164	193.379	-152.435
96.8	-174.072	193.579	-152.405
96.9	-173.584	193.779	-152.435
97	-173.187	193.979	-152.344
97.1	-173.035	194.179	-152.344
97.2	-172.668	194.379	-152.313
97.3	-172.913	194.579	-152.344
97.4	-172.913	194.779	-152.161
97.5	-172.943	194.979	-152.252
97.6	-173.157	195.179	-152.222
97.7	-173.065	195.379	-152.069
97.8	-173.096	195.579	-152.283
97.9	-173.065	195.779	-152.039
98	-173.157	195.979	-152.161
98.1	-173.401	196.179	-152.161
98.2	-173.645	196.379	-152.13
98.3	-173.37	196.579	-152.252
98.4	-173.462	196.779	-152.161
98.5	-173.34	196.979	-152.069
98.6	-173.37	197.179	-152.069
98.7	-173.37	197.379	-152.1
98.8	-173.584	197.579	-152.161
98.9	-173.554	197.779	-152.191
99	-173.554	197.979	-152.222
99.1	-173.645	198.179	-152.1
99.2	-173.462	198.379	-152.069
99.3	-174.164	198.579	-151.886
99.4	-173.614	198.779	-151.886
99.5	-173.92	198.979	-151.459
99.6	-173.828	199.179	-151.337
99.7	-173.706	199.379	-151.489
99.8	-173.737	199.579	-151.55
99.9	-173.554	199.779	-151.52
100	-173.554	199.979	-151.611
100.1	-173.554	200.179	-151.55
100.2	-173.492	200.379	-151.642
100.3	-173.645	200.579	-151.642
100.4	-173.584	200.779	-151.459
100.5	-173.462	200.979	-151.489
100.6	-173.737	201.179	-151.581
100.7	-173.675	201.379	-151.55
100.8	-173.584	201.579	-151.581
100.9	-173.554	201.779	-151.611
101	-173.37	201.979	-151.703
101.1	-173.279	202.179	-151.489
101.2	-173.157	202.379	-151.489
101.3	-173.096	202.579	-151.428
101.4	-173.187	202.779	-151.459
101.5	-173.279	202.979	-151.306
101.6	-173.279	203.179	-151.428
101.7	-173.401	203.379	-151.52
101.8	-173.34	203.579	-151.489
101.9	-173.248	203.779	-151.459
102	-173.279	203.979	-151.459
102.1	-173.248	204.179	-151.367
102.2	-173.187	204.379	-151.337
102.3	-173.126	204.579	-151.428
102.4	-173.126	204.779	-151.337
102.5	-173.126	204.979	-151.367
102.6	-173.157	205.179	-151.276
102.7	-173.096	205.379	-151.337
102.8	-173.004	205.579	-151.276
102.9	-173.187	205.779	-151.337
103	-173.309	205.979	-151.215
103.1	-173.126	206.179	-151.245
103.2	-173.34	206.379	-151.306
103.3	-173.401	206.579	-151.245
103.4	-173.401	206.779	-151.276
103.5	-173.34	206.979	-151.123
103.6	-173.614	207.179	-151.215
103.7	-173.248	207.379	-151.215
103.8	-173.37	207.579	-151.123
103.9	-173.248	207.779	-151.123
104	-172.943	207.979	-151.062
104.1	-173.279	208.179	-151.031
104.2	-173.34	208.379	-150.97
104.3	-173.126	208.579	-151.093
104.4	-173.187	208.779	-151.154
104.5	-173.126	208.979	-151.031
104.6	-173.187	209.179	-151.184
104.7	-173.248	209.379	-151.062
104.8	-173.34	209.579	-150.94
104.9	-173.37	209.779	-150.665
105	-173.248	209.979	-150.147
105.1	-173.157	210.179	-150.024
105.2	-173.187	210.379	-150.177
105.3	-173.34	210.579	-150.299
105.4	-173.126	210.779	-150.116
105.5	-173.096	210.979	-150.574
105.6	-173.309	211.179	-150.452
105.7	-173.157	211.379	-150.482
105.8	-173.248	211.579	-150.452
105.9	-173.309	211.779	-150.574
106	-173.401	211.979	-150.574
106.1	-173.34	212.179	-150.421
106.2	-173.126	212.379	-150.482
106.3	-173.248	212.579	-150.574
106.4	-173.279	212.779	-150.574
106.5	-173.37	212.979	-150.482
106.6	-173.309	213.179	-150.543
106.7	-173.37	213.379	-150.513
106.8	-173.279	213.579	-150.391
106.9	-173.279	213.779	-150.543
107	-173.126	213.979	-150.482
107.1	-173.157	214.179	-150.513
107.2	-173.309	214.379	-150.635
107.3	-173.401	214.579	-150.604
107.4	-173.279	214.779	-150.574
107.5	-173.035	214.979	-150.482
107.6	-173.157	215.179	-150.452
107.7	-173.004	215.379	-150.513
107.8	-173.096	215.579	-150.513
107.9	-172.852	215.779	-150.482
108	-172.913	215.979	-150.635
108.1	-172.943	216.179	-150.574
108.2	-172.791	216.379	-150.726
108.3	-172.76	216.579	-150.452
108.4	-172.882	216.779	-150.787
108.5	-172.882	216.979	-150.787
108.6	-172.73	217.179	-150.635
108.7	-172.821	217.379	-150.543
108.8	-172.455	217.579	-150.513
108.9	-172.546	217.779	-150.482
109	-172.821	217.979	-150.513
109.1	-172.485	218.179	-150.391
109.2	-172.333	218.379	-150.604
109.3	-172.272	218.579	-150.452
109.4	-172.211	218.779	-150.452
109.5	-172.211	218.979	-150.574
109.6	-172.15	219.179	-150.421
109.7	-172.302	219.379	-150.391
109.8	-172.18	219.579	-150.452
109.9	-172.424	219.779	-150.36
110	-172.455	219.979	-150.33
110.1	-172.516	220.179	-150.421
110.2	-172.394	220.379	-150.421
110.3	-172.485	220.579	-150.147
110.4	-172.455	220.779	-150.452
110.5	-172.455	220.979	-150.482
110.6	-172.455	221.179	-150.33
110.7	-172.333	221.379	-150.33
110.8	-172.302	221.579	-150.36
110.9	-172.424	221.779	-150.208
111	-172.272	221.979	-150.421
111.1	-172.272	222.179	-150.452
111.2	-172.302	222.379	-150.391
111.3	-172.394	222.579	-150.543
111.4	-172.302	222.779	-150.391
111.5	-172.272	222.979	-150.513
111.6	-172.363	223.179	-150.421
111.7	-172.363	223.379	-150.36
111.8	-172.272	223.579	-150.421
111.9	-172.18	223.779	-150.299
112	-172.241	223.979	-150.452
112.1	-172.211	224.179	-150.482
112.2	-172.18	224.379	-150.36
112.3	-172.15	224.579	-150.269
112.4	-172.241	224.779	-150.33
112.5	-172.272	224.979	-150.33
112.6	-172.302	225.179	-150.604
112.7	-172.15	225.379	-150.635
112.8	-172.455	225.579	-150.269
112.9	-172.119	225.779	-150.299
113	-172.302	225.979	-150.421
113.1	-172.211	226.179	-150.482
113.2	-172.15	226.379	-150.452
113.3	-171.814	226.579	-150.33
113.4	-171.875	226.779	-150.391
113.5	-171.753	226.979	-150.208
113.6	-171.753	227.179	-150.299
113.7	-171.783	227.379	-150.36
113.8	-171.936	227.579	-150.36
113.9	-171.936	227.779	-150.269
114	-171.936	227.979	-150.269
114.1	-172.089	228.179	-150.055
114.2	-171.814	228.379	-150.177
114.3	-172.089	228.579	-150.269
114.4	-171.783	228.779	-150.299
114.5	-171.631	228.979	-150.208
114.6	-171.814	229.179	-150.269
114.7	-171.631	229.379	-150.36
114.8	-171.722	229.579	-150.147
114.9	-171.509	229.779	-150.055
115	-171.753	229.979	-150.085
115.1	-171.783	230.179	-150.116
115.2	-171.845	230.379	-150.147
115.3	-171.997	230.579	-150.085
115.4	-172.089	230.779	-149.933
115.5	-171.997	230.979	-150.085
115.6	-171.875	231.179	-150.085
115.7	-171.875	231.379	-150.177
115.8	-171.783	231.579	-150.269
115.9	-171.845	231.779	-150.208
116	-171.722	231.979	-150.085
116.1	-171.539	232.179	-149.78
116.2	-171.661	232.379	-149.872
116.3	-171.692	232.579	-150.055
116.4	-171.6	232.779	-149.994
116.5	-171.6	232.979	-150.024
116.6	-171.539	233.179	-150.116
116.7	-171.6	233.379	-150.055
116.8	-171.57	233.579	-150.147
116.9	-171.387	233.779	-150.147
117	-171.539	233.979	-150.147
117.1	-171.356	234.179	-150.085
117.2	-171.234	234.379	-150.055
117.3	-171.173	234.579	-150.085
117.4	-171.295	234.779	-150.116
117.5	-171.295	234.979	-150.055
117.6	-171.204	235.179	-150.116
117.7	-171.082	235.379	-150.055
117.8	-171.143	235.579	-150.085
117.9	-170.99	235.779	-150.208
118	-171.112	235.979	-150.208
118.1	-171.082	236.179	-150.391
118.2	-170.776	236.379	-150.177
118.3	-171.02	236.579	-150.177
118.4	-170.776	236.779	-150.177
118.5	-170.929	236.979	-150.208
118.6	-170.776	237.179	-150.024
118.7	-170.715	237.379	-150.177
118.8	-170.776	237.579	-150.147
118.9	-170.868	237.779	-150.116
119	-170.746	237.979	-150.116
119.1	-170.837	238.179	-150.085
119.2	-170.776	238.379	-150.055
119.3	-170.807	238.579	-150.147
119.4	-170.563	238.779	-150.116
119.5	-170.593	238.979	-150.147
119.6	-170.532	239.179	-150.085
119.7	-170.532	239.379	-150.116
119.8	-170.593	239.579	-149.994
119.9	-170.502	239.779	-150.116
120	-170.624	239.979	-150.024
120.1	-170.38	240.179	-150.085
120.2	-170.38	240.379	-150.055
120.3	-170.41	240.579	-150.085
120.4	-170.258	240.779	-150.208
120.5	-170.227	240.979	-150.147
120.6	-170.166	241.179	-150.208
120.7	-170.471	241.379	-150.177
120.8	-170.166	241.579	-150.116
120.9	-170.258	241.779	-150.147
121	-170.044	241.979	-150.116
121.1	-170.075	242.179	-150.147
121.2	-169.983	242.379	-150.147
121.3	-170.013	242.579	-150.085
121.4	-169.983	242.779	-150.147
121.5	-169.861	242.979	-150.269
121.6	-169.922	243.179	-150.208
121.7	-169.83	243.379	-150.085
121.8	-169.952	243.579	-150.116
121.9	-169.983	243.779	-150.085
122	-169.83	243.979	-150.085
122.1	-169.708	244.179	-150.085
122.2	-169.739	244.379	-150.055
122.3	-169.8	244.579	-150.085
122.4	-169.678	244.779	-150.177
122.5	-169.708	244.979	-150.024
122.6	-169.678	245.179	-150.177
122.7	-169.525	245.379	-150.147
122.8	-169.586	245.579	-150.116
122.9	-169.525	245.779	-150.147
123	-169.647	245.979	-150.299
123.1	-169.403	246.179	-150.208
123.2	-169.464	246.379	-150.299
123.3	-169.495	246.579	-150.269
123.4	-169.281	246.779	-150.33
123.5	-169.25	246.979	-150.269
123.6	-169.403	247.179	-150.513
123.7	-169.281	247.379	-150.696
123.8	-169.128	247.579	-150.574
123.9	-169.25	247.779	-150.513
124	-169.098	247.979	-150.543
124.1	-168.793	248.179	-150.452
124.2	-168.884	248.379	-150.452
124.3	-168.823	248.579	-150.513
124.4	-168.579	248.779	-150.482
124.5	-168.579	248.979	-150.421
124.6	-168.671	249.179	-150.543
124.7	-168.518	249.379	-150.36
124.8	-168.335	249.579	-150.635
124.9	-168.457	249.779	-150.604
125	-168.274	249.979	-150.604
125.1	-168.243	250.179	-150.726
125.2	-168.213	250.379	-150.787
125.3	-168.243	250.579	-150.726
125.4	-168.243	250.779	-150.757
125.5	-168.274	250.979	-150.604
125.6	-168.213	251.179	-150.696
125.7	-168.121	251.379	-150.696
125.8	-168.091	251.579	-150.665
125.9	-168.152	251.779	-150.757
126	-168.06	251.979	-150.726
126.1	-168.091	252.179	-150.604
126.2	-167.999	252.379	-150.635
126.3	-168.091	252.579	-150.848
126.4	-167.938	252.779	-150.757
126.5	-167.908	252.979	-150.787
126.6	-167.908	253.179	-150.696
126.7	-167.755	253.379	-150.848
126.8	-167.877	253.579	-150.879
126.9	-167.755	253.779	-150.848
127	-167.725	253.979	-150.97
127.1	-167.602	254.179	-150.696
127.2	-167.664	254.379	-150.879
127.3	-167.602	254.579	-150.726
127.4	-167.725	254.779	-150.696
127.5	-167.511	254.979	-150.787
127.6	-167.419	255.179	-150.909
127.7	-167.572	255.379	-150.787
127.8	-167.358	255.579	-150.909
127.9	-167.328	255.779	-150.879
128	-167.236	255.979	-151.001
128.1	-167.297	256.179	-150.94
128.2	-167.084	256.379	-150.848
128.3	-167.267	256.579	-150.94
128.4	-167.053	256.779	-150.726
128.5	-167.145	256.979	-150.94
128.6	-167.145	257.179	-151.001
128.7	-167.084	257.379	-150.757
128.8	-167.145	257.579	-150.848
128.9	-166.931	257.779	-150.848
129	-167.084	257.979	-151.001
129.1	-166.809	258.179	-150.97
129.2	-166.931	258.379	-150.909
129.3	-166.931	258.579	-151.062
129.4	-166.84	258.779	-150.97
129.5	-166.656	258.979	-150.97
129.6	-166.687	259.179	-150.97
129.7	-166.718	259.379	-151.123
129.8	-166.718	259.579	-150.94
129.9	-166.687	259.779	-151.031
130	-166.595	259.979	-151.031
130.1	-166.656	260.179	-150.909
130.2	-166.565	260.379	-151.062
130.3	-166.565	260.579	-151.001
130.4	-166.504	260.779	-150.97
130.5	-166.382	260.979	-151.031
130.6	-166.473	261.179	-150.94
130.7	-166.443	261.379	-151.001
130.8	-166.443	261.579	-150.94
130.9	-166.473	261.779	-151.062
131	-166.382	261.979	-150.909
131.1	-166.199	262.179	-151.062
131.2	-166.229	262.379	-151.031
131.3	-166.168	262.579	-151.062
131.4	-166.138	262.779	-151.031
131.5	-166.107	262.979	-151.001
131.6	-166.046	263.179	-151.093
131.7	-166.138	263.379	-151.306
131.8	-166.016	263.579	-151.154
131.9	-165.985	263.779	-151.062
132	-165.68	263.979	-151.123
132.1	-165.985	264.179	-151.001
132.2	-165.894	264.379	-150.665
132.3	-165.71	264.579	-150.635
132.4	-165.863	264.779	-150.696
132.5	-165.833	264.979	-150.726
132.6	-165.588	265.179	-150.879
132.7	-165.619	265.379	-150.757
132.8	-165.68	265.579	-150.879
132.9	-165.772	265.779	-151.031
133	-165.802	265.979	-150.97
133.1	-165.588	266.179	-151.154
133.2	-165.405	266.379	-151.093
133.3	-165.527	266.579	-151.062
133.4	-165.283	266.779	-151.154
133.5	-165.497	266.979	-151.306
133.6	-165.497	267.179	-151.215
133.7	-165.497	267.379	-151.184
133.8	-165.558	267.579	-151.154
133.9	-165.253	267.779	-151.276
134	-165.1	267.979	-151.337
134.1	-165.375	268.179	-151.428
134.2	-165.07	268.379	-151.184
134.3	-165.314	268.579	-151.306
134.4	-165.344	268.779	-151.306
134.5	-165.253	268.979	-151.245
134.6	-165.253	269.179	-151.276
134.7	-165.283	269.379	-151.367
134.8	-165.131	269.579	-151.337
134.9	-165.1	269.779	-151.428
135	-165.07	269.979	-151.55
135.1	-165.039	270.179	-151.459
135.2	-165.253	270.379	-151.489
135.3	-165.008	270.579	-151.337
135.4	-165.07	270.779	-151.337
135.5	-164.917	270.979	-151.428
135.6	-164.917	271.179	-151.459
135.7	-164.887	271.379	-151.306
135.8	-164.642	271.579	-151.428
135.9	-164.52	271.779	-151.428
136	-164.825	271.979	-151.459
136.1	-164.612	272.179	-151.52
136.2	-164.612	272.379	-151.55
136.3	-164.459	272.579	-151.55
136.4	-164.764	272.779	-151.489
136.5	-164.703	272.979	-151.489
136.6	-164.459	273.179	-151.642
136.7	-164.703	273.379	-151.611
136.8	-164.551	273.579	-151.611
136.9	-164.49	273.779	-151.581
137	-164.459	273.979	-151.703
137.1	-164.551	274.179	-151.825
137.2	-164.459	274.379	-151.611
137.3	-164.52	274.579	-151.642
137.4	-164.551	274.779	-151.642
137.5	-164.368	274.979	-151.642
137.6	-164.459	275.179	-151.703
137.7	-164.337	275.379	-151.611
137.8	-164.307	275.579	-151.581
137.9	-164.337	275.779	-151.703
138	-164.276	275.979	-151.55
138.1	-164.398	276.179	-151.733
138.2	-164.429	276.379	-151.703
138.3	-164.337	276.579	-151.764
138.4	-164.307	276.779	-151.703
138.5	-164.246	276.979	-151.642
138.6	-164.246	277.179	-151.764
138.7	-164.215	277.379	-151.825
138.8	-164.246	277.579	-151.642
138.9	-164.185	277.779	-151.55
139	-164.093	277.979	-151.611
139.1	-164.276	278.179	-151.764
139.2	-164.154	278.379	-151.703
139.3	-164.185	278.579	-151.733
139.4	-164.062	278.779	-151.794
139.5	-164.093	278.979	-151.733
139.6	-163.971	279.179	-151.886
139.7	-163.91	279.379	-151.703
139.8	-163.91	279.579	-151.886
139.9	-164.062	279.779	-151.917
140	-163.971	279.979	-151.856
140.1	-163.757	280.179	-152.069
140.2	-163.757	280.379	-152.069
140.3	-163.818	280.579	-151.886
140.4	-163.757	280.779	-151.977
140.5	-163.727	280.979	-152.008
140.6	-163.635	281.179	-151.825
140.7	-163.696	281.379	-151.977
140.8	-163.696	281.579	-151.428
140.9	-163.788	281.779	-151.703
141	-163.635	281.979	-151.733
141.1	-163.696	282.179	-151.825
141.2	-163.727	282.379	-151.703
141.3	-163.696	282.579	-151.856
141.4	-163.696	282.779	-152.344
141.5	-163.605	282.979	-152.313
141.6	-163.727	283.179	-152.405
141.7	-163.605	283.379	-152.161
141.8	-163.696	283.579	-151.917
141.9	-163.727	283.779	-152.283
142	-163.727	283.979	-152.313
142.1	-163.696	284.179	-152.252
142.2	-163.666	284.379	-152.252
142.3	-163.696	284.579	-152.1
142.4	-163.666	284.779	-152.222
142.5	-163.605	284.979	-152.161
142.6	-163.696	285.179	-152.252
142.7	-163.757	285.379	-152.13
142.8	-163.635	285.579	-152.13
142.9	-163.666	285.779	-152.191
143	-163.727	285.979	-152.222
143.1	-163.727	286.179	-152.374
143.2	-163.544	286.379	-152.649
143.3	-163.666	286.579	-152.405
143.4	-163.513	286.779	-152.344
143.5	-163.483	286.979	-152.374
143.6	-163.574	287.179	-152.466
143.7	-163.483	287.379	-152.435
143.8	-163.544	287.579	-152.374
143.9	-163.483	287.779	-152.496
144	-163.391	287.979	-152.588
144.1	-163.513	288.179	-152.588
144.2	-163.544	288.379	-152.588
144.3	-163.544	288.579	-152.557
144.4	-163.513	288.779	-152.649
144.5	-163.483	288.979	-152.557
144.6	-163.391	289.179	-152.679
144.7	-163.33	289.379	-152.618
144.8	-163.33	289.579	-152.466
144.9	-163.422	289.779	-152.649
145	-163.544	289.979	-152.679
145.1	-163.391	290.179	-152.74
145.2	-163.605	290.379	-152.74
145.3	-163.361	290.579	-152.893
145.4	-163.391	290.779	-152.924
145.5	-163.391	290.978	-152.893
145.6	-163.422	291.179	-152.985
145.7	-163.391	291.378	-152.863
145.8	-163.422	291.579	-152.954
145.9	-163.361	291.779	-153.015
146	-163.3	291.978	-152.985
146.1	-163.178	292.179	-152.954
146.2	-163.178	292.378	-152.863
146.3	-162.994	292.579	-153.046
146.4	-162.567	292.779	-153.168
146.5	-162.75	292.978	-153.259
146.6	-162.567	293.179	-153.351
146.7	-162.384	293.378	-153.229
146.8	-162.079	293.579	-153.381
146.9	-162.353	293.779	-153.442
147	-162.14	293.978	-153.412
147.1	-162.17	294.178	-153.503
147.2	-162.353	294.378	-153.473
147.3	-162.17	294.579	-153.351
147.4	-162.506	294.779	-153.351
147.5	-162.384	294.978	-153.32
147.6	-162.506	295.178	-153.442
147.7	-162.476	295.378	-153.351
147.8	-162.659	295.579	-153.229
147.9	-162.567	295.779	-153.32
148	-162.567	295.978	-153.29
148.1	-162.628	296.178	-153.381
148.2	-162.567	296.378	-153.412
148.3	-162.323	296.579	-153.534
148.4	-162.323	296.779	-153.565
148.5	-162.415	296.978	-153.565
148.6	-162.262	297.178	-153.717
148.7	-162.506	297.378	-153.503
148.8	-162.476	297.579	-153.503
148.9	-162.537	297.779	-153.473
149	-162.598	297.978	-153.595
149.1	-162.567	298.178	-153.442
149.2	-162.933	298.378	-153.503
149.3	-162.903	298.579	-153.656
149.4	-162.72	298.779	-153.778
149.5	-162.72	298.978	-153.595
149.6	-162.903	299.178	-153.565
149.7	-162.811	299.378	-153.717
149.8	-162.72	299.579	-153.625
149.9	-162.903	299.779	-153.351
150	-162.811	299.978	-153.168
150.1	-162.537	300.178	-153.381
150.2	-162.659	300.378	-153.259
150.3	-162.842	300.579	-153.412
150.4	-162.964	300.779	-153.412
150.5	-162.72	300.978	-153.717
150.6	-162.75	301.178	-153.595
150.7	-162.72	301.378	-153.778
150.8	-162.811	301.579	-153.565
150.9	-162.506	301.779	-153.625
151	-162.689	301.978	-153.656
151.1	-162.75	302.178	-153.625
151.2	-162.781	302.378	-153.809
151.3	-162.598	302.579	-153.809
151.4	-162.75	302.779	-153.778
151.5	-162.842	302.978	-153.778
151.6	-162.842	303.178	-153.656
151.7	-162.933	303.378	-153.839
151.8	-162.903	303.579	-153.931
151.9	-163.147	303.779	-153.809
152	-162.994	303.978	-153.992
152.1	-162.75	304.178	-153.931
152.2	-162.75	304.378	-153.9
152.3	-162.75	304.579	-153.9
152.4	-162.628	304.779	-153.992
152.5	-162.689	304.978	-154.083
152.6	-162.72	305.178	-153.931
152.7	-162.659	305.378	-154.022
152.8	-162.72	305.579	-153.778
152.9	-162.628	305.779	-153.961
153	-162.659	305.978	-153.961
153.1	-162.689	306.178	-153.961
153.2	-162.628	306.378	-154.083
153.3	-162.75	306.579	-153.931
153.4	-162.445	306.779	-153.9
153.5	-162.567	306.978	-154.022
153.6	-162.659	307.178	-153.992
153.7	-162.842	307.378	-154.114
153.8	-162.476	307.579	-154.236
153.9	-162.72	307.779	-154.053
154	-162.628	307.978	-154.205
154.1	-162.506	308.178	-154.083
154.2	-162.506	308.378	-154.053
154.3	-162.567	308.579	-154.083
154.4	-162.415	308.779	-154.114
154.5	-162.476	308.978	-153.992
154.6	-162.384	309.178	-154.053
154.7	-162.476	309.378	-154.114
154.8	-162.445	309.579	-154.175
154.9	-162.445	309.779	-154.297
155	-162.476	309.978	-154.45
155.1	-162.415	310.178	-154.144
155.2	-162.384	310.378	-154.388
155.3	-162.415	310.579	-154.571
155.4	-162.384	310.779	-154.388
155.5	-162.415	310.978	-154.358
155.6	-162.415	311.178	-154.419
155.7	-162.415	311.378	-154.541
155.8	-162.384	311.579	-154.419
155.9	-162.353	311.778	-154.541
156	-162.231	311.978	-154.388
156.1	-162.384	312.178	-154.48
156.2	-162.262	312.378	-154.602
156.3	-162.17	312.579	-154.571
156.4	-162.17	312.778	-154.602
156.5	-162.262	312.978	-154.511
156.6	-162.17	313.178	-154.48
156.7	-162.109	313.378	-154.541
156.8	-162.17	313.578	-154.724
156.9	-162.079	313.778	-154.663
157	-161.987	313.978	-154.694
157.1	-162.109	314.178	-154.663
157.2	-161.987	314.378	-154.48
157.3	-162.17	314.578	-154.694
157.4	-162.079	314.778	-154.694
157.5	-161.987	314.978	-154.633
157.6	-162.231	315.178	-154.602
157.7	-162.109	315.378	-154.694
157.8	-162.14	315.578	-154.663
157.9	-162.018	315.778	-154.633
158	-161.957	315.978	-154.633
158.1	-161.926	316.178	-154.571
158.2	-161.804	316.378	-154.694
158.3	-161.896	316.578	-154.785
158.4	-161.804	316.778	-154.877
158.5	-161.53	316.978	-154.785
158.6	-161.743	317.178	-154.846
158.7	-161.804	317.378	-154.724
158.8	-161.682	317.578	-154.999
158.9	-161.56	317.778	-154.846
159	-161.652	317.978	-154.907
159.1	-161.56	318.178	-154.907
159.2	-161.652	318.378	-154.938
159.3	-161.652	318.578	-155.182
159.4	-161.56	318.778	-155.457
159.5	-161.591	318.978	-155.334
159.6	-161.591	319.178	-155.334
159.7	-161.53	319.378	-155.212
159.8	-161.499	319.578	-155.212
159.9	-161.56	319.778	-155.151
160	-161.621	319.978	-155.243
160.1	-161.53	320.178	-155.09
160.2	-161.53	320.378	-155.182
160.3	-161.652	320.578	-154.999
160.4	-161.377	320.778	-155.182
160.5	-161.56	320.978	-155.273
160.6	-161.469	321.178	-155.273
160.7	-161.56	321.378	-155.121
160.8	-161.499	321.578	-155.151
160.9	-161.499	321.778	-155.182
161	-161.53	321.978	-155.121
161.1	-161.377	322.178	-155.151
161.2	-161.407	322.378	-155.243
161.3	-161.346	322.578	-155.121
161.4	-161.499	322.778	-155.273
161.5	-161.377	322.978	-155.212
161.6	-161.53	323.178	-155.212
161.7	-161.499	323.378	-155.182
161.8	-161.407	323.578	-155.426
161.9	-161.53	323.778	-155.273
162	-161.499	323.978	-155.365
162.1	-161.346	324.178	-155.426
162.2	-161.407	324.378	-155.365
162.3	-161.469	324.578	-155.365
162.4	-161.224	324.778	-155.273
162.5	-161.346	324.978	-155.334
162.6	-161.285	325.178	-155.426
162.7	-161.316	325.378	-155.365
162.8	-161.285	325.578	-155.548
162.9	-161.285	325.778	-155.304
163	-161.041	325.978	-155.548
163.1	-161.194	326.178	-155.579
163.2	-161.072	326.378	-155.518
163.3	-161.011	326.578	-155.518
163.4	-161.102	326.778	-155.609
163.5	-161.041	326.978	-155.518
163.6	-160.919	327.178	-155.457
163.7	-161.072	327.378	-155.67
163.8	-160.919	327.578	-155.518
163.9	-160.98	327.778	-155.518
164	-161.011	327.978	-155.64
164.1	-161.041	328.178	-155.701
164.2	-161.011	328.378	-155.548
164.3	-160.889	328.578	-155.548
164.4	-161.102	328.778	-155.609
164.5	-160.858	328.978	-155.67
164.6	-160.858	329.178	-155.609
164.7	-160.614	329.378	-155.731
164.8	-160.95	329.578	-155.548
164.9	-160.919	329.778	-155.609
165	-160.95	329.978	-155.701
165.1	-160.858	330.178	-155.731
165.2	-160.858	330.378	-155.731
165.3	-160.889	330.578	-155.792
165.4	-160.858	330.778	-155.792
165.5	-160.553	330.978	-155.762
165.6	-160.553	331.178	-155.731
165.7	-160.675	331.378	-155.762
165.8	-160.4	331.578	-155.823
165.9	-160.431	331.778	-155.67
166	-160.523	331.978	-155.792
166.1	-160.431	332.178	-155.731
166.2	-160.309	332.378	-155.701
166.3	-160.278	332.578	-155.853
166.4	-160.339	332.778	-155.762
166.5	-160.4	332.978	-155.792
166.6	-160.4	333.178	-155.701
166.7	-160.4	333.378	-155.701
166.8	-160.37	333.578	-155.823
166.9	-160.37	333.778	-155.792
167	-160.37	333.978	-156.006
167.1	-160.431	334.178	-155.914
167.2	-160.4	334.378	-155.853
167.3	-160.339	334.578	-156.128
167.4	-160.461	334.778	-155.914
167.5	-160.37	334.978	-155.914
167.6	-160.339	335.178	-156.067
167.7	-160.278	335.378	-155.884
167.8	-160.37	335.578	-156.006
167.9	-160.431	335.778	-156.067
168	-160.278	335.978	-156.036
168.1	-160.4	336.178	-156.128
168.2	-160.431	336.378	-156.158
168.3	-160.278	336.578	-156.006
168.4	-160.187	336.778	-156.158
168.5	-160.37	336.978	-156.067
168.6	-160.4	337.178	-156.097
168.7	-160.187	337.378	-156.158
168.8	-160.339	337.578	-156.22
168.9	-160.309	337.778	-156.189
169	-160.339	337.978	-156.189
169.1	-160.431	338.178	-156.311
169.2	-160.339	338.378	-156.311
169.3	-160.309	338.578	-156.28
169.4	-160.339	338.778	-156.403
169.5	-160.309	338.978	-156.403
169.6	-160.339	339.178	-156.342
169.7	-160.187	339.378	-156.28
169.8	-160.339	339.578	-156.342
169.9	-160.278	339.778	-156.25
170	-160.309	339.978	-156.433
170.1	-160.492	340.178	-156.494
170.2	-160.309	340.378	-156.433
170.3	-160.187	340.578	-156.342
170.4	-160.248	340.778	-155.884
170.5	-160.37	340.978	-156.006
170.6	-160.248	341.178	-156.128
170.7	-160.248	341.378	-156.097
170.8	-160.309	341.578	-156.28
170.9	-160.217	341.778	-156.22
171	-160.095	341.978	-156.403
171.1	-160.065	342.178	-156.433
171.2	-160.278	342.378	-156.403
171.3	-160.095	342.578	-156.464
171.4	-160.065	342.778	-156.494
171.5	-160.034	342.978	-156.494
171.6	-160.065	343.178	-156.464
171.7	-160.217	343.378	-156.433
171.8	-160.217	343.578	-156.525
171.9	-160.278	343.778	-156.616
172	-160.431	343.978	-156.494
172.1	-160.248	344.178	-156.372
172.2	-160.339	344.378	-156.28
172.3	-160.278	344.578	-156.403
172.4	-160.248	344.778	-156.097
172.5	-160.339	344.978	-156.311
172.6	-160.309	345.178	-156.433
172.7	-160.339	345.378	-156.342
172.8	-160.553	345.578	-156.403
172.9	-160.37	345.778	-156.464
173	-160.37	345.978	-156.464
173.1	-160.431	346.178	-156.586
173.2	-160.523	346.378	-156.494
173.3	-160.461	346.578	-156.586
173.4	-160.461	346.778	-156.525
173.5	-160.553	346.978	-156.464
173.6	-160.37	347.178	-156.403
173.7	-160.309	347.378	-156.464
173.8	-160.187	347.578	-156.464
173.9	-160.339	347.778	-156.525
174	-160.278	347.978	-156.342
174.1	-160.309	348.178	-156.433
174.2	-160.278	348.378	-156.433
174.3	-160.492	348.578	-156.311
174.4	-160.553	348.778	-156.372
174.5	-160.4	348.978	-156.403
174.6	-160.4	349.178	-156.494
174.7	-160.553	349.378	-156.525
174.8	-160.37	349.578	-156.525
174.9	-160.37	349.778	-156.616
175	-160.431	349.978	-156.433
175.1	-160.37	350.178	-156.464
175.2	-160.431	350.378	-156.525
175.3	-160.461	350.578	-156.647
175.4	-160.523	350.778	-156.677
175.5	-160.706	350.978	-156.769
175.6	-160.431	351.178	-156.708
175.7	-160.461	351.378	-156.799
175.8	-160.553	351.578	-156.494
175.9	-160.706	351.778	-156.708
176	-160.644	351.978	-156.769
176.1	-160.706	352.178	-156.647
176.2	-160.889	352.378	-156.677
176.3	-160.706	352.578	-156.677
176.4	-160.675	352.778	-156.769
176.5	-160.523	352.978	-156.769
176.6	-160.736	353.178	-156.708
176.7	-160.736	353.378	-156.769
176.8	-160.706	353.578	-156.83
176.9	-160.828	353.778	-156.769
177	-160.919	353.978	-156.86
177.1	-160.919	354.178	-156.83
177.2	-160.98	354.378	-156.799
177.3	-161.011	354.578	-156.708
177.4	-160.889	354.778	-156.708
177.5	-160.98	354.978	-156.769
177.6	-161.011	355.178	-156.616
177.7	-160.98	355.378	-156.464
177.8	-160.98	355.578	-156.647
177.9	-160.98	355.778	-156.738
178	-160.889	355.978	-156.738
178.1	-161.163	356.178	-156.769
178.2	-161.194	356.378	-156.86
178.3	-161.224	356.578	-156.769
178.4	-160.889	356.778	-156.86
178.5	-161.102	356.978	-156.769
178.6	-161.316	357.178	-156.891
178.7	-161.163	357.378	-156.738
178.8	-161.224	357.578	-156.86
178.9	-160.98	357.778	-156.799
179	-161.194	357.978	-156.799
179.1	-161.102	358.178	-156.86
179.2	-161.255	358.378	-156.799
179.3	-161.224	358.578	-157.013
179.4	-161.194	358.778	-156.982
179.5	-161.224	358.978	-156.982
179.6	-161.346	359.178	-156.891
179.7	-161.224	359.378	-156.921
179.8	-161.346	359.578	-157.043
179.9	-161.316	359.778	-156.921
180	-161.255	359.978	-156.921
180.1	-161.316	360.178	-156.982
180.2	-161.377	360.378	-157.166
180.3	-161.255	360.578	-157.074
180.4	-161.438	360.778	-157.074
180.5	-161.377	360.978	-157.105
180.6	-161.316	361.178	-157.227
180.7	-161.285	361.378	-157.227
180.8	-161.438	361.578	-157.227
180.9	-161.53	361.778	-157.196
181	-161.591	361.978	-157.257
181.1	-161.53	362.178	-157.074
181.2	-161.499	362.378	-157.196
181.3	-161.652	362.578	-157.105
181.4	-161.56	362.778	-157.257
181.5	-161.56	362.978	-157.227
181.6	-161.652	363.178	-156.982
181.7	-161.407	363.378	-157.013
181.8	-161.621	363.578	-157.043
181.9	-161.774	363.778	-157.288
182	-161.652	363.978	-157.227
182.1	-161.499	364.178	-157.043
182.2	-161.591	364.378	-157.196
182.3	-161.896	364.578	-157.257
182.4	-161.621	364.778	-157.257
182.5	-161.682	364.978	-156.952
182.6	-161.896	365.178	-157.227
182.7	-161.865	365.378	-157.196
182.8	-161.774	365.578	-157.288
182.9	-161.987
183	-161.926
183.1	-161.926
183.2	-161.957
183.3	-161.804
183.4	-161.804
183.5	-161.835
183.6	-161.926
183.7	-162.018
183.8	-161.865
183.9	-161.896
184	-161.957
184.1	-161.865
184.2	-162.018
184.3	-162.109
184.4	-162.048
184.5	-162.018
184.6	-161.926
184.7	-162.018
184.8	-162.018
184.9	-161.926
185	-162.018
185.1	-162.018
185.2	-162.079
185.3	-162.018
185.4	-162.231
185.5	-162.231
185.6	-162.17
185.7	-162.262
185.8	-162.14
185.9	-162.201
186	-162.353
186.1	-162.415
186.2	-162.231
186.3	-162.567
186.4	-162.445
186.5	-162.262
186.6	-162.384
186.7	-162.445
186.8	-162.384
186.9	-162.415
187	-162.415
187.1	-162.537
187.2	-162.353
187.3	-162.384
187.4	-162.598
187.5	-162.476
187.6	-162.323
187.7	-162.445
187.8	-162.506
187.9	-162.476
188	-162.567
188.1	-162.567
188.2	-162.659
188.3	-162.628
188.4	-162.567
188.5	-162.689
188.6	-162.628
188.7	-162.628
188.8	-162.506
188.9	-162.72
189	-162.628
189.1	-162.567
189.2	-162.75
189.3	-162.811
189.4	-162.781
189.5	-162.994
189.6	-162.781
189.7	-162.781
189.8	-162.781
189.9	-162.75
190	-162.689
190.1	-162.689
190.2	-162.659
190.3	-162.964
190.4	-162.842
190.5	-163.086
190.6	-162.933
190.7	-162.781
190.8	-162.933
190.9	-162.994
191	-162.811
191.1	-162.903
191.2	-162.72
191.3	-162.964
191.4	-162.903
191.5	-162.781
191.6	-162.842
191.7	-162.659
191.8	-162.72
191.9	-162.75
192	-162.567
192.1	-162.72
192.2	-162.72
192.3	-162.811
192.4	-162.781
192.5	-162.933
192.6	-162.811
192.7	-162.903
192.8	-162.964
192.9	-163.055
193	-162.964
193.1	-162.781
193.2	-162.628
193.3	-162.476
193.4	-162.445
193.5	-162.415
193.6	-162.415
193.7	-162.476
193.8	-162.415
193.9	-162.353
194	-162.598
194.1	-162.567
194.2	-162.384
194.3	-162.598
194.4	-162.659
194.5	-162.72
194.6	-162.781
194.7	-162.689
194.8	-162.75
194.9	-162.72
195	-162.811
195.1	-162.933
195.2	-162.903
195.3	-163.055
195.4	-162.903
195.5	-162.842
195.6	-162.964
195.7	-163.055
195.8	-162.842
195.9	-162.811
196	-163.025
196.1	-162.903
196.2	-162.933
196.3	-162.964
196.4	-163.147
196.5	-163.391
196.6	-163.3
196.7	-163.33
196.8	-163.208
196.9	-163.178
197	-163.117
197.1	-163.238
197.2	-163.3
197.3	-163.483
197.4	-163.422
197.5	-163.666
197.6	-163.574
197.7	-163.513
197.8	-163.513
197.9	-163.513
198	-163.422
198.1	-163.483
198.2	-163.361
198.3	-163.544
198.4	-163.544
198.5	-163.696
198.6	-163.757
198.7	-163.727
198.8	-163.696
198.9	-163.605
199	-163.574
199.1	-163.849
199.2	-163.757
199.3	-163.818
199.4	-163.818
199.5	-163.818
199.6	-163.849
[truncated: 2,204 more rows]

## Sheet: Fig. 1C A17 control 
n=14	2014-03-31		31.03.2014 2		01.04.2014 1		1.4.2014 3		2.4.2014 2		3.4.2014 1		3.4.2014 4		7.4.2014 2		8.4.2014 K3		8.4.2014 K4		9.4.2014 1		10.4.2014 K2		09.07.2014 1		10.07.2014 1
time s	Em (mV)	Difference to membrane potential when control solution was applied (mV), control solution was added in the same volume as with Nod-LCO	Em (mV)	Difference to membrane potential when control solution was applied (mV), control solution was added in the same volume as with Nod-LCO	Em (mV)	Difference to membrane potential when control solution was applied (mV), control solution was added in the same volume as with Nod-LCO	Em (mV)	Difference to membrane potential when control solution was applied (mV), control solution was added in the same volume as with Nod-LCO	Em (mV)	Difference to membrane potential when control solution was applied (mV), control solution was added in the same volume as with Nod-LCO	Em (mV)	Difference to membrane potential when control solution was applied (mV), control solution was added in the same volume as with Nod-LCO	Em (mV)	Difference to membrane potential when control solution was applied (mV), control solution was added in the same volume as with Nod-LCO	Em (mV)	Difference to membrane potential when control solution was applied (mV), control solution was added in the same volume as with Nod-LCO	Em (mV)	Difference to membrane potential when control solution was applied (mV), control solution was added in the same volume as with Nod-LCO	Em (mV)	Difference to membrane potential when control solution was applied (mV), control solution was added in the same volume as with Nod-LCO	Em (mV)	Difference to membrane potential when control solution was applied (mV), control solution was added in the same volume as with Nod-LCO	Em (mV)	Difference to membrane potential when control solution was applied (mV), control solution was added in the same volume as with Nod-LCO	Em (mV)	Difference to membrane potential when control solution was applied (mV), control solution was added in the same volume as with Nod-LCO	Em (mV)	Difference to membrane potential when control solution was applied (mV), control solution was added in the same volume as with Nod-LCO		time s	MEAN (Difference to membrane potential when bath solution was applied (mV))	SD	SE	time s	MEAN (Difference to membrane potential when bath solution was applied (mV))	SD	SE
0	-182.068	2.0752	-186.157	-0.7324	-172.241	2.4414	-187.653	0.8545	-163.544	0.824	-167.084	1.587	-184.143	-0.0916	-183.624	3.1128	-187.378	1.2207	-186.371	0.9156	-176.819	1.1597	-184.815	2.6245	-170.593	6.9885	-169.739	2.9907		0	1.85504	1.85217	0.495014	0	1.85504	1.85217	0.495014
0.1	-181.549	2.594	-186.005	-0.5798	-172.211	2.4719	-187.836	0.6714	-163.879	0.4883	-166.992	1.6785	-184.326	-0.2747	-183.624	3.1128	-187.195	1.4038	-186.554	0.7324	-176.88	1.0986	-184.57	2.8687	-171.112	6.4697	-169.891	2.8381		0.1	1.82669	1.78857	0.478016	17.9	1.28394	1.54712	0.413485
0.2	-182.312	1.8311	-185.7	-0.2747	-171.265	3.418	-187.683	0.824	-163.849	0.5188	-166.992	1.6785	-184.174	-0.1221	-183.746	2.9908	-187.317	1.2817	-186.31	0.9766	-176.788	1.1902	-184.845	2.594	-170.746	6.836	-169.525	3.2044		0.2	1.92481	1.83364	0.490061	35.9	0.782564	0.987473	0.263913
0.3	-182.19	1.9532	-186.157	-0.7324	-170.654	4.0283	-187.897	0.6104	-163.788	0.5799	-166.992	1.6785	-184.174	-0.1221	-183.472	3.2654	-187.195	1.4038	-186.707	0.5799	-176.849	1.1291	-185.059	2.3804	-170.715	6.8665	-169.922	2.8076		0.3	1.88775	1.94485	0.519783	53.9	0.4992	0.605833	0.161916
0.4	-181.946	2.1973	-185.913	-0.4883	-170.502	4.1809	-187.683	0.824	-163.788	0.5799	-166.931	1.7395	-184.204	-0.1526	-183.655	3.0823	-187.195	1.4038	-186.584	0.7019	-176.849	1.1291	-185.211	2.2278	-170.563	7.0191	-169.83	2.8992		0.4	1.95314	1.94303	0.519295	71.9	-0.488257	1.18172	0.315829
0.5	-181.946	2.1973	-185.761	-0.3357	-170.441	4.2419	-187.927	0.5799	-163.696	0.6714	-166.931	1.7395	-184.357	-0.3052	-183.411	3.3265	-187.103	1.4953	-186.615	0.6714	-177.002	0.9765	-185.455	1.9837	-170.776	6.8054	-169.647	3.0823		0.5	1.93787	1.93591	0.517394	89.9	-1.33186	2.17957	0.582515
0.6	-182.037	2.1057	-185.669	-0.2441	-170.532	4.1504	-187.836	0.6714	-163.818	0.5493	-167.053	1.6175	-184.143	-0.0916	-183.655	3.0823	-187.134	1.4648	-186.493	0.7935	-176.971	1.0071	-184.784	2.6551	-170.654	6.9275	-169.922	2.8076		0.6	1.96404	1.90758	0.509821	107.9	-1.52149	2.24542	0.600115
0.7	-182.251	1.8921	-185.821	-0.3967	-170.441	4.2419	-187.866	0.6409	-163.757	0.6104	-167.053	1.6175	-184.235	-0.1831	-183.655	3.0823	-187.073	1.5258	-186.645	0.6409	-176.91	1.0681	-183.899	3.5401	-170.868	6.7139	-170.105	2.6245		0.7	1.97276	1.93264	0.516521	125.9	-1.80707	2.63475	0.704166
0.8	-182.068	2.0752	-185.944	-0.5188	-170.502	4.1809	-187.714	0.7935	-163.666	0.7019	-166.87	1.8006	-184.265	-0.2136	-183.868	2.8687	-187.012	1.5869	-186.645	0.6409	-176.849	1.1291	-184.54	2.8992	-170.868	6.7139	-170.349	2.3804		0.8	1.93134	1.87752	0.501787	143.8	-1.87681	2.78054	0.743131
0.9	-182.037	2.1057	-185.821	-0.3967	-170.715	3.9673	-187.927	0.5799	-163.635	0.7324	-167.114	1.5564	-184.387	-0.3357	-183.716	3.0213	-187.012	1.5869	-186.707	0.5799	-176.91	1.0681	-185.242	2.1973	-171.02	6.5613	-169.708	3.0212		0.9	1.87466	1.85364	0.495405	161.9	-1.94657	3.5693	0.953936
1	-182.312	1.8311	-185.913	-0.4883	-170.868	3.8147	-188.049	0.4578	-163.757	0.6104	-166.84	1.8311	-184.204	-0.1526	-183.746	2.9908	-187.134	1.4648	-186.676	0.6104	-177.002	0.9765	-184.784	2.6551	-170.807	6.7749	-170.044	2.6856		1	1.86159	1.88439	0.503625	179.9	-2.1689	3.08909	0.825594
1.1	-182.098	2.0447	-185.669	-0.2441	-170.746	3.9368	-187.866	0.6409	-163.818	0.5493	-167.023	1.648	-184.235	-0.1831	-183.807	2.9297	-187.073	1.5258	-186.859	0.4273	-176.88	1.0986	-185.211	2.2278	-170.776	6.8054	-169.952	2.7771		1.1	1.8703	1.8712	0.500099	197.9	-2.20816	3.59452	0.960676
1.2	-181.946	2.1973	-186.005	-0.5798	-170.99	3.6926	-188.08	0.4273	-163.696	0.6714	-167.084	1.587	-184.296	-0.2442	-183.716	3.0213	-187.103	1.4953	-186.676	0.6104	-176.88	1.0986	-185.516	1.9226	-171.143	6.4392	-169.647	3.0823		1.2	1.81581	1.8283	0.488634	215.9	-2.17546	3.99833	1.0686
1.3	-182.281	1.8616	-185.761	-0.3357	-171.143	3.54	-188.324	0.1831	-163.727	0.6409	-167.023	1.648	-184.296	-0.2442	-183.807	2.9297	-187.042	1.5564	-186.829	0.4578	-176.849	1.1291	-184.815	2.6245	-171.02	6.5613	-170.288	2.4414		1.3	1.78528	1.82077	0.486621	233.9	-2.41087	3.50353	0.936358
1.4	-182.526	1.6175	-185.944	-0.5188	-171.173	3.5095	-188.416	0.0916	-163.757	0.6104	-167.053	1.6175	-184.235	-0.1831	-183.777	2.9602	-187.195	1.4038	-186.951	0.3357	-176.88	1.0986	-185.425	2.0142	-170.868	6.7139	-170.044	2.6856		1.4	1.71119	1.87366	0.500756	251.9	-2.59834	3.44439	0.920552
1.5	-182.129	2.0142	-186.218	-0.7935	-171.265	3.418	-188.385	0.1221	-163.696	0.6714	-166.931	1.7395	-184.357	-0.3052	-183.899	2.8382	-186.829	1.77	-186.829	0.4578	-177.002	0.9765	-184.753	2.6856	-170.898	6.6834	-170.075	2.655		1.5	1.78093	1.89799	0.50726	269.9	-2.43705	3.81126	1.0186
1.6	-182.037	2.1057	-186.066	-0.6409	-171.356	3.3264	-188.232	0.2747	-163.788	0.5799	-167.023	1.648	-184.174	-0.1221	-183.99	2.7466	-186.92	1.6784	-186.829	0.4578	-176.819	1.1597	-185.15	2.2889	-170.99	6.5918	-169.891	2.8381		1.6	1.78093	1.82524	0.487815	287.9	-2.37383	3.97664	1.0628
1.7	-182.098	2.0447	-186.127	-0.7019	-171.234	3.4485	-188.385	0.1221	-163.971	0.3968	-166.87	1.8006	-184.021	0.0305	-183.96	2.7771	-186.89	1.709	-187.042	0.2442	-177.124	0.8545	-185.028	2.4109	-170.929	6.6528	-170.013	2.7161		1.7	1.75042	1.88021	0.502508	305.9	-2.14058	3.8803	1.03705
1.8	-182.159	1.9837	-185.944	-0.5188	-171.448	3.2348	-188.355	0.1526	-163.879	0.4883	-167.206	1.4649	-183.777	0.2746	-183.899	2.8382	-186.89	1.709	-186.951	0.3357	-176.971	1.0071	-185.15	2.2889	-171.722	5.8594	-169.861	2.8687		1.8	1.71336	1.6631	0.444482	323.9	-1.95965	3.89533	1.04107
1.9	-182.037	2.1057	-186.005	-0.5798	-171.417	3.2654	-188.385	0.1221	-163.971	0.3968	-166.87	1.8006	-183.868	0.1831	-183.899	2.8382	-186.645	1.9531	-186.92	0.3662	-176.88	1.0986	-185.15	2.2889	-171.173	6.4087	-169.739	2.9907		1.9	1.80274	1.7942	0.479519	341.9	-2.08827	3.91779	1.04707
2	-182.129	2.0142	-186.066	-0.6409	-171.539	3.1433	-188.202	0.3052	-163.91	0.4578	-166.809	1.8616	-183.96	0.0915	-183.807	2.9297	-186.89	1.709	-186.951	0.3357	-177.032	0.946	-185.516	1.9226	-170.868	6.7139	-170.105	2.6245		2	1.74386	1.83391	0.490134	359.9	-1.84194	4.50743	1.20466
2.1	-181.763	2.3804	-185.821	-0.3967	-171.6	3.0823	-188.171	0.3357	-163.757	0.6104	-166.779	1.8921	-183.838	0.2136	-183.899	2.8382	-186.89	1.709	-187.073	0.2136	-176.941	1.0376	-185.242	2.1973	-171.112	6.4697	-169.983	2.7466		2.1	1.80927	1.75267	0.46842
2.2	-182.281	1.8616	-185.608	-0.1831	-171.509	3.1738	-188.11	0.3967	-163.788	0.5799	-166.748	1.9227	-183.716	0.3357	-184.204	2.533	-186.737	1.8615	-187.042	0.2442	-177.032	0.946	-185.12	2.3194	-171.143	6.4392	-170.105	2.6245		2.2	1.78965	1.70073	0.454538
2.3	-182.281	1.8616	-185.913	-0.4883	-171.509	3.1738	-188.202	0.3052	-163.696	0.6714	-166.87	1.8006	-183.868	0.1831	-183.838	2.8992	-186.829	1.77	-186.951	0.3357	-177.155	0.824	-184.967	2.472	-171.112	6.4697	-169.769	2.9602		2.3	1.80273	1.77936	0.475553
2.4	-182.281	1.8616	-186.005	-0.5798	-171.661	3.0212	-188.263	0.2442	-164.062	0.3052	-166.779	1.8921	-183.807	0.2441	-184.082	2.6551	-186.859	1.7395	-186.859	0.4273	-177.429	0.5493	-185.333	2.1057	-171.051	6.5308	-169.952	2.7771		2.4	1.6981	1.79121	0.47872
2.5	-182.312	1.8311	-186.005	-0.5798	-171.57	3.1128	-188.293	0.2136	-163.818	0.5493	-166.595	2.0752	-183.746	0.3052	-184.082	2.6551	-186.737	1.8615	-186.89	0.3968	-177.185	0.7934	-184.967	2.472	-171.295	6.2866	-170.166	2.5635		2.5	1.75259	1.72379	0.460702
2.6	-182.19	1.9532	-185.974	-0.5493	-171.631	3.0517	-187.866	0.6409	-163.788	0.5799	-166.718	1.9532	-183.777	0.2746	-184.052	2.6856	-186.859	1.7395	-187.164	0.1221	-177.002	0.9765	-185.974	1.4649	-171.295	6.2866	-169.525	3.2044		2.6	1.7417	1.72627	0.461364
2.7	-182.098	2.0447	-185.7	-0.2747	-171.631	3.0517	-188.202	0.3052	-163.849	0.5188	-166.748	1.9227	-183.99	0.061	-184.082	2.6551	-186.676	1.9226	-187.225	0.0611	-177.155	0.824	-185.12	2.3194	-171.265	6.3172	-169.861	2.8687		2.7	1.75696	1.74002	0.46504
2.8	-182.098	2.0447	-185.974	-0.5493	-171.814	2.8686	-188.171	0.3357	-163.727	0.6409	-166.595	2.0752	-183.777	0.2746	-184.174	2.5635	-186.951	1.6479	-187.103	0.1831	-177.185	0.7934	-185.028	2.4109	-171.082	6.5003	-169.708	3.0212		2.8	1.77219	1.77138	0.473423
2.9	-182.343	1.8006	-185.883	-0.4578	-171.692	2.9907	-188.232	0.2747	-163.727	0.6409	-166.809	1.8616	-183.716	0.3357	-183.929	2.8077	-187.012	1.5869	-187.408	-0.122	-177.246	0.7324	-185.089	2.3499	-171.204	6.3782	-169.556	3.1738		2.9	1.73952	1.78297	0.476518
3	-182.068	2.0752	-185.455	-0.0305	-171.814	2.8686	-188.08	0.4273	-163.849	0.5188	-166.626	2.0447	-183.655	0.3967	-184.204	2.533	-186.829	1.77	-187.378	-0.0915	-177.094	0.885	-185.974	1.4649	-171.143	6.4392	-169.83	2.8992		3	1.72861	1.70627	0.456021
3.1	-182.129	2.0142	-185.516	-0.0916	-171.845	2.8381	-188.324	0.1831	-163.635	0.7324	-166.779	1.8921	-183.716	0.3357	-184.204	2.533	-186.768	1.831	-187.256	0.0305	-177.185	0.7934	-185.15	2.2889	-171.356	6.2256	-170.898	1.8311		3.1	1.67411	1.63837	0.437872
3.2	-182.495	1.648	-185.638	-0.2136	-171.936	2.7466	-188.263	0.2442	-163.757	0.6104	-166.931	1.7395	-183.502	0.5493	-184.174	2.5635	-186.829	1.77	-187.317	-0.0305	-177.338	0.6409	-185.242	2.1973	-171.265	6.3172	-170.013	2.7161		3.2	1.67849	1.68365	0.449975
3.3	-182.251	1.8921	-185.883	-0.4578	-171.783	2.8992	-188.263	0.2442	-163.879	0.4883	-166.84	1.8311	-183.502	0.5493	-184.204	2.533	-187.012	1.5869	-187.408	-0.122	-177.185	0.7934	-184.753	2.6856	-171.692	5.8899	-168.915	3.8147		3.3	1.75914	1.72889	0.462066
3.4	-181.976	2.1668	-185.486	-0.061	-171.783	2.8992	-188.11	0.3967	-164.093	0.2747	-166.595	2.0752	-183.441	0.6103	-184.326	2.4109	-186.829	1.77	-187.653	-0.3662	-177.338	0.6409	-185.059	2.3804	-171.326	6.2561	-169.403	3.3264		3.4	1.77003	1.74343	0.465951
3.5	-182.19	1.9532	-185.15	0.2747	-171.814	2.8686	-188.293	0.2136	-163.94	0.4273	-166.809	1.8616	-183.35	0.7019	-184.326	2.4109	-187.042	1.5564	-187.47	-0.1831	-177.46	0.5188	-185.974	1.4649	-171.356	6.2256	-169.678	3.0518		3.5	1.66759	1.66708	0.445546
3.6	-182.373	1.7701	-185.028	0.3967	-171.722	2.9602	-188.355	0.1526	-164.093	0.2747	-167.145	1.5259	-183.441	0.6103	-184.57	2.1668	-186.89	1.709	-187.53	-0.2441	-177.368	0.6103	-185.089	2.3499	-171.265	6.3172	-169.342	3.3875		3.6	1.71336	1.72552	0.461164
3.7	-182.281	1.8616	-185.364	0.061	-171.936	2.7466	-188.049	0.4578	-164.062	0.3052	-166.84	1.8311	-183.472	0.5798	-184.235	2.5025	-187.042	1.5564	-187.592	-0.3052	-177.185	0.7934	-185.974	1.4649	-171.265	6.3172	-169.586	3.1433		3.7	1.6654	1.69878	0.454017
3.8	-182.312	1.8311	-185.181	0.2441	-171.814	2.8686	-188.08	0.4273	-164.246	0.1221	-166.809	1.8616	-183.35	0.7019	-184.448	2.2889	-187.073	1.5258	-187.653	-0.3662	-177.277	0.7019	-185.12	2.3194	-171.112	6.4697	-169.464	3.2654		3.8	1.73297	1.75073	0.467903
3.9	-181.946	2.1973	-185.181	0.2441	-171.875	2.8076	-188.049	0.4578	-164.093	0.2747	-166.809	1.8616	-183.38	0.6714	-184.418	2.3194	-187.012	1.5869	-187.47	-0.1831	-177.368	0.6103	-185.394	2.0447	-171.57	6.012	-169.708	3.0212		3.9	1.70899	1.61338	0.431194
4	-182.251	1.8921	-185.364	0.061	-171.814	2.8686	-188.171	0.3357	-164.093	0.2747	-166.962	1.709	-183.38	0.6714	-184.204	2.533	-187.225	1.3733	-187.683	-0.3967	-177.246	0.7324	-186.31	1.1292	-171.692	5.8899	-169.891	2.8381		4	1.56512	1.61946	0.432819
4.1	-182.251	1.8921	-185.669	-0.2441	-171.783	2.8992	-188.08	0.4273	-164.124	0.2442	-166.84	1.8311	-183.502	0.5493	-184.174	2.5635	-187.042	1.5564	-187.744	-0.4577	-177.063	0.9155	-185.12	2.3194	-171.661	5.9204	-169.586	3.1433		4.1	1.68285	1.67898	0.448727
4.2	-182.251	1.8921	-185.486	-0.061	-171.905	2.7771	-188.019	0.4883	-164.185	0.1831	-166.962	1.709	-183.289	0.7629	-184.448	2.2889	-187.103	1.4953	-187.805	-0.5188	-177.307	0.6714	-185.333	2.1057	-171.631	5.9509	-169.617	3.1128		4.2	1.63269	1.6521	0.441543
4.3	-182.281	1.8616	-185.425	0	-171.753	2.9297	-188.202	0.3052	-164.215	0.1526	-166.84	1.8311	-183.38	0.6714	-184.326	2.4109	-187.042	1.5564	-187.653	-0.3662	-177.246	0.7324	-185.089	2.3499	-171.478	6.1035	-169.311	3.418		4.3	1.71118	1.71728	0.458963
4.4	-182.037	2.1057	-185.608	-0.1831	-171.814	2.8686	-188.232	0.2747	-164.154	0.2136	-166.931	1.7395	-183.502	0.5493	-184.357	2.3804	-187.195	1.4038	-187.683	-0.3967	-177.399	0.5798	-185.303	2.1363	-172.546	5.0354	-169.464	3.2654		4.4	1.56948	1.52849	0.408507
4.5	-182.251	1.8921	-185.821	-0.3967	-171.905	2.7771	-188.324	0.1831	-164.185	0.1831	-166.656	2.0142	-183.38	0.6714	-184.418	2.3194	-187.073	1.5258	-187.714	-0.4272	-177.368	0.6103	-186.096	1.3428	-171.967	5.6152	-169.861	2.8687		4.5	1.51281	1.61269	0.43101
4.6	-182.281	1.8616	-185.669	-0.2441	-171.905	2.7771	-188.293	0.2136	-164.124	0.2442	-166.931	1.7395	-183.38	0.6714	-184.326	2.4109	-187.134	1.4648	-187.805	-0.5188	-177.368	0.6103	-185.15	2.2889	-171.783	5.7984	-169.952	2.7771		4.6	1.57821	1.64367	0.439289
4.7	-182.312	1.8311	-185.516	-0.0916	-171.967	2.716	-188.11	0.3967	-164.185	0.1831	-166.87	1.8006	-183.441	0.6103	-184.448	2.2889	-186.951	1.6479	-187.653	-0.3662	-177.368	0.6103	-186.523	0.9156	-171.6	5.9815	-169.525	3.2044		4.7	1.55204	1.66793	0.445773
4.8	-181.854	2.2889	-185.791	-0.3662	-171.905	2.7771	-188.202	0.3052	-164.001	0.3662	-166.992	1.6785	-183.441	0.6103	-184.326	2.4109	-187.103	1.4953	-187.744	-0.4577	-177.399	0.5798	-185.15	2.2889	-171.631	5.9509	-169.495	3.2349		4.8	1.6545	1.70723	0.456276
4.9	-182.526	1.6175	-185.883	-0.4578	-171.905	2.7771	-188.08	0.4273	-164.276	0.0916	-166.84	1.8311	-183.411	0.6409	-184.54	2.1973	-187.042	1.5564	-187.744	-0.4577	-177.307	0.6714	-185.028	2.4109	-171.6	5.9815	-169.525	3.2044		4.9	1.60656	1.71258	0.457705
5	-182.281	1.8616	-186.127	-0.7019	-172.028	2.655	-188.08	0.4273	-163.971	0.3968	-166.931	1.7395	-183.472	0.5798	-184.357	2.3804	-187.042	1.5564	-187.744	-0.4577	-177.338	0.6409	-185.974	1.4649	-171.753	5.8289	-169.617	3.1128		5	1.53462	1.67007	0.446346
5.1	-182.465	1.6785	-186.005	-0.5798	-171.967	2.716	-188.049	0.4578	-164.185	0.1831	-166.779	1.8921	-183.502	0.5493	-184.265	2.472	-187.042	1.5564	-187.744	-0.4577	-177.307	0.6714	-185.821	1.6175	-171.783	5.7984	-169.647	3.0823		5.1	1.54552	1.66747	0.44565
5.2	-182.037	2.1057	-185.547	-0.1221	-171.875	2.8076	-187.897	0.6104	-164.246	0.1221	-166.87	1.8006	-183.563	0.4883	-184.54	2.1973	-187.073	1.5258	-187.653	-0.3662	-177.307	0.6714	-184.815	2.6245	-171.722	5.8594	-169.647	3.0823		5.2	1.67194	1.65312	0.441816
5.3	-182.373	1.7701	-185.944	-0.5188	-172.028	2.655	-187.958	0.5493	-164.185	0.1831	-167.053	1.6175	-183.411	0.6409	-184.57	2.1668	-187.042	1.5564	-187.714	-0.4272	-177.155	0.824	-185.73	1.709	-171.753	5.8289	-169.525	3.2044		5.3	1.55424	1.64406	0.439394
5.4	-182.312	1.8311	-186.188	-0.7629	-171.875	2.8076	-188.049	0.4578	-164.215	0.1526	-167.145	1.5259	-183.38	0.6714	-184.418	2.3194	-186.951	1.6479	-187.805	-0.5188	-177.673	0.3052	-184.875	2.5635	-171.722	5.8594	-169.281	3.4485		5.4	1.59347	1.76581	0.471933
5.5	-182.312	1.8311	-186.615	-1.1902	-171.875	2.8076	-188.08	0.4273	-164.276	0.0916	-167.084	1.587	-183.441	0.6103	-184.448	2.2889	-187.073	1.5258	-187.622	-0.3357	-177.399	0.5798	-185.303	2.1363	-171.875	5.7068	-169.495	3.2349		5.5	1.52154	1.73061	0.462524
5.6	-182.037	2.1057	-186.279	-0.8545	-171.967	2.716	-188.08	0.4273	-164.124	0.2442	-166.87	1.8006	-183.563	0.4883	-184.418	2.3194	-187.012	1.5869	-187.653	-0.3662	-177.307	0.6714	-184.784	2.6551	-171.845	5.7373	-169.434	3.2959		5.6	1.63053	1.71766	0.459065
5.7	-182.587	1.5564	-185.883	-0.4578	-171.875	2.8076	-188.11	0.3967	-164.215	0.1526	-166.84	1.8311	-183.502	0.5493	-184.723	2.0142	-187.073	1.5258	-187.897	-0.6103	-177.399	0.5798	-185.089	2.3499	-171.875	5.7068	-168.945	3.7842		5.7	1.58474	1.72524	0.46109
5.8	-182.251	1.8921	-185.791	-0.3662	-171.845	2.8381	-188.11	0.3967	-164.062	0.3052	-166.809	1.8616	-183.441	0.6103	-184.631	2.1058	-186.829	1.77	-187.744	-0.4577	-177.307	0.6714	-185.761	1.6785	-171.905	5.6763	-169.708	3.0212		5.8	1.57166	1.60932	0.430108
5.9	-182.495	1.648	-186.34	-0.9155	-171.905	2.7771	-188.019	0.4883	-164.154	0.2136	-167.084	1.587	-183.563	0.4883	-184.509	2.2278	-187.012	1.5869	-187.775	-0.4883	-177.46	0.5188	-184.448	2.9908	-171.783	5.7984	-169.586	3.1433		5.9	1.57604	1.75343	0.468623
6	-182.129	2.0142	-186.249	-0.824	-172.028	2.655	-188.293	0.2136	-164.062	0.3052	-166.962	1.709	-183.502	0.5493	-184.448	2.2889	-187.195	1.4038	-187.592	-0.3052	-177.399	0.5798	-185.181	2.2583	-171.783	5.7984	-169.739	2.9907		6	1.5455	1.6873	0.450951
6.1	-182.251	1.8921	-186.31	-0.885	-171.905	2.7771	-188.232	0.2747	-164.093	0.2747	-167.175	1.4954	-183.502	0.5493	-184.509	2.2278	-186.92	1.6784	-187.836	-0.5493	-177.277	0.7019	-185.761	1.6785	-171.692	5.8899	-169.495	3.2349		6.1	1.51717	1.73397	0.463423
6.2	-182.434	1.709	-185.7	-0.2747	-171.936	2.7466	-188.232	0.2747	-164.215	0.1526	-167.023	1.648	-183.685	0.3662	-184.601	2.1363	-187.012	1.5869	-187.775	-0.4883	-177.246	0.7324	-184.815	2.6245	-171.845	5.7373	-169.678	3.0518		6.2	1.57166	1.66137	0.444019
6.3	-182.312	1.8311	-186.096	-0.6714	-171.967	2.716	-188.293	0.2136	-163.971	0.3968	-167.053	1.6175	-183.472	0.5798	-184.54	2.1973	-187.164	1.4343	-187.653	-0.3662	-177.521	0.4577	-184.753	2.6856	-171.845	5.7373	-169.617	3.1128		6.3	1.5673	1.6869	0.450844
6.4	-182.251	1.8921	-186.157	-0.7324	-172.028	2.655	-188.324	0.1831	-164.246	0.1221	-166.931	1.7395	-183.594	0.4577	-184.601	2.1363	-187.103	1.4953	-187.866	-0.5798	-177.338	0.6409	-185.364	2.0752	-172.18	5.4016	-169.617	3.1128		6.4	1.47139	1.63753	0.437648
6.5	-182.281	1.8616	-186.005	-0.5798	-171.967	2.716	-188.171	0.3357	-164.062	0.3052	-167.114	1.5564	-183.563	0.4883	-184.479	2.2583	-187.073	1.5258	-188.019	-0.7324	-177.46	0.5188	-185.761	1.6785	-172.058	5.5237	-169.342	3.3875		6.5	1.48883	1.66525	0.445057
6.6	-182.22	1.9226	-186.035	-0.6104	-172.089	2.594	-188.446	0.0611	-164.276	0.0916	-166.992	1.6785	-183.502	0.5493	-184.601	2.1363	-186.92	1.6784	-187.988	-0.7019	-177.551	0.4272	-185.974	1.4649	-172.028	5.5542	-169.647	3.0823		6.6	1.42344	1.66674	0.445455
6.7	-182.129	2.0142	-185.974	-0.5493	-171.936	2.7466	-188.293	0.2136	-164.215	0.1526	-167.206	1.4649	-183.441	0.6103	-184.662	2.0752	-187.042	1.5564	-187.958	-0.6714	-177.612	0.3662	-184.418	3.0213	-172.272	5.3101	-169.342	3.3875		6.7	1.54987	1.68648	0.45073
6.8	-182.19	1.9532	-186.005	-0.5798	-171.967	2.716	-188.232	0.2747	-164.246	0.1221	-166.992	1.6785	-183.624	0.4272	-184.845	1.8921	-187.042	1.5564	-187.866	-0.5798	-177.49	0.4883	-184.418	3.0213	-172.119	5.4627	-169.495	3.2349		6.8	1.5477	1.68919	0.451455
6.9	-182.465	1.6785	-186.188	-0.7629	-172.15	2.5329	-188.202	0.3052	-164.276	0.0916	-167.023	1.648	-183.38	0.6714	-184.815	1.9226	-186.951	1.6479	-187.897	-0.6103	-177.399	0.5798	-184.601	2.8382	-171.997	5.5847	-169.342	3.3875		6.9	1.53679	1.70652	0.456088
7	-182.465	1.6785	-185.944	-0.5188	-171.936	2.7466	-188.11	0.3967	-164.337	0.0305	-167.114	1.5564	-183.075	0.9765	-184.631	2.1058	-186.92	1.6784	-187.988	-0.7019	-177.49	0.4883	-184.387	3.0518	-172.119	5.4627	-169.525	3.2044		7	1.58256	1.67577	0.447869
7.1	-181.885	2.2583	-186.066	-0.6409	-172.089	2.594	-188.049	0.4578	-164.307	0.0611	-166.992	1.6785	-182.343	1.709	-184.784	1.9532	-186.829	1.77	-187.927	-0.6408	-177.49	0.4883	-184.662	2.7771	-172.119	5.4627	-170.013	2.7161		7.1	1.61746	1.6194	0.432804
7.2	-182.251	1.8921	-186.035	-0.6104	-172.089	2.594	-187.927	0.5799	-164.215	0.1526	-167.023	1.648	-182.281	1.77	-184.662	2.0752	-186.859	1.7395	-188.019	-0.7324	-177.521	0.4577	-185.516	1.9226	-172.394	5.188	-169.281	3.4485		7.2	1.58038	1.58127	0.422613
7.3	-182.77	1.3733	-185.821	-0.3967	-171.997	2.6855	-187.958	0.5493	-164.185	0.1831	-167.053	1.6175	-182.281	1.77	-184.723	2.0142	-186.92	1.6784	-188.171	-0.885	-177.46	0.5188	-184.387	3.0518	-172.119	5.4627	-169.19	3.54		7.3	1.65449	1.67859	0.448621
7.4	-182.556	1.5869	-185.974	-0.5493	-172.15	2.5329	-187.866	0.6409	-164.398	-0.0305	-167.053	1.6175	-182.22	1.831	-184.815	1.9226	-186.951	1.6479	-188.049	-0.7629	-177.887	0.0915	-184.479	2.9602	-172.211	5.3711	-169.403	3.3264		7.4	1.58473	1.66724	0.445588
7.5	-182.129	2.0142	-186.005	-0.5798	-172.028	2.655	-187.714	0.7935	-164.124	0.2442	-166.992	1.6785	-182.281	1.77	-184.815	1.9226	-186.737	1.8615	-188.11	-0.824	-177.582	0.3967	-184.57	2.8687	-171.967	5.6152	-169.403	3.3264		7.5	1.69591	1.67881	0.44868
7.6	-182.251	1.8921	-186.066	-0.6409	-172.028	2.655	-187.714	0.7935	-164.215	0.1526	-167.114	1.5564	-182.617	1.4343	-184.784	1.9532	-186.859	1.7395	-188.019	-0.7324	-177.399	0.5798	-185.333	2.1057	-172.363	5.2185	-169.769	2.9602		7.6	1.54768	1.53875	0.411249
7.7	-182.526	1.6175	-186.34	-0.9155	-172.028	2.655	-187.683	0.824	-164.459	-0.0915	-167.084	1.587	-182.465	1.5869	-184.662	2.0752	-186.859	1.7395	-188.171	-0.885	-177.49	0.4883	-184.296	3.1433	-171.997	5.5847	-169.586	3.1433		7.7	1.61091	1.73651	0.464101
7.8	-182.312	1.8311	-186.096	-0.6714	-172.18	2.5024	-187.714	0.7935	-164.215	0.1526	-167.175	1.4954	-182.373	1.6785	-184.662	2.0752	-186.89	1.709	-188.019	-0.7324	-177.46	0.5188	-184.448	2.9908	-172.15	5.4321	-169.556	3.1738		7.8	1.63924	1.63403	0.436714
7.9	-181.488	2.6551	-186.249	-0.824	-171.967	2.716	-187.47	1.0376	-164.368	0	-166.87	1.8006	-182.556	1.4953	-184.845	1.8921	-186.829	1.77	-188.11	-0.824	-177.612	0.3662	-185.059	2.3804	-172.028	5.5542	-169.434	3.2959		7.9	1.66539	1.70373	0.455342
8	-182.312	1.8311	-186.676	-1.2512	-172.272	2.4109	-187.683	0.824	-164.337	0.0305	-167.114	1.5564	-182.617	1.4343	-184.57	2.1668	-186.768	1.831	-187.866	-0.5798	-177.612	0.3662	-184.57	2.8687	-172.15	5.4321	-169.495	3.2349		8	1.58256	1.69948	0.454204
8.1	-182.556	1.5869	-186.218	-0.7935	-172.119	2.5635	-187.592	0.9155	-164.429	-0.061	-167.084	1.587	-182.495	1.5564	-184.906	1.8311	-186.92	1.6784	-187.927	-0.6408	-177.49	0.4883	-184.265	3.1739	-172.485	5.0964	-169.556	3.1738		8.1	1.58256	1.60236	0.428247
8.2	-182.281	1.8616	-185.821	-0.3967	-172.028	2.655	-187.714	0.7935	-164.337	0.0305	-167.145	1.5259	-182.465	1.5869	-185.059	1.6785	-186.89	1.709	-188.019	-0.7324	-177.704	0.2746	-185.242	2.1973	-172.333	5.249	-169.556	3.1738		8.2	1.54332	1.55925	0.416727
8.3	-182.22	1.9226	-186.157	-0.7324	-172.211	2.4719	-187.439	1.0681	-164.307	0.0611	-167.267	1.4039	-182.709	1.3428	-185.028	1.709	-187.012	1.5869	-187.927	-0.6408	-177.399	0.5798	-185.7	1.7395	-172.272	5.3101	-169.403	3.3264		8.3	1.51064	1.5637	0.417917
8.4	-182.465	1.6785	-186.249	-0.824	-172.028	2.655	-187.225	1.2818	-164.276	0.0916	-167.114	1.5564	-182.709	1.3428	-184.936	1.8006	-186.89	1.709	-188.171	-0.885	-177.46	0.5188	-184.448	2.9908	-172.15	5.4321	-169.098	3.6316		8.4	1.64143	1.69974	0.454275
8.5	-182.19	1.9532	-186.523	-1.0986	-172.119	2.5635	-187.47	1.0376	-164.429	-0.061	-167.297	1.3733	-182.617	1.4343	-184.845	1.8921	-186.92	1.6784	-187.988	-0.7019	-177.307	0.6714	-185.059	2.3804	-172.333	5.249	-169.128	3.6011		8.5	1.56949	1.65617	0.44263
8.6	-182.343	1.8006	-186.462	-1.0376	-172.302	2.3804	-187.622	0.885	-164.307	0.0611	-167.175	1.4954	-182.587	1.4648	-185.211	1.5259	-186.829	1.77	-188.08	-0.7934	-177.307	0.6714	-185.425	2.0142	-172.394	5.188	-169.098	3.6316		8.6	1.5041	1.62158	0.433386
8.7	-182.312	1.8311	-186.584	-1.1597	-172.15	2.5329	-187.47	1.0376	-164.429	-0.061	-167.114	1.5564	-182.77	1.2817	-184.845	1.8921	-186.829	1.77	-188.08	-0.7934	-177.185	0.7934	-185.883	1.5564	-172.638	4.9439	-169.464	3.2654		8.7	1.46049	1.56638	0.418631
8.8	-182.281	1.8616	-186.432	-1.0071	-172.15	2.5329	-187.47	1.0376	-164.398	-0.0305	-167.084	1.587	-182.831	1.2207	-185.089	1.648	-187.073	1.5258	-188.08	-0.7934	-177.307	0.6714	-184.296	3.1433	-172.15	5.4321	-169.434	3.2959		8.8	1.58038	1.69593	0.453257
8.9	-182.587	1.5564	-185.761	-0.3357	-172.18	2.5024	-187.744	0.763	-164.368	0	-167.206	1.4649	-182.709	1.3428	-184.815	1.9226	-186.92	1.6784	-188.019	-0.7324	-177.307	0.6714	-184.357	3.0823	-172.18	5.4016	-169.922	2.8076		8.9	1.58038	1.57927	0.422076
9	-181.976	2.1668	-186.188	-0.7629	-172.18	2.5024	-187.866	0.6409	-164.337	0.0305	-167.145	1.5259	-182.922	1.1291	-184.723	2.0142	-186.768	1.831	-188.019	-0.7324	-177.185	0.7934	-184.662	2.7771	-172.974	4.6082	-169.983	2.7466		9	1.51934	1.47553	0.394352
9.1	-182.495	1.648	-186.34	-0.9155	-172.119	2.5635	-187.744	0.763	-164.307	0.0611	-167.206	1.4649	-182.831	1.2207	-184.998	1.7395	-186.951	1.6479	-187.958	-0.6714	-177.338	0.6409	-185.059	2.3804	-172.241	5.3406	-169.373	3.3569		9.1	1.51718	1.62154	0.433374
9.2	-182.343	1.8006	-186.462	-1.0376	-172.18	2.5024	-187.775	0.7324	-164.429	-0.061	-167.175	1.4954	-182.77	1.2817	-184.875	1.8616	-186.92	1.6784	-187.927	-0.6408	-177.307	0.6714	-185.486	1.9532	-172.15	5.4321	-169.342	3.3875		9.2	1.50409	1.64713	0.440215
9.3	-182.129	2.0142	-186.615	-1.1902	-172.272	2.4109	-187.775	0.7324	-164.337	0.0305	-167.236	1.4344	-182.8	1.2512	-184.753	1.9837	-186.768	1.831	-188.049	-0.7629	-177.307	0.6714	-185.181	2.2583	-172.302	5.2796	-169.311	3.418		9.3	1.52589	1.66009	0.443678
9.4	-182.373	1.7701	-186.218	-0.7935	-172.119	2.5635	-187.927	0.5799	-164.215	0.1526	-167.328	1.3428	-182.831	1.2207	-184.845	1.8921	-186.951	1.6479	-188.08	-0.7934	-177.246	0.7324	-185.211	2.2278	-172.241	5.3406	-168.976	3.7537		9.4	1.54551	1.65445	0.442169
9.5	-182.434	1.709	-185.974	-0.5493	-172.302	2.3804	-187.988	0.5188	-164.368	0	-167.084	1.587	-182.77	1.2817	-184.815	1.9226	-186.768	1.831	-187.988	-0.7019	-177.399	0.5798	-185.333	2.1057	-172.394	5.188	-169.311	3.418		9.5	1.51934	1.56676	0.418733
9.6	-182.251	1.8921	-186.34	-0.9155	-172.18	2.5024	-188.019	0.4883	-164.368	0	-167.267	1.4039	-182.831	1.2207	-184.906	1.8311	-186.798	1.8005	-187.927	-0.6408	-177.338	0.6409	-185.364	2.0752	-172.333	5.249	-169.25	3.479		9.6	1.50191	1.62142	0.433344
9.7	-182.129	2.0142	-186.462	-1.0376	-172.18	2.5024	-187.988	0.5188	-164.307	0.0611	-167.206	1.4649	-182.953	1.0986	-184.906	1.8311	-187.042	1.5564	-188.049	-0.7629	-177.521	0.4577	-185.516	1.9226	-172.485	5.0964	-169.434	3.2959		9.7	1.42997	1.60512	0.428987
9.8	-182.251	1.8921	-186.279	-0.8545	-172.089	2.594	-188.019	0.4883	-164.276	0.0916	-167.328	1.3428	-182.922	1.1291	-184.936	1.8006	-186.951	1.6479	-187.927	-0.6408	-177.277	0.7019	-185.333	2.1057	-172.394	5.188	-169.281	3.4485		9.8	1.49537	1.59712	0.426849
9.9	-182.159	1.9837	-186.249	-0.824	-172.302	2.3804	-188.019	0.4883	-164.429	-0.061	-167.267	1.4039	-182.861	1.1902	-184.631	2.1058	-186.829	1.77	-188.049	-0.7629	-177.429	0.5493	-185.425	2.0142	-173.004	4.5776	-169.19	3.54		9.9	1.45396	1.52688	0.408077
10	-182.373	1.7701	-186.188	-0.7629	-172.18	2.5024	-187.958	0.5493	-164.276	0.0916	-167.236	1.4344	-182.922	1.1291	-184.936	1.8006	-186.89	1.709	-188.11	-0.824	-177.429	0.5493	-185.516	1.9226	-172.485	5.0964	-169.159	3.5706		10	1.46704	1.5945	0.426147
10.1	-182.465	1.6785	-186.249	-0.824	-172.15	2.5329	-187.927	0.5799	-164.307	0.0611	-167.053	1.6175	-183.014	1.0376	-184.906	1.8311	-186.92	1.6784	-188.11	-0.824	-177.46	0.5188	-185.608	1.8311	-172.607	4.9744	-169.342	3.3875		10.1	1.43434	1.56483	0.418218
10.2	-182.22	1.9226	-186.279	-0.8545	-172.119	2.5635	-187.866	0.6409	-164.52	-0.1526	-166.931	1.7395	-183.014	1.0376	-184.936	1.8006	-186.768	1.831	-188.019	-0.7324	-177.521	0.4577	-185.242	2.1973	-172.485	5.0964	-169.434	3.2959		10.2	1.48882	1.60546	0.429076
10.3	-182.495	1.648	-186.188	-0.7629	-172.211	2.4719	-187.897	0.6104	-164.246	0.1221	-166.87	1.8006	-182.953	1.0986	-184.936	1.8006	-186.798	1.8005	-188.019	-0.7324	-177.521	0.4577	-185.211	2.2278	-172.394	5.188	-169.434	3.2959		10.3	1.50191	1.58443	0.423458
10.4	-182.373	1.7701	-186.188	-0.7629	-172.119	2.5635	-187.866	0.6409	-164.307	0.0611	-167.389	1.2818	-183.227	0.824	-184.936	1.8006	-186.676	1.9226	-187.988	-0.7019	-177.582	0.3967	-185.73	1.709	-172.485	5.0964	-169.464	3.2654		10.4	1.41909	1.56832	0.419151
10.5	-181.915	2.2278	-185.974	-0.5493	-172.211	2.4719	-187.775	0.7324	-164.429	-0.061	-167.084	1.587	-183.075	0.9765	-184.845	1.8921	-186.584	2.0141	-188.019	-0.7324	-177.582	0.3967	-185.486	1.9532	-172.424	5.1575	-169.25	3.479		10.5	1.53896	1.59514	0.42632
10.6	-182.281	1.8616	-186.218	-0.7935	-172.241	2.4414	-187.988	0.5188	-164.215	0.1526	-167.175	1.4954	-183.136	0.9155	-184.998	1.7395	-186.249	2.3498	-188.019	-0.7324	-177.551	0.4272	-185.821	1.6175	-172.638	4.9439	-169.464	3.2654		10.6	1.44305	1.5506	0.414414
10.7	-182.587	1.5564	-186.035	-0.6104	-172.241	2.4414	-187.927	0.5799	-164.368	0	-167.145	1.5259	-183.167	0.885	-184.906	1.8311	-186.127	2.4719	-188.019	-0.7324	-177.704	0.2746	-185.577	1.8616	-172.455	5.127	-169.525	3.2044		10.7	1.45831	1.58174	0.422737
10.8	-182.098	2.0447	-186.615	-1.1902	-172.363	2.3193	-187.927	0.5799	-164.276	0.0916	-167.145	1.5259	-183.075	0.9765	-184.906	1.8311	-186.035	2.5634	-188.11	-0.824	-177.521	0.4577	-185.791	1.648	-172.546	5.0354	-169.281	3.4485		10.8	1.46484	1.64873	0.440642
10.9	-182.312	1.8311	-186.31	-0.885	-172.394	2.2888	-187.897	0.6104	-164.52	-0.1526	-167.145	1.5259	-183.197	0.8545	-184.875	1.8616	-185.883	2.716	-187.988	-0.7019	-177.887	0.0915	-185.577	1.8616	-172.546	5.0354	-169.403	3.3264		10.9	1.44741	1.63445	0.436824
11	-182.22	1.9226	-186.127	-0.7019	-172.241	2.4414	-187.958	0.5493	-164.368	0	-167.236	1.4344	-183.075	0.9765	-185.12	1.6175	-186.035	2.5634	-188.08	-0.7934	-177.46	0.5188	-185.577	1.8616	-172.455	5.127	-169.067	3.6621		11	1.51281	1.63309	0.436461
11.1	-182.281	1.8616	-185.883	-0.4578	-172.333	2.3498	-187.927	0.5799	-164.52	-0.1526	-167.358	1.3123	-183.136	0.9155	-184.998	1.7395	-185.913	2.6855	-188.263	-0.9765	-177.704	0.2746	-185.7	1.7395	-172.73	4.8523	-169.342	3.3875		11.1	1.43651	1.5821	0.422833
11.2	-182.312	1.8311	-185.974	-0.5493	-172.302	2.3804	-187.805	0.7019	-164.368	0	-167.358	1.3123	-183.197	0.8545	-184.998	1.7395	-186.005	2.594	-188.293	-1.0071	-177.46	0.5188	-185.761	1.6785	-172.546	5.0354	-169.098	3.6316		11.2	1.48011	1.61709	0.432186
11.3	-182.312	1.8311	-186.218	-0.7935	-172.424	2.2583	-187.958	0.5493	-164.246	0.1221	-167.267	1.4039	-183.289	0.7629	-185.15	1.587	-185.883	2.716	-188.019	-0.7324	-177.521	0.4577	-185.791	1.648	-172.516	5.0659	-169.342	3.3875		11.3	1.44741	1.59609	0.426573
11.4	-182.22	1.9226	-186.249	-0.824	-172.424	2.2583	-188.019	0.4883	-164.429	-0.061	-167.236	1.4344	-183.167	0.885	-184.967	1.7701	-186.066	2.5329	-188.049	-0.7629	-177.917	0.061	-185.7	1.7395	-172.76	4.8218	-169.311	3.418		11.4	1.406	1.59266	0.425656
11.5	-182.953	1.1902	-186.096	-0.6714	-172.302	2.3804	-188.019	0.4883	-164.429	-0.061	-167.114	1.5564	-183.227	0.824	-185.181	1.5564	-185.974	2.6245	-188.232	-0.946	-177.734	0.2441	-185.944	1.4954	-172.577	5.0049	-169.708	3.0212		11.5	1.33624	1.58253	0.42295
11.6	-181.549	2.594	-186.096	-0.6714	-172.455	2.2278	-188.019	0.4883	-164.246	0.1221	-167.236	1.4344	-183.227	0.824	-185.12	1.6175	-186.005	2.594	-188.324	-1.0376	-177.765	0.2136	-185.638	1.8006	-172.394	5.188	-169.25	3.479		11.6	1.49102	1.68104	0.449278
11.7	-182.526	1.6175	-186.188	-0.7629	-172.577	2.1057	-187.958	0.5493	-164.307	0.0611	-167.236	1.4344	-183.197	0.8545	-185.089	1.648	-186.096	2.5024	-188.049	-0.7629	-177.643	0.3357	-185.883	1.5564	-172.821	4.7608	-169.19	3.54		11.7	1.38857	1.5448	0.412866
11.8	-182.434	1.709	-186.31	-0.885	-172.394	2.2888	-187.866	0.6409	-164.368	0	-167.328	1.3428	-183.289	0.7629	-184.967	1.7701	-186.035	2.5634	-188.11	-0.824	-177.643	0.3357	-185.669	1.7701	-172.516	5.0659	-169.311	3.418		11.8	1.42561	1.6234	0.433871
11.9	-182.068	2.0752	-186.249	-0.824	-172.272	2.4109	-188.049	0.4578	-164.276	0.0916	-167.175	1.4954	-183.197	0.8545	-185.242	1.4954	-186.035	2.5634	-188.08	-0.7934	-177.643	0.3357	-185.7	1.7395	-172.638	4.9439	-169.525	3.2044		11.9	1.43216	1.58242	0.422918
12	-182.678	1.4649	-186.188	-0.7629	-172.485	2.1972	-187.897	0.6104	-164.337	0.0305	-167.297	1.3733	-183.258	0.7934	-184.998	1.7395	-185.974	2.6245	-188.049	-0.7629	-177.643	0.3357	-186.005	1.4344	-172.73	4.8523	-169.464	3.2654		12	1.37112	1.54419	0.412701
12.1	-182.373	1.7701	-186.188	-0.7629	-172.333	2.3498	-187.927	0.5799	-164.307	0.0611	-167.297	1.3733	-183.044	1.0071	-185.303	1.4344	-186.127	2.4719	-188.171	-0.885	-177.582	0.3967	-185.944	1.4954	-172.485	5.0964	-169.25	3.479		12.1	1.41909	1.61019	0.430341
12.2	-182.037	2.1057	-186.035	-0.6104	-172.424	2.2583	-187.805	0.7019	-164.368	0	-167.389	1.2818	-183.075	0.9765	-185.211	1.5259	-186.157	2.4414	-188.171	-0.885	-177.673	0.3052	-185.913	1.5259	-172.455	5.127	-169.342	3.3875		12.2	1.43869	1.59983	0.427572
12.3	-182.19	1.9532	-186.371	-0.946	-172.546	2.1362	-187.775	0.7324	-164.276	0.0916	-167.175	1.4954	-183.014	1.0376	-185.333	1.4038	-186.279	2.3193	-188.202	-0.9155	-177.612	0.3662	-185.791	1.648	-172.73	4.8523	-169.861	2.8687		12.3	1.36023	1.52012	0.40627
12.4	-182.617	1.5259	-186.096	-0.6714	-172.455	2.2278	-187.805	0.7019	-164.551	-0.1831	-167.267	1.4039	-183.136	0.9155	-185.12	1.6175	-186.432	2.1667	-188.08	-0.7934	-177.734	0.2441	-185.577	1.8616	-172.73	4.8523	-169.19	3.54		12.4	1.38638	1.56182	0.417415
12.5	-182.373	1.7701	-186.218	-0.7935	-172.394	2.2888	-187.805	0.7019	-164.276	0.0916	-167.267	1.4039	-183.167	0.885	-185.12	1.6175	-186.096	2.5024	-188.049	-0.7629	-177.612	0.3662	-185.791	1.648	-172.577	5.0049	-169.006	3.7232		12.5	1.46051	1.60804	0.429766
12.6	-182.19	1.9532	-186.096	-0.6714	-172.424	2.2583	-187.805	0.7019	-164.337	0.0305	-167.267	1.4039	-183.319	0.7324	-185.242	1.4954	-186.279	2.3193	-188.11	-0.824	-177.521	0.4577	-185.883	1.5564	-172.791	4.7913	-169.281	3.4485		12.6	1.40381	1.53302	0.409716
12.7	-182.251	1.8921	-186.096	-0.6714	-172.394	2.2888	-187.683	0.824	-164.459	-0.0915	-167.084	1.587	-183.136	0.9155	-184.998	1.7395	-186.34	2.2583	-188.049	-0.7629	-177.704	0.2746	-185.761	1.6785	-172.76	4.8218	-169.311	3.418		12.7	1.44088	1.53875	0.411248
12.8	-182.495	1.648	-186.188	-0.7629	-172.394	2.2888	-187.683	0.824	-164.307	0.0611	-167.267	1.4039	-183.227	0.824	-185.211	1.5259	-186.523	2.0752	-188.11	-0.824	-177.734	0.2441	-185.944	1.4954	-173.157	4.4251	-169.647	3.0823		12.8	1.30792	1.43075	0.382384
12.9	-182.129	2.0142	-186.127	-0.7019	-172.607	2.0752	-187.714	0.7935	-164.368	0	-167.236	1.4344	-183.227	0.824	-185.12	1.6175	-186.34	2.2583	-188.263	-0.9765	-177.704	0.2746	-186.035	1.4038	-173.95	3.6316	-169.434	3.2959		12.9	1.28176	1.35842	0.363053
13	-182.373	1.7701	-185.974	-0.5493	-172.394	2.2888	-187.592	0.9155	-164.276	0.0916	-167.297	1.3733	-183.075	0.9765	-184.875	1.8616	-186.371	2.2278	-188.202	-0.9155	-177.521	0.4577	-186.066	1.3733	-172.73	4.8523	-169.464	3.2654		13	1.42779	1.50357	0.401845
13.1	-182.343	1.8006	-186.249	-0.824	-172.485	2.1972	-187.622	0.885	-164.307	0.0611	-167.328	1.3428	-183.258	0.7934	-185.12	1.6175	-186.462	2.1362	-188.232	-0.946	-177.948	0.0305	-186.096	1.3428	-172.638	4.9439	-169.281	3.4485		13.1	1.34496	1.58978	0.424887
13.2	-182.251	1.8921	-186.584	-1.1597	-172.424	2.2583	-187.866	0.6409	-164.337	0.0305	-167.236	1.4344	-183.197	0.8545	-185.15	1.587	-186.432	2.1667	-188.171	-0.885	-177.704	0.2746	-185.761	1.6785	-172.577	5.0049	-169.434	3.2959		13.2	1.3624	1.61815	0.43247
13.3	-182.495	1.648	-186.218	-0.7935	-172.516	2.1667	-187.866	0.6409	-164.215	0.1526	-167.297	1.3733	-183.319	0.7324	-184.998	1.7395	-186.432	2.1667	-188.232	-0.946	-177.49	0.4883	-186.066	1.3733	-172.73	4.8523	-169.25	3.479		13.3	1.36239	1.55165	0.414695
13.4	-181.976	2.1668	-186.005	-0.5798	-172.546	2.1362	-187.714	0.7935	-164.307	0.0611	-167.145	1.5259	-183.167	0.885	-185.12	1.6175	-186.371	2.2278	-188.11	-0.824	-177.856	0.1221	-185.913	1.5259	-172.852	4.7302	-169.342	3.3875		13.4	1.41255	1.51548	0.40503
13.5	-182.22	1.9226	-185.761	-0.3357	-172.668	2.0141	-187.866	0.6409	-164.52	-0.1526	-167.389	1.2818	-183.289	0.7629	-185.15	1.587	-186.523	2.0752	-188.232	-0.946	-177.49	0.4883	-185.821	1.6175	-172.699	4.8828	-169.495	3.2349		13.5	1.36241	1.50434	0.402052
13.6	-182.587	1.5564	-186.066	-0.6409	-172.516	2.1667	-187.836	0.6714	-164.49	-0.122	-167.358	1.3123	-183.227	0.824	-185.15	1.587	-186.462	2.1362	-188.202	-0.9155	-177.734	0.2441	-186.127	1.3123	-172.76	4.8218	-169.373	3.3569		13.6	1.30791	1.53588	0.410482
13.7	-181.671	2.472	-186.432	-1.0071	-172.424	2.2583	-187.866	0.6409	-164.551	-0.1831	-167.084	1.587	-183.227	0.824	-184.906	1.8311	-186.462	2.1362	-188.019	-0.7324	-177.612	0.3662	-185.944	1.4954	-172.73	4.8523	-169.311	3.418		13.7	1.42563	1.6044	0.428795
13.8	-182.19	1.9532	-186.127	-0.7019	-172.577	2.1057	-187.927	0.5799	-164.673	-0.3052	-167.358	1.3123	-183.227	0.824	-185.211	1.5259	-186.493	2.1057	-188.232	-0.946	-177.46	0.5188	-185.913	1.5259	-172.607	4.9744	-169.617	3.1128		13.8	1.32754	1.5588	0.416607
13.9	-183.044	1.0987	-186.127	-0.7019	-172.668	2.0141	-187.927	0.5799	-164.703	-0.3357	-167.297	1.3733	-183.319	0.7324	-184.967	1.7701	-186.432	2.1667	-188.171	-0.885	-177.551	0.4272	-185.913	1.5259	-172.913	4.6692	-169.434	3.2959		13.9	1.26649	1.51805	0.405716
14	-181.152	2.9908	-185.73	-0.3052	-172.699	1.9836	-187.927	0.5799	-164.734	-0.3662	-167.297	1.3733	-183.258	0.7934	-185.12	1.6175	-186.462	2.1362	-188.232	-0.946	-177.643	0.3357	-185.974	1.4649	-172.821	4.7608	-169.403	3.3264		14	1.41036	1.57319	0.420453
14.1	-182.251	1.8921	-186.31	-0.885	-172.424	2.2583	-187.958	0.5493	-164.734	-0.3662	-167.358	1.3123	-183.197	0.8545	-185.211	1.5259	-186.462	2.1362	-188.202	-0.9155	-177.765	0.2136	-185.883	1.5564	-172.546	5.0354	-169.525	3.2044		14.1	1.31226	1.61874	0.432626
14.2	-182.129	2.0142	-186.188	-0.7629	-172.363	2.3193	-187.988	0.5188	-164.612	-0.2441	-167.328	1.3428	-183.319	0.7324	-185.242	1.4954	-186.584	2.0141	-188.263	-0.9765	-177.551	0.4272	-185.73	1.709	-172.913	4.6692	-169.495	3.2349		14.2	1.32099	1.54103	0.411857
14.3	-181.854	2.2889	-186.157	-0.7324	-172.607	2.0752	-187.866	0.6409	-164.642	-0.2746	-167.389	1.2818	-183.319	0.7324	-185.364	1.3733	-186.523	2.0752	-188.11	-0.824	-177.49	0.4883	-185.73	1.709	-173.004	4.5776	-169.25	3.479		14.3	1.34933	1.52785	0.408335
14.4	-182.251	1.8921	-185.974	-0.5493	-172.73	1.9531	-187.927	0.5799	-164.673	-0.3052	-167.267	1.4039	-183.38	0.6714	-185.455	1.2818	-186.493	2.1057	-188.049	-0.7629	-177.368	0.6103	-185.73	1.709	-172.821	4.7608	-169.708	3.0212		14.4	1.31227	1.47241	0.393517
14.5	-182.129	2.0142	-186.218	-0.7935	-172.699	1.9836	-187.897	0.6104	-164.734	-0.3662	-167.267	1.4039	-183.227	0.824	-185.242	1.4954	-186.523	2.0752	-188.08	-0.7934	-219.177	-41.1987	-185.821	1.6175	-172.638	4.9439	-170.044	2.6856		14.5	-1.67844	11.4728	3.06622
14.6	-181.946	2.1973	-186.005	-0.5798	-172.485	2.1972	-187.958	0.5493	-164.734	-0.3662	-167.358	1.3123	-183.35	0.7019	-185.303	1.4344	-186.432	2.1667	-187.988	-0.7019	-177.277	0.7019	-185.73	1.709	-173.004	4.5776	-170.105	2.6245		14.6	1.32316	1.43132	0.382536
14.7	-182.098	2.0447	-186.157	-0.7324	-172.76	1.9226	-187.805	0.7019	-164.551	-0.1831	-167.328	1.3428	-183.227	0.824	-185.242	1.4954	-186.615	1.9836	-188.11	-0.824	-177.521	0.4577	-186.035	1.4038	-173.096	4.4861	-169.983	2.7466		14.7	1.26212	1.4093	0.37665
14.8	-182.068	2.0752	-186.035	-0.6104	-172.699	1.9836	-187.988	0.5188	-164.795	-0.4272	-167.419	1.2513	-183.411	0.6409	-185.486	1.2513	-186.523	2.0752	-188.171	-0.885	-177.734	0.2441	-185.944	1.4954	-173.523	4.0589	-170.227	2.5024		14.8	1.15532	1.35995	0.363462
14.9	-182.159	1.9837	-186.127	-0.7019	-172.76	1.9226	-187.836	0.6714	-164.734	-0.3662	-167.389	1.2818	-183.35	0.7019	-185.364	1.3733	-186.523	2.0752	-188.202	-0.9155	-177.368	0.6103	-185.913	1.5259	-172.943	4.6387	-169.861	2.8687		14.9	1.26214	1.46815	0.392381
15	-181.549	2.594	-186.279	-0.8545	-172.546	2.1362	-187.805	0.7019	-164.642	-0.2746	-167.297	1.3733	-183.411	0.6409	-185.425	1.3123	-186.615	1.9836	-188.171	-0.885	-177.734	0.2441	-185.944	1.4954	-173.004	4.5776	-169.556	3.1738		15	1.30136	1.54275	0.412317
15.1	-182.037	2.1057	-186.035	-0.6104	-172.73	1.9531	-187.897	0.6104	-164.703	-0.3357	-167.297	1.3733	-183.411	0.6409	-185.577	1.1597	-186.676	1.9226	-187.988	-0.7019	-177.673	0.3052	-185.913	1.5259	-174.164	3.418	-169.861	2.8687		15.1	1.15968	1.254	0.335147
15.2	-182.373	1.7701	-185.821	-0.3967	-172.882	1.8005	-187.805	0.7019	-164.734	-0.3662	-167.236	1.4344	-183.502	0.5493	-185.425	1.3123	-186.615	1.9836	-188.202	-0.9155	-177.429	0.5493	-185.974	1.4649	-172.974	4.6082	-169.861	2.8687		15.2	1.24034	1.42472	0.380772
15.3	-182.22	1.9226	-185.821	-0.3967	-172.821	1.8616	-187.836	0.6714	-164.825	-0.4577	-167.175	1.4954	-183.502	0.5493	-185.333	1.4038	-186.523	2.0752	-188.263	-0.9765	-177.704	0.2746	-185.821	1.6175	-173.126	4.4556	-169.922	2.8076		15.3	1.23598	1.43548	0.383649
15.4	-182.007	2.1363	-186.005	-0.5798	-172.668	2.0141	-187.958	0.5493	-164.703	-0.3357	-167.297	1.3733	-183.441	0.6103	-185.333	1.4038	-186.554	2.0446	-188.08	-0.7934	-177.49	0.4883	-186.096	1.3428	-173.065	4.5166	-170.166	2.5635		15.4	1.23814	1.41314	0.377679
15.5	-182.098	2.0447	-186.188	-0.7629	-172.791	1.8921	-187.866	0.6409	-164.795	-0.4272	-167.297	1.3733	-183.35	0.7019	-185.516	1.2207	-186.768	1.831	-187.988	-0.7019	-177.612	0.3662	-185.974	1.4649	-172.974	4.6082	-170.075	2.655		15.5	1.20764	1.43573	0.383716
15.6	-182.129	2.0142	-185.791	-0.3662	-172.882	1.8005	-187.836	0.6714	-164.764	-0.3967	-167.267	1.4039	-183.319	0.7324	-185.394	1.3428	-186.645	1.9531	-188.019	-0.7324	-177.46	0.5188	-185.883	1.5564	-172.882	4.6997	-170.013	2.7161		15.6	1.27957	1.41248	0.3775
15.7	-182.251	1.8921	-186.188	-0.7629	-172.882	1.8005	-187.958	0.5493	-164.642	-0.2746	-167.511	1.1597	-183.624	0.4272	-185.486	1.2513	-186.737	1.8615	-187.988	-0.7019	-177.551	0.4272	-185.913	1.5259	-173.004	4.5776	-169.952	2.7771		15.7	1.17929	1.42881	0.381866
15.8	-182.129	2.0142	-186.035	-0.6104	-172.791	1.8921	-188.202	0.3052	-164.917	-0.5493	-167.236	1.4344	-183.441	0.6103	-185.486	1.2513	-186.676	1.9226	-188.08	-0.7934	-177.704	0.2746	-185.883	1.5564	-173.157	4.4251	-170.013	2.7161		15.8	1.17494	1.4373	0.384134
15.9	-182.037	2.1057	-186.005	-0.5798	-172.76	1.9226	-187.958	0.5493	-164.856	-0.4883	-167.267	1.4039	-183.472	0.5798	-185.486	1.2513	-186.768	1.831	-188.019	-0.7324	-177.399	0.5798	-185.455	1.9837	-172.974	4.6082	-170.258	2.4719		15.9	1.24905	1.42893	0.381897
16	-182.19	1.9532	-186.188	-0.7629	-172.852	1.831	-188.08	0.4273	-164.825	-0.4577	-167.419	1.2513	-183.472	0.5798	-185.486	1.2513	-186.432	2.1667	-188.171	-0.885	-177.551	0.4272	-185.425	2.0142	-173.035	4.5471	-170.166	2.5635		16	1.20764	1.4717	0.393328
16.1	-182.312	1.8311	-186.157	-0.7324	-172.882	1.8005	-188.019	0.4883	-165.039	-0.6714	-167.267	1.4039	-183.441	0.6103	-185.364	1.3733	-186.676	1.9226	-187.927	-0.6408	-177.704	0.2746	-185.455	1.9837	-172.943	4.6387	-175.781	-3.0518		16.1	0.802186	1.7972	0.480323
16.2	-182.129	2.0142	-186.005	-0.5798	-172.852	1.831	-188.202	0.3052	-164.795	-0.4272	-167.389	1.2818	-183.502	0.5493	-185.15	1.587	-186.645	1.9531	-188.11	-0.824	-177.46	0.5188	-185.181	2.2583	-172.76	4.8218	-170.044	2.6856		16.2	1.28394	1.51227	0.404172
16.3	-181.854	2.2889	-186.035	-0.6104	-172.791	1.8921	-188.171	0.3357	-164.978	-0.6103	-167.419	1.2513	-183.472	0.5798	-185.333	1.4038	-186.523	2.0752	-188.049	-0.7629	-177.582	0.3967	-185.486	1.9532	-173.096	4.4861	-170.105	2.6245		16.3	1.23598	1.46855	0.392487
16.4	-182.22	1.9226	-185.974	-0.5493	-172.852	1.831	-188.293	0.2136	-165.039	-0.6714	-167.419	1.2513	-183.472	0.5798	-185.7	1.0376	-186.523	2.0752	-188.293	-1.0071	-177.49	0.4883	-185.516	1.9226	-173.004	4.5776	-170.227	2.5024		16.4	1.1553	1.48354	0.396492
16.5	-182.22	1.9226	-185.974	-0.5493	-172.913	1.77	-188.202	0.3052	-164.978	-0.6103	-167.175	1.4954	-183.502	0.5493	-185.455	1.2818	-186.615	1.9836	-188.11	-0.824	-177.46	0.5188	-185.089	2.3499	-173.004	4.5776	-170.258	2.4719		16.5	1.23161	1.46789	0.39231
16.6	-181.793	2.3499	-186.096	-0.6714	-172.791	1.8921	-187.958	0.5493	-164.825	-0.4577	-167.206	1.4649	-183.411	0.6409	-185.577	1.1597	-186.493	2.1057	-188.171	-0.885	-177.551	0.4272	-185.486	1.9532	-172.028	5.5542	-170.013	2.7161		16.6	1.34279	1.66787	0.445758
16.7	-182.129	2.0142	-186.157	-0.7324	-172.821	1.8616	-187.958	0.5493	-165.008	-0.6408	-167.297	1.3733	-183.655	0.3967	-185.486	1.2513	-186.707	1.8921	-187.744	-0.4577	-177.704	0.2746	-184.082	3.357	-172.394	5.188	-170.319	2.4109		16.7	1.33844	1.64464	0.439548
16.8	-182.281	1.8616	-186.249	-0.824	-173.065	1.6174	-187.958	0.5493	-165.008	-0.6408	-167.297	1.3733	-183.655	0.3967	-185.181	1.5564	-186.676	1.9226	-188.08	-0.7934	-177.399	0.5798	-184.052	3.3875	-172.791	4.7913	-170.227	2.5024		16.8	1.30572	1.6035	0.428552
16.9	-182.037	2.1057	-185.913	-0.4883	-172.852	1.831	-188.019	0.4883	-164.917	-0.5493	-167.481	1.1902	-183.502	0.5493	-185.455	1.2818	-186.645	1.9531	-188.049	-0.7629	-177.49	0.4883	-183.99	3.4485	-172.272	5.3101	-170.288	2.4414		16.9	1.37766	1.66503	0.444997
17	-182.068	2.0752	-185.73	-0.3052	-173.157	1.5259	-187.958	0.5493	-164.917	-0.5493	-167.419	1.2513	-183.502	0.5493	-185.394	1.3428	-186.89	1.709	-187.988	-0.7019	-177.49	0.4883	-184.021	3.418	-172.607	4.9744	-170.166	2.5635		17	1.34933	1.57292	0.420381
17.1	-182.434	1.709	-186.249	-0.824	-172.76	1.9226	-188.171	0.3357	-164.856	-0.4883	-167.358	1.3123	-183.685	0.3662	-185.455	1.2818	-186.615	1.9836	-187.927	-0.6408	-177.368	0.6103	-184.021	3.418	-172.73	4.8523	-170.929	1.8005		17.1	1.25994	1.5716	0.420028
17.2	-181.854	2.2889	-186.096	-0.6714	-172.974	1.709	-187.836	0.6714	-164.947	-0.5798	-167.267	1.4039	-183.563	0.4883	-185.455	1.2818	-186.645	1.9531	-188.049	-0.7629	-177.49	0.4883	-184.296	3.1433	-172.974	4.6082	-170.319	2.4109		17.2	1.31664	1.53281	0.40966
17.3	-182.129	2.0142	-185.913	-0.4883	-172.852	1.831	-188.019	0.4883	-164.978	-0.6103	-167.419	1.2513	-183.563	0.4883	-185.516	1.2207	-186.462	2.1362	-188.171	-0.885	-177.46	0.5188	-184.296	3.1433	-172.882	4.6997	-170.196	2.533		17.3	1.31009	1.55722	0.416184
17.4	-182.159	1.9837	-186.462	-1.0376	-172.943	1.7395	-188.019	0.4883	-164.734	-0.3662	-167.236	1.4344	-183.685	0.3662	-185.516	1.2207	-186.707	1.8921	-187.958	-0.6714	-177.643	0.3357	-184.174	3.2654	-172.546	5.0354	-169.281	3.4485		17.4	1.36676	1.70954	0.456894
17.5	-182.19	1.9532	-185.761	-0.3357	-173.004	1.6784	-188.171	0.3357	-164.856	-0.4883	-167.206	1.4649	-183.655	0.3967	-185.425	1.3123	-186.645	1.9531	-187.988	-0.7019	-177.307	0.6714	-184.265	3.1739	-172.516	5.0659	-170.196	2.533		17.5	1.35804	1.57413	0.420704
17.6	-182.037	2.1057	-186.127	-0.7019	-172.913	1.77	-188.202	0.3052	-164.947	-0.5798	-167.328	1.3428	-183.685	0.3662	-185.455	1.2818	-186.554	2.0446	-187.988	-0.7019	-177.368	0.6103	-184.479	2.9602	-172.699	4.8828	-168.976	3.7537		17.6	1.38855	1.68286	0.449764
17.7	-181.976	2.1668	-186.096	-0.6714	-173.035	1.6479	-188.08	0.4273	-165.07	-0.7019	-167.175	1.4954	-183.685	0.3662	-185.333	1.4038	-186.707	1.8921	-187.866	-0.5798	-177.429	0.5493	-184.357	3.0823	-173.065	4.5166	-170.044	2.6856		17.7	1.30573	1.52767	0.408288
17.8	-181.763	2.3804	-186.066	-0.6409	-173.065	1.6174	-188.232	0.2747	-165.039	-0.6714	-167.297	1.3733	-183.777	0.2746	-185.425	1.3123	-186.859	1.7395	-188.019	-0.7324	-177.399	0.5798	-184.601	2.8382	-172.974	4.6082	-170.166	2.5635		17.8	1.25123	1.53787	0.411013
17.9	-182.159	1.9837	-186.188	-0.7629	-173.157	1.5259	-188.202	0.3052	-164.947	-0.5798	-167.175	1.4954	-183.655	0.3967	-185.516	1.2207	-186.615	1.9836	-187.714	-0.4272	-177.551	0.4272	-184.357	3.0823	-172.821	4.7608	-170.166	2.5635		17.9	1.28394	1.54712	0.413485
18	-182.587	1.5564	-185.638	-0.2136	-172.974	1.709	-188.202	0.3052	-164.947	-0.5798	-167.328	1.3428	-183.624	0.4272	-185.303	1.4344	-186.615	1.9836	-188.202	-0.9155	-177.277	0.7019	-184.723	2.7161	-172.852	4.7302	-170.044	2.6856		18	1.27739	1.49992	0.40087
18.1	-182.251	1.8921	-185.7	-0.2747	-173.126	1.5564	-188.049	0.4578	-164.856	-0.4883	-167.236	1.4344	-183.624	0.4272	-185.394	1.3428	-186.523	2.0752	-187.897	-0.6103	-177.521	0.4577	-184.723	2.7161	-172.485	5.0964	-170.563	2.1668		18.1	1.30354	1.51185	0.404058
18.2	-181.885	2.2583	-186.096	-0.6714	-173.096	1.5869	-188.019	0.4883	-165.1	-0.7324	-167.236	1.4344	-183.655	0.3967	-185.455	1.2818	-186.707	1.8921	-188.049	-0.7629	-177.521	0.4577	-184.753	2.6856	-172.577	5.0049	-170.319	2.4109		18.2	1.26649	1.58578	0.423818
18.3	-182.251	1.8921	-186.066	-0.6409	-173.096	1.5869	-188.049	0.4578	-164.825	-0.4577	-167.358	1.3123	-183.502	0.5493	-185.242	1.4954	-186.645	1.9531	-187.897	-0.6103	-177.49	0.4883	-184.662	2.7771	-172.699	4.8828	-170.136	2.594		18.3	1.30573	1.51981	0.406186
18.4	-182.19	1.9532	-186.462	-1.0376	-172.974	1.709	-188.019	0.4883	-164.887	-0.5188	-167.297	1.3733	-183.655	0.3967	-185.547	1.1902	-186.462	2.1362	-187.927	-0.6408	-177.399	0.5798	-184.723	2.7161	-172.821	4.7608	-170.166	2.5635		18.4	1.26214	1.5542	0.415378
18.5	-182.251	1.8921	-186.066	-0.6409	-173.187	1.4953	-187.775	0.7324	-165.008	-0.6408	-167.175	1.4954	-183.868	0.1831	-185.425	1.3123	-186.554	2.0446	-187.927	-0.6408	-177.368	0.6103	-184.875	2.5635	-173.37	4.2114	-170.105	2.6245		18.5	1.2316	1.41663	0.378609
18.6	-181.915	2.2278	-185.974	-0.5493	-173.187	1.4953	-187.866	0.6409	-164.887	-0.5188	-167.419	1.2513	-183.716	0.3357	-185.577	1.1597	-186.584	2.0141	-187.988	-0.7019	-177.765	0.2136	-184.936	2.5025	-172.913	4.6692	-170.258	2.4719		18.6	1.22943	1.48873	0.39788
18.7	-182.068	2.0752	-185.547	-0.1221	-172.943	1.7395	-187.775	0.7324	-165.008	-0.6408	-167.389	1.2818	-183.746	0.3052	-185.394	1.3428	-186.554	2.0446	-187.805	-0.5188	-177.673	0.3052	-185.028	2.4109	-173.157	4.4251	-169.891	2.8381		18.7	1.30136	1.41735	0.378802
18.8	-182.526	1.6175	-186.096	-0.6714	-173.126	1.5564	-187.653	0.8545	-164.917	-0.5493	-167.297	1.3733	-183.777	0.2746	-185.455	1.2818	-186.584	2.0141	-187.836	-0.5493	-177.643	0.3357	-184.998	2.4414	-173.248	4.3335	-170.41	2.3193		18.8	1.18801	1.38554	0.370302
18.9	-182.068	2.0752	-186.005	-0.5798	-173.096	1.5869	-187.622	0.885	-164.917	-0.5493	-167.389	1.2818	-183.594	0.4577	-185.364	1.3733	-186.676	1.9226	-187.805	-0.5188	-177.521	0.4577	-184.631	2.8077	-172.913	4.6692	-170.105	2.6245		18.9	1.32098	1.4755	0.394343
19	-182.251	1.8921	-186.005	-0.5798	-172.974	1.709	-187.653	0.8545	-164.917	-0.5493	-167.328	1.3428	-183.746	0.3052	-185.486	1.2513	-186.768	1.831	-187.927	-0.6408	-177.582	0.3967	-184.998	2.4414	-172.607	4.9744	-170.196	2.533		19	1.26868	1.51502	0.404907
19.1	-182.373	1.7701	-185.913	-0.4883	-173.004	1.6784	-187.592	0.9155	-164.887	-0.5188	-167.419	1.2513	-183.899	0.1526	-185.303	1.4344	-186.829	1.77	-187.714	-0.4272	-177.612	0.3662	-184.845	2.594	-172.852	4.7302	-170.044	2.6856		19.1	1.27957	1.46198	0.39073
19.2	-182.22	1.9226	-186.34	-0.9155	-173.096	1.5869	-187.53	0.9766	-165.008	-0.6408	-167.328	1.3428	-183.685	0.3662	-185.455	1.2818	-186.768	1.831	-187.805	-0.5188	-177.46	0.5188	-184.936	2.5025	-173.279	4.303	-170.41	2.3193		19.2	1.20546	1.40608	0.375792
19.3	-182.312	1.8311	-186.096	-0.6714	-172.943	1.7395	-187.378	1.1292	-164.887	-0.5188	-167.145	1.5259	-183.807	0.2441	-185.303	1.4344	-186.707	1.8921	-187.744	-0.4577	-177.551	0.4272	-185.028	2.4109	-173.035	4.5471	-170.196	2.533		19.3	1.29047	1.42455	0.380727
19.4	-182.312	1.8311	-185.974	-0.5493	-173.157	1.5259	-187.47	1.0376	-164.856	-0.4883	-167.358	1.3123	-183.838	0.2136	-185.669	1.0682	-186.584	2.0141	-187.866	-0.5798	-177.612	0.3662	-185.089	2.3499	-173.004	4.5776	-170.196	2.533		19.4	1.22944	1.42681	0.38133
19.5	-182.281	1.8616	-185.944	-0.5188	-173.157	1.5259	-187.592	0.9155	-164.764	-0.3967	-167.389	1.2818	-183.807	0.2441	-185.028	1.709	-186.768	1.831	-187.866	-0.5798	-177.582	0.3967	-185.211	2.2278	-172.974	4.6082	-170.532	2.1973		19.5	1.23597	1.3914	0.371867
19.6	-182.495	1.648	-185.974	-0.5493	-172.943	1.7395	-187.622	0.885	-164.337	0.0305	-167.389	1.2818	-183.716	0.3357	-184.906	1.8311	-186.615	1.9836	-187.805	-0.5188	-177.49	0.4883	-185.12	2.3194	-173.37	4.2114	-170.227	2.5024		19.6	1.29919	1.3046	0.348668
19.7	-182.343	1.8006	-186.249	-0.824	-173.248	1.4343	-187.592	0.9155	-164.612	-0.2441	-167.297	1.3733	-183.777	0.2746	-184.723	2.0142	-186.859	1.7395	-187.744	-0.4577	-177.704	0.2746	-185.181	2.2583	-173.37	4.2114	-170.868	1.8616		19.7	1.18801	1.3228	0.353534
19.8	-182.22	1.9226	-186.157	-0.7324	-173.065	1.6174	-187.5	1.0071	-164.429	-0.061	-167.267	1.4039	-183.624	0.4272	-184.662	2.0752	-186.676	1.9226	-187.866	-0.5798	-177.521	0.4577	-185.15	2.2889	-173.554	4.0283	-170.196	2.533		19.8	1.30791	1.31566	0.351624
19.9	-182.281	1.8616	-186.188	-0.7629	-173.096	1.5869	-187.592	0.9155	-164.368	0	-167.481	1.1902	-183.655	0.3967	-184.784	1.9532	-186.584	2.0141	-187.775	-0.4883	-177.643	0.3357	-185.333	2.1057	-173.34	4.242	-169.891	2.8381		19.9	1.29918	1.36026	0.363544
20	-182.434	1.709	-186.035	-0.6104	-173.157	1.5259	-187.714	0.7935	-164.459	-0.0915	-167.206	1.4649	-183.746	0.3052	-184.784	1.9532	-186.645	1.9531	-187.653	-0.3662	-177.49	0.4883	-185.577	1.8616	-173.37	4.2114	-170.502	2.2278		20	1.2447	1.27024	0.339485
20.1	-182.587	1.5564	-185.883	-0.4578	-173.157	1.5259	-187.592	0.9155	-164.429	-0.061	-167.267	1.4039	-183.777	0.2746	-184.54	2.1973	-186.859	1.7395	-187.592	-0.3052	-177.612	0.3662	-185.455	1.9837	-173.187	4.3945	-170.349	2.3804		20.1	1.27956	1.29854	0.34705
20.2	-182.098	2.0447	-185.883	-0.4578	-173.065	1.6174	-187.805	0.7019	-164.52	-0.1526	-167.419	1.2513	-183.472	0.5798	-184.54	2.1973	-186.615	1.9836	-187.805	-0.5188	-177.734	0.2441	-185.883	1.5564	-173.34	4.242	-170.319	2.4109		20.2	1.2643	1.31169	0.350563
20.3	-182.19	1.9532	-185.974	-0.5493	-173.126	1.5564	-187.805	0.7019	-164.459	-0.0915	-167.358	1.3123	-183.777	0.2746	-184.662	2.0752	-186.859	1.7395	-187.805	-0.5188	-177.582	0.3967	-185.577	1.8616	-173.37	4.2114	-170.685	2.0447		20.3	1.21199	1.28344	0.343013
20.4	-182.495	1.648	-186.34	-0.9155	-173.065	1.6174	-187.958	0.5493	-164.734	-0.3662	-167.175	1.4954	-183.868	0.1831	-184.601	2.1363	-186.676	1.9226	-187.866	-0.5798	-177.643	0.3357	-185.211	2.2278	-173.859	3.7232	-170.227	2.5024		20.4	1.17712	1.33801	0.357597
20.5	-182.709	1.4344	-185.7	-0.2747	-172.943	1.7395	-188.019	0.4883	-164.52	-0.1526	-167.358	1.3123	-183.777	0.2746	-184.662	2.0752	-186.615	1.9836	-187.927	-0.6408	-177.582	0.3967	-185.547	1.8921	-173.462	4.1199	-170.441	2.2888		20.5	1.20981	1.28088	0.34233
20.6	-182.617	1.5259	-186.005	-0.5798	-172.791	1.8921	-187.958	0.5493	-164.612	-0.2441	-167.358	1.3123	-183.807	0.2441	-184.601	2.1363	-186.707	1.8921	-187.775	-0.4883	-177.49	0.4883	-185.7	1.7395	-173.157	4.4251	-170.746	1.9837		20.6	1.20546	1.33609	0.357085
20.7	-182.343	1.8006	-186.066	-0.6409	-172.974	1.709	-188.11	0.3967	-164.642	-0.2746	-167.267	1.4039	-183.868	0.1831	-184.815	1.9226	-186.584	2.0141	-187.897	-0.6103	-177.704	0.2746	-185.364	2.0752	-173.279	4.303	-170.227	2.5024		20.7	1.21853	1.39528	0.372905
20.8	-181.854	2.2889	-186.371	-0.946	-173.035	1.6479	-188.08	0.4273	-164.612	-0.2441	-167.297	1.3733	-183.746	0.3052	-184.57	2.1668	-186.707	1.8921	-187.836	-0.5493	-177.429	0.5493	-185.608	1.8311	-173.187	4.3945	-170.227	2.5024		20.8	1.25996	1.43181	0.382667
20.9	-182.587	1.5564	-186.066	-0.6409	-173.34	1.3428	-187.958	0.5493	-164.642	-0.2746	-167.236	1.4344	-183.868	0.1831	-184.845	1.8921	-186.523	2.0752	-187.927	-0.6408	-177.948	0.0305	-185.73	1.709	-174.042	3.5401	-170.227	2.5024		20.9	1.08993	1.25533	0.335502
21	-182.953	1.1902	-185.455	-0.0305	-173.37	1.3122	-187.897	0.6104	-164.642	-0.2746	-167.206	1.4649	-183.838	0.2136	-184.509	2.2278	-186.768	1.831	-187.775	-0.4883	-177.521	0.4577	-185.608	1.8311	-173.309	4.2725	-170.013	2.7161		21	1.23815	1.3028	0.348187
21.1	-182.037	2.1057	-185.425	0	-173.401	1.2817	-188.049	0.4578	-164.673	-0.3052	-167.389	1.2818	-183.746	0.3052	-184.662	2.0752	-186.737	1.8615	-187.897	-0.6103	-177.551	0.4272	-185.791	1.648	-172.943	4.6387	-170.441	2.2888		21.1	1.24686	1.36294	0.364261
21.2	-182.22	1.9226	-185.15	0.2747	-173.431	1.2512	-187.805	0.7019	-164.459	-0.0915	-167.481	1.1902	-183.868	0.1831	-184.509	2.2278	-186.798	1.8005	-187.775	-0.4883	-177.612	0.3662	-185.791	1.648	-172.699	4.8828	-170.227	2.5024		21.2	1.31226	1.37498	0.367478
21.3	-182.953	1.1902	-185.303	0.1221	-173.401	1.2817	-187.805	0.7019	-164.429	-0.061	-167.328	1.3428	-183.777	0.2746	-184.662	2.0752	-186.768	1.831	-187.622	-0.3357	-177.673	0.3052	-185.638	1.8006	-173.065	4.5166	-170.319	2.4109		21.3	1.24686	1.27107	0.339706
21.4	-182.434	1.709	-184.784	0.6409	-173.523	1.1597	-187.805	0.7019	-164.49	-0.122	-167.236	1.4344	-183.746	0.3052	-184.57	2.1668	-186.615	1.9836	-187.866	-0.5798	-177.643	0.3357	-185.577	1.8616	-173.096	4.4861	-170.441	2.2888		21.4	1.31228	1.27501	0.340759
21.5	-182.465	1.6785	-184.815	0.6103	-173.492	1.1902	-187.622	0.885	-164.429	-0.061	-167.328	1.3428	-183.746	0.3052	-184.784	1.9532	-186.768	1.831	-187.683	-0.3967	-177.49	0.4883	-186.127	1.3123	-173.279	4.303	-171.02	1.709		21.5	1.22508	1.14355	0.305626
21.6	-182.434	1.709	-184.753	0.6714	-173.096	1.5869	-187.683	0.824	-164.52	-0.1526	-167.297	1.3733	-183.807	0.2441	-184.723	2.0142	-186.676	1.9226	-187.622	-0.3357	-177.643	0.3357	-186.005	1.4344	-173.248	4.3335	-170.502	2.2278		21.6	1.29919	1.1989	0.32042
21.7	-182.312	1.8311	-184.662	0.7629	-173.523	1.1597	-187.805	0.7019	-164.642	-0.2746	-167.389	1.2818	-183.807	0.2441	-184.662	2.0752	-186.859	1.7395	-187.775	-0.4883	-177.46	0.5188	-186.218	1.2207	-173.37	4.2114	-170.288	2.4414		21.7	1.24469	1.20536	0.322145
21.8	-182.587	1.5564	-184.357	1.0681	-173.34	1.3428	-187.744	0.763	-164.734	-0.3662	-167.297	1.3733	-183.838	0.2136	-184.784	1.9532	-186.645	1.9531	-187.653	-0.3662	-177.399	0.5798	-186.279	1.1597	-173.279	4.303	-170.624	2.1057		21.8	1.25995	1.1827	0.31609
21.9	-182.373	1.7701	-184.601	0.824	-173.492	1.1902	-187.775	0.7324	-164.734	-0.3662	-167.389	1.2818	-183.868	0.1831	-184.845	1.8921	-186.768	1.831	-187.866	-0.5798	-177.551	0.4272	-186.096	1.3428	-173.462	4.1199	-170.013	2.7161		21.9	1.24034	1.22923	0.328524
22	-182.739	1.4038	-184.662	0.7629	-173.462	1.2207	-187.592	0.9155	-164.734	-0.3662	-167.297	1.3733	-183.929	0.1221	-184.815	1.9226	-186.798	1.8005	-187.744	-0.4577	-177.46	0.5188	-186.218	1.2207	-173.34	4.242	-171.112	1.6174		22	1.16403	1.15904	0.309767
22.1	-182.159	1.9837	-184.815	0.6103	-173.462	1.2207	-187.805	0.7019	-164.734	-0.3662	-167.481	1.1902	-183.655	0.3967	-184.601	2.1363	-186.829	1.77	-187.775	-0.4883	-177.307	0.6714	-186.035	1.4038	-173.401	4.1809	-170.319	2.4109		22.1	1.27302	1.20764	0.322755
22.2	-182.465	1.6785	-184.57	0.8545	-173.157	1.5259	-187.866	0.6409	-164.52	-0.1526	-167.267	1.4039	-183.838	0.2136	-184.723	2.0142	-186.951	1.6479	-187.653	-0.3662	-177.277	0.7019	-186.188	1.2513	-173.279	4.303	-170.41	2.3193		22.2	1.28829	1.17509	0.314055
22.3	-182.495	1.648	-184.021	1.4038	-173.737	0.946	-187.744	0.763	-164.307	0.0611	-167.267	1.4039	-183.868	0.1831	-184.723	2.0142	-186.92	1.6784	-187.836	-0.5493	-177.368	0.6103	-185.913	1.5259	-173.309	4.2725	-171.051	1.6785		22.3	1.25996	1.14001	0.304681
22.4	-182.709	1.4344	-184.448	0.9766	-173.462	1.2207	-187.653	0.8545	-164.398	-0.0305	-167.297	1.3733	-183.807	0.2441	-184.662	2.0752	-186.798	1.8005	-187.744	-0.4577	-177.429	0.5493	-186.035	1.4038	-173.492	4.0894	-170.441	2.2888		22.4	1.27303	1.12597	0.300928
22.5	-182.281	1.8616	-184.723	0.7019	-173.706	0.9765	-187.775	0.7324	-164.398	-0.0305	-167.297	1.3733	-183.868	0.1831	-184.906	1.8311	-186.859	1.7395	-187.836	-0.5493	-177.338	0.6409	-186.127	1.3123	-173.614	3.9673	-170.319	2.4109		22.5	1.22507	1.13418	0.303122
22.6	-182.373	1.7701	-184.723	0.7019	-173.614	1.0681	-187.805	0.7019	-164.246	0.1221	-167.328	1.3428	-183.929	0.1221	-184.662	2.0752	-186.523	2.0752	-187.714	-0.4272	-177.429	0.5493	-185.974	1.4649	-173.554	4.0283	-170.288	2.4414		22.6	1.28829	1.15317	0.308196
22.7	-182.739	1.4038	-184.357	1.0681	-173.614	1.0681	-187.775	0.7324	-164.276	0.0916	-167.297	1.3733	-183.777	0.2746	-184.815	1.9226	-187.012	1.5869	-187.866	-0.5798	-177.277	0.7019	-185.974	1.4649	-173.401	4.1809	-170.349	2.3804		22.7	1.26212	1.13655	0.303757
22.8	-182.648	1.4954	-184.662	0.7629	-173.34	1.3428	-187.775	0.7324	-164.429	-0.061	-167.328	1.3428	-183.868	0.1831	-184.784	1.9532	-186.92	1.6784	-187.775	-0.4883	-177.368	0.6103	-186.096	1.3428	-173.675	3.9063	-170.258	2.4719		22.8	1.23379	1.11295	0.297447
22.9	-182.312	1.8311	-184.906	0.5188	-173.614	1.0681	-187.897	0.6104	-164.337	0.0305	-167.297	1.3733	-183.868	0.1831	-184.723	2.0142	-186.859	1.7395	-187.988	-0.7019	-177.032	0.946	-186.218	1.2207	-174.103	3.479	-170.349	2.3804		22.9	1.19237	1.06993	0.28595
23	-182.739	1.4038	-184.753	0.6714	-173.584	1.0986	-187.866	0.6409	-164.307	0.0611	-167.542	1.1292	-184.052	0	-184.753	1.9837	-186.89	1.709	-187.653	-0.3662	-174.316	3.6621	-186.035	1.4038	-173.92	3.6621	-170.258	2.4719		23	1.3951	1.23918	0.331185
23.1	-182.648	1.4954	-185.028	0.3967	-173.431	1.2512	-187.744	0.763	-164.52	-0.1526	-167.481	1.1902	-183.899	0.1526	-184.784	1.9532	-186.798	1.8005	-187.744	-0.4577	-173.523	4.4556	-186.462	0.9766	-173.737	3.8452	-170.319	2.4109		23.1	1.43434	1.41073	0.377033
23.2	-182.617	1.5259	-185.089	0.3357	-173.584	1.0986	-187.958	0.5493	-164.459	-0.0915	-167.358	1.3123	-183.807	0.2441	-184.936	1.8006	-186.829	1.77	-187.775	-0.4883	-173.279	4.6997	-186.31	1.1292	-174.194	3.3875	-170.532	2.1973		23.2	1.39074	1.3851	0.370184
23.3	-182.281	1.8616	-185.028	0.3967	-173.614	1.0681	-187.805	0.7019	-164.551	-0.1831	-167.389	1.2818	-183.838	0.2136	-184.845	1.8921	-186.829	1.77	-187.927	-0.6408	-173.37	4.6081	-186.523	0.9156	-173.95	3.6316	-170.837	1.8921		23.3	1.38638	1.41516	0.378219
23.4	-182.709	1.4344	-185.059	0.3662	-173.401	1.2817	-187.836	0.6714	-164.673	-0.3052	-167.267	1.4039	-183.899	0.1526	-184.998	1.7395	-186.859	1.7395	-187.927	-0.6408	-173.34	4.6387	-186.432	1.0071	-173.828	3.7537	-170.471	2.2583		23.4	1.39293	1.45161	0.38796
23.5	-182.678	1.4649	-185.059	0.3662	-173.614	1.0681	-187.836	0.6714	-164.551	-0.1831	-167.419	1.2513	-183.838	0.2136	-184.967	1.7701	-186.859	1.7395	-187.775	-0.4883	-173.554	4.425	-186.188	1.2513	-173.95	3.6316	-170.502	2.2278		23.5	1.38639	1.36729	0.365423
23.6	-182.678	1.4649	-185.15	0.2747	-173.554	1.1291	-187.897	0.6104	-164.551	-0.1831	-167.358	1.3123	-183.838	0.2136	-185.028	1.709	-186.92	1.6784	-188.08	-0.7934	-173.675	4.303	-186.371	1.0682	-173.706	3.8757	-170.624	2.1057		23.6	1.34061	1.41389	0.377877
23.7	-182.922	1.2207	-185.242	0.1831	-173.462	1.2207	-187.988	0.5188	-164.703	-0.3357	-167.389	1.2818	-183.838	0.2136	-184.906	1.8311	-186.859	1.7395	-187.744	-0.4577	-173.584	4.3945	-186.371	1.0682	-173.95	3.6316	-170.319	2.4109		23.7	1.35151	1.40204	0.37471
23.8	-182.709	1.4344	-184.998	0.4272	-173.523	1.1597	-187.714	0.7935	-164.703	-0.3357	-167.511	1.1597	-183.807	0.2441	-184.967	1.7701	-186.737	1.8615	-187.988	-0.7019	-173.645	4.3335	-186.584	0.8545	-173.95	3.6316	-170.319	2.4109		23.8	1.36022	1.39864	0.373801
23.9	-182.953	1.1902	-184.967	0.4578	-173.492	1.1902	-187.592	0.9155	-164.734	-0.3662	-167.419	1.2513	-183.929	0.1221	-184.875	1.8616	-186.951	1.6479	-187.744	-0.4577	-173.798	4.1809	-186.615	0.824	-173.981	3.6011	-170.441	2.2888		23.9	1.33625	1.34032	0.358214
24	-182.739	1.4038	-184.875	0.5493	-173.523	1.1597	-187.714	0.7935	-164.703	-0.3357	-167.358	1.3123	-183.929	0.1221	-185.089	1.648	-186.737	1.8615	-187.744	-0.4577	-173.645	4.3335	-186.554	0.885	-174.011	3.5706	-170.196	2.533		24	1.38421	1.36974	0.366079
24.1	-182.648	1.4954	-185.425	0	-173.614	1.0681	-187.683	0.824	-164.703	-0.3357	-167.389	1.2818	-183.685	0.3662	-185.028	1.709	-186.951	1.6479	-187.897	-0.6103	-173.706	4.2724	-186.31	1.1292	-173.889	3.6926	-170.502	2.2278		24.1	1.3406	1.38454	0.370035
24.2	-182.709	1.4344	-184.967	0.4578	-173.462	1.2207	-187.683	0.824	-164.795	-0.4272	-167.358	1.3123	-183.838	0.2136	-184.936	1.8006	-186.707	1.8921	-187.866	-0.5798	-173.95	4.0283	-186.31	1.1292	-174.042	3.5401	-170.288	2.4414		24.2	1.37768	1.32919	0.355242
24.3	-182.922	1.2207	-185.089	0.3357	-173.523	1.1597	-187.927	0.5799	-164.703	-0.3357	-167.358	1.3123	-183.838	0.2136	-184.906	1.8311	-186.859	1.7395	-187.714	-0.4272	-174.042	3.9368	-186.554	0.885	-173.92	3.6621	-171.02	1.709		24.3	1.27304	1.29051	0.344903
24.4	-182.8	1.3428	-184.998	0.4272	-173.37	1.3122	-187.927	0.5799	-164.703	-0.3357	-167.389	1.2818	-183.838	0.2136	-185.12	1.6175	-187.012	1.5869	-188.171	-0.885	-174.408	3.5705	-186.523	0.9156	-173.737	3.8452	-170.807	1.9226		24.4	1.24251	1.30732	0.349396
24.5	-182.831	1.3123	-184.784	0.6409	-173.492	1.1902	-187.927	0.5799	-164.887	-0.5188	-167.236	1.4344	-183.838	0.2136	-185.059	1.6785	-186.951	1.6479	-187.927	-0.6408	-174.133	3.8452	-186.615	0.824	-174.011	3.5706	-170.502	2.2278		24.5	1.28612	1.3074	0.349418
24.6	-182.953	1.1902	-185.028	0.3967	-173.523	1.1597	-187.958	0.5493	-164.856	-0.4883	-167.419	1.2513	-183.99	0.061	-185.028	1.709	-187.073	1.5258	-187.775	-0.4883	-174.53	3.4485	-186.554	0.885	-173.645	3.9368	-170.471	2.2583		24.6	1.2425	1.30608	0.349065
24.7	-182.892	1.2513	-185.181	0.2441	-173.401	1.2817	-188.263	0.2442	-164.795	-0.4272	-167.481	1.1902	-183.868	0.1831	-184.967	1.7701	-186.859	1.7395	-187.744	-0.4577	-174.255	3.7231	-186.737	0.7019	-174.103	3.479	-170.624	2.1057		24.7	1.21636	1.28623	0.34376
24.8	-182.953	1.1902	-185.15	0.2747	-173.34	1.3428	-187.775	0.7324	-164.825	-0.4577	-167.297	1.3733	-183.929	0.1221	-184.906	1.8311	-187.042	1.5564	-187.592	-0.3052	-174.286	3.6926	-186.676	0.763	-173.859	3.7232	-170.776	1.9531		24.8	1.27086	1.27381	0.340439
24.9	-182.892	1.2513	-184.936	0.4883	-173.554	1.1291	-187.744	0.763	-164.856	-0.4883	-167.419	1.2513	-183.868	0.1831	-184.906	1.8311	-187.012	1.5869	-187.592	-0.3052	-174.255	3.7231	-186.798	0.6409	-174.194	3.3875	-170.715	2.0142		24.9	1.24688	1.2248	0.327342
25	-182.892	1.2513	-185.242	0.1831	-173.614	1.0681	-187.622	0.885	-164.947	-0.5798	-167.206	1.4649	-183.807	0.2441	-184.936	1.8006	-186.92	1.6784	-187.897	-0.6103	-174.377	3.6011	-186.737	0.7019	-173.95	3.6316	-170.502	2.2278		25	1.25341	1.30426	0.348578
25.1	-182.861	1.2818	-185.333	0.0915	-173.523	1.1597	-187.653	0.8545	-164.978	-0.6103	-167.297	1.3733	-183.838	0.2136	-185.12	1.6175	-186.829	1.77	-187.714	-0.4272	-174.5	3.479	-187.134	0.3052	-173.767	3.8147	-170.441	2.2888		25.1	1.22944	1.32398	0.35385
25.2	-183.167	0.9766	-185.028	0.3967	-173.523	1.1597	-187.714	0.7935	-164.887	-0.5188	-167.389	1.2818	-183.777	0.2746	-185.089	1.648	-187.042	1.5564	-187.775	-0.4883	-174.652	3.3264	-186.89	0.5494	-174.164	3.418	-170.563	2.1668		25.2	1.18149	1.19781	0.320128
25.3	-183.167	0.9766	-185.028	0.3967	-173.34	1.3428	-187.836	0.6714	-164.795	-0.4272	-167.175	1.4954	-183.96	0.0915	-185.028	1.709	-187.012	1.5869	-187.836	-0.5493	-174.774	3.2043	-186.615	0.824	-174.286	3.2959	-170.776	1.9531		25.3	1.18365	1.16165	0.310463
25.4	-182.709	1.4344	-185.394	0.0305	-173.492	1.1902	-187.775	0.7324	-164.978	-0.6103	-167.297	1.3733	-183.807	0.2441	-185.181	1.5564	-187.073	1.5258	-187.927	-0.6408	-174.713	3.2654	-186.859	0.5799	-174.56	3.0213	-170.593	2.1362		25.4	1.13134	1.18523	0.316767
25.5	-183.044	1.0987	-184.906	0.5188	-173.431	1.2512	-187.836	0.6714	-164.917	-0.5493	-167.328	1.3428	-183.716	0.3357	-185.059	1.6785	-187.103	1.4953	-187.805	-0.5188	-174.774	3.2043	-186.768	0.6714	-174.286	3.2959	-170.715	2.0142		25.5	1.17929	1.15027	0.307423
25.6	-183.227	0.9156	-185.028	0.3967	-173.431	1.2512	-187.744	0.763	-164.825	-0.4577	-167.206	1.4649	-183.868	0.1831	-185.12	1.6175	-186.89	1.709	-187.47	-0.1831	-174.866	3.1128	-186.859	0.5799	-174.408	3.1738	-170.502	2.2278		25.6	1.19675	1.11334	0.297552
25.7	-182.953	1.1902	-185.12	0.3052	-173.523	1.1597	-187.988	0.5188	-165.008	-0.6408	-167.328	1.3428	-183.838	0.2136	-184.998	1.7395	-187.042	1.5564	-187.775	-0.4883	-175.171	2.8076	-186.92	0.5188	-174.255	3.3264	-170.715	2.0142		25.7	1.11172	1.14491	0.30599
25.8	-182.861	1.2818	-185.638	-0.2136	-173.523	1.1597	-188.019	0.4883	-164.764	-0.3967	-167.419	1.2513	-183.777	0.2746	-185.15	1.587	-187.042	1.5564	-187.683	-0.3967	-175.201	2.7771	-186.92	0.5188	-174.652	2.9297	-170.746	1.9837		25.8	1.05724	1.07488	0.287274
25.9	-182.953	1.1902	-185.608	-0.1831	-173.492	1.1902	-187.927	0.5799	-164.764	-0.3967	-167.297	1.3733	-183.838	0.2136	-185.15	1.587	-187.012	1.5869	-187.805	-0.5188	-175.11	2.8686	-187.073	0.3662	-174.347	3.2349	-170.532	2.1973		25.9	1.09211	1.16209	0.310581
26	-183.167	0.9766	-185.242	0.1831	-173.37	1.3122	-187.988	0.5188	-165.039	-0.6714	-167.328	1.3428	-183.96	0.0915	-185.181	1.5564	-187.073	1.5258	-187.958	-0.6714	-175.262	2.716	-187.103	0.3357	-174.347	3.2349	-171.57	1.1597		26	0.972193	1.12689	0.301173
26.1	-182.831	1.3123	-184.998	0.4272	-173.431	1.2512	-188.08	0.4273	-164.917	-0.5493	-167.419	1.2513	-183.899	0.1526	-185.455	1.2818	-186.951	1.6479	-187.744	-0.4577	-175.201	2.7771	-186.92	0.5188	-174.469	3.1128	-170.715	2.0142		26.1	1.08339	1.08865	0.290955
26.2	-182.8	1.3428	-185.028	0.3967	-173.462	1.2207	-188.202	0.3052	-164.887	-0.5188	-167.297	1.3733	-183.868	0.1831	-185.15	1.587	-186.951	1.6479	-187.775	-0.4883	-175.354	2.6245	-186.92	0.5188	-174.713	2.8687	-170.624	2.1057		26.2	1.08338	1.05952	0.283169
26.3	-182.922	1.2207	-185.242	0.1831	-173.401	1.2817	-188.019	0.4883	-164.764	-0.3967	-167.358	1.3123	-184.021	0.0305	-185.12	1.6175	-187.012	1.5869	-187.775	-0.4883	-175.415	2.5635	-186.798	0.6409	-174.408	3.1738	-170.593	2.1362		26.3	1.09646	1.09002	0.29132
26.4	-183.167	0.9766	-184.967	0.4578	-173.431	1.2512	-188.08	0.4273	-165.1	-0.7324	-167.328	1.3428	-183.746	0.3052	-185.394	1.3428	-187.134	1.4648	-187.53	-0.2441	-175.293	2.6855	-187.012	0.4273	-174.316	3.2654	-170.685	2.0447		26.4	1.07249	1.09148	0.291709
26.5	-182.739	1.4038	-185.425	0	-173.401	1.2817	-187.866	0.6409	-164.978	-0.6103	-167.267	1.4039	-183.807	0.2441	-184.967	1.7701	-186.92	1.6784	-187.683	-0.3967	-175.446	2.5329	-186.89	0.5494	-173.981	3.6011	-170.685	2.0447		26.5	1.15314	1.16964	0.312598
26.6	-183.075	1.0681	-185.455	-0.0305	-173.523	1.1597	-187.866	0.6409	-164.947	-0.5798	-167.358	1.3123	-183.777	0.2746	-185.12	1.6175	-186.737	1.8615	-187.622	-0.3357	-175.476	2.5024	-186.829	0.6104	-174.133	3.4485	-170.654	2.0752		26.6	1.11608	1.13068	0.302187
26.7	-182.861	1.2818	-185.394	0.0305	-173.401	1.2817	-187.622	0.885	-164.825	-0.4577	-167.542	1.1292	-183.716	0.3357	-185.089	1.648	-187.164	1.4343	-187.714	-0.4272	-175.385	2.594	-186.829	0.6104	-174.408	3.1738	-170.685	2.0447		26.7	1.11173	1.06247	0.283956
26.8	-182.892	1.2513	-184.998	0.4272	-173.614	1.0681	-187.378	1.1292	-164.917	-0.5493	-167.419	1.2513	-183.929	0.1221	-185.059	1.6785	-187.073	1.5258	-187.775	-0.4883	-175.629	2.3498	-186.768	0.6714	-174.53	3.0518	-170.776	1.9531		26.8	1.103	1.01899	0.272336
26.9	-183.014	1.1292	-185.303	0.1221	-173.401	1.2817	-187.5	1.0071	-165.008	-0.6408	-167.511	1.1597	-183.868	0.1831	-185.486	1.2513	-186.92	1.6784	-187.683	-0.3967	-175.629	2.3498	-186.768	0.6714	-174.469	3.1128	-171.326	1.4038		26.9	1.02235	1.01056	0.270083
27	-183.197	0.9461	-185.486	-0.061	-173.492	1.1902	-187.439	1.0681	-165.008	-0.6408	-167.358	1.3123	-183.746	0.3052	-185.242	1.4954	-187.042	1.5564	-187.775	-0.4883	-175.629	2.3498	-186.707	0.7325	-174.408	3.1738	-170.776	1.9531		27	1.06377	1.06274	0.284029
27.1	-182.648	1.4954	-185.242	0.1831	-173.462	1.2207	-187.622	0.885	-164.825	-0.4577	-167.358	1.3123	-183.746	0.3052	-185.486	1.2513	-186.859	1.7395	-187.622	-0.3357	-175.598	2.3804	-186.584	0.8545	-174.53	3.0518	-170.868	1.8616		27.1	1.12481	0.989746	0.264521
27.2	-182.922	1.2207	-185.455	-0.0305	-173.401	1.2817	-187.378	1.1292	-165.039	-0.6714	-167.328	1.3428	-183.96	0.0915	-185.455	1.2818	-186.89	1.709	-187.805	-0.5188	-175.781	2.1972	-186.676	0.763	-174.652	2.9297	-170.624	2.1057		27.2	1.0594	1.04581	0.279505
27.3	-183.441	0.7019	-185.028	0.3967	-173.554	1.1291	-187.622	0.885	-165.07	-0.7019	-167.267	1.4039	-183.777	0.2746	-185.425	1.3123	-186.92	1.6784	-187.653	-0.3662	-175.812	2.1667	-186.798	0.6409	-174.408	3.1738	-170.685	2.0447		27.3	1.05285	1.02884	0.274969
27.4	-183.075	1.0681	-185.394	0.0305	-173.187	1.4953	-187.653	0.8545	-164.978	-0.6103	-167.236	1.4344	-183.807	0.2441	-185.669	1.0682	-186.951	1.6479	-187.836	-0.5493	-175.842	2.1362	-186.89	0.5494	-174.53	3.0518	-170.563	2.1668		27.4	1.04197	1.05355	0.281573
27.5	-183.106	1.0376	-185.394	0.0305	-172.974	1.709	-187.744	0.763	-164.764	-0.3967	-167.358	1.3123	-183.807	0.2441	-185.547	1.1902	-187.012	1.5869	-187.805	-0.5188	-175.934	2.0447	-186.737	0.7019	-174.53	3.0518	-170.624	2.1057		27.5	1.06159	1.01401	0.271006
27.6	-182.8	1.3428	-185.455	-0.0305	-173.035	1.6479	-187.988	0.5188	-165.039	-0.6714	-167.328	1.3428	-183.99	0.061	-185.486	1.2513	-187.073	1.5258	-187.744	-0.4577	-175.69	2.2888	-186.768	0.6714	-174.835	2.7466	-171.112	1.6174		27.6	0.989643	1.01099	0.270199
27.7	-182.892	1.2513	-185.15	0.2747	-172.974	1.709	-187.836	0.6714	-164.947	-0.5798	-167.602	1.0682	-183.929	0.1221	-185.486	1.2513	-187.134	1.4648	-187.897	-0.6103	-175.842	2.1362	-187.012	0.4273	-174.683	2.8992	-170.654	2.0752		27.7	1.01147	1.02745	0.274596
27.8	-183.35	0.7935	-185.15	0.2747	-172.882	1.8005	-187.714	0.7935	-164.887	-0.5188	-167.419	1.2513	-183.99	0.061	-185.577	1.1597	-187.256	1.3427	-187.805	-0.5188	-175.934	2.0447	-187.134	0.3052	-174.835	2.7466	-170.99	1.7395		27.8	0.948236	0.964268	0.257712
27.9	-182.922	1.2207	-185.608	-0.1831	-172.882	1.8005	-187.866	0.6409	-165.07	-0.7019	-167.236	1.4344	-183.838	0.2136	-185.547	1.1902	-187.134	1.4648	-187.775	-0.4883	-175.934	2.0447	-186.89	0.5494	-174.805	2.7771	-170.807	1.9226		27.9	0.991829	1.02626	0.27428
28	-182.892	1.2513	-185.455	-0.0305	-172.974	1.709	-187.53	0.9766	-165.039	-0.6714	-167.267	1.4039	-183.899	0.1526	-185.516	1.2207	-187.164	1.4343	-187.683	-0.3967	-175.842	2.1362	-187.256	0.1831	-174.103	3.479	-170.746	1.9837		28	1.05941	1.12705	0.301217
28.1	-183.227	0.9156	-185.364	0.061	-173.035	1.6479	-187.683	0.824	-164.917	-0.5493	-167.358	1.3123	-183.777	0.2746	-185.547	1.1902	-186.951	1.6479	-187.5	-0.2136	-175.934	2.0447	-187.042	0.3968	-174.072	3.5095	-170.563	2.1668		28.1	1.08774	1.08482	0.289931
28.2	-183.014	1.1292	-184.875	0.5493	-173.035	1.6479	-187.53	0.9766	-165.07	-0.7019	-167.389	1.2818	-183.868	0.1831	-185.547	1.1902	-187.103	1.4953	-187.775	-0.4883	-176.117	1.8616	-186.829	0.6104	-173.981	3.6011	-170.685	2.0447		28.2	1.09864	1.08822	0.290839
28.3	-183.014	1.1292	-185.486	-0.061	-173.035	1.6479	-187.47	1.0376	-165.039	-0.6714	-167.297	1.3733	-183.807	0.2441	-185.608	1.1292	-186.89	1.709	-187.805	-0.5188	-175.903	2.0752	-186.92	0.5188	-174.133	3.4485	-170.593	2.1362		28.3	1.08556	1.12542	0.30078
28.4	-183.289	0.8545	-185.608	-0.1831	-172.974	1.709	-187.683	0.824	-164.825	-0.4577	-167.358	1.3123	-183.929	0.1221	-185.577	1.1597	-187.073	1.5258	-187.775	-0.4883	-176.117	1.8616	-187.103	0.3357	-173.95	3.6316	-170.563	2.1668		28.4	1.02671	1.14102	0.304951
28.5	-182.892	1.2513	-185.333	0.0915	-172.882	1.8005	-187.775	0.7324	-164.887	-0.5188	-167.267	1.4039	-183.838	0.2136	-185.425	1.3123	-186.859	1.7395	-187.622	-0.3357	-176.239	1.7395	-186.92	0.5188	-174.316	3.2654	-170.807	1.9226		28.5	1.0812	1.02983	0.275233
28.6	-183.106	1.0376	-185.242	0.1831	-172.943	1.7395	-187.836	0.6714	-164.947	-0.5798	-167.358	1.3123	-183.685	0.3662	-185.455	1.2818	-186.829	1.77	-187.714	-0.4272	-176.3	1.6785	-187.164	0.2747	-174.408	3.1738	-170.654	2.0752		28.6	1.03979	1.03305	0.276094
28.7	-183.227	0.9156	-185.7	-0.2747	-172.913	1.77	-187.5	1.0071	-165.008	-0.6408	-167.358	1.3123	-183.96	0.0915	-185.028	1.709	-186.89	1.709	-187.805	-0.5188	-176.392	1.5869	-187.225	0.2137	-174.255	3.3264	-170.502	2.2278		28.7	1.03107	1.14425	0.305814
28.8	-183.044	1.0987	-185.455	-0.0305	-172.974	1.709	-187.775	0.7324	-165.039	-0.6714	-167.236	1.4344	-183.838	0.2136	-185.333	1.4038	-186.859	1.7395	-187.897	-0.6103	-176.392	1.5869	-187.408	0.0306	-174.347	3.2349	-170.776	1.9531		28.8	0.987479	1.10017	0.294032
28.9	-182.892	1.2513	-185.028	0.3967	-173.035	1.6479	-187.53	0.9766	-164.917	-0.5493	-167.297	1.3733	-183.899	0.1526	-185.333	1.4038	-186.859	1.7395	-187.744	-0.4577	-176.239	1.7395	-187.256	0.1831	-174.591	2.9907	-170.898	1.8311		28.9	1.04851	0.991304	0.264937
29	-183.167	0.9766	-185.455	-0.0305	-172.882	1.8005	-187.744	0.763	-164.856	-0.4883	-167.297	1.3733	-183.899	0.1526	-185.364	1.3733	-186.89	1.709	-187.653	-0.3662	-176.361	1.6174	-187.134	0.3052	-174.194	3.3875	-170.868	1.8616		29	1.03107	1.06096	0.283555
29.1	-183.167	0.9766	-185.394	0.0305	-172.821	1.8616	-187.775	0.7324	-165.008	-0.6408	-167.358	1.3123	-183.96	0.0915	-185.425	1.3123	-186.676	1.9226	-187.744	-0.4577	-176.422	1.5564	-187.256	0.1831	-174.591	2.9907	-170.563	2.1668		29.1	1.00274	1.06498	0.284627
29.2	-183.075	1.0681	-185.577	-0.1526	-172.974	1.709	-187.714	0.7935	-165.222	-0.8545	-167.511	1.1597	-183.929	0.1221	-185.333	1.4038	-186.829	1.77	-187.805	-0.5188	-176.361	1.6174	-187.195	0.2442	-174.744	2.8381	-171.112	1.6174		29.2	0.915529	1.02989	0.275251
29.3	-183.014	1.1292	-185.455	-0.0305	-172.699	1.9836	-187.714	0.7935	-164.917	-0.5493	-167.542	1.1292	-183.777	0.2746	-185.242	1.4954	-186.859	1.7395	-187.775	-0.4883	-176.331	1.6479	-187.225	0.2137	-174.713	2.8687	-170.837	1.8921		29.3	1.00709	1.01392	0.270982
29.4	-183.136	1.0071	-184.936	0.4883	-172.668	2.0141	-187.714	0.7935	-165.008	-0.6408	-167.358	1.3123	-183.838	0.2136	-185.364	1.3733	-186.768	1.831	-187.714	-0.4272	-176.453	1.5259	-187.347	0.0916	-173.859	3.7232	-171.112	1.6174		29.4	1.06595	1.12475	0.300602
29.5	-183.044	1.0987	-185.486	-0.061	-172.913	1.77	-187.683	0.824	-165.131	-0.7629	-167.481	1.1902	-183.807	0.2441	-185.15	1.587	-187.012	1.5869	-187.805	-0.5188	-176.605	1.3733	-187.225	0.2137	-174.255	3.3264	-170.837	1.8921		29.5	0.983121	1.08953	0.29119
29.6	-183.075	1.0681	-185.7	-0.2747	-172.791	1.8921	-187.592	0.9155	-165.253	-0.885	-167.419	1.2513	-183.746	0.3052	-185.486	1.2513	-186.829	1.77	-187.653	-0.3662	-176.575	1.4038	-187.225	0.2137	-174.194	3.3875	-170.776	1.9531		29.6	0.991836	1.12466	0.300577
29.7	-183.197	0.9461	-185.638	-0.2136	-172.882	1.8005	-187.805	0.7019	-164.978	-0.6103	-167.511	1.1597	-184.052	0	-185.211	1.5259	-186.798	1.8005	-187.53	-0.2441	-176.422	1.5564	-187.256	0.1831	-174.744	2.8381	-170.746	1.9837		29.7	0.959136	1.0224	0.273248
29.8	-183.075	1.0681	-185.394	0.0305	-172.913	1.77	-187.775	0.7324	-165.008	-0.6408	-167.236	1.4344	-183.838	0.2136	-185.242	1.4954	-186.798	1.8005	-187.53	-0.2441	-176.483	1.4953	-187.164	0.2747	-174.347	3.2349	-170.563	2.1668		29.8	1.05941	1.0605	0.283431
29.9	-183.258	0.885	-185.608	-0.1831	-172.913	1.77	-187.836	0.6714	-165.1	-0.7324	-167.419	1.2513	-183.868	0.1831	-185.425	1.3123	-187.012	1.5869	-187.622	-0.3357	-176.636	1.3428	-187.378	0.0611	-174.622	2.9602	-170.715	2.0142		29.9	0.913364	1.03167	0.275726
30	-182.77	1.3733	-185.547	-0.1221	-172.821	1.8616	-188.019	0.4883	-165.008	-0.6408	-167.358	1.3123	-183.838	0.2136	-185.211	1.5259	-186.829	1.77	-187.378	-0.0915	-176.514	1.4648	-187.286	0.1526	-174.56	3.0213	-170.746	1.9837		30	1.02236	1.03225	0.275881
30.1	-183.258	0.885	-185.364	0.061	-172.73	1.9531	-187.897	0.6104	-164.917	-0.5493	-167.389	1.2818	-183.899	0.1526	-185.364	1.3733	-186.859	1.7395	-187.378	-0.0915	-176.605	1.3733	-187.225	0.2137	-174.591	2.9907	-170.837	1.8921		30.1	0.991836	0.982382	0.262553
30.2	-182.648	1.4954	-185.211	0.2136	-172.882	1.8005	-187.836	0.6714	-164.917	-0.5493	-167.572	1.0987	-183.96	0.0915	-185.547	1.1902	-186.798	1.8005	-187.408	-0.122	-176.422	1.5564	-187.164	0.2747	-174.408	3.1738	-170.929	1.8005		30.2	1.03542	0.998777	0.266934
30.3	-182.648	1.4954	-185.7	-0.2747	-172.791	1.8921	-187.5	1.0071	-164.978	-0.6103	-167.419	1.2513	-183.96	0.0915	-185.333	1.4038	-186.859	1.7395	-187.53	-0.2441	-176.575	1.4038	-187.592	-0.1526	-174.652	2.9297	-170.746	1.9837		30.3	0.994014	1.05931	0.283114
30.4	-183.258	0.885	-185.791	-0.3662	-173.004	1.6784	-187.744	0.763	-165.039	-0.6714	-167.419	1.2513	-184.082	-0.0305	-185.425	1.3123	-186.92	1.6784	-187.408	-0.122	-176.514	1.4648	-187.53	-0.0915	-174.744	2.8381	-170.898	1.8311		30.4	0.8872	1.01641	0.271646
30.5	-183.044	1.0987	-185.7	-0.2747	-173.096	1.5869	-187.622	0.885	-165.1	-0.7324	-167.572	1.0987	-183.807	0.2441	-185.394	1.3428	-186.92	1.6784	-187.439	-0.1526	-176.636	1.3428	-187.53	-0.0915	-174.5	3.0823	-170.837	1.8921		30.5	0.928614	1.03218	0.275862
30.6	-182.709	1.4344	-185.181	0.2441	-172.943	1.7395	-187.683	0.824	-165.192	-0.824	-167.542	1.1292	-183.929	0.1221	-184.967	1.7701	-187.073	1.5258	-187.47	-0.1831	-176.636	1.3428	-187.256	0.1831	-174.774	2.8076	-170.868	1.8616		30.6	0.998371	0.981213	0.26224
30.7	-183.197	0.9461	-184.906	0.5188	-172.882	1.8005	-187.622	0.885	-164.978	-0.6103	-167.542	1.1292	-183.99	0.061	-185.577	1.1597	-186.92	1.6784	-187.317	-0.0305	-176.727	1.2512	-187.5	-0.061	-175.14	2.4414	-170.837	1.8921		30.7	0.932971	0.873852	0.233547
30.8	-183.289	0.8545	-185.516	-0.0916	-172.913	1.77	-187.622	0.885	-165.07	-0.7019	-167.572	1.0987	-183.899	0.1526	-185.638	1.0987	-186.92	1.6784	-187.317	-0.0305	-176.544	1.4343	-187.622	-0.1831	-174.622	2.9602	-170.929	1.8005		30.8	0.908986	0.997328	0.266547
30.9	-182.159	1.9837	-185.883	-0.4578	-172.974	1.709	-187.805	0.7019	-165.07	-0.7019	-167.542	1.1292	-183.929	0.1221	-185.394	1.3428	-186.951	1.6479	-187.47	-0.1831	-176.636	1.3428	-187.317	0.1221	-174.774	2.8076	-171.356	1.3733		30.9	0.924257	1.0198	0.272553
31	-182.892	1.2513	-185.791	-0.3662	-173.035	1.6479	-187.744	0.763	-164.887	-0.5188	-167.602	1.0682	-183.99	0.061	-185.455	1.2818	-186.92	1.6784	-187.5	-0.2136	-176.727	1.2512	-187.286	0.1526	-175.049	2.533	-170.99	1.7395		31	0.880664	0.92362	0.246848
31.1	-183.075	1.0681	-185.364	0.061	-172.882	1.8005	-187.622	0.885	-165.008	-0.6408	-167.419	1.2513	-183.899	0.1526	-185.486	1.2513	-187.042	1.5564	-187.592	-0.3052	-176.697	1.2817	-187.5	-0.061	-175.293	2.2888	-170.837	1.8921		31.1	0.891557	0.90245	0.24119
31.2	-182.434	1.709	-185.455	-0.0305	-172.943	1.7395	-187.592	0.9155	-164.947	-0.5798	-167.481	1.1902	-183.929	0.1221	-185.364	1.3733	-187.073	1.5258	-187.256	0.0305	-176.88	1.0986	-187.408	0.0306	-175.415	2.1668	-171.448	1.2817		31.2	0.898093	0.83306	0.222645
31.3	-183.106	1.0376	-185.669	-0.2441	-173.126	1.5564	-187.317	1.1902	-165.039	-0.6714	-167.633	1.0376	-183.929	0.1221	-185.516	1.2207	-186.951	1.6479	-187.5	-0.2136	-176.727	1.2512	-187.5	-0.061	-175.354	2.2278	-171.112	1.6174		31.3	0.837057	0.881771	0.235663
31.4	-183.777	0.3662	-185.73	-0.3052	-173.035	1.6479	-187.317	1.1902	-164.978	-0.6103	-167.481	1.1902	-183.838	0.2136	-185.364	1.3733	-187.073	1.5258	-187.5	-0.2136	-176.849	1.1291	-187.622	-0.1831	-175.11	2.4719	-171.57	1.1597		31.4	0.78255	0.904855	0.241833
31.5	-180.328	3.8147	-185.577	-0.1526	-172.943	1.7395	-187.103	1.4038	-165.192	-0.824	-167.542	1.1292	-183.685	0.3662	-185.577	1.1597	-187.042	1.5564	-187.408	-0.122	-177.032	0.946	-187.47	-0.0305	-175.385	2.1973	-171.478	1.2512		31.5	1.03106	1.17173	0.313157
31.6	-183.106	1.0376	-185.547	-0.1221	-173.157	1.5259	-187.286	1.2207	-165.222	-0.8545	-167.602	1.0682	-183.746	0.3052	-185.547	1.1902	-186.951	1.6479	-187.439	-0.1526	-177.032	0.946	-187.622	-0.1831	-175.293	2.2888	-171.295	1.4343		31.6	0.810893	0.879178	0.23497
31.7	-183.044	1.0987	-185.638	-0.2136	-173.187	1.4953	-187.286	1.2207	-165.1	-0.7324	-167.602	1.0682	-183.807	0.2441	-185.455	1.2818	-187.103	1.4953	-187.53	-0.2441	-176.819	1.1597	-187.439	0	-175.262	2.3193	-171.539	1.1902		31.7	0.813086	0.856625	0.228943
31.8	-182.617	1.5259	-185.761	-0.3357	-172.882	1.8005	-187.286	1.2207	-165.008	-0.6408	-167.389	1.2818	-183.716	0.3357	-185.455	1.2818	-187.134	1.4648	-187.408	-0.122	-176.971	1.0071	-187.47	-0.0305	-175.262	2.3193	-171.6	1.1292		31.8	0.874129	0.88208	0.235746
31.9	-182.922	1.2207	-185.577	-0.1526	-172.668	2.0141	-187.5	1.0071	-165.222	-0.8545	-167.511	1.1597	-183.868	0.1831	-185.547	1.1902	-187.103	1.4953	-187.378	-0.0915	-176.941	1.0376	-187.47	-0.0305	-175.201	2.3804	-171.234	1.4954		31.9	0.861036	0.917959	0.245335
32	-182.587	1.5564	-185.455	-0.0305	-172.424	2.2583	-187.622	0.885	-165.192	-0.824	-167.511	1.1597	-183.868	0.1831	-185.577	1.1597	-186.859	1.7395	-187.653	-0.3662	-177.002	0.9765	-187.53	-0.0915	-174.957	2.6245	-171.356	1.3733		32	0.900271	1.00987	0.269898
32.1	-182.922	1.2207	-185.394	0.0305	-172.455	2.2278	-187.622	0.885	-165.008	-0.6408	-167.358	1.3123	-183.624	0.4272	-185.394	1.3428	-187.012	1.5869	-187.47	-0.1831	-176.941	1.0376	-187.439	0	-175.018	2.5635	-171.539	1.1902		32.1	0.928614	0.915662	0.244721
32.2	-182.861	1.2818	-185.638	-0.2136	-172.394	2.2888	-187.653	0.8545	-165.222	-0.8545	-167.633	1.0376	-183.746	0.3052	-185.516	1.2207	-187.012	1.5869	-187.683	-0.3967	-177.032	0.946	-187.286	0.1526	-175.049	2.533	-171.234	1.4954		32.2	0.874121	0.984353	0.263079
32.3	-183.014	1.1292	-185.7	-0.2747	-172.363	2.3193	-187.836	0.6714	-165.192	-0.824	-167.328	1.3428	-183.655	0.3967	-185.455	1.2818	-186.92	1.6784	-187.805	-0.5188	-177.063	0.9155	-187.744	-0.3051	-174.957	2.6245	-171.051	1.6785		32.3	0.865393	1.06341	0.284209
32.4	-182.739	1.4038	-186.005	-0.5798	-172.424	2.2583	-187.622	0.885	-165.192	-0.824	-167.358	1.3123	-183.838	0.2136	-185.791	0.9461	-187.073	1.5258	-187.622	-0.3357	-177.002	0.9765	-187.653	-0.2136	-174.896	2.6856	-171.204	1.5259		32.4	0.841414	1.05978	0.283239
32.5	-182.861	1.2818	-185.394	0.0305	-172.455	2.2278	-187.5	1.0071	-165.222	-0.8545	-167.511	1.1597	-183.746	0.3052	-185.455	1.2818	-187.103	1.4953	-187.47	-0.1831	-177.368	0.6103	-187.714	-0.2746	-175.171	2.4109	-171.356	1.3733		32.5	0.847964	0.951987	0.254429
32.6	-182.587	1.5564	-185.638	-0.2136	-172.363	2.3193	-187.378	1.1292	-165.131	-0.7629	-167.389	1.2818	-183.838	0.2136	-185.73	1.0071	-186.92	1.6784	-187.286	0	-177.002	0.9765	-187.683	-0.2441	-175.11	2.4719	-171.326	1.4038		32.6	0.915529	0.983853	0.262946
32.7	-182.617	1.5259	-185.638	-0.2136	-172.668	2.0141	-187.5	1.0071	-165.131	-0.7629	-167.297	1.3733	-183.746	0.3052	-185.608	1.1292	-187.195	1.4038	-187.714	-0.4272	-177.063	0.9155	-187.592	-0.1526	-174.957	2.6245	-171.478	1.2512		32.7	0.856679	0.979582	0.261804
32.8	-182.648	1.4954	-185.486	-0.061	-172.668	2.0141	-187.53	0.9766	-165.039	-0.6714	-167.297	1.3733	-183.868	0.1831	-185.242	1.4954	-187.073	1.5258	-187.714	-0.4272	-177.155	0.824	-187.775	-0.3357	-175.171	2.4109	-171.02	1.709		32.8	0.893736	0.988761	0.264258
32.9	-182.373	1.7701	-185.944	-0.5188	-172.699	1.9836	-187.317	1.1902	-165.222	-0.8545	-167.481	1.1902	-183.777	0.2746	-185.516	1.2207	-186.89	1.709	-187.775	-0.4883	-177.155	0.824	-187.439	0	-175.079	2.5025	-171.387	1.3428		32.9	0.867579	1.0315	0.27568
33	-182.434	1.709	-185.7	-0.2747	-172.76	1.9226	-187.53	0.9766	-165.07	-0.7019	-167.389	1.2818	-183.868	0.1831	-186.066	0.6714	-186.89	1.709	-187.714	-0.4272	-177.246	0.7324	-187.5	-0.061	-175.232	2.3499	-171.173	1.5564		33	0.830529	0.968627	0.258876
33.1	-182.587	1.5564	-185.638	-0.2136	-172.852	1.831	-187.744	0.763	-165.039	-0.6714	-167.175	1.4954	-183.777	0.2746	-185.455	1.2818	-187.195	1.4038	-187.622	-0.3357	-177.124	0.8545	-187.592	-0.1526	-175.14	2.4414	-171.356	1.3733		33.1	0.850136	0.935337	0.249979
33.2	-182.465	1.6785	-185.425	0	-172.852	1.831	-187.744	0.763	-165.039	-0.6714	-167.602	1.0682	-183.99	0.061	-185.669	1.0682	-187.225	1.3733	-187.805	-0.5188	-177.246	0.7324	-187.744	-0.3051	-175.201	2.3804	-171.722	1.0071		33.2	0.7477	0.925164	0.247261
33.3	-182.678	1.4649	-185.761	-0.3357	-172.791	1.8921	-187.805	0.7019	-165.07	-0.7019	-167.358	1.3123	-183.929	0.1221	-185.486	1.2513	-187.195	1.4038	-187.744	-0.4577	-177.277	0.7019	-187.439	0	-175.14	2.4414	-171.387	1.3428		33.3	0.795657	0.94869	0.253548
33.4	-182.281	1.8616	-185.883	-0.4578	-172.913	1.77	-187.714	0.7935	-165.008	-0.6408	-167.542	1.1292	-183.838	0.2136	-185.516	1.2207	-187.012	1.5869	-187.775	-0.4883	-177.094	0.885	-187.866	-0.4272	-175.11	2.4719	-171.265	1.4649		33.4	0.813086	1.0146	0.271162
33.5	-182.709	1.4344	-185.883	-0.4578	-173.126	1.5564	-187.805	0.7019	-165.008	-0.6408	-167.267	1.4039	-183.868	0.1831	-185.638	1.0987	-187.286	1.3122	-187.683	-0.3967	-177.124	0.8545	-187.653	-0.2136	-175.171	2.4109	-171.387	1.3428		33.5	0.756421	0.92256	0.246564
33.6	-182.556	1.5869	-185.669	-0.2441	-172.943	1.7395	-187.927	0.5799	-165.039	-0.6714	-167.358	1.3123	-183.929	0.1221	-185.577	1.1597	-187.225	1.3733	-187.622	-0.3357	-177.368	0.6103	-187.836	-0.3967	-175.11	2.4719	-171.234	1.4954		33.6	0.771671	0.96121	0.256894
33.7	-182.648	1.4954	-185.791	-0.3662	-172.974	1.709	-187.897	0.6104	-165.192	-0.824	-167.389	1.2818	-183.685	0.3662	-185.608	1.1292	-187.073	1.5258	-187.683	-0.3967	-177.368	0.6103	-187.775	-0.3357	-175.018	2.5635	-171.6	1.1292		33.7	0.749871	0.974273	0.260385
33.8	-182.709	1.4344	-185.7	-0.2747	-172.974	1.709	-188.019	0.4883	-165.192	-0.824	-167.389	1.2818	-183.838	0.2136	-185.516	1.2207	-186.92	1.6784	-187.775	-0.4883	-177.399	0.5798	-187.592	-0.1526	-175.201	2.3804	-171.295	1.4343		33.8	0.762936	0.966327	0.258262
33.9	-183.075	1.0681	-185.883	-0.4578	-172.913	1.77	-188.019	0.4883	-165.222	-0.8545	-167.358	1.3123	-183.838	0.2136	-185.7	1.0376	-187.073	1.5258	-187.836	-0.5493	-177.246	0.7324	-188.08	-0.6408	-175.201	2.3804	-171.265	1.4649		33.9	0.677929	1.00961	0.26983
34	-183.136	1.0071	-185.73	-0.3052	-173.065	1.6174	-188.019	0.4883	-165.222	-0.8545	-167.419	1.2513	-183.838	0.2136	-185.516	1.2207	-187.073	1.5258	-187.592	-0.3052	-177.277	0.7019	-187.927	-0.4882	-174.683	2.8992	-172.333	0.3967		34	0.669207	1.00914	0.269704
34.1	-183.197	0.9461	-185.883	-0.4578	-173.157	1.5259	-188.08	0.4273	-165.192	-0.824	-167.267	1.4039	-183.99	0.061	-185.761	0.9766	-187.134	1.4648	-187.775	-0.4883	-177.429	0.5493	-188.019	-0.5798	-175.232	2.3499	-171.387	1.3428		34.1	0.621264	0.967414	0.258552
34.2	-183.502	0.6409	-185.669	-0.2441	-173.065	1.6174	-187.897	0.6104	-164.978	-0.6103	-167.145	1.5259	-184.021	0.0305	-185.547	1.1902	-187.134	1.4648	-187.897	-0.6103	-177.277	0.7019	-187.775	-0.3357	-175.385	2.1973	-171.295	1.4343		34.2	0.686657	0.919242	0.245678
34.3	-183.777	0.3662	-185.791	-0.3662	-173.035	1.6479	-187.714	0.7935	-164.825	-0.4577	-167.481	1.1902	-183.838	0.2136	-185.669	1.0682	-187.164	1.4343	-187.775	-0.4883	-177.521	0.4577	-187.897	-0.4577	-175.354	2.2278	-171.326	1.4038		34.3	0.645236	0.887777	0.237269
34.4	-183.716	0.4273	-185.516	-0.0916	-172.943	1.7395	-187.653	0.8545	-165.008	-0.6408	-167.297	1.3733	-183.807	0.2441	-185.425	1.3123	-187.256	1.3427	-187.714	-0.4272	-177.277	0.7019	-188.171	-0.7324	-175.171	2.4109	-171.356	1.3733		34.4	0.706271	0.950896	0.254138
34.5	-183.502	0.6409	-185.821	-0.3967	-173.035	1.6479	-187.683	0.824	-165.1	-0.7324	-167.389	1.2818	-183.838	0.2136	-185.638	1.0987	-187.134	1.4648	-187.683	-0.3967	-177.368	0.6103	-187.53	-0.0915	-175.293	2.2888	-171.539	1.1902		34.5	0.688836	0.881038	0.235467
34.6	-183.807	0.3357	-185.944	-0.5188	-173.035	1.6479	-187.53	0.9766	-165.253	-0.885	-167.481	1.1902	-183.96	0.0915	-185.638	1.0987	-187.195	1.4038	-187.592	-0.3052	-177.368	0.6103	-187.408	0.0306	-175.323	2.2583	-171.478	1.2512		34.6	0.656129	0.900515	0.240673
34.7	-183.807	0.3357	-186.096	-0.6714	-172.974	1.709	-187.622	0.885	-165.283	-0.9155	-167.481	1.1902	-183.929	0.1221	-185.7	1.0376	-187.286	1.3122	-187.53	-0.2441	-177.307	0.6714	-187.134	0.3052	-175.354	2.2278	-171.448	1.2817		34.7	0.660493	0.896031	0.239474
34.8	-183.38	0.763	-185.883	-0.4578	-172.913	1.77	-187.5	1.0071	-165.131	-0.7629	-167.358	1.3123	-183.868	0.1831	-185.73	1.0071	-187.042	1.5564	-187.836	-0.5493	-177.368	0.6103	-187.225	0.2137	-175.659	1.9226	-171.295	1.4343		34.8	0.714993	0.878358	0.234751
34.9	-183.594	0.5493	-185.425	0	-172.577	2.1057	-187.53	0.9766	-164.978	-0.6103	-167.419	1.2513	-183.929	0.1221	-185.944	0.7935	-187.012	1.5869	-187.805	-0.5188	-177.46	0.5188	-187.073	0.3662	-175.293	2.2888	-171.631	1.0986		34.9	0.75205	0.876632	0.23429
35	-183.685	0.4578	-185.669	-0.2441	-172.424	2.2583	-187.592	0.9155	-165.192	-0.824	-167.481	1.1902	-183.868	0.1831	-185.638	1.0987	-187.195	1.4038	-187.592	-0.3052	-177.338	0.6409	-186.859	0.5799	-176.361	1.2207	-171.356	1.3733		35	0.710636	0.816197	0.218138
35.1	-183.807	0.3357	-185.913	-0.4883	-172.668	2.0141	-187.622	0.885	-165.1	-0.7324	-167.358	1.3123	-183.96	0.0915	-185.761	0.9766	-187.073	1.5258	-187.5	-0.2136	-177.399	0.5798	-186.859	0.5799	-175.537	2.0447	-171.6	1.1292		35.1	0.717164	0.864385	0.231017
35.2	-183.472	0.6714	-186.218	-0.7935	-172.791	1.8921	-187.836	0.6714	-165.222	-0.8545	-167.297	1.3733	-183.929	0.1221	-185.669	1.0682	-187.164	1.4343	-187.622	-0.3357	-177.368	0.6103	-186.645	0.7935	-175.537	2.0447	-171.204	1.5259		35.2	0.73025	0.923988	0.246946
35.3	-183.502	0.6409	-185.944	-0.5188	-172.852	1.831	-187.744	0.763	-165.192	-0.824	-167.328	1.3428	-183.838	0.2136	-185.791	0.9461	-187.286	1.3122	-187.5	-0.2136	-177.338	0.6409	-186.768	0.6714	-175.659	1.9226	-171.112	1.6174		35.3	0.738964	0.847344	0.226462
35.4	-183.868	0.2747	-185.974	-0.5493	-172.821	1.8616	-187.775	0.7324	-165.1	-0.7324	-167.267	1.4039	-183.929	0.1221	-185.913	0.824	-187.073	1.5258	-187.592	-0.3052	-177.277	0.7019	-186.92	0.5188	-174.683	2.8992	-170.807	1.9226		35.4	0.800007	1.03422	0.276408
35.5	-183.868	0.2747	-185.333	0.0915	-172.699	1.9836	-187.866	0.6409	-165.253	-0.885	-167.389	1.2818	-183.502	0.5493	-185.791	0.9461	-187.195	1.4038	-187.653	-0.3662	-177.49	0.4883	-186.707	0.7325	-174.957	2.6245	-171.204	1.5259		35.5	0.80655	0.921584	0.246304
35.6	-183.929	0.2137	-185.7	-0.2747	-172.852	1.831	-188.019	0.4883	-165.131	-0.7629	-167.236	1.4344	-183.35	0.7019	-185.791	0.9461	-187.317	1.2817	-187.653	-0.3662	-177.49	0.4883	-186.676	0.763	-174.988	2.594	-171.417	1.3123		35.6	0.760779	0.906594	0.242297
35.7	-183.685	0.4578	-185.7	-0.2747	-172.76	1.9226	-188.049	0.4578	-165.131	-0.7629	-167.328	1.3428	-183.38	0.6714	-185.821	0.9156	-187.286	1.3122	-187.439	-0.1526	-177.521	0.4577	-186.676	0.763	-174.713	2.8687	-171.204	1.5259		35.7	0.821807	0.940733	0.251422
35.8	-183.563	0.5799	-185.791	-0.3662	-172.791	1.8921	-187.836	0.6714	-165.131	-0.7629	-167.328	1.3428	-183.258	0.7934	-185.821	0.9156	-187.256	1.3427	-187.408	-0.122	-177.582	0.3967	-186.829	0.6104	-174.835	2.7466	-171.448	1.2817		35.8	0.808729	0.908583	0.242829
35.9	-184.143	0	-185.974	-0.5493	-172.852	1.831	-187.53	0.9766	-165.222	-0.8545	-167.419	1.2513	-183.258	0.7934	-185.761	0.9766	-187.347	1.2512	-187.683	-0.3967	-177.46	0.5188	-186.584	0.8545	-174.805	2.7771	-171.204	1.5259		35.9	0.782564	0.987473	0.263913
36	-183.197	0.9461	-185.608	-0.1831	-172.76	1.9226	-187.53	0.9766	-165.283	-0.9155	-167.389	1.2818	-183.106	0.946	-185.821	0.9156	-187.103	1.4953	-187.439	-0.1526	-177.551	0.4272	-186.584	0.8545	-174.957	2.6245	-171.173	1.5564		36	0.906814	0.909905	0.243182
36.1	-183.655	0.4883	-186.005	-0.5798	-172.943	1.7395	-187.836	0.6714	-165.314	-0.946	-167.389	1.2818	-183.136	0.9155	-185.913	0.824	-187.439	1.1596	-187.653	-0.3662	-177.49	0.4883	-186.554	0.885	-174.896	2.6856	-171.173	1.5564		36.1	0.771671	0.956953	0.255757
36.2	-183.807	0.3357	-185.577	-0.1526	-172.913	1.77	-187.744	0.763	-165.1	-0.7324	-167.481	1.1902	-183.136	0.9155	-185.669	1.0682	-187.225	1.3733	-187.47	-0.1831	-177.551	0.4272	-186.707	0.7325	-174.347	3.2349	-171.295	1.4343		36.2	0.869764	0.974786	0.260522
36.3	-183.472	0.6714	-185.944	-0.5188	-172.821	1.8616	-187.775	0.7324	-165.283	-0.9155	-167.358	1.3123	-183.167	0.885	-185.516	1.2207	-187.103	1.4953	-187.5	-0.2136	-177.551	0.4272	-186.737	0.7019	-175.049	2.533	-171.265	1.4649		36.3	0.8327	0.935076	0.24991
36.4	-183.685	0.4578	-185.821	-0.3967	-172.791	1.8921	-188.019	0.4883	-165.283	-0.9155	-167.389	1.2818	-183.167	0.885	-185.883	0.8545	-187.134	1.4648	-187.378	-0.0915	-177.46	0.5188	-186.737	0.7019	-175.079	2.5025	-171.387	1.3428		36.4	0.784757	0.900411	0.240645
36.5	-183.441	0.7019	-186.035	-0.6104	-172.974	1.709	-188.08	0.4273	-165.192	-0.824	-167.511	1.1597	-183.167	0.885	-185.913	0.824	-187.164	1.4343	-187.53	-0.2441	-177.551	0.4272	-186.157	1.2818	-175.232	2.3499	-171.265	1.4649		36.5	0.78475	0.896284	0.239542
36.6	-183.655	0.4883	-185.883	-0.4578	-172.882	1.8005	-187.866	0.6409	-165.07	-0.7019	-167.542	1.1292	-182.861	1.1902	-185.608	1.1292	-186.859	1.7395	-187.592	-0.3052	-177.399	0.5798	-186.035	1.4038	-175.201	2.3804	-171.204	1.5259		36.6	0.895914	0.909067	0.242958
36.7	-183.868	0.2747	-185.486	-0.061	-172.974	1.709	-187.775	0.7324	-165.375	-1.0071	-167.297	1.3733	-182.739	1.3122	-185.913	0.824	-187.103	1.4953	-187.683	-0.3967	-177.673	0.3052	-185.761	1.6785	-175.171	2.4109	-171.356	1.3733		36.7	0.858857	0.941056	0.251508
36.8	-183.594	0.5493	-185.638	-0.2136	-172.821	1.8616	-187.653	0.8545	-165.375	-1.0071	-167.602	1.0682	-182.495	1.5564	-185.821	0.9156	-187.012	1.5869	-187.408	-0.122	-177.948	0.0305	-185.547	1.8921	-175.079	2.5025	-171.173	1.5564		36.8	0.930807	0.985606	0.263414
36.9	-183.563	0.5799	-186.157	-0.7324	-172.943	1.7395	-187.866	0.6409	-165.253	-0.885	-167.389	1.2818	-182.648	1.4038	-185.791	0.9461	-186.859	1.7395	-187.408	-0.122	-177.368	0.6103	-185.211	2.2278	-175.11	2.4719	-171.356	1.3733		36.9	0.948243	1.01472	0.271195
37	-183.929	0.2137	-186.066	-0.6409	-172.852	1.831	-187.866	0.6409	-165.314	-0.946	-167.481	1.1902	-182.373	1.6785	-185.761	0.9766	-187.164	1.4343	-187.5	-0.2136	-177.429	0.5493	-185.364	2.0752	-174.713	2.8687	-171.417	1.3123		37	0.926443	1.07234	0.286594
37.1	-183.594	0.5493	-186.005	-0.5798	-173.004	1.6784	-187.805	0.7019	-165.192	-0.824	-167.481	1.1902	-182.648	1.4038	-185.791	0.9461	-186.829	1.77	-187.47	-0.1831	-177.46	0.5188	-185.242	2.1973	-175.262	2.3193	-171.326	1.4038		37.1	0.935143	0.971894	0.25975
37.2	-183.868	0.2747	-185.821	-0.3967	-172.852	1.831	-187.775	0.7324	-165.314	-0.946	-167.358	1.3123	-182.526	1.5259	-185.638	1.0987	-186.768	1.831	-187.408	-0.122	-177.277	0.7019	-185.547	1.8921	-175.323	2.2583	-171.661	1.0681		37.2	0.932979	0.951476	0.254293
37.3	-183.563	0.5799	-185.761	-0.3357	-172.821	1.8616	-187.866	0.6409	-165.405	-1.0376	-167.297	1.3733	-182.465	1.5869	-185.791	0.9461	-186.92	1.6784	-187.439	-0.1526	-177.094	0.885	-185.7	1.7395	-175.385	2.1973	-172.15	0.5798		37.3	0.895914	0.931402	0.248928
37.4	-183.563	0.5799	-186.005	-0.5798	-172.943	1.7395	-187.866	0.6409	-165.344	-0.9765	-167.602	1.0682	-182.556	1.4953	-185.944	0.7935	-186.676	1.9226	-187.439	-0.1526	-177.246	0.7324	-185.761	1.6785	-175.446	2.1362	-171.631	1.0986		37.4	0.869764	0.933237	0.249418
37.5	-183.716	0.4273	-186.157	-0.7324	-172.821	1.8616	-187.866	0.6409	-165.314	-0.946	-167.328	1.3428	-182.434	1.6174	-185.791	0.9461	-186.859	1.7395	-187.592	-0.3052	-177.032	0.946	-185.821	1.6175	-175.415	2.1668	-170.99	1.7395		37.5	0.932986	0.998809	0.266943
37.6	-183.746	0.3968	-185.913	-0.4883	-172.791	1.8921	-187.836	0.6714	-165.253	-0.885	-167.145	1.5259	-182.617	1.4343	-185.638	1.0987	-186.829	1.77	-187.5	-0.2136	-177.094	0.885	-185.913	1.5259	-175.385	2.1973	-170.807	1.9226		37.6	0.980936	0.966596	0.258334
37.7	-183.716	0.4273	-185.669	-0.2441	-172.821	1.8616	-187.897	0.6104	-165.375	-1.0071	-167.358	1.3123	-182.739	1.3122	-185.761	0.9766	-187.256	1.3427	-187.47	-0.1831	-177.277	0.7019	-186.249	1.1902	-175.232	2.3499	-170.868	1.8616		37.7	0.893743	0.921647	0.246321
37.8	-183.716	0.4273	-185.516	-0.0916	-172.791	1.8921	-187.927	0.5799	-165.253	-0.885	-167.267	1.4039	-182.678	1.3733	-185.791	0.9461	-186.859	1.7395	-187.47	-0.1831	-176.91	1.0681	-185.944	1.4954	-175.354	2.2278	-170.99	1.7395		37.8	0.980943	0.902835	0.241293
37.9	-183.594	0.5493	-185.821	-0.3967	-172.943	1.7395	-187.866	0.6409	-165.131	-0.7629	-167.419	1.2513	-183.014	1.0376	-185.761	0.9766	-186.859	1.7395	-187.286	0	-176.788	1.1902	-186.127	1.3123	-175.323	2.2583	-171.265	1.4649		37.9	0.928629	0.850852	0.2274
38	-183.38	0.763	-186.035	-0.6104	-172.913	1.77	-187.775	0.7324	-164.978	-0.6103	-167.358	1.3123	-182.953	1.0986	-185.669	1.0682	-186.676	1.9226	-187.53	-0.2441	-176.605	1.3733	-185.883	1.5564	-175.476	2.1057	-171.417	1.3123		38	0.967857	0.884594	0.236418
38.1	-183.502	0.6409	-186.127	-0.7019	-172.974	1.709	-187.897	0.6104	-165.07	-0.7019	-167.297	1.3733	-182.953	1.0986	-185.7	1.0376	-186.829	1.77	-187.378	-0.0915	-176.819	1.1597	-185.913	1.5259	-175.476	2.1057	-171.753	0.9766		38.1	0.893743	0.871702	0.232972
38.2	-183.807	0.3357	-186.188	-0.7629	-172.852	1.831	-187.53	0.9766	-165.253	-0.885	-167.297	1.3733	-183.227	0.824	-185.7	1.0376	-186.707	1.8921	-187.408	-0.122	-177.063	0.9155	-185.73	1.709	-175.964	1.6174	-171.051	1.6785		38.2	0.8872	0.927907	0.247994
38.3	-183.502	0.6409	-185.883	-0.4578	-172.821	1.8616	-187.47	1.0376	-165.253	-0.885	-167.297	1.3733	-183.167	0.885	-185.821	0.9156	-186.768	1.831	-187.53	-0.2441	-176.88	1.0986	-185.913	1.5259	-175.598	1.9837	-171.082	1.648		38.3	0.943879	0.902089	0.241093
38.4	-183.746	0.3968	-185.821	-0.3967	-172.76	1.9226	-187.53	0.9766	-165.283	-0.9155	-167.358	1.3123	-183.136	0.9155	-185.821	0.9156	-186.768	1.831	-187.439	-0.1526	-176.88	1.0986	-186.371	1.0682	-175.476	2.1057	-171.112	1.6174		38.4	0.906821	0.897129	0.239768
38.5	-183.472	0.6714	-185.944	-0.5188	-172.699	1.9836	-187.775	0.7324	-165.253	-0.885	-167.358	1.3123	-183.044	1.0071	-185.7	1.0376	-186.676	1.9226	-187.47	-0.1831	-177.246	0.7324	-186.157	1.2818	-175.537	2.0447	-171.295	1.4343		38.5	0.898093	0.904799	0.241818
38.6	-183.594	0.5493	-185.761	-0.3357	-172.791	1.8921	-187.683	0.824	-165.07	-0.7019	-167.389	1.2818	-183.044	1.0071	-185.7	1.0376	-186.768	1.831	-187.47	-0.1831	-177.246	0.7324	-186.096	1.3428	-175.446	2.1362	-171.143	1.5869		38.6	0.928607	0.860896	0.230084
38.7	-183.899	0.2442	-186.035	-0.6104	-172.913	1.77	-187.622	0.885	-165.253	-0.885	-167.481	1.1902	-183.075	0.9765	-185.761	0.9766	-186.829	1.77	-187.47	-0.1831	-177.094	0.885	-186.127	1.3123	-175.232	2.3499	-170.898	1.8311		38.7	0.893736	0.953516	0.254838
38.8	-183.99	0.1526	-185.608	-0.1831	-172.852	1.831	-187.653	0.8545	-165.314	-0.946	-167.175	1.4954	-183.106	0.946	-185.883	0.8545	-186.768	1.831	-187.439	-0.1526	-177.124	0.8545	-186.066	1.3733	-175.385	2.1973	-170.898	1.8311		38.8	0.92425	0.924432	0.247065
38.9	-183.563	0.5799	-185.516	-0.0916	-172.821	1.8616	-187.622	0.885	-165.1	-0.7324	-167.297	1.3733	-183.258	0.7934	-186.005	0.7325	-187.073	1.5258	-187.5	-0.2136	-177.246	0.7324	-186.127	1.3123	-175.598	1.9837	-170.99	1.7395		38.9	0.891557	0.815559	0.217967
39	-183.624	0.5188	-186.188	-0.7629	-172.974	1.709	-187.714	0.7935	-165.1	-0.7324	-167.328	1.3428	-183.227	0.824	-185.974	0.763	-187.042	1.5564	-187.5	-0.2136	-177.399	0.5798	-186.127	1.3123	-175.568	2.0142	-171.082	1.648		39	0.810921	0.881217	0.235515
39.1	-183.929	0.2137	-186.005	-0.5798	-172.394	2.2888	-187.775	0.7324	-165.1	-0.7324	-167.389	1.2818	-183.197	0.8545	-186.066	0.6714	-187.073	1.5258	-187.408	-0.122	-177.307	0.6714	-185.974	1.4649	-175.72	1.8616	-170.746	1.9837		39.1	0.865414	0.935304	0.24997
39.2	-183.563	0.5799	-185.761	-0.3357	-172.241	2.4414	-187.53	0.9766	-165.1	-0.7324	-167.328	1.3428	-183.167	0.885	-185.883	0.8545	-187.134	1.4648	-187.256	0.0305	-177.521	0.4577	-186.035	1.4038	-175.598	1.9837	-171.173	1.5564		39.2	0.922071	0.876936	0.234371
39.3	-183.746	0.3968	-185.791	-0.3662	-172.424	2.2583	-187.805	0.7019	-165.253	-0.885	-167.419	1.2513	-183.289	0.7629	-185.883	0.8545	-187.012	1.5869	-187.286	0	-177.277	0.7019	-186.188	1.2513	-175.385	2.1973	-171.082	1.648		39.3	0.88285	0.909525	0.243081
39.4	-183.899	0.2442	-185.974	-0.5493	-172.241	2.4414	-187.836	0.6714	-165.192	-0.824	-167.236	1.4344	-183.38	0.6714	-186.127	0.6104	-187.073	1.5258	-187.317	-0.0305	-177.368	0.6103	-186.035	1.4038	-175.873	1.709	-171.143	1.5869		39.4	0.8218	0.919385	0.245716
39.5	-183.624	0.5188	-186.218	-0.7935	-172.333	2.3498	-187.958	0.5493	-165.222	-0.8545	-167.206	1.4649	-183.38	0.6714	-185.883	0.8545	-187.164	1.4343	-186.89	0.3968	-177.338	0.6409	-185.944	1.4954	-175.659	1.9226	-171.631	1.0986		39.5	0.839236	0.906543	0.242284
39.6	-183.655	0.4883	-185.669	-0.2441	-172.241	2.4414	-187.653	0.8545	-165.222	-0.8545	-167.389	1.2818	-183.106	0.946	-185.913	0.824	-187.103	1.4953	-187.012	0.2747	-177.063	0.9155	-186.096	1.3428	-175.69	1.8921	-171.356	1.3733		39.6	0.930793	0.84239	0.225138
39.7	-183.899	0.2442	-185.394	0.0305	-172.241	2.4414	-187.47	1.0376	-165.283	-0.9155	-167.358	1.3123	-183.441	0.6103	-185.944	0.7935	-187.195	1.4038	-187.042	0.2442	-176.941	1.0376	-186.035	1.4038	-175.659	1.9226	-171.082	1.648		39.7	0.943879	0.862784	0.230589
39.8	-183.838	0.3052	-185.547	-0.1221	-172.241	2.4414	-187.897	0.6104	-165.283	-0.9155	-167.572	1.0987	-183.38	0.6714	-185.821	0.9156	-187.225	1.3733	-186.798	0.4883	-176.91	1.0681	-185.944	1.4954	-175.995	1.5869	-171.631	1.0986		39.8	0.865407	0.809419	0.216326
39.9	-183.685	0.4578	-186.157	-0.7324	-172.18	2.5024	-187.866	0.6409	-165.314	-0.946	-167.419	1.2513	-183.411	0.6409	-186.066	0.6714	-187.256	1.3427	-186.829	0.4578	-176.91	1.0681	-186.127	1.3123	-175.751	1.8311	-171.234	1.4954		39.9	0.856693	0.916959	0.245068
40	-183.655	0.4883	-186.218	-0.7935	-171.936	2.7466	-187.836	0.6714	-165.405	-1.0376	-167.511	1.1597	-183.441	0.6103	-185.913	0.824	-187.286	1.3122	-186.89	0.3968	-177.124	0.8545	-186.096	1.3428	-175.751	1.8311	-171.204	1.5259		40	0.852321	0.97109	0.259535
40.1	-184.052	0.0916	-186.157	-0.7324	-171.814	2.8686	-187.836	0.6714	-165.314	-0.946	-167.297	1.3733	-183.411	0.6409	-186.066	0.6714	-187.286	1.3122	-185.608	1.6785	-176.788	1.1902	-186.523	0.9156	-176.056	1.5259	-171.6	1.1292		40.1	0.885029	0.972648	0.259951
40.2	-183.716	0.4273	-185.638	-0.2136	-172.028	2.655	-187.897	0.6104	-165.314	-0.946	-167.481	1.1902	-183.502	0.5493	-185.974	0.763	-187.195	1.4038	-184.936	2.3499	-177.063	0.9155	-186.34	1.0987	-175.873	1.709	-171.661	1.0681		40.2	0.970043	0.931126	0.248854
40.3	-183.807	0.3357	-185.577	-0.1526	-172.119	2.5635	-187.958	0.5493	-165.466	-1.0986	-167.297	1.3733	-183.563	0.4883	-185.821	0.9156	-187.256	1.3427	-184.784	2.5025	-176.788	1.1902	-186.066	1.3733	-176.178	1.4038	-171.356	1.3733		40.3	1.01145	0.964003	0.257641
40.4	-183.777	0.3662	-185.913	-0.4883	-172.089	2.594	-187.988	0.5188	-165.314	-0.946	-167.236	1.4344	-183.502	0.5493	-185.974	0.763	-187.286	1.3122	-184.998	2.2888	-176.514	1.4648	-186.31	1.1292	-175.781	1.8005	-171.539	1.1902		40.4	0.998364	0.972396	0.259884
40.5	-183.716	0.4273	-186.31	-0.885	-172.119	2.5635	-188.171	0.3357	-165.344	-0.9765	-167.358	1.3123	-183.411	0.6409	-186.005	0.7325	-187.5	1.0986	-184.967	2.3194	-176.575	1.4038	-186.218	1.2207	-175.903	1.6785	-171.539	1.1902		40.5	0.932993	1.01404	0.271014
40.6	-183.838	0.3052	-186.157	-0.7324	-172.241	2.4414	-188.08	0.4273	-165.466	-1.0986	-167.236	1.4344	-183.502	0.5493	-185.608	1.1292	-187.256	1.3427	-185.12	2.1668	-176.636	1.3428	-186.157	1.2818	-175.842	1.7395	-171.265	1.4649		40.6	0.985307	1.00529	0.268676
40.7	-183.746	0.3968	-185.944	-0.5188	-172.302	2.3804	-188.049	0.4578	-165.405	-1.0376	-167.236	1.4344	-183.472	0.5798	-186.035	0.7019	-187.408	1.1902	-185.059	2.2278	-176.819	1.1597	-186.432	1.0071	-175.812	1.77	-171.204	1.5259		40.7	0.948243	0.955841	0.255459
40.8	-183.624	0.5188	-186.096	-0.6714	-172.028	2.655	-188.232	0.2747	-165.131	-0.7629	-167.236	1.4344	-183.441	0.6103	-185.883	0.8545	-187.378	1.2207	-185.181	2.1057	-176.819	1.1597	-186.371	1.0682	-175.995	1.5869	-171.417	1.3123		40.8	0.954779	0.939499	0.251092
40.9	-183.838	0.3052	-186.188	-0.7629	-172.272	2.4109	-188.049	0.4578	-165.192	-0.824	-167.328	1.3428	-183.441	0.6103	-185.944	0.7935	-187.439	1.1596	-185.333	1.9531	-176.819	1.1597	-186.371	1.0682	-175.995	1.5869	-171.478	1.2512		40.9	0.893736	0.908408	0.242782
41	-183.746	0.3968	-185.73	-0.3052	-172.455	2.2278	-188.202	0.3052	-165.222	-0.8545	-167.297	1.3733	-183.441	0.6103	-186.035	0.7019	-187.5	1.0986	-185.73	1.5564	-176.727	1.2512	-186.34	1.0987	-175.995	1.5869	-171.57	1.1597		41	0.871936	0.804286	0.214954
41.1	-183.807	0.3357	-185.944	-0.5188	-172.18	2.5024	-188.263	0.2442	-165.253	-0.885	-167.328	1.3428	-183.594	0.4577	-186.096	0.6409	-187.408	1.1902	-185.669	1.6175	-176.788	1.1902	-186.188	1.2513	-175.873	1.709	-171.478	1.2512		41.1	0.880664	0.901003	0.240803
41.2	-183.563	0.5799	-186.096	-0.6714	-172.18	2.5024	-188.11	0.3967	-165.1	-0.7324	-167.206	1.4649	-183.441	0.6103	-186.005	0.7325	-187.5	1.0986	-185.486	1.8006	-176.514	1.4648	-186.371	1.0682	-175.751	1.8311	-171.57	1.1597		41.2	0.950421	0.902356	0.241165
41.3	-183.99	0.1526	-186.432	-1.0071	-172.363	2.3193	-188.171	0.3357	-165.314	-0.946	-167.328	1.3428	-183.777	0.2746	-186.218	0.5188	-187.378	1.2207	-185.944	1.3428	-176.575	1.4038	-186.218	1.2207	-175.995	1.5869	-171.753	0.9766		41.3	0.7673	0.942805	0.251975
41.4	-183.746	0.3968	-185.944	-0.5188	-172.241	2.4414	-187.958	0.5493	-164.978	-0.6103	-167.175	1.4954	-183.563	0.4883	-185.974	0.763	-187.653	0.946	-185.883	1.4038	-176.605	1.3733	-186.371	1.0682	-175.903	1.6785	-171.478	1.2512		41.4	0.909007	0.823939	0.220207
41.5	-183.929	0.2137	-185.577	-0.1526	-172.302	2.3804	-187.775	0.7324	-165.375	-1.0071	-167.328	1.3428	-183.502	0.5493	-185.883	0.8545	-187.592	1.007	-185.944	1.3428	-176.605	1.3733	-186.462	0.9766	-176.056	1.5259	-171.448	1.2817		41.5	0.887193	0.819445	0.219006
41.6	-183.868	0.2747	-185.669	-0.2441	-172.394	2.2888	-187.439	1.0681	-165.283	-0.9155	-167.328	1.3428	-183.502	0.5493	-185.7	1.0376	-187.5	1.0986	-185.821	1.4649	-176.483	1.4953	-186.493	0.9461	-176.025	1.5564	-171.6	1.1292		41.6	0.935157	0.807283	0.215755
41.7	-183.716	0.4273	-186.096	-0.6714	-172.333	2.3498	-187.286	1.2207	-165.253	-0.885	-167.419	1.2513	-183.472	0.5798	-185.913	0.824	-187.592	1.007	-186.035	1.2512	-176.575	1.4038	-186.249	1.1902	-175.781	1.8005	-171.661	1.0681		41.7	0.915521	0.860414	0.229955
41.8	-183.594	0.5493	-186.127	-0.7019	-172.241	2.4414	-187.103	1.4038	-165.222	-0.8545	-167.328	1.3428	-183.38	0.6714	-186.157	0.5799	-187.47	1.1291	-186.096	1.1902	-176.483	1.4953	-186.645	0.7935	-176.056	1.5259	-171.448	1.2817		41.8	0.917707	0.867505	0.231851
41.9	-183.929	0.2137	-186.035	-0.6104	-172.241	2.4414	-187.012	1.4954	-165.405	-1.0376	-167.328	1.3428	-183.441	0.6103	-185.944	0.7935	-187.622	0.9765	-186.096	1.1902	-176.544	1.4343	-186.523	0.9156	-175.903	1.6785	-171.234	1.4954		41.9	0.924257	0.913846	0.244236
42	-183.655	0.4883	-186.066	-0.6409	-172.363	2.3193	-187.134	1.3733	-165.375	-1.0071	-167.206	1.4649	-183.411	0.6409	-185.974	0.763	-187.653	0.946	-186.188	1.0987	-176.361	1.6174	-186.279	1.1597	-175.964	1.6174	-171.661	1.0681		42	0.922071	0.876362	0.234218
42.1	-183.563	0.5799	-185.913	-0.4883	-172.241	2.4414	-186.89	1.6175	-165.1	-0.7324	-167.175	1.4954	-183.624	0.4272	-186.005	0.7325	-187.714	0.885	-186.279	1.0071	-176.392	1.5869	-186.249	1.1902	-175.934	1.648	-171.448	1.2817		42.1	0.976579	0.849535	0.227048
42.2	-183.441	0.7019	-186.005	-0.5798	-172.455	2.2278	-187.134	1.3733	-165.222	-0.8545	-167.053	1.6175	-183.472	0.5798	-186.218	0.5188	-187.805	0.7934	-186.218	1.0681	-176.3	1.6785	-186.707	0.7325	-176.025	1.5564	-171.753	0.9766		42.2	0.885021	0.839614	0.224396
42.3	-184.357	-0.2136	-185.883	-0.4578	-172.302	2.3804	-187.073	1.4343	-165.131	-0.7629	-167.236	1.4344	-183.624	0.4272	-185.974	0.763	-187.683	0.9155	-186.279	1.0071	-176.361	1.6174	-186.645	0.7935	-176.239	1.3428	-171.753	0.9766		42.3	0.832707	0.856207	0.228831
42.4	-183.868	0.2747	-186.371	-0.946	-172.211	2.4719	-187.195	1.3123	-164.978	-0.6103	-167.267	1.4039	-183.594	0.4577	-186.157	0.5799	-187.744	0.8545	-186.218	1.0681	-176.331	1.6479	-186.707	0.7325	-176.148	1.4343	-171.356	1.3733		42.4	0.86105	0.893506	0.238799
42.5	-183.777	0.3662	-186.737	-1.3123	-172.302	2.3804	-187.286	1.2207	-165.07	-0.7019	-167.297	1.3733	-183.655	0.3967	-185.821	0.9156	-187.744	0.8545	-186.34	0.9461	-176.422	1.5564	-186.493	0.9461	-175.934	1.648	-171.448	1.2817		42.5	0.847964	0.945506	0.252697
42.6	-183.472	0.6714	-186.34	-0.9155	-172.302	2.3804	-187.286	1.2207	-165.283	-0.9155	-167.084	1.587	-183.777	0.2746	-186.096	0.6409	-187.805	0.7934	-186.34	0.9461	-176.575	1.4038	-186.523	0.9156	-176.025	1.5564	-171.539	1.1902		42.6	0.83925	0.902985	0.241333
42.7	-183.594	0.5493	-185.913	-0.4883	-172.363	2.3193	-187.378	1.1292	-165.192	-0.824	-167.175	1.4954	-183.746	0.3052	-186.127	0.6104	-187.53	1.0681	-186.34	0.9461	-176.483	1.4953	-186.645	0.7935	-176.025	1.5564	-171.539	1.1902		42.7	0.867579	0.82173	0.219616
42.8	-183.777	0.3662	-185.761	-0.3357	-172.18	2.5024	-187.408	1.0987	-165.192	-0.824	-167.175	1.4954	-183.685	0.3662	-186.035	0.7019	-187.775	0.8239	-186.676	0.6104	-176.605	1.3733	-186.554	0.885	-175.995	1.5869	-171.661	1.0681		42.8	0.83705	0.824082	0.220245
42.9	-183.594	0.5493	-186.005	-0.5798	-172.455	2.2278	-187.622	0.885	-165.253	-0.885	-167.328	1.3428	-183.777	0.2746	-186.035	0.7019	-187.805	0.7934	-186.249	1.0376	-176.605	1.3733	-186.707	0.7325	-175.934	1.648	-171.661	1.0681		42.9	0.797821	0.813951	0.217537
43	-183.655	0.4883	-185.669	-0.2441	-172.241	2.4414	-187.866	0.6409	-165.131	-0.7629	-167.297	1.3733	-183.594	0.4577	-185.883	0.8545	-187.683	0.9155	-186.462	0.824	-176.605	1.3733	-186.676	0.763	-176.178	1.4038	-171.539	1.1902		43	0.837064	0.766603	0.204883
43.1	-183.35	0.7935	-186.005	-0.5798	-172.363	2.3193	-187.805	0.7019	-165.314	-0.946	-167.328	1.3428	-183.594	0.4577	-185.944	0.7935	-187.866	0.7324	-186.523	0.763	-176.727	1.2512	-186.829	0.6104	-176.148	1.4343	-171.661	1.0681		43.1	0.767307	0.803208	0.214666
43.2	-183.685	0.4578	-186.371	-0.946	-172.455	2.2278	-187.958	0.5493	-165.222	-0.8545	-167.328	1.3428	-183.838	0.2136	-186.34	0.3968	-187.744	0.8545	-186.432	0.8545	-176.819	1.1597	-186.615	0.824	-176.514	1.0681	-171.753	0.9766		43.2	0.651786	0.8198	0.219101
43.3	-183.96	0.1831	-186.34	-0.9155	-172.394	2.2888	-187.988	0.5188	-165.131	-0.7629	-167.267	1.4039	-183.716	0.3357	-186.096	0.6409	-187.805	0.7934	-186.554	0.7324	-176.758	1.2207	-186.523	0.9156	-176.025	1.5564	-171.448	1.2817		43.3	0.728071	0.859072	0.229597
43.4	-183.655	0.4883	-185.944	-0.5188	-172.455	2.2278	-187.958	0.5493	-165.192	-0.824	-167.206	1.4649	-183.685	0.3662	-185.974	0.763	-187.622	0.9765	-186.462	0.824	-176.727	1.2512	-186.89	0.5494	-176.269	1.3123	-171.326	1.4038		43.4	0.77385	0.790445	0.211255
43.5	-183.563	0.5799	-185.669	-0.2441	-172.363	2.3193	-187.988	0.5188	-165.253	-0.885	-167.297	1.3733	-183.685	0.3662	-186.188	0.5494	-187.775	0.8239	-186.645	0.6409	-176.91	1.0681	-187.073	0.3662	-176.148	1.4343	-171.905	0.824		43.5	0.695371	0.758562	0.202734
43.6	-184.052	0.0916	-185.944	-0.5188	-172.485	2.1972	-188.08	0.4273	-165.253	-0.885	-167.481	1.1902	-183.777	0.2746	-186.249	0.4883	-187.805	0.7934	-186.615	0.6714	-176.88	1.0986	-186.798	0.6409	-176.208	1.3733	-171.722	1.0071		43.6	0.63215	0.774845	0.207086
43.7	-183.716	0.4273	-186.462	-1.0376	-172.485	2.1972	-188.019	0.4883	-165.192	-0.824	-167.206	1.4649	-183.746	0.3052	-186.157	0.5799	-187.836	0.7629	-186.523	0.763	-177.002	0.9765	-186.859	0.5799	-176.483	1.0986	-171.936	0.7935		43.7	0.612543	0.814169	0.217596
43.8	-183.807	0.3357	-186.279	-0.8545	-172.363	2.3193	-188.171	0.3357	-165.283	-0.9155	-167.419	1.2513	-183.594	0.4577	-186.127	0.6104	-187.744	0.8545	-186.584	0.7019	-176.91	1.0681	-186.89	0.5494	-176.178	1.4038	-171.448	1.2817		43.8	0.671393	0.845297	0.225915
43.9	-183.502	0.6409	-185.638	-0.2136	-172.302	2.3804	-188.202	0.3052	-165.283	-0.9155	-167.145	1.5259	-183.563	0.4883	-186.096	0.6409	-187.958	0.6408	-186.676	0.6104	-177.155	0.824	-187.012	0.4273	-176.361	1.2207	-171.478	1.2512		43.9	0.701921	0.776293	0.207473
44	-183.899	0.2442	-186.005	-0.5798	-172.394	2.2888	-187.988	0.5188	-165.314	-0.946	-167.267	1.4039	-183.594	0.4577	-186.31	0.4273	-187.866	0.7324	-186.615	0.6714	-177.002	0.9765	-186.89	0.5494	-176.148	1.4343	-171.6	1.1292		44	0.664864	0.810876	0.216716
44.1	-183.716	0.4273	-186.035	-0.6104	-172.363	2.3193	-188.293	0.2136	-165.131	-0.7629	-167.175	1.4954	-183.807	0.2441	-186.279	0.4578	-187.744	0.8545	-186.249	1.0376	-177.002	0.9765	-187.042	0.3968	-176.178	1.4038	-171.326	1.4038		44.1	0.704086	0.831409	0.222203
44.2	-183.746	0.3968	-186.493	-1.0681	-172.516	2.1667	-188.11	0.3967	-165.192	-0.824	-167.358	1.3123	-183.685	0.3662	-186.096	0.6409	-187.866	0.7324	-186.249	1.0376	-177.094	0.885	-186.951	0.4883	-176.269	1.3123	-171.631	1.0986		44.2	0.638693	0.829687	0.221743
44.3	-183.868	0.2747	-186.005	-0.5798	-172.516	2.1667	-187.927	0.5799	-165.039	-0.6714	-167.145	1.5259	-183.716	0.3357	-186.127	0.6104	-187.775	0.8239	-186.096	1.1902	-177.032	0.946	-187.012	0.4273	-176.392	1.1902	-171.753	0.9766		44.3	0.699736	0.754235	0.201578
44.4	-183.685	0.4578	-185.821	-0.3967	-172.394	2.2888	-187.958	0.5493	-165.253	-0.885	-167.328	1.3428	-183.594	0.4577	-186.279	0.4578	-187.805	0.7934	-186.035	1.2512	-177.002	0.9765	-186.218	1.2207	-176.208	1.3733	-171.692	1.0376		44.4	0.780371	0.783885	0.209502
44.5	-184.143	0	-185.913	-0.4883	-172.394	2.2888	-187.866	0.6409	-165.253	-0.885	-167.358	1.3123	-183.899	0.1526	-186.371	0.3663	-187.866	0.7324	-185.974	1.3123	-176.971	1.0071	-186.31	1.1292	-176.3	1.2818	-171.814	0.9155		44.5	0.697564	0.821224	0.219481
44.6	-183.746	0.3968	-185.913	-0.4883	-172.333	2.3498	-187.988	0.5188	-165.253	-0.885	-167.145	1.5259	-183.746	0.3052	-186.279	0.4578	-187.897	0.7019	-186.035	1.2512	-177.277	0.7019	-185.974	1.4649	-176.239	1.3428	-171.539	1.1902		44.6	0.77385	0.838201	0.224019
44.7	-183.502	0.6409	-185.974	-0.5493	-172.363	2.3193	-188.019	0.4883	-165.008	-0.6408	-167.542	1.1292	-183.777	0.2746	-186.279	0.4578	-187.897	0.7019	-186.005	1.2818	-177.185	0.7934	-186.493	0.9461	-176.148	1.4343	-171.753	0.9766		44.7	0.732436	0.757604	0.202478
44.8	-183.838	0.3052	-185.913	-0.4883	-172.424	2.2583	-187.988	0.5188	-165.131	-0.7629	-167.419	1.2513	-183.838	0.2136	-186.066	0.6714	-188.049	0.5493	-186.066	1.2207	-177.155	0.824	-186.493	0.9461	-176.117	1.4649	-171.631	1.0986		44.8	0.719357	0.775537	0.207271
44.9	-183.594	0.5493	-186.096	-0.6714	-172.455	2.2278	-188.049	0.4578	-165.1	-0.7324	-167.145	1.5259	-183.655	0.3967	-186.31	0.4273	-187.805	0.7934	-186.066	1.2207	-177.063	0.9155	-186.157	1.2818	-176.208	1.3733	-171.631	1.0986		44.9	0.776021	0.803483	0.21474
45	-183.99	0.1526	-185.73	-0.3052	-172.272	2.4109	-188.049	0.4578	-164.978	-0.6103	-167.389	1.2818	-183.777	0.2746	-186.005	0.7325	-188.08	0.5188	-186.066	1.2207	-177.277	0.7019	-186.493	0.9461	-176.3	1.2818	-171.539	1.1902		45	0.732443	0.757623	0.202483
45.1	-183.929	0.2137	-186.188	-0.7629	-172.333	2.3498	-187.988	0.5188	-164.917	-0.5493	-167.389	1.2818	-183.716	0.3357	-186.218	0.5188	-188.08	0.5188	-186.005	1.2818	-177.246	0.7324	-186.31	1.1292	-176.361	1.2207	-171.875	0.8545		45.1	0.688843	0.78671	0.210257
45.2	-183.594	0.5493	-186.005	-0.5798	-172.516	2.1667	-188.019	0.4883	-165.283	-0.9155	-167.419	1.2513	-183.777	0.2746	-186.31	0.4273	-188.08	0.5188	-186.188	1.0987	-177.185	0.7934	-186.462	0.9766	-176.361	1.2207	-171.967	0.7629		45.2	0.645236	0.761368	0.203484
45.3	-183.655	0.4883	-186.249	-0.824	-172.516	2.1667	-188.08	0.4273	-165.1	-0.7324	-167.267	1.4039	-183.624	0.4272	-186.218	0.5188	-188.049	0.5493	-185.974	1.3123	-177.246	0.7324	-186.34	1.0987	-176.392	1.1902	-172.119	0.6104		45.3	0.669221	0.786431	0.210183
45.4	-183.777	0.3662	-185.577	-0.1526	-172.394	2.2888	-188.171	0.3357	-165.222	-0.8545	-167.236	1.4344	-183.746	0.3052	-186.127	0.6104	-187.988	0.6103	-186.157	1.1292	-177.063	0.9155	-186.493	0.9461	-176.697	0.885	-172.302	0.4273		45.4	0.6605	0.733855	0.196131
45.5	-183.807	0.3357	-186.34	-0.9155	-172.516	2.1667	-188.171	0.3357	-165.222	-0.8545	-167.389	1.2818	-183.655	0.3967	-186.127	0.6104	-188.08	0.5188	-186.066	1.2207	-177.307	0.6714	-186.768	0.6714	-176.361	1.2207	-171.875	0.8545		45.5	0.608179	0.802113	0.214374
45.6	-183.685	0.4578	-185.638	-0.2136	-172.485	2.1972	-188.202	0.3052	-165.008	-0.6408	-167.297	1.3733	-183.868	0.1831	-185.913	0.824	-188.11	0.4882	-186.035	1.2512	-177.277	0.7019	-186.34	1.0987	-176.422	1.1597	-172.028	0.7019		45.6	0.706271	0.709434	0.189604
45.7	-184.326	-0.1831	-185.913	-0.4883	-172.363	2.3193	-188.385	0.1221	-165.008	-0.6408	-167.297	1.3733	-183.777	0.2746	-186.035	0.7019	-188.202	0.3967	-186.188	1.0987	-177.338	0.6409	-186.676	0.763	-177.002	0.5798	-172.058	0.6714		45.7	0.544964	0.760427	0.203233
45.8	-183.136	1.0071	-186.157	-0.7324	-172.363	2.3193	-188.385	0.1221	-165.131	-0.7629	-167.236	1.4344	-183.746	0.3052	-186.127	0.6104	-188.11	0.4882	-186.127	1.1597	-177.307	0.6714	-186.493	0.9461	-176.392	1.1902	-172.302	0.4273		45.8	0.65615	0.81102	0.216754
45.9	-183.807	0.3357	-185.944	-0.5188	-172.333	2.3498	-188.324	0.1831	-165.07	-0.7019	-167.206	1.4649	-183.716	0.3357	-186.157	0.5799	-188.049	0.5493	-186.157	1.1292	-177.307	0.6714	-186.249	1.1902	-176.361	1.2207	-172.211	0.5188		45.9	0.664857	0.786397	0.210173
46	-183.807	0.3357	-185.638	-0.2136	-172.211	2.4719	-188.385	0.1221	-164.887	-0.5188	-167.206	1.4649	-183.624	0.4272	-186.188	0.5494	-187.988	0.6103	-186.127	1.1597	-177.246	0.7324	-186.218	1.2207	-176.422	1.1597	-172.058	0.6714		46	0.728071	0.749424	0.200292
46.1	-183.35	0.7935	-185.944	-0.5188	-172.394	2.2888	-188.385	0.1221	-165.192	-0.824	-167.328	1.3428	-183.685	0.3662	-185.974	0.763	-188.171	0.4272	-186.279	1.0071	-177.49	0.4883	-185.883	1.5564	-176.392	1.1902	-172.058	0.6714		46.1	0.691014	0.803386	0.214714
46.2	-184.174	-0.0305	-186.188	-0.7629	-172.546	2.1362	-188.477	0.0305	-165.253	-0.885	-167.328	1.3428	-183.502	0.5493	-186.554	0.1831	-187.988	0.6103	-186.218	1.0681	-177.429	0.5493	-185.577	1.8616	-176.269	1.3123	-172.028	0.7019		46.2	0.619071	0.885729	0.236721
46.3	-183.502	0.6409	-185.944	-0.5188	-172.516	2.1667	-188.232	0.2747	-164.887	-0.5188	-167.328	1.3428	-183.777	0.2746	-186.249	0.4883	-187.897	0.7019	-186.157	1.1292	-177.399	0.5798	-185.455	1.9837	-176.392	1.1902	-172.058	0.6714		46.3	0.743329	0.784802	0.209747
46.4	-183.197	0.9461	-185.7	-0.2747	-172.241	2.4414	-188.232	0.2747	-164.795	-0.4272	-167.267	1.4039	-183.777	0.2746	-186.035	0.7019	-188.08	0.5188	-186.218	1.0681	-177.429	0.5493	-186.096	1.3428	-176.392	1.1902	-172.119	0.6104		46.4	0.758593	0.732513	0.195772
46.5	-183.563	0.5799	-185.669	-0.2441	-172.302	2.3804	-188.324	0.1831	-164.917	-0.5493	-167.114	1.5564	-183.685	0.3662	-186.188	0.5494	-188.019	0.5798	-186.371	0.9156	-177.429	0.5493	-186.462	0.9766	-176.575	1.0071	-172.363	0.3662		46.5	0.658329	0.721458	0.192818
46.6	-183.594	0.5493	-185.821	-0.3967	-172.394	2.2888	-188.355	0.1526	-164.887	-0.5188	-167.206	1.4649	-183.746	0.3052	-186.096	0.6409	-188.019	0.5798	-186.157	1.1292	-177.582	0.3967	-186.523	0.9156	-176.727	0.8545	-171.936	0.7935		46.6	0.653964	0.71357	0.19071
46.7	-183.685	0.4578	-185.821	-0.3967	-172.272	2.4109	-188.08	0.4273	-164.856	-0.4883	-167.236	1.4344	-183.96	0.0915	-186.157	0.5799	-188.11	0.4882	-186.249	1.0376	-177.46	0.5188	-186.645	0.7935	-176.575	1.0071	-171.997	0.7324		46.7	0.6496	0.726385	0.194135
46.8	-183.472	0.6714	-186.096	-0.6714	-172.485	2.1972	-188.355	0.1526	-164.856	-0.4883	-167.419	1.2513	-183.838	0.2136	-186.218	0.5188	-188.019	0.5798	-186.31	0.9766	-177.46	0.5188	-186.279	1.1597	-177.368	0.2136	-171.753	0.9766		46.8	0.590736	0.727973	0.194559
46.9	-183.411	0.7325	-185.821	-0.3967	-172.394	2.2888	-188.355	0.1526	-164.887	-0.5188	-167.236	1.4344	-183.807	0.2441	-186.157	0.5799	-188.11	0.4882	-186.34	0.9461	-177.551	0.4272	-186.218	1.2207	-176.331	1.2512	-171.905	0.824		46.9	0.691014	0.736095	0.19673
47	-183.441	0.7019	-185.608	-0.1831	-172.394	2.2888	-188.232	0.2747	-164.856	-0.4883	-167.236	1.4344	-183.899	0.1526	-186.218	0.5188	-188.08	0.5188	-186.279	1.0071	-177.521	0.4577	-186.432	1.0071	-176.575	1.0071	-171.845	0.885		47	0.684471	0.68916	0.184186
47.1	-183.624	0.5188	-185.761	-0.3357	-172.363	2.3193	-188.202	0.3052	-164.764	-0.3967	-167.267	1.4039	-183.777	0.2746	-186.432	0.3052	-188.049	0.5493	-186.462	0.824	-177.521	0.4577	-186.523	0.9156	-176.422	1.1597	-171.875	0.8545		47.1	0.653957	0.694338	0.18557
47.2	-183.594	0.5493	-186.005	-0.5798	-172.424	2.2583	-188.293	0.2136	-164.947	-0.5798	-167.145	1.5259	-183.929	0.1221	-186.096	0.6409	-187.988	0.6103	-186.066	1.2207	-177.551	0.4272	-186.707	0.7325	-176.636	0.9461	-171.631	1.0986		47.2	0.656136	0.761077	0.203406
47.3	-183.38	0.763	-185.883	-0.4578	-172.333	2.3498	-188.293	0.2136	-164.825	-0.4577	-167.297	1.3733	-183.716	0.3357	-186.127	0.6104	-187.775	0.8239	-186.096	1.1902	-177.551	0.4272	-186.829	0.6104	-176.422	1.1597	-171.845	0.885		47.3	0.701907	0.724348	0.19359
47.4	-183.136	1.0071	-185.883	-0.4578	-172.302	2.3804	-188.08	0.4273	-164.887	-0.5188	-167.206	1.4649	-183.838	0.2136	-185.944	0.7935	-187.897	0.7019	-186.34	0.9461	-177.551	0.4272	-186.157	1.2818	-176.361	1.2207	-171.997	0.7324		47.4	0.758593	0.751736	0.20091
47.5	-183.441	0.7019	-185.974	-0.5493	-172.516	2.1667	-188.324	0.1831	-164.703	-0.3357	-167.175	1.4954	-183.899	0.1526	-185.913	0.824	-187.805	0.7934	-186.218	1.0681	-177.612	0.3662	-187.042	0.3968	-176.361	1.2207	-171.936	0.7935		47.5	0.662671	0.712927	0.190538
47.6	-183.227	0.9156	-185.944	-0.5188	-172.394	2.2888	-188.293	0.2136	-164.764	-0.3967	-167.175	1.4954	-183.899	0.1526	-186.005	0.7325	-187.775	0.8239	-186.462	0.824	-177.521	0.4577	-186.859	0.5799	-176.239	1.3428	-171.845	0.885		47.6	0.699736	0.732762	0.195839
47.7	-183.106	1.0376	-186.005	-0.5798	-172.18	2.5024	-188.171	0.3357	-164.978	-0.6103	-167.145	1.5259	-183.99	0.061	-186.127	0.6104	-187.927	0.6714	-186.279	1.0071	-177.551	0.4272	-186.432	1.0071	-176.3	1.2818	-171.905	0.824		47.7	0.721536	0.811447	0.216868
47.8	-183.014	1.1292	-185.333	0.0915	-172.394	2.2888	-188.232	0.2747	-164.795	-0.4272	-167.114	1.5564	-183.807	0.2441	-186.127	0.6104	-187.592	1.007	-186.31	0.9766	-177.582	0.3967	-186.523	0.9156	-176.422	1.1597	-171.845	0.885		47.8	0.793464	0.674366	0.180232
47.9	-183.075	1.0681	-185.821	-0.3967	-172.363	2.3193	-188.385	0.1221	-164.673	-0.3052	-167.358	1.3123	-183.807	0.2441	-186.127	0.6104	-187.5	1.0986	-186.188	1.0987	-177.643	0.3357	-186.768	0.6714	-176.575	1.0071	-171.631	1.0986		47.9	0.734607	0.711627	0.19019
48	-183.136	1.0071	-186.249	-0.824	-172.485	2.1972	-188.293	0.2136	-164.825	-0.4577	-167.175	1.4954	-183.929	0.1221	-186.279	0.4578	-187.53	1.0681	-186.188	1.0987	-177.673	0.3052	-186.371	1.0682	-176.392	1.1902	-172.058	0.6714		48	0.686664	0.788629	0.21077
48.1	-183.136	1.0071	-185.73	-0.3052	-172.455	2.2278	-188.355	0.1526	-164.856	-0.4883	-167.389	1.2818	-184.052	0	-186.493	0.2442	-187.47	1.1291	-186.432	0.8545	-177.582	0.3967	-186.188	1.2513	-176.361	1.2207	-172.028	0.7019		48.1	0.691014	0.736978	0.196966
48.2	-182.953	1.1902	-185.913	-0.4883	-172.394	2.2888	-188.324	0.1831	-164.917	-0.5493	-167.267	1.4039	-183.777	0.2746	-186.554	0.1831	-187.5	1.0986	-186.707	0.5799	-177.582	0.3967	-186.676	0.763	-176.392	1.1902	-172.028	0.7019		48.2	0.658314	0.756177	0.202097
48.3	-182.953	1.1902	-185.73	-0.3052	-172.394	2.2888	-188.263	0.2442	-164.887	-0.5188	-167.267	1.4039	-183.929	0.1221	-186.279	0.4578	-187.286	1.3122	-186.218	1.0681	-177.704	0.2746	-186.218	1.2207	-176.361	1.2207	-172.15	0.5798		48.3	0.754221	0.762745	0.203852
48.4	-183.227	0.9156	-185.577	-0.1526	-171.814	2.8686	-188.355	0.1526	-164.795	-0.4272	-167.297	1.3733	-183.929	0.1221	-186.279	0.4578	-187.347	1.2512	-186.493	0.7935	-177.551	0.4272	-186.584	0.8545	-176.361	1.2207	-171.814	0.9155		48.4	0.769486	0.811137	0.216785
48.5	-182.831	1.3123	-185.364	0.061	-172.333	2.3498	-188.232	0.2747	-164.978	-0.6103	-167.267	1.4039	-183.96	0.0915	-186.157	0.5799	-187.53	1.0681	-186.157	1.1292	-177.734	0.2441	-186.249	1.1902	-176.453	1.1292	-172.028	0.7019		48.5	0.780393	0.741339	0.198131
48.6	-182.831	1.3123	-185.974	-0.5493	-172.76	1.9226	-188.202	0.3052	-165.039	-0.6714	-167.053	1.6175	-183.807	0.2441	-186.249	0.4883	-187.256	1.3427	-186.188	1.0987	-177.612	0.3662	-186.707	0.7325	-176.361	1.2207	-171.845	0.885		48.6	0.736793	0.761193	0.203437
48.7	-183.289	0.8545	-185.821	-0.3967	-172.516	2.1667	-188.263	0.2442	-164.978	-0.6103	-167.236	1.4344	-183.899	0.1526	-186.462	0.2747	-187.408	1.1902	-186.279	1.0071	-177.765	0.2136	-186.645	0.7935	-176.697	0.885	-171.631	1.0986		48.7	0.664864	0.737881	0.197207
48.8	-183.258	0.885	-185.974	-0.5493	-172.241	2.4414	-188.355	0.1526	-165.07	-0.7019	-167.328	1.3428	-183.99	0.061	-186.493	0.2442	-187.439	1.1596	-186.34	0.9461	-177.734	0.2441	-186.249	1.1902	-176.331	1.2512	-172.241	0.4883		48.8	0.65395	0.830226	0.221887
48.9	-183.289	0.8545	-185.883	-0.4578	-171.814	2.8686	-188.293	0.2136	-164.795	-0.4272	-167.206	1.4649	-183.99	0.061	-186.188	0.5494	-187.5	1.0986	-186.127	1.1597	-177.856	0.1221	-186.645	0.7935	-176.514	1.0681	-171.997	0.7324		48.9	0.721529	0.851849	0.227666
49	-183.167	0.9766	-186.371	-0.946	-172.119	2.5635	-187.988	0.5188	-165.008	-0.6408	-167.419	1.2513	-183.99	0.061	-186.523	0.2137	-187.47	1.1291	-186.188	1.0987	-177.704	0.2746	-186.462	0.9766	-176.575	1.0071	-172.058	0.6714		49	0.653971	0.863971	0.230906
49.1	-183.319	0.824	-185.516	-0.0916	-171.905	2.7771	-187.988	0.5188	-165.1	-0.7324	-167.206	1.4649	-183.899	0.1526	-186.31	0.4273	-187.622	0.9765	-186.432	0.8545	-177.704	0.2746	-186.584	0.8545	-176.636	0.9461	-172.18	0.5493		49.1	0.699729	0.803285	0.214687
49.2	-183.807	0.3357	-185.791	-0.3662	-171.722	2.9602	-188.293	0.2136	-164.917	-0.5493	-167.511	1.1597	-183.99	0.061	-186.249	0.4883	-187.5	1.0986	-186.31	0.9766	-177.887	0.0915	-186.066	1.3733	-176.697	0.885	-172.028	0.7019		49.2	0.673564	0.873685	0.233502
49.3	-183.716	0.4273	-185.791	-0.3662	-171.875	2.8076	-188.324	0.1831	-164.703	-0.3357	-167.297	1.3733	-183.807	0.2441	-186.34	0.3968	-187.683	0.9155	-186.218	1.0681	-177.887	0.0915	-186.432	1.0071	-176.392	1.1902	-172.455	0.2747		49.3	0.662671	0.822486	0.219819
49.4	-183.441	0.7019	-185.791	-0.3662	-172.119	2.5635	-188.049	0.4578	-165.314	-0.946	-167.084	1.587	-183.899	0.1526	-186.462	0.2747	-187.439	1.1596	-186.249	1.0376	-177.612	0.3662	-186.523	0.9156	-176.483	1.0986	-172.302	0.4273		49.4	0.673586	0.848133	0.226673
49.5	-183.38	0.763	-186.005	-0.5798	-171.905	2.7771	-187.927	0.5799	-165.222	-0.8545	-167.114	1.5564	-184.021	0.0305	-186.249	0.4883	-187.714	0.885	-186.218	1.0681	-177.704	0.2746	-186.798	0.6409	-176.422	1.1597	-172.241	0.4883		49.5	0.662679	0.885976	0.236787
49.6	-183.35	0.7935	-185.7	-0.2747	-172.241	2.4414	-187.988	0.5188	-164.856	-0.4883	-167.145	1.5259	-183.746	0.3052	-186.462	0.2747	-187.683	0.9155	-186.218	1.0681	-177.643	0.3357	-186.462	0.9766	-176.605	0.9766	-171.905	0.824		49.6	0.728071	0.729964	0.195091
49.7	-183.38	0.763	-186.066	-0.6409	-172.15	2.5329	-188.019	0.4883	-164.978	-0.6103	-167.084	1.587	-183.929	0.1221	-186.462	0.2747	-187.714	0.885	-186.432	0.8545	-177.734	0.2441	-186.554	0.885	-176.636	0.9461	-172.302	0.4273		49.7	0.625629	0.812521	0.217155
49.8	-183.35	0.7935	-185.73	-0.3052	-172.302	2.3804	-187.988	0.5188	-164.856	-0.4883	-167.145	1.5259	-183.899	0.1526	-186.462	0.2747	-187.653	0.946	-186.554	0.7324	-177.765	0.2136	-186.432	1.0071	-176.422	1.1597	-172.241	0.4883		49.8	0.671393	0.738376	0.197339
49.9	-183.319	0.824	-186.005	-0.5798	-172.241	2.4414	-188.11	0.3967	-164.856	-0.4883	-167.084	1.587	-183.838	0.2136	-186.34	0.3968	-187.775	0.8239	-186.249	1.0376	-177.582	0.3967	-186.462	0.9766	-176.819	0.763	-172.577	0.1526		49.9	0.6387	0.777268	0.207734
50	-183.502	0.6409	-185.791	-0.3662	-171.204	3.479	-187.5	1.0071	-164.917	-0.5493	-167.084	1.587	-183.899	0.1526	-186.462	0.2747	-187.714	0.885	-186.31	0.9766	-177.948	0.0305	-186.127	1.3123	-176.727	0.8545	-172.15	0.5798		50	0.776036	0.987488	0.263917
50.1	-183.716	0.4273	-185.944	-0.5188	-172.272	2.4109	-187.439	1.0681	-164.887	-0.5188	-166.809	1.8616	-183.96	0.0915	-186.31	0.4273	-187.805	0.7934	-186.584	0.7019	-177.734	0.2441	-186.645	0.7935	-176.819	0.763	-172.516	0.2136		50.1	0.625614	0.798573	0.213428
50.2	-183.441	0.7019	-185.7	-0.2747	-172.211	2.4719	-188.11	0.3967	-164.825	-0.4577	-167.023	1.648	-183.96	0.0915	-186.462	0.2747	-187.775	0.8239	-186.432	0.8545	-177.673	0.3052	-186.584	0.8545	-176.514	1.0681	-172.485	0.2441		50.2	0.643043	0.758981	0.202846
50.3	-183.746	0.3968	-186.066	-0.6409	-172.668	2.0141	-188.019	0.4883	-164.917	-0.5493	-166.718	1.9532	-184.052	0	-186.34	0.3968	-187.958	0.6408	-186.249	1.0376	-177.704	0.2746	-186.218	1.2207	-176.636	0.9461	-172.485	0.2441		50.3	0.601636	0.788247	0.210668
50.4	-183.227	0.9156	-186.188	-0.7629	-172.211	2.4719	-187.958	0.5493	-164.734	-0.3662	-166.656	2.0142	-184.021	0.0305	-186.34	0.3968	-187.775	0.8239	-186.432	0.8545	-177.826	0.1526	-186.127	1.3123	-176.636	0.9461	-172.455	0.2747		50.4	0.686664	0.864056	0.230929
50.5	-183.227	0.9156	-186.005	-0.5798	-171.997	2.6855	-188.232	0.2747	-164.825	-0.4577	-164.642	4.0284	-183.807	0.2441	-186.34	0.3968	-187.836	0.7629	-186.493	0.7935	-177.826	0.1526	-186.584	0.8545	-176.788	0.7935	-172.455	0.2747		50.5	0.795664	1.2065	0.322452
50.6	-183.472	0.6714	-186.035	-0.6104	-172.028	2.655	-187.958	0.5493	-164.917	-0.5493	-163.33	5.3406	-184.143	-0.0916	-186.371	0.3663	-187.622	0.9765	-186.523	0.763	-177.734	0.2441	-186.34	1.0987	-176.636	0.9461	-172.424	0.3052		50.6	0.904636	1.50573	0.402424
50.7	-183.563	0.5799	-185.73	-0.3052	-172.241	2.4414	-187.683	0.824	-164.947	-0.5798	-162.964	5.7068	-183.899	0.1526	-186.371	0.3663	-187.592	1.007	-186.371	0.9156	-177.826	0.1526	-186.31	1.1292	-176.849	0.7324	-172.516	0.2136		50.7	0.9526	1.54816	0.413764
50.8	-183.563	0.5799	-185.761	-0.3357	-172.363	2.3193	-187.866	0.6409	-164.887	-0.5188	-162.903	5.7679	-183.899	0.1526	-186.493	0.2442	-187.347	1.2512	-186.432	0.8545	-177.734	0.2441	-186.31	1.1292	-176.636	0.9461	-172.333	0.3967		50.8	0.976579	1.54896	0.413977
50.9	-183.136	1.0071	-186.188	-0.7629	-172.18	2.5024	-187.958	0.5493	-164.978	-0.6103	-163.635	5.0354	-183.96	0.0915	-186.249	0.4883	-187.439	1.1596	-186.493	0.7935	-177.887	0.0915	-186.249	1.1902	-176.758	0.824	-172.73	0		50.9	0.882829	1.44917	0.387308
51	-183.441	0.7019	-186.218	-0.7935	-172.241	2.4414	-187.897	0.6104	-164.978	-0.6103	-163.971	4.6998	-184.082	-0.0305	-186.462	0.2747	-187.408	1.1902	-186.676	0.6104	-177.826	0.1526	-186.127	1.3123	-177.094	0.4883	-173.126	-0.3967		51	0.760786	1.4093	0.376651
51.1	-183.502	0.6409	-186.157	-0.7324	-171.295	3.3874	-187.988	0.5188	-164.978	-0.6103	-164.429	4.242	-184.082	-0.0305	-186.523	0.2137	-187.47	1.1291	-186.615	0.6714	-177.856	0.1221	-186.34	1.0987	-176.941	0.6409	-172.241	0.4883		51.1	0.841436	1.38089	0.369058
51.2	-183.655	0.4883	-185.577	-0.1526	-172.302	2.3804	-187.744	0.763	-165.1	-0.7324	-163.696	4.9744	-183.99	0.061	-186.432	0.3052	-187.408	1.1902	-186.462	0.824	-177.887	0.0915	-186.096	1.3428	-176.636	0.9461	-172.73	0		51.2	0.891564	1.40225	0.374766
51.3	-183.441	0.7019	-185.547	-0.1221	-172.394	2.2888	-187.683	0.824	-164.947	-0.5798	-163.238	5.4322	-184.021	0.0305	-186.371	0.3663	-187.53	1.0681	-186.615	0.6714	-177.826	0.1526	-186.157	1.2818	-176.697	0.885	-172.455	0.2747		51.3	0.948243	1.46586	0.391766
51.4	-183.685	0.4578	-185.761	-0.3357	-172.455	2.2278	-187.775	0.7324	-164.856	-0.4883	-162.964	5.7068	-183.868	0.1831	-186.493	0.2442	-187.47	1.1291	-186.493	0.7935	-178.009	-0.0305	-186.279	1.1597	-176.514	1.0681	-172.424	0.3052		51.4	0.939514	1.54042	0.411695
51.5	-182.678	1.4649	-186.066	-0.6409	-172.668	2.0141	-187.927	0.5799	-164.917	-0.5493	-160.919	7.7515	-184.082	-0.0305	-186.615	0.1221	-187.683	0.9155	-186.676	0.6104	-177.948	0.0305	-186.188	1.2513	-176.514	1.0681	-172.485	0.2441		51.5	1.05941	2.06841	0.552805
51.6	-183.99	0.1526	-185.944	-0.5188	-172.974	1.709	-188.232	0.2747	-164.887	-0.5188	-164.337	4.3335	-184.143	-0.0916	-186.493	0.2442	-187.592	1.007	-186.92	0.3662	-177.765	0.2136	-186.249	1.1902	-176.575	1.0071	-172.302	0.4273		51.6	0.699729	1.22026	0.326129
51.7	-184.265	-0.122	-185.7	-0.2747	-172.76	1.9226	-188.171	0.3357	-164.947	-0.5798	-166.26	2.4109	-184.052	0	-186.31	0.4273	-187.714	0.885	-186.432	0.8545	-177.856	0.1221	-186.218	1.2207	-176.544	1.0376	-172.302	0.4273		51.7	0.619086	0.838611	0.224128
51.8	-184.357	-0.2136	-185.944	-0.5188	-173.035	1.6479	-188.324	0.1831	-164.978	-0.6103	-165.802	2.8687	-183.99	0.061	-186.523	0.2137	-187.53	1.0681	-186.89	0.3968	-177.887	0.0915	-186.493	0.9461	-177.399	0.1831	-172.302	0.4273		51.8	0.481757	0.914994	0.244543
51.9	-183.929	0.2137	-186.035	-0.6104	-172.943	1.7395	-188.416	0.0916	-165.008	-0.6408	-166.351	2.3194	-183.929	0.1221	-186.523	0.2137	-187.622	0.9765	-186.707	0.5799	-177.826	0.1526	-186.035	1.4038	-177.399	0.1831	-171.997	0.7324		51.9	0.534079	0.839582	0.224388
52	-183.96	0.1831	-186.127	-0.7019	-172.852	1.831	-188.538	-0.0305	-164.917	-0.5493	-166.351	2.3194	-184.052	0	-186.462	0.2747	-187.5	1.0986	-186.615	0.6714	-177.643	0.3357	-186.005	1.4344	-176.636	0.9461	-172.76	-0.0305		52	0.555871	0.87857	0.234808
52.1	-184.052	0.0916	-185.669	-0.2441	-172.333	2.3498	-188.568	-0.061	-164.825	-0.4577	-166.565	2.1058	-184.082	-0.0305	-186.523	0.2137	-187.592	1.007	-186.645	0.6409	-177.704	0.2746	-186.157	1.2818	-176.483	1.0986	-172.424	0.3052		52.1	0.61255	0.853679	0.228155
52.2	-183.136	1.0071	-185.608	-0.1831	-172.791	1.8921	-188.416	0.0916	-164.947	-0.5798	-166.809	1.8616	-184.204	-0.1526	-186.768	-0.0305	-187.53	1.0681	-186.676	0.6104	-177.643	0.3357	-186.249	1.1902	-176.697	0.885	-172.241	0.4883		52.2	0.606007	0.753713	0.201438
52.3	-183.594	0.5493	-185.974	-0.5493	-172.668	2.0141	-188.385	0.1221	-164.917	-0.5493	-167.084	1.587	-184.143	-0.0916	-186.462	0.2747	-187.622	0.9765	-186.676	0.6104	-177.612	0.3662	-186.066	1.3733	-176.636	0.9461	-172.394	0.3357		52.3	0.568943	0.754544	0.20166
52.4	-183.624	0.5188	-186.127	-0.7019	-172.821	1.8616	-188.355	0.1526	-164.856	-0.4883	-167.694	0.9766	-184.174	-0.1221	-186.523	0.2137	-187.775	0.8239	-186.707	0.5799	-177.521	0.4577	-186.188	1.2513	-176.849	0.7324	-172.455	0.2747		52.4	0.466493	0.671337	0.179422
52.5	-183.777	0.3662	-186.188	-0.7629	-172.791	1.8921	-188.293	0.2136	-164.978	-0.6103	-167.969	0.7019	-183.99	0.061	-186.554	0.1831	-187.775	0.8239	-186.523	0.763	-177.49	0.4883	-186.035	1.4038	-176.697	0.885	-172.546	0.1831		52.5	0.470843	0.70314	0.187922
52.6	-183.838	0.3052	-185.73	-0.3052	-172.699	1.9836	-188.385	0.1221	-164.764	-0.3967	-167.572	1.0987	-184.052	0	-186.523	0.2137	-187.744	0.8545	-186.798	0.4883	-177.521	0.4577	-186.157	1.2818	-176.636	0.9461	-172.699	0.0305		52.6	0.505736	0.661143	0.176698
52.7	-183.838	0.3052	-185.486	-0.061	-172.974	1.709	-188.355	0.1526	-164.887	-0.5188	-167.267	1.4039	-184.082	-0.0305	-186.462	0.2747	-187.592	1.007	-186.707	0.5799	-177.521	0.4577	-186.218	1.2207	-176.727	0.8545	-172.546	0.1831		52.7	0.538429	0.627098	0.167599
52.8	-183.868	0.2747	-185.974	-0.5493	-172.821	1.8616	-188.477	0.0305	-164.887	-0.5188	-167.053	1.6175	-183.96	0.0915	-186.615	0.1221	-187.53	1.0681	-186.554	0.7324	-177.673	0.3052	-186.462	0.9766	-176.819	0.763	-172.028	0.7019		52.8	0.534071	0.710262	0.189826
52.9	-184.143	0	-185.944	-0.5188	-172.699	1.9836	-188.69	-0.1831	-164.947	-0.5798	-167.206	1.4649	-184.174	-0.1221	-186.584	0.1526	-187.378	1.2207	-186.768	0.5188	-177.673	0.3052	-186.493	0.9461	-176.605	0.9766	-172.302	0.4273		52.9	0.470857	0.761456	0.203508
53	-184.052	0.0916	-185.791	-0.3662	-172.882	1.8005	-189.331	-0.824	-164.947	-0.5798	-167.358	1.3123	-183.929	0.1221	-186.615	0.1221	-187.347	1.2512	-186.859	0.4273	-177.612	0.3662	-186.371	1.0682	-176.636	0.9461	-172.333	0.3967		53	0.438164	0.76154	0.20353
53.1	-183.777	0.3662	-185.638	-0.2136	-173.004	1.6784	-188.782	-0.2746	-164.917	-0.5493	-167.267	1.4039	-184.052	0	-186.34	0.3968	-187.378	1.2207	-186.737	0.5493	-177.612	0.3662	-186.584	0.8545	-176.575	1.0071	-172.546	0.1831		53.1	0.499193	0.663177	0.177242
53.2	-183.899	0.2442	-185.974	-0.5493	-172.821	1.8616	-188.324	0.1831	-164.978	-0.6103	-167.358	1.3123	-184.052	0	-186.493	0.2442	-187.134	1.4648	-186.89	0.3968	-177.643	0.3357	-186.493	0.9461	-177.368	0.2136	-172.516	0.2136		53.2	0.446886	0.713654	0.190732
53.3	-185.486	-1.3427	-185.974	-0.5493	-173.096	1.5869	-187.5	1.0071	-165.008	-0.6408	-167.389	1.2818	-184.204	-0.1526	-186.523	0.2137	-186.829	1.77	-186.584	0.7019	-177.582	0.3967	-186.493	0.9461	-176.941	0.6409	-173.859	-1.1291		53.3	0.3379	0.981555	0.262332
53.4	-184.174	-0.0305	-185.455	-0.0305	-173.004	1.6784	-188.232	0.2747	-164.856	-0.4883	-167.511	1.1597	-184.021	0.0305	-186.584	0.1526	-186.859	1.7395	-187.103	0.1831	-177.612	0.3662	-186.31	1.1292	-176.758	0.824	-172.424	0.3052		53.4	0.520986	0.676111	0.180698
53.5	-183.807	0.3357	-185.577	-0.1526	-172.852	1.831	-188.599	-0.0915	-165.039	-0.6714	-167.572	1.0987	-184.204	-0.1526	-186.615	0.1221	-186.92	1.6784	-186.768	0.5188	-177.643	0.3357	-186.645	0.7935	-176.758	0.824	-172.455	0.2747		53.5	0.48175	0.708564	0.189372
53.6	-183.807	0.3357	-185.761	-0.3357	-173.065	1.6174	-188.446	0.0611	-164.917	-0.5493	-167.602	1.0682	-184.082	-0.0305	-186.707	0.0306	-186.768	1.831	-186.859	0.4273	-177.582	0.3967	-186.279	1.1597	-176.941	0.6409	-172.18	0.5493		53.6	0.514457	0.698037	0.186558
53.7	-183.594	0.5493	-185.638	-0.2136	-173.004	1.6784	-185.73	2.7771	-164.978	-0.6103	-167.664	1.0071	-184.143	-0.0916	-186.554	0.1831	-186.829	1.77	-186.737	0.5493	-177.582	0.3967	-186.31	1.1292	-176.819	0.763	-172.607	0.1221		53.7	0.714986	0.903523	0.241477
53.8	-183.807	0.3357	-185.516	-0.0916	-173.004	1.6784	-187.714	0.7935	-164.978	-0.6103	-167.419	1.2513	-184.174	-0.1221	-186.432	0.3052	-186.645	1.9531	-186.89	0.3968	-177.643	0.3357	-186.31	1.1292	-176.849	0.7324	-173.004	-0.2747		53.8	0.558043	0.745549	0.199256
53.9	-183.594	0.5493	-185.516	-0.0916	-173.279	1.4038	-187.927	0.5799	-165.008	-0.6408	-167.786	0.8851	-184.143	-0.0916	-186.615	0.1221	-187.042	1.5564	-186.829	0.4578	-177.826	0.1526	-186.34	1.0987	-176.91	0.6714	-172.394	0.3357		53.9	0.4992	0.605833	0.161916
54	-183.838	0.3052	-185.974	-0.5493	-173.035	1.6479	-187.805	0.7019	-165.008	-0.6408	-167.694	0.9766	-184.204	-0.1526	-186.554	0.1831	-186.89	1.709	-186.859	0.4273	-177.643	0.3357	-186.035	1.4038	-177.094	0.4883	-172.485	0.2441		54	0.505729	0.73003	0.195109
54.1	-183.685	0.4578	-186.035	-0.6104	-173.065	1.6174	-188.171	0.3357	-164.917	-0.5493	-167.664	1.0071	-183.899	0.1526	-186.645	0.0916	-187.012	1.5869	-186.859	0.4273	-177.643	0.3357	-185.791	1.648	-176.849	0.7324	-172.394	0.3357		54.1	0.540607	0.720334	0.192517
54.2	-184.204	-0.061	-185.73	-0.3052	-173.096	1.5869	-188.049	0.4578	-164.795	-0.4272	-167.602	1.0682	-184.235	-0.1831	-186.554	0.1831	-187.103	1.4953	-187.042	0.2442	-177.704	0.2746	-185.791	1.648	-177.277	0.3052	-172.607	0.1221		54.2	0.457779	0.70582	0.188638
54.3	-183.96	0.1831	-185.211	0.2136	-173.187	1.4953	-188.477	0.0305	-164.795	-0.4272	-167.633	1.0376	-184.052	0	-186.615	0.1221	-187.195	1.4038	-186.92	0.3662	-177.826	0.1526	-185.821	1.6175	-176.819	0.763	-172.028	0.7019		54.3	0.547143	0.633555	0.169325
54.4	-184.052	0.0916	-185.364	0.061	-173.248	1.4343	-191.04	-2.5329	-164.978	-0.6103	-167.602	1.0682	-183.868	0.1831	-186.645	0.0916	-187.073	1.5258	-186.707	0.5799	-177.826	0.1526	-185.883	1.5564	-176.697	0.885	-172.76	-0.0305		54.4	0.318271	1.05671	0.282419
54.5	-184.052	0.0916	-185.791	-0.3662	-173.309	1.3733	-189.575	-1.0681	-164.947	-0.5798	-167.816	0.8545	-183.807	0.2441	-186.554	0.1831	-187.286	1.3122	-186.92	0.3662	-177.704	0.2746	-185.761	1.6785	-176.605	0.9766	-172.455	0.2747		54.5	0.401093	0.777294	0.207741
54.6	-184.174	-0.0305	-185.73	-0.3052	-173.279	1.4038	-188.965	-0.4577	-165.131	-0.7629	-167.725	0.9461	-183.838	0.2136	-186.554	0.1831	-187.103	1.4953	-186.859	0.4273	-177.704	0.2746	-185.944	1.4954	-176.727	0.8545	-172.15	0.5798		54.6	0.451229	0.721988	0.192959
54.7	-184.265	-0.122	-185.913	-0.4883	-173.187	1.4953	-188.812	-0.3052	-164.887	-0.5188	-167.633	1.0376	-183.807	0.2441	-186.584	0.1526	-187.286	1.3122	-186.951	0.3357	-177.734	0.2441	-185.791	1.648	-176.849	0.7324	-172.272	0.4578		54.7	0.444679	0.712456	0.190412
54.8	-184.174	-0.0305	-185.761	-0.3357	-173.157	1.5259	-188.782	-0.2746	-164.947	-0.5798	-167.664	1.0071	-183.838	0.2136	-186.798	-0.061	-187.286	1.3122	-186.951	0.3357	-177.643	0.3357	-185.73	1.709	-176.941	0.6409	-172.485	0.2441		54.8	0.431614	0.715078	0.191113
54.9	-184.052	0.0916	-185.73	-0.3052	-173.309	1.3733	-188.873	-0.3662	-165.008	-0.6408	-167.816	0.8545	-183.838	0.2136	-186.584	0.1526	-187.286	1.3122	-187.073	0.2136	-177.704	0.2746	-185.638	1.8006	-177.124	0.4578	-172.363	0.3662		54.9	0.414171	0.699368	0.186914
55	-183.96	0.1831	-185.913	-0.4883	-173.096	1.5869	-188.324	0.1831	-164.947	-0.5798	-167.786	0.8851	-183.777	0.2746	-186.645	0.0916	-187.225	1.3733	-186.859	0.4273	-177.826	0.1526	-186.005	1.4344	-176.941	0.6409	-172.76	-0.0305		55	0.438164	0.673697	0.180053
55.1	-183.99	0.1526	-185.791	-0.3662	-173.248	1.4343	-188.324	0.1831	-164.795	-0.4272	-167.847	0.824	-183.777	0.2746	-186.676	0.0611	-187.439	1.1596	-187.103	0.1831	-177.673	0.3052	-185.821	1.6175	-177.094	0.4883	-172.577	0.1526		55.1	0.431614	0.61582	0.164585
55.2	-184.723	-0.5798	-185.242	0.1831	-173.279	1.4038	-188.446	0.0611	-164.734	-0.3662	-167.908	0.763	-183.838	0.2136	-186.737	0	-187.225	1.3733	-186.89	0.3968	-177.673	0.3052	-185.944	1.4954	-176.941	0.6409	-172.455	0.2747		55.2	0.44035	0.635504	0.169846
55.3	-184.326	-0.1831	-185.425	0	-173.34	1.3428	-188.385	0.1221	-164.856	-0.4883	-167.786	0.8851	-183.746	0.3052	-186.737	0	-187.47	1.1291	-187.134	0.1526	-177.826	0.1526	-186.371	1.0682	-176.605	0.9766	-172.333	0.3967		55.3	0.418543	0.560745	0.149865
55.4	-184.387	-0.2441	-185.761	-0.3357	-173.401	1.2817	-188.385	0.1221	-164.917	-0.5493	-167.786	0.8851	-183.807	0.2441	-186.584	0.1526	-187.592	1.007	-187.012	0.2747	-177.704	0.2746	-186.157	1.2818	-178.162	-0.5798	-172.913	-0.1831		55.4	0.259407	0.634488	0.169574
55.5	-183.96	0.1831	-185.547	-0.1221	-173.37	1.3122	-188.355	0.1526	-164.856	-0.4883	-167.877	0.7935	-183.746	0.3052	-186.584	0.1526	-187.53	1.0681	-187.073	0.2136	-177.765	0.2136	-186.279	1.1597	-177.063	0.5188	-172.211	0.5188		55.5	0.427243	0.506716	0.135425
55.6	-184.662	-0.5188	-185.669	-0.2441	-173.309	1.3733	-188.355	0.1526	-164.947	-0.5798	-167.816	0.8545	-183.868	0.1831	-186.554	0.1831	-187.653	0.946	-187.012	0.2747	-177.856	0.1221	-186.249	1.1902	-176.91	0.6714	-172.577	0.1526		55.6	0.340064	0.596675	0.159468
55.7	-184.174	-0.0305	-185.669	-0.2441	-173.462	1.2207	-188.446	0.0611	-164.978	-0.6103	-168.06	0.6104	-183.807	0.2441	-186.707	0.0306	-187.53	1.0681	-187.042	0.2442	-177.856	0.1221	-186.554	0.885	-176.971	0.6104	-172.302	0.4273		55.7	0.331364	0.509636	0.136206
55.8	-184.601	-0.4577	-185.883	-0.4578	-173.37	1.3122	-188.507	0	-164.917	-0.5493	-168.06	0.6104	-183.807	0.2441	-186.432	0.3052	-187.744	0.8545	-187.256	0.0305	-177.917	0.061	-186.523	0.9156	-176.941	0.6409	-172.394	0.3357		55.8	0.274664	0.555283	0.148406
55.9	-184.052	0.0916	-185.333	0.0915	-173.37	1.3122	-188.202	0.3052	-164.947	-0.5798	-167.999	0.6714	-183.99	0.061	-186.737	0	-187.653	0.946	-187.073	0.2136	-177.704	0.2746	-186.462	0.9766	-176.971	0.6104	-172.15	0.5798		55.9	0.396721	0.488126	0.130457
56	-184.448	-0.3051	-185.455	-0.0305	-173.584	1.0986	-188.385	0.1221	-164.795	-0.4272	-167.755	0.9156	-183.838	0.2136	-186.707	0.0306	-187.805	0.7934	-187.103	0.1831	-177.887	0.0915	-186.615	0.824	-176.91	0.6714	-172.394	0.3357		56	0.322629	0.467383	0.124913
56.1	-184.357	-0.2136	-185.913	-0.4883	-173.523	1.1597	-188.385	0.1221	-164.825	-0.4577	-168.213	0.4578	-183.868	0.1831	-186.707	0.0306	-187.805	0.7934	-187.012	0.2747	-177.978	0	-186.554	0.885	-177.032	0.5493	-172.211	0.5188		56.1	0.272493	0.489657	0.130866
56.2	-183.99	0.1526	-185.974	-0.5493	-173.492	1.1902	-188.416	0.0916	-164.917	-0.5493	-168.06	0.6104	-183.96	0.0915	-186.645	0.0916	-187.744	0.8545	-187.103	0.1831	-177.887	0.0915	-186.31	1.1292	-176.941	0.6409	-172.638	0.0916		56.2	0.294293	0.533122	0.142483
56.3	-184.204	-0.061	-185.821	-0.3967	-173.554	1.1291	-188.568	-0.061	-164.795	-0.4272	-167.999	0.6714	-183.929	0.1221	-186.584	0.1526	-187.744	0.8545	-187.042	0.2442	-177.948	0.0305	-186.859	0.5799	-176.819	0.763	-172.333	0.3967		56.3	0.285579	0.467064	0.124828
56.4	-184.204	-0.061	-185.547	-0.1221	-173.645	1.0376	-188.324	0.1831	-164.887	-0.5188	-168.304	0.3663	-183.838	0.2136	-186.676	0.0611	-187.836	0.7629	-187.164	0.1221	-177.917	0.061	-186.707	0.7325	-177.032	0.5493	-171.936	0.7935		56.4	0.29865	0.429789	0.114866
56.5	-184.082	0.0611	-185.73	-0.3052	-173.706	0.9765	-188.416	0.0916	-164.947	-0.5798	-168.182	0.4883	-183.899	0.1526	-186.584	0.1526	-187.653	0.946	-187.164	0.1221	-177.978	0	-186.493	0.9461	-177.063	0.5188	-172.76	-0.0305		56.5	0.252871	0.469025	0.125352
56.6	-184.57	-0.4272	-185.791	-0.3662	-173.737	0.946	-188.446	0.0611	-164.795	-0.4272	-168.06	0.6104	-184.021	0.0305	-186.584	0.1526	-187.866	0.7324	-187.134	0.1526	-177.887	0.0915	-186.645	0.7935	-176.971	0.6104	-173.035	-0.3052		56.6	0.189657	0.476722	0.127409
56.7	-184.418	-0.2746	-185.608	-0.1831	-173.492	1.1902	-188.538	-0.0305	-164.917	-0.5493	-168.274	0.3968	-183.899	0.1526	-186.523	0.2137	-187.836	0.7629	-187.164	0.1221	-177.917	0.061	-186.279	1.1597	-177.032	0.5493	-172.607	0.1221		56.7	0.263779	0.507077	0.135522
56.8	-184.784	-0.6408	-185.638	-0.2136	-173.798	0.885	-188.629	-0.1221	-164.825	-0.4577	-168.243	0.4273	-183.99	0.061	-186.798	-0.061	-187.958	0.6408	-187.042	0.2442	-178.07	-0.0916	-186.523	0.9156	-177.032	0.5493	-172.394	0.3357		56.8	0.176579	0.476266	0.127287
56.9	-184.082	0.0611	-185.547	-0.1221	-173.706	0.9765	-188.263	0.2442	-164.764	-0.3967	-168.304	0.3663	-183.929	0.1221	-186.645	0.0916	-187.927	0.6714	-187.164	0.1221	-178.07	-0.0916	-186.859	0.5799	-177.948	-0.3662	-172.607	0.1221		56.9	0.17005	0.382422	0.102207
57	-184.936	-0.7934	-185.761	-0.3357	-173.828	0.8545	-188.416	0.0916	-164.825	-0.4577	-168.457	0.2137	-183.868	0.1831	-186.859	-0.122	-187.988	0.6103	-187.225	0.0611	-177.948	0.0305	-186.615	0.824	-177.185	0.3967	-172.455	0.2747		57	0.130814	0.466877	0.124778
57.1	-184.479	-0.3357	-185.913	-0.4883	-173.981	0.7019	-188.568	-0.061	-164.825	-0.4577	-168.335	0.3357	-183.685	0.3662	-186.645	0.0916	-188.08	0.5188	-187.225	0.0611	-178.101	-0.1221	-186.554	0.885	-176.849	0.7324	-173.248	-0.5188		57.1	0.122079	0.478791	0.127962
57.2	-184.235	-0.0915	-185.791	-0.3662	-173.798	0.885	-188.416	0.0916	-164.887	-0.5188	-168.304	0.3663	-184.082	-0.0305	-186.707	0.0306	-188.08	0.5188	-187.103	0.1831	-177.917	0.061	-186.737	0.7019	-176.88	0.7019	-172.363	0.3662		57.2	0.2071	0.408058	0.109058
57.3	-183.96	0.1831	-185.73	-0.3052	-173.889	0.7934	-188.446	0.0611	-164.795	-0.4272	-168.213	0.4578	-183.929	0.1221	-186.768	-0.0305	-188.08	0.5188	-187.317	-0.0305	-177.887	0.0915	-186.768	0.6714	-176.758	0.824	-172.302	0.4273		57.3	0.239793	0.387655	0.103605
57.4	-183.929	0.2137	-185.638	-0.2136	-173.889	0.7934	-188.629	-0.1221	-164.917	-0.5493	-168.182	0.4883	-183.899	0.1526	-186.737	0	-188.08	0.5188	-187.225	0.0611	-178.009	-0.0305	-186.676	0.763	-176.941	0.6409	-172.333	0.3967		57.4	0.222357	0.395265	0.105639
57.5	-183.411	0.7325	-185.547	-0.1221	-173.981	0.7019	-188.507	0	-164.947	-0.5798	-168.365	0.3052	-184.021	0.0305	-186.829	-0.0915	-188.202	0.3967	-187.225	0.0611	-178.04	-0.0611	-186.89	0.5494	-176.91	0.6714	-173.34	-0.6103		57.5	0.141707	0.437786	0.117003
57.6	-183.807	0.3357	-185.761	-0.3357	-173.889	0.7934	-188.416	0.0916	-164.825	-0.4577	-168.365	0.3052	-184.021	0.0305	-186.829	-0.0915	-188.232	0.3662	-187.286	0	-177.978	0	-186.645	0.7935	-176.971	0.6104	-172.699	0.0305		57.6	0.176579	0.379873	0.101525
57.7	-183.899	0.2442	-185.669	-0.2441	-174.072	0.6103	-188.355	0.1526	-164.764	-0.3967	-168.427	0.2442	-183.868	0.1831	-186.707	0.0306	-188.232	0.3662	-187.134	0.1526	-178.009	-0.0305	-186.89	0.5494	-176.971	0.6104	-172.821	-0.0915		57.7	0.170057	0.304162	0.0812906
57.8	-184.875	-0.7324	-185.669	-0.2441	-174.103	0.5798	-188.507	0	-164.764	-0.3967	-168.365	0.3052	-183.99	0.061	-186.768	-0.0305	-188.049	0.5493	-187.347	-0.061	-177.978	0	-186.676	0.763	-177.032	0.5493	-172.638	0.0916		57.8	0.102464	0.414922	0.110893
57.9	-185.089	-0.946	-185.821	-0.3967	-174.164	0.5188	-188.355	0.1526	-164.825	-0.4577	-168.427	0.2442	-183.807	0.2441	-186.584	0.1526	-188.232	0.3662	-187.225	0.0611	-178.101	-0.1221	-186.676	0.763	-176.941	0.6409	-172.607	0.1221		57.9	0.0959357	0.458127	0.12244
58	-183.716	0.4273	-185.669	-0.2441	-174.011	0.6714	-188.477	0.0305	-164.703	-0.3357	-168.579	0.0916	-183.716	0.3357	-186.615	0.1221	-188.293	0.3051	-187.225	0.0611	-178.04	-0.0611	-186.584	0.8545	-176.91	0.6714	-172.455	0.2747		58	0.228893	0.34708	0.0927611
58.1	-183.746	0.3968	-185.577	-0.1526	-174.194	0.4883	-188.446	0.0611	-164.825	-0.4577	-168.365	0.3052	-183.685	0.3662	-186.615	0.1221	-188.355	0.2441	-187.286	0	-178.009	-0.0305	-186.798	0.6409	-177.002	0.5798	-172.455	0.2747		58.1	0.202743	0.301533	0.080588
58.2	-183.99	0.1526	-185.303	0.1221	-174.194	0.4883	-188.263	0.2442	-164.856	-0.4883	-168.427	0.2442	-183.807	0.2441	-186.676	0.0611	-188.416	0.1831	-187.653	-0.3662	-178.131	-0.1526	-186.645	0.7935	-176.941	0.6409	-172.821	-0.0915		58.2	0.14825	0.354058	0.094626
58.3	-183.868	0.2747	-185.455	-0.0305	-174.286	0.3967	-188.324	0.1831	-164.887	-0.5188	-168.793	-0.122	-183.929	0.1221	-186.737	0	-188.385	0.2136	-187.317	-0.0305	-177.978	0	-186.737	0.7019	-176.727	0.8545	-172.577	0.1526		58.3	0.156957	0.341266	0.0912071
58.4	-183.96	0.1831	-185.638	-0.2136	-174.316	0.3662	-188.446	0.0611	-164.856	-0.4883	-168.518	0.1526	-184.143	-0.0916	-186.859	-0.122	-188.355	0.2441	-187.378	-0.0915	-178.131	-0.1526	-186.645	0.7935	-177.032	0.5493	-172.546	0.1831		58.4	0.0981	0.330896	0.0884356
58.5	-183.411	0.7325	-185.821	-0.3967	-174.194	0.4883	-188.507	0	-164.978	-0.6103	-168.365	0.3052	-183.716	0.3357	-186.676	0.0611	-188.324	0.2746	-187.286	0	-178.04	-0.0611	-186.89	0.5494	-176.88	0.7019	-172.485	0.2441		58.5	0.187479	0.38785	0.103657
58.6	-183.96	0.1831	-185.974	-0.5493	-174.469	0.2136	-188.446	0.0611	-164.887	-0.5188	-168.64	0.0306	-183.777	0.2746	-186.737	0	-188.416	0.1831	-187.378	-0.0915	-177.948	0.0305	-186.89	0.5494	-177.002	0.5798	-172.791	-0.061		58.6	0.0632286	0.323288	0.0864024
58.7	-184.418	-0.2746	-185.516	-0.0916	-174.225	0.4577	-188.355	0.1526	-164.825	-0.4577	-168.427	0.2442	-183.868	0.1831	-187.012	-0.2746	-188.446	0.1526	-187.408	-0.122	-178.009	-0.0305	-187.103	0.3357	-177.49	0.0916	-173.37	-0.6409		58.7	-0.0196	0.311348	0.0832112
58.8	-183.868	0.2747	-185.516	-0.0916	-174.316	0.3662	-188.507	0	-164.795	-0.4272	-168.518	0.1526	-183.838	0.2136	-186.768	-0.0305	-188.446	0.1526	-187.378	-0.0915	-178.009	-0.0305	-187.195	0.2442	-176.941	0.6409	-172.699	0.0305		58.8	0.100286	0.253195	0.0676692
58.9	-183.899	0.2442	-185.669	-0.2441	-174.377	0.3052	-188.477	0.0305	-164.795	-0.4272	-168.579	0.0916	-183.807	0.2441	-186.676	0.0611	-188.446	0.1526	-187.317	-0.0305	-177.978	0	-187.256	0.1831	-176.636	0.9461	-172.943	-0.2136		58.9	0.0959357	0.320711	0.0857137
59	-183.96	0.1831	-185.974	-0.5493	-174.5	0.1831	-188.538	-0.0305	-164.642	-0.2746	-168.701	-0.0305	-183.99	0.061	-186.707	0.0306	-188.477	0.122	-187.408	-0.122	-178.04	-0.0611	-187.408	0.0306	-177.002	0.5798	-172.455	0.2747		59	0.02835	0.260992	0.069753
59.1	-183.716	0.4273	-185.7	-0.2747	-174.408	0.2746	-188.69	-0.1831	-164.703	-0.3357	-168.579	0.0916	-183.838	0.2136	-186.768	-0.0305	-188.477	0.122	-187.317	-0.0305	-177.887	0.0915	-186.951	0.4883	-177.002	0.5798	-172.607	0.1221		59.1	0.111164	0.273905	0.0732042
59.2	-184.204	-0.061	-185.791	-0.3662	-174.408	0.2746	-188.934	-0.4272	-164.551	-0.1831	-168.671	0	-183.838	0.2136	-186.859	-0.122	-188.568	0.0305	-187.317	-0.0305	-178.223	-0.2442	-187.286	0.1526	-177.124	0.4578	-172.821	-0.0915		59.2	-0.0283286	0.245147	0.0655183
59.3	-183.899	0.2442	-185.638	-0.2136	-174.652	0.0305	-188.751	-0.2441	-164.337	0.0305	-168.701	-0.0305	-183.868	0.1831	-186.859	-0.122	-188.385	0.2136	-187.317	-0.0305	-177.917	0.061	-187.378	0.0611	-176.819	0.763	-172.272	0.4578		59.3	0.100293	0.266167	0.0711361
59.4	-184.204	-0.061	-185.608	-0.1831	-174.469	0.2136	-188.599	-0.0915	-164.276	0.0916	-168.671	0	-183.99	0.061	-186.676	0.0611	-188.416	0.1831	-187.378	-0.0915	-178.07	-0.0916	-187.256	0.1831	-176.971	0.6104	-172.699	0.0305		59.4	0.0654071	0.197002	0.052651
59.5	-183.685	0.4578	-185.669	-0.2441	-174.5	0.1831	-188.599	-0.0915	-164.093	0.2747	-168.701	-0.0305	-183.807	0.2441	-186.768	-0.0305	-188.507	0.0915	-187.378	-0.0915	-177.887	0.0915	-187.408	0.0306	-176.941	0.6409	-172.516	0.2136		59.5	0.124264	0.234392	0.062644
59.6	-183.899	0.2442	-185.761	-0.3357	-174.652	0.0305	-188.568	-0.061	-164.246	0.1221	-168.701	-0.0305	-183.899	0.1526	-186.584	0.1526	-188.629	-0.0306	-187.286	0	-177.917	0.061	-187.439	0	-177.002	0.5798	-172.333	0.3967		59.6	0.09155	0.218429	0.0583777
59.7	-184.021	0.1221	-185.608	-0.1831	-174.5	0.1831	-188.599	-0.0915	-164.246	0.1221	-168.549	0.1221	-183.929	0.1221	-186.798	-0.061	-188.507	0.0915	-187.5	-0.2136	-178.04	-0.0611	-187.225	0.2137	-177.063	0.5188	-173.004	-0.2747		59.7	0.0436071	0.207581	0.0554783
59.8	-184.265	-0.122	-185.883	-0.4578	-174.744	-0.0611	-188.538	-0.0305	-164.215	0.1526	-168.732	-0.061	-184.021	0.0305	-186.89	-0.1525	-188.477	0.122	-187.5	-0.2136	-178.162	-0.1831	-187.317	0.1221	-177.063	0.5188	-172.577	0.1526		59.8	-0.0130714	0.228593	0.0610941
59.9	-183.716	0.4273	-185.669	-0.2441	-174.744	-0.0611	-188.324	0.1831	-164.215	0.1526	-168.671	0	-183.716	0.3357	-186.798	-0.061	-188.507	0.0915	-187.408	-0.122	-178.131	-0.1526	-187.439	0	-177.032	0.5493	-172.73	0		59.9	0.0784786	0.228907	0.061178
60	-184.143	0	-185.425	0	-174.683	0	-188.507	0	-164.368	0	-168.671	0	-184.052	0	-186.737	0	-188.599	0	-187.286	0	-177.978	0	-187.439	0	-177.582	0	-172.73	0		60	0	0	0
60.1	-183.807	0.3357	-185.516	-0.0916	-175.201	-0.5188	-188.538	-0.0305	-164.215	0.1526	-168.732	-0.061	-184.082	-0.0305	-186.737	0	-188.66	-0.0611	-187.408	-0.122	-177.978	0	-187.47	-0.0305	-177.032	0.5493	-172.577	0.1526		60.1	0.0174429	0.241695	0.0645956
60.2	-184.082	0.0611	-185.669	-0.2441	-175.11	-0.4273	-188.324	0.1831	-164.246	0.1221	-168.732	-0.061	-183.96	0.0915	-186.829	-0.0915	-188.568	0.0305	-187.408	-0.122	-178.009	-0.0305	-187.225	0.2137	-176.788	0.7935	-172.577	0.1526		60.2	0.0479786	0.277061	0.0740477
60.3	-183.807	0.3357	-185.577	-0.1526	-175.079	-0.3967	-188.293	0.2136	-164.246	0.1221	-168.854	-0.1831	-183.899	0.1526	-186.584	0.1526	-188.599	0	-187.53	-0.2441	-178.04	-0.0611	-187.195	0.2442	-176.819	0.763	-172.638	0.0916		60.3	0.0741286	0.286969	0.0766957
60.4	-184.082	0.0611	-185.608	-0.1831	-175.14	-0.4578	-188.416	0.0916	-164.307	0.0611	-168.701	-0.0305	-183.99	0.061	-186.768	-0.0305	-188.66	-0.0611	-187.622	-0.3357	-178.009	-0.0305	-187.47	-0.0305	-176.392	1.1902	-172.821	-0.0915		60.4	0.0152714	0.372571	0.0995737
60.5	-183.96	0.1831	-185.516	-0.0916	-175.171	-0.4883	-188.263	0.2442	-164.337	0.0305	-168.762	-0.0915	-184.052	0	-186.676	0.0611	-188.599	0	-187.378	-0.0915	-177.765	0.2136	-187.592	-0.1526	-177.032	0.5493	-172.882	-0.1526		60.5	0.0152643	0.240522	0.0642822
60.6	-184.021	0.1221	-185.577	-0.1526	-175.232	-0.5493	-188.507	0	-164.276	0.0916	-168.884	-0.2136	-183.716	0.3357	-186.768	-0.0305	-188.751	-0.1526	-187.53	-0.2441	-177.948	0.0305	-187.439	0	-176.483	1.0986	-173.248	-0.5188		60.6	-0.0130714	0.39856	0.10652
60.7	-184.143	0	-185.73	-0.3052	-175.446	-0.763	-188.446	0.0611	-164.276	0.0916	-168.762	-0.0915	-183.807	0.2441	-186.645	0.0916	-188.751	-0.1526	-187.592	-0.3052	-177.887	0.0915	-187.622	-0.1831	-176.453	1.1292	-172.913	-0.1831		60.7	-0.0196143	0.41374	0.110577
60.8	-184.174	-0.0305	-185.364	0.061	-175.323	-0.6409	-188.599	-0.0915	-164.429	-0.061	-168.732	-0.061	-183.655	0.3967	-186.737	0	-188.873	-0.2747	-187.5	-0.2136	-178.04	-0.0611	-187.744	-0.3051	-176.453	1.1292	-172.821	-0.0915		60.8	-0.0174286	0.400548	0.107051
60.9	-184.235	-0.0915	-185.547	-0.1221	-175.354	-0.6714	-188.446	0.0611	-164.307	0.0611	-168.793	-0.122	-183.655	0.3967	-186.707	0.0306	-188.751	-0.1526	-187.286	0	-177.948	0.0305	-187.195	0.2442	-176.544	1.0376	-172.943	-0.2136		60.9	0.0349	0.3766	0.10065
61	-184.174	-0.0305	-185.7	-0.2747	-175.385	-0.7019	-188.69	-0.1831	-164.398	-0.0305	-168.579	0.0916	-183.807	0.2441	-186.676	0.0611	-188.843	-0.2442	-187.225	0.0611	-178.04	-0.0611	-187.347	0.0916	-176.605	0.9766	-172.852	-0.1221		61	-0.00871429	0.363562	0.0971659
61.1	-183.807	0.3357	-185.577	-0.1526	-175.476	-0.7935	-188.599	-0.0915	-164.276	0.0916	-168.701	-0.0305	-167.969	16.0827	-186.737	0	-188.812	-0.2137	-187.286	0	-177.948	0.0305	-187.5	-0.061	-176.636	0.9461	-173.035	-0.3052		61.1	1.13133	4.31951	1.15444
61.2	-184.479	-0.3357	-185.761	-0.3357	-175.476	-0.7935	-188.782	-0.2746	-164.429	-0.061	-168.732	-0.061	-179.413	4.6387	-186.798	-0.061	-188.751	-0.1526	-187.042	0.2442	-178.101	-0.1221	-187.317	0.1221	-177.094	0.4883	-172.882	-0.1526		61.2	0.224536	1.30466	0.348685
61.3	-183.868	0.2747	-185.761	-0.3357	-175.262	-0.5799	-188.355	0.1526	-164.459	-0.0915	-168.793	-0.122	-177.063	6.9885	-186.768	-0.0305	-188.599	0	-187.286	0	-178.009	-0.0305	-187.378	0.0611	-176.544	1.0376	-173.004	-0.2747		61.3	0.50355	1.90178	0.508272
61.4	-184.082	0.0611	-185.761	-0.3357	-175.537	-0.8545	-188.11	0.3967	-164.398	-0.0305	-168.701	-0.0305	-174.652	9.3994	-186.768	-0.0305	-188.69	-0.0916	-187.134	0.1526	-177.948	0.0305	-187.439	0	-176.208	1.3733	-173.462	-0.7324		61.4	0.66485	2.56638	0.685894
61.5	-184.753	-0.6103	-185.761	-0.3357	-175.69	-1.0071	-188.049	0.4578	-164.276	0.0916	-168.854	-0.1831	-174.469	9.5825	-186.89	-0.1525	-188.751	-0.1526	-187.347	-0.061	-178.04	-0.0611	-187.592	-0.1526	-176.514	1.0681	-173.187	-0.4578		61.5	0.5733	2.63704	0.704778
61.6	-183.777	0.3662	-185.7	-0.2747	-175.537	-0.8545	-188.08	0.4273	-164.429	-0.061	-168.823	-0.1525	-174.469	9.5825	-186.798	-0.061	-188.568	0.0305	-187.134	0.1526	-177.978	0	-187.317	0.1221	-176.208	1.3733	-173.431	-0.7019		61.6	0.710636	2.60657	0.696636
61.7	-184.052	0.0916	-185.242	0.1831	-175.69	-1.0071	-188.11	0.3967	-164.368	0	-168.793	-0.122	-176.117	7.9346	-186.859	-0.122	-188.69	-0.0916	-187.317	-0.0305	-178.07	-0.0916	-187.286	0.1526	-176.758	0.824	-173.157	-0.4272		61.7	0.549329	2.16402	0.57836
61.8	-184.509	-0.3662	-185.669	-0.2441	-175.69	-1.0071	-188.355	0.1526	-164.398	-0.0305	-168.823	-0.1525	-171.875	12.1765	-187.103	-0.3662	-188.66	-0.0611	-187.378	-0.0915	-178.162	-0.1831	-187.042	0.3968	-176.422	1.1597	-173.37	-0.6409		61.8	0.767314	3.32094	0.887559
61.9	-183.929	0.2137	-185.791	-0.3662	-175.476	-0.7935	-188.477	0.0305	-164.337	0.0305	-168.671	0	-175.568	8.4839	-186.737	0	-188.568	0.0305	-187.347	-0.061	-178.131	-0.1526	-187.164	0.2747	-176.239	1.3428	-173.554	-0.824		61.9	0.586379	2.32973	0.622647
62	-184.235	-0.0915	-185.608	-0.1831	-175.69	-1.0071	-188.416	0.0916	-164.276	0.0916	-168.793	-0.122	-177.673	6.3782	-186.768	-0.0305	-188.66	-0.0611	-187.256	0.0305	-178.07	-0.0916	-187.225	0.2137	-176.239	1.3428	-173.554	-0.824		62	0.409821	1.79657	0.480154
62.1	-184.082	0.0611	-185.333	0.0915	-175.72	-1.0376	-188.538	-0.0305	-164.276	0.0916	-168.854	-0.1831	-183.594	0.4577	-186.89	-0.1525	-188.599	0	-187.317	-0.0305	-177.978	0	-187.408	0.0306	-176.544	1.0376	-173.34	-0.6103		62.1	-0.0196	0.464914	0.124253
62.2	-183.99	0.1526	-185.303	0.1221	-175.751	-1.0681	-188.782	-0.2746	-164.307	0.0611	-168.823	-0.1525	-183.227	0.824	-186.768	-0.0305	-188.782	-0.1831	-187.195	0.0916	-178.07	-0.0916	-187.164	0.2747	-176.056	1.5259	-172.974	-0.2441		62.2	0.0719643	0.581943	0.155531
62.3	-183.899	0.2442	-185.394	0.0305	-175.842	-1.1597	-188.782	-0.2746	-164.124	0.2442	-168.793	-0.122	-183.38	0.6714	-186.737	0	-188.69	-0.0916	-187.225	0.0611	-177.948	0.0305	-187.53	-0.0915	-176.514	1.0681	-173.309	-0.5798		62.3	0.0022	0.51921	0.138765
62.4	-184.174	-0.0305	-185.242	0.1831	-175.568	-0.885	-188.843	-0.3357	-164.398	-0.0305	-168.793	-0.122	-183.075	0.9765	-187.012	-0.2746	-188.812	-0.2137	-187.317	-0.0305	-177.612	0.3662	-187.225	0.2137	-176.361	1.2207	-173.462	-0.7324		62.4	0.0218071	0.569843	0.152297
62.5	-184.021	0.1221	-185.394	0.0305	-175.873	-1.1902	-188.69	-0.1831	-164.307	0.0611	-168.793	-0.122	-183.167	0.885	-186.89	-0.1525	-188.934	-0.3357	-187.317	-0.0305	-178.131	-0.1526	-187.408	0.0306	-176.697	0.885	-173.37	-0.6409		62.5	-0.0566571	0.524619	0.14021
62.6	-184.052	0.0916	-184.418	1.0071	-175.842	-1.1597	-188.812	-0.3052	-164.337	0.0305	-168.701	-0.0305	-182.8	1.2512	-186.768	-0.0305	-189.056	-0.4578	-187.408	-0.122	-178.192	-0.2136	-186.127	1.3123	-176.727	0.8545	-173.279	-0.5493		62.6	0.1199	0.725992	0.19403
62.7	-184.082	0.0611	-184.723	0.7019	-175.842	-1.1597	-188.904	-0.3967	-164.185	0.1831	-168.854	-0.1831	-182.861	1.1902	-186.859	-0.122	-188.934	-0.3357	-187.317	-0.0305	-177.917	0.061	-187.408	0.0306	-176.575	1.0071	-173.279	-0.5493		62.7	0.0327143	0.614971	0.164358
62.8	-183.868	0.2747	-184.448	0.9766	-175.934	-1.2512	-188.873	-0.3662	-164.246	0.1221	-168.793	-0.122	-182.8	1.2512	-186.768	-0.0305	-188.904	-0.3052	-187.286	0	-178.009	-0.0305	-187.5	-0.061	-176.819	0.763	-173.37	-0.6409		62.8	0.0414357	0.644009	0.172119
62.9	-184.021	0.1221	-183.929	1.4954	-175.842	-1.1597	-188.599	-0.0915	-164.368	0	-168.762	-0.0915	-182.861	1.1902	-186.89	-0.1525	-189.117	-0.5188	-187.347	-0.061	-177.856	0.1221	-187.866	-0.4272	-176.727	0.8545	-173.187	-0.4578		62.9	0.0588786	0.702419	0.18773
63	-183.807	0.3357	-183.167	2.2583	-175.812	-1.1292	-188.446	0.0611	-164.337	0.0305	-168.915	-0.2441	-182.861	1.1902	-186.707	0.0306	-188.904	-0.3052	-187.286	0	-178.223	-0.2442	-188.538	-1.0986	-177.063	0.5188	-172.272	0.4578		63	0.132979	0.857561	0.229193
63.1	-183.685	0.4578	-183.624	1.8005	-175.934	-1.2512	-188.385	0.1221	-164.459	-0.0915	-168.915	-0.2441	-182.739	1.3122	-187.012	-0.2746	-188.995	-0.3968	-187.317	-0.0305	-177.002	0.9765	-188.171	-0.7324	-176.605	0.9766	-173.401	-0.6714		63.1	0.139514	0.862795	0.230592
63.2	-184.082	0.0611	-183.838	1.5869	-175.964	-1.2818	-188.324	0.1831	-164.124	0.2442	-168.762	-0.0915	-183.075	0.9765	-187.225	-0.4882	-189.056	-0.4578	-187.347	-0.061	-177.917	0.061	-188.263	-0.8239	-176.819	0.763	-173.37	-0.6409		63.2	0.00219286	0.751773	0.20092
63.3	-183.99	0.1526	-183.868	1.5564	-175.964	-1.2818	-188.324	0.1831	-164.429	-0.061	-168.732	-0.061	-183.411	0.6409	-187.042	-0.3051	-189.148	-0.5493	-187.164	0.1221	-178.192	-0.2136	-188.355	-0.9155	-176.758	0.824	-173.187	-0.4578		63.3	-0.0261429	0.718593	0.192052
63.4	-183.655	0.4883	-184.631	0.7935	-176.148	-1.4649	-188.385	0.1221	-164.307	0.0611	-168.762	-0.0915	-183.655	0.3967	-187.042	-0.3051	-189.362	-0.763	-187.5	-0.2136	-177.521	0.4577	-188.416	-0.9765	-176.636	0.9461	-173.554	-0.824		63.4	-0.0980786	0.708288	0.189298
63.5	-183.99	0.1526	-184.967	0.4578	-176.056	-1.3733	-188.263	0.2442	-164.398	-0.0305	-168.793	-0.122	-184.021	0.0305	-186.951	-0.2136	-189.209	-0.6104	-187.256	0.0305	-178.772	-0.7935	-188.812	-1.3733	-176.575	1.0071	-173.675	-0.946		63.5	-0.25285	0.687473	0.183735
63.6	-183.807	0.3357	-184.723	0.7019	-175.964	-1.2818	-188.08	0.4273	-164.307	0.0611	-169.006	-0.3356	-183.99	0.061	-186.768	-0.0305	-189.239	-0.6409	-187.47	-0.1831	-177.887	0.0915	-189.209	-1.77	-176.849	0.7324	-173.34	-0.6103		63.6	-0.174379	0.713641	0.190729
63.7	-184.174	-0.0305	-184.387	1.0376	-176.239	-1.5564	-188.049	0.4578	-164.398	-0.0305	-168.854	-0.1831	-183.838	0.2136	-187.073	-0.3357	-189.331	-0.7325	-187.286	0	-177.246	0.7324	-188.599	-1.1596	-176.819	0.763	-173.34	-0.6103		63.7	-0.102443	0.740459	0.197896
63.8	-183.899	0.2442	-183.929	1.4954	-176.025	-1.3428	-188.171	0.3357	-164.337	0.0305	-168.793	-0.122	-183.99	0.061	-186.768	-0.0305	-189.636	-1.0376	-187.256	0.0305	-177.612	0.3662	-188.324	-0.885	-176.758	0.824	-173.492	-0.7629		63.8	-0.0566643	0.756665	0.202227
63.9	-183.868	0.2747	-182.77	2.655	-176.148	-1.4649	-188.202	0.3052	-164.337	0.0305	-168.762	-0.0915	-183.899	0.1526	-186.92	-0.1831	-189.423	-0.824	-187.53	-0.2441	-177.551	0.4272	-188.629	-1.1902	-176.636	0.9461	-174.56	-1.831		63.9	-0.0741071	1.10725	0.295926
64	-183.685	0.4578	-182.648	2.7771	-176.178	-1.4954	-188.202	0.3052	-164.398	-0.0305	-168.793	-0.122	-183.868	0.1831	-186.859	-0.122	-189.423	-0.824	-187.225	0.0611	-177.429	0.5493	-188.416	-0.9765	-177.124	0.4578	-173.126	-0.3967		64	0.0588786	0.983396	0.262824
64.1	-183.99	0.1526	-182.892	2.533	-176.208	-1.5259	-188.293	0.2136	-164.337	0.0305	-168.793	-0.122	-184.021	0.0305	-186.798	-0.061	-189.331	-0.7325	-187.47	-0.1831	-177.338	0.6409	-188.416	-0.9765	-176.636	0.9461	-173.279	-0.5493		64.1	0.02835	0.958918	0.256282
64.2	-184.021	0.1221	-182.861	2.5635	-176.269	-1.5869	-188.477	0.0305	-164.337	0.0305	-168.915	-0.2441	-184.021	0.0305	-186.737	0	-189.575	-0.9766	-187.5	-0.2136	-177.49	0.4883	-188.263	-0.8239	-176.819	0.763	-173.187	-0.4578		64.2	-0.0196071	0.955553	0.255382
64.3	-183.807	0.3357	-181.458	3.9673	-176.178	-1.4954	-188.263	0.2442	-164.429	-0.061	-168.701	-0.0305	-183.838	0.2136	-186.707	0.0306	-189.514	-0.9156	-187.622	-0.3357	-177.46	0.5188	-189.087	-1.6479	-176.605	0.9766	-173.492	-0.7629		64.3	0.0741286	1.34719	0.36005
64.4	-183.472	0.6714	-183.35	2.0752	-176.269	-1.5869	-188.11	0.3967	-164.276	0.0916	-168.884	-0.2136	-183.868	0.1831	-186.798	-0.061	-189.423	-0.824	-187.592	-0.3052	-177.368	0.6103	-188.019	-0.5798	-176.331	1.2512	-173.279	-0.5493		64.4	0.0828357	0.910454	0.243329
64.5	-183.929	0.2137	-183.502	1.9226	-176.178	-1.4954	-188.385	0.1221	-164.337	0.0305	-168.701	-0.0305	-183.868	0.1831	-186.798	-0.061	-189.545	-0.9461	-187.5	-0.2136	-177.46	0.5188	-188.11	-0.6714	-175.629	1.9531	-173.37	-0.6409		64.5	0.0632143	0.955243	0.255299
64.6	-183.929	0.2137	-182.465	2.9602	-176.269	-1.5869	-188.446	0.0611	-164.093	0.2747	-168.793	-0.122	-183.99	0.061	-186.768	-0.0305	-189.606	-1.0071	-187.653	-0.3662	-177.612	0.3662	-188.232	-0.7934	-175.415	2.1668	-173.248	-0.5188		64.6	0.119914	1.17997	0.31536
64.7	-183.96	0.1831	-182.678	2.7466	-176.239	-1.5564	-188.355	0.1526	-164.246	0.1221	-168.732	-0.061	-184.021	0.0305	-186.768	-0.0305	-189.484	-0.885	-187.317	-0.0305	-177.49	0.4883	-188.202	-0.7629	-175.629	1.9531	-173.248	-0.5188		64.7	0.1308	1.09166	0.291758
64.8	-184.021	0.1221	-181.641	3.7842	-176.269	-1.5869	-188.11	0.3967	-164.337	0.0305	-168.701	-0.0305	-183.929	0.1221	-186.768	-0.0305	-189.423	-0.824	-187.53	-0.2441	-177.277	0.7019	-187.988	-0.5493	-175.842	1.7395	-174.164	-1.4343		64.8	0.156957	1.33876	0.357798
64.9	-183.716	0.4273	-182.007	3.418	-176.239	-1.5564	-188.08	0.4273	-164.52	-0.1526	-168.884	-0.2136	-183.929	0.1221	-186.768	-0.0305	-189.575	-0.9766	-187.134	0.1526	-177.734	0.2441	-188.477	-1.0376	-175.934	1.648	-173.523	-0.7934		64.9	0.119907	1.23452	0.329938
65	-183.838	0.3052	-181.946	3.479	-176.239	-1.5564	-188.08	0.4273	-164.52	-0.1526	-168.854	-0.1831	-183.99	0.061	-186.768	-0.0305	-189.728	-1.1292	-187.195	0.0916	-177.551	0.4272	-188.446	-1.007	-175.934	1.648	-173.187	-0.4578		65	0.137336	1.24049	0.331534
65.1	-184.296	-0.1526	-177.734	7.6904	-176.269	-1.5869	-187.988	0.5188	-164.52	-0.1526	-168.701	-0.0305	-183.99	0.061	-186.768	-0.0305	-189.606	-1.0071	-187.073	0.2136	-177.673	0.3052	-188.019	-0.5798	-175.903	1.6785	-173.401	-0.6714		65.1	0.446864	2.21782	0.592738
65.2	-184.021	0.1221	-185.028	0.3967	-176.269	-1.5869	-187.805	0.7019	-164.52	-0.1526	-168.884	-0.2136	-184.143	-0.0916	-186.89	-0.1525	-189.636	-1.0376	-187.256	0.0305	-177.673	0.3052	-187.775	-0.3357	-175.934	1.648	-173.981	-1.2512		65.2	-0.115521	0.816263	0.218155
65.3	-184.052	0.0916	-184.662	0.7629	-176.3	-1.6174	-187.958	0.5493	-164.337	0.0305	-168.701	-0.0305	-184.174	-0.1221	-187.073	-0.3357	-189.789	-1.1902	-186.859	0.4273	-177.582	0.3967	-187.927	-0.4882	-176.148	1.4343	-173.279	-0.5493		65.3	-0.0457714	0.782603	0.209159
65.4	-184.235	-0.0915	-183.227	2.1973	-176.178	-1.4954	-187.866	0.6409	-164.52	-0.1526	-168.579	0.0916	-183.929	0.1221	-186.798	-0.061	-189.758	-1.1597	-186.462	0.824	-177.643	0.3357	-187.47	-0.0305	-175.964	1.6174	-173.37	-0.6409		65.4	0.156957	0.974803	0.260527
65.5	-183.96	0.1831	-184.357	1.0681	-176.392	-1.709	-187.927	0.5799	-164.49	-0.122	-168.762	-0.0915	-183.96	0.0915	-186.89	-0.1525	-189.88	-1.2818	-186.462	0.824	-177.765	0.2136	-187.47	-0.0305	-176.3	1.2818	-173.706	-0.9766		65.5	-0.00870714	0.852618	0.227872
65.6	-183.777	0.3662	-183.258	2.1667	-176.3	-1.6174	-188.049	0.4578	-164.52	-0.1526	-168.732	-0.061	-183.807	0.2441	-186.92	-0.1831	-189.88	-1.2818	-186.34	0.9461	-178.07	-0.0916	-187.317	0.1221	-176.056	1.5259	-173.492	-0.7629		65.6	0.119893	1.00173	0.267723
65.7	-183.838	0.3052	-184.265	1.1597	-176.392	-1.709	-187.836	0.6714	-164.459	-0.0915	-168.793	-0.122	-183.807	0.2441	-186.829	-0.0915	-189.941	-1.3428	-186.249	1.0376	-177.978	0	-187.592	-0.1526	-176.269	1.3123	-173.431	-0.7019		65.7	0.0370714	0.877027	0.234395
65.8	-184.143	0	-185.089	0.3357	-176.392	-1.709	-187.958	0.5493	-164.459	-0.0915	-168.579	0.0916	-183.96	0.0915	-187.042	-0.3051	-189.911	-1.3123	-186.371	0.9156	-177.917	0.061	-187.408	0.0306	-176.483	1.0986	-173.584	-0.8545		65.8	-0.0784643	0.778032	0.207938
65.9	-184.204	-0.061	-185.059	0.3662	-176.269	-1.5869	-188.171	0.3357	-164.612	-0.2441	-168.671	0	-183.96	0.0915	-186.951	-0.2136	-189.819	-1.2207	-186.768	0.5188	-177.124	0.8545	-187.378	0.0611	-176.056	1.5259	-173.95	-1.2207		65.9	-0.0566643	0.838912	0.224209
66	-183.624	0.5188	-184.998	0.4272	-176.269	-1.5869	-187.958	0.5493	-164.429	-0.061	-168.671	0	-183.929	0.1221	-186.859	-0.122	-189.697	-1.0987	-186.462	0.824	-178.131	-0.1526	-187.134	0.3052	-176.514	1.0681	-173.401	-0.6714		66	0.00872143	0.728447	0.194686
66.1	-184.204	-0.061	-185.333	0.0915	-176.056	-1.3733	-187.927	0.5799	-164.612	-0.2441	-168.762	-0.0915	-183.868	0.1831	-187.073	-0.3357	-189.545	-0.9461	-186.523	0.763	-178.162	-0.1831	-187.408	0.0306	-176.056	1.5259	-173.401	-0.6714		66.1	-0.0523	0.717962	0.191883
66.2	-183.929	0.2137	-185.089	0.3357	-175.903	-1.2207	-188.11	0.3967	-164.337	0.0305	-168.671	0	-183.868	0.1831	-187.073	-0.3357	-189.575	-0.9766	-186.645	0.6409	-178.101	-0.1221	-187.53	-0.0915	-175.995	1.5869	-173.859	-1.1291		66.2	-0.0348714	0.7399	0.197746
66.3	-184.082	0.0611	-184.448	0.9766	-175.385	-0.7019	-187.988	0.5188	-164.551	-0.1831	-168.732	-0.061	-183.96	0.0915	-187.073	-0.3357	-189.484	-0.885	-186.676	0.6104	-177.917	0.061	-187.378	0.0611	-175.934	1.648	-173.614	-0.885		66.3	0.0697714	0.705574	0.188573
66.4	-183.777	0.3662	-184.875	0.5493	-175.232	-0.5493	-188.019	0.4883	-164.429	-0.061	-168.488	0.1832	-183.899	0.1526	-186.89	-0.1525	-189.453	-0.8545	-186.676	0.6104	-177.856	0.1221	-186.798	0.6409	-175.964	1.6174	-173.92	-1.1902		66.4	0.13735	0.699269	0.186887
66.5	-183.96	0.1831	-189.758	-4.3335	-175.232	-0.5493	-188.11	0.3967	-164.429	-0.061	-168.793	-0.122	-183.838	0.2136	-186.676	0.0611	-189.331	-0.7325	-186.707	0.5799	-178.192	-0.2136	-187.225	0.2137	-176.056	1.5259	-173.431	-0.7019		66.5	-0.252843	1.30767	0.349489
66.6	-183.685	0.4578	-202.148	-16.7236	-175.385	-0.7019	-188.11	0.3967	-164.337	0.0305	-168.518	0.1526	-183.868	0.1831	-186.859	-0.122	-189.239	-0.6409	-186.89	0.3968	-178.04	-0.0611	-187.408	0.0306	-176.392	1.1902	-173.492	-0.7629		66.6	-1.15529	4.51064	1.20552
66.7	-183.594	0.5493	-191.62	-6.1951	-175.293	-0.6104	-188.11	0.3967	-164.52	-0.1526	-168.884	-0.2136	-183.899	0.1526	-186.768	-0.0305	-189.209	-0.6104	-186.859	0.4273	-177.978	0	-187.073	0.3662	-176.422	1.1597	-173.401	-0.6714		66.7	-0.388014	1.74711	0.466936
66.8	-183.685	0.4578	-188.995	-3.5706	-175.598	-0.9155	-188.202	0.3052	-164.49	-0.122	-168.701	-0.0305	-183.929	0.1221	-187.042	-0.3051	-189.331	-0.7325	-186.89	0.3968	-178.101	-0.1221	-187.103	0.3357	-176.148	1.4343	-173.401	-0.6714		66.8	-0.244129	1.12691	0.30118
66.9	-183.685	0.4578	-188.019	-2.594	-175.568	-0.885	-188.263	0.2442	-164.459	-0.0915	-168.671	0	-183.899	0.1526	-186.89	-0.1525	-189.27	-0.6714	-187.073	0.2136	-177.948	0.0305	-187.256	0.1831	-177.429	0.1526	-173.492	-0.7629		66.9	-0.265921	0.783599	0.209426
67	-183.655	0.4883	-187.775	-2.3499	-175.446	-0.763	-188.11	0.3967	-164.398	-0.0305	-168.732	-0.061	-184.021	0.0305	-186.829	-0.0915	-189.362	-0.763	-187.012	0.2747	-178.131	-0.1526	-187.347	0.0916	-175.964	1.6174	-173.492	-0.7629		67	-0.148229	0.881156	0.235499
67.1	-183.472	0.6714	-187.134	-1.709	-175.354	-0.6714	-188.049	0.4578	-164.429	-0.061	-168.701	-0.0305	-183.929	0.1221	-186.798	-0.061	-189.453	-0.8545	-187.012	0.2747	-178.009	-0.0305	-187.225	0.2137	-176.269	1.3123	-173.645	-0.9155		67.1	-0.0915286	0.751937	0.200964
67.2	-183.807	0.3357	-186.951	-1.5259	-175.659	-0.9766	-188.019	0.4883	-164.337	0.0305	-168.518	0.1526	-184.082	-0.0305	-187.012	-0.2746	-189.423	-0.824	-186.951	0.3357	-178.223	-0.2442	-187.408	0.0306	-176.788	0.7935	-174.011	-1.2817		67.2	-0.213614	0.691687	0.184861
67.3	-183.472	0.6714	-187.012	-1.5869	-175.812	-1.1292	-187.653	0.8545	-164.398	-0.0305	-168.701	-0.0305	-184.052	0	-187.103	-0.3662	-189.606	-1.0071	-187.073	0.2136	-177.978	0	-187.47	-0.0305	-176.269	1.3123	-173.492	-0.7629		67.3	-0.135143	0.795154	0.212514
67.4	-183.868	0.2747	-186.737	-1.3123	-175.995	-1.3123	-187.5	1.0071	-164.307	0.0611	-168.762	-0.0915	-183.868	0.1831	-186.92	-0.1831	-189.575	-0.9766	-187.225	0.0611	-178.314	-0.3357	-187.256	0.1831	-176.544	1.0376	-173.675	-0.946		67.4	-0.167836	0.749051	0.200192
67.5	-183.685	0.4578	-186.066	-0.6409	-176.056	-1.3733	-187.439	1.0681	-164.398	-0.0305	-168.64	0.0306	-183.96	0.0915	-186.92	-0.1831	-189.728	-1.1292	-187.164	0.1221	-177.826	0.1526	-187.378	0.0611	-175.69	1.8921	-173.492	-0.7629		67.5	-0.0174286	0.839676	0.224413
67.6	-183.655	0.4883	-186.066	-0.6409	-176.269	-1.5869	-187.5	1.0071	-164.49	-0.122	-168.671	0	-184.082	-0.0305	-187.042	-0.3051	-189.728	-1.1292	-187.073	0.2136	-178.009	-0.0305	-187.225	0.2137	-176.361	1.2207	-173.554	-0.824		67.6	-0.108979	0.76765	0.205163
67.7	-183.716	0.4273	-186.249	-0.824	-176.422	-1.7395	-187.653	0.8545	-164.52	-0.1526	-168.671	0	-184.143	-0.0916	-186.951	-0.2136	-189.819	-1.2207	-187.256	0.0305	-178.009	-0.0305	-187.439	0	-175.995	1.5869	-173.431	-0.7019		67.7	-0.148229	0.826958	0.221014
67.8	-183.899	0.2442	-186.462	-1.0376	-176.392	-1.709	-187.5	1.0071	-164.49	-0.122	-168.762	-0.0915	-183.99	0.061	-187.042	-0.3051	-189.728	-1.1292	-187.439	-0.1526	-177.887	0.0915	-187.683	-0.2441	-175.995	1.5869	-173.248	-0.5188		67.8	-0.165657	0.830236	0.22189
67.9	-183.807	0.3357	-186.31	-0.885	-176.544	-1.8616	-187.714	0.7935	-164.459	-0.0915	-168.854	-0.1831	-183.99	0.061	-186.707	0.0306	-189.789	-1.1902	-187.347	-0.061	-177.734	0.2441	-187.622	-0.1831	-176.239	1.3428	-173.492	-0.7629		67.9	-0.172193	0.809611	0.216378
68	-183.655	0.4883	-185.974	-0.5493	-176.514	-1.8311	-187.53	0.9766	-164.52	-0.1526	-168.915	-0.2441	-184.143	-0.0916	-186.768	-0.0305	-189.88	-1.2818	-187.103	0.1831	-177.887	0.0915	-187.775	-0.3357	-175.934	1.648	-173.523	-0.7934		68	-0.137329	0.86904	0.232261
68.1	-183.136	1.0071	-185.974	-0.5493	-176.697	-2.0142	-187.439	1.0681	-164.459	-0.0915	-168.701	-0.0305	-184.052	0	-187.103	-0.3662	-190.002	-1.4038	-187.256	0.0305	-178.101	-0.1221	-187.775	-0.3357	-175.72	1.8616	-173.675	-0.946		68.1	-0.135143	0.994647	0.265831
68.2	-183.899	0.2442	-186.218	-0.7935	-176.819	-2.1362	-187.47	1.0376	-164.52	-0.1526	-168.823	-0.1525	-183.99	0.061	-187.103	-0.3662	-189.819	-1.2207	-187.439	-0.1526	-177.978	0	-187.683	-0.2441	-175.842	1.7395	-173.767	-1.0376		68.2	-0.226693	0.939296	0.251037
68.3	-183.685	0.4578	-186.31	-0.885	-176.727	-2.0447	-187.5	1.0071	-164.459	-0.0915	-168.64	0.0306	-183.96	0.0915	-186.951	-0.2136	-189.758	-1.1597	-187.439	-0.1526	-177.978	0	-187.805	-0.3662	-175.659	1.9226	-173.737	-1.0071		68.3	-0.1722	0.962727	0.2573
68.4	-183.441	0.7019	-186.645	-1.2207	-176.88	-2.1973	-187.592	0.9155	-164.368	0	-168.884	-0.2136	-184.021	0.0305	-186.859	-0.122	-189.972	-1.3733	-187.408	-0.122	-178.131	-0.1526	-187.744	-0.3051	-176.148	1.4343	-173.34	-0.6103		68.4	-0.23105	0.936852	0.250384
68.5	-183.685	0.4578	-186.218	-0.7935	-176.88	-2.1973	-187.378	1.1292	-164.49	-0.122	-168.732	-0.061	-184.082	-0.0305	-186.951	-0.2136	-190.033	-1.4344	-187.439	-0.1526	-178.131	-0.1526	-187.683	-0.2441	-175.751	1.8311	-173.889	-1.1597		68.5	-0.224514	1.00627	0.268936
68.6	-183.411	0.7325	-185.974	-0.5493	-176.971	-2.2888	-187.53	0.9766	-164.368	0	-168.976	-0.3051	-184.052	0	-187.225	-0.4882	-189.819	-1.2207	-187.592	-0.3052	-178.131	-0.1526	-187.653	-0.2136	-175.842	1.7395	-173.706	-0.9766		68.6	-0.217964	0.973839	0.26027
68.7	-183.838	0.3052	-185.944	-0.5188	-177.185	-2.5025	-187.47	1.0376	-164.459	-0.0915	-168.823	-0.1525	-184.082	-0.0305	-187.042	-0.3051	-190.002	-1.4038	-187.622	-0.3357	-178.223	-0.2442	-187.53	-0.0915	-175.72	1.8616	-173.889	-1.1597		68.7	-0.259386	1.03206	0.27583
68.8	-183.838	0.3052	-185.791	-0.3662	-176.849	-2.1668	-187.53	0.9766	-164.551	-0.1831	-168.762	-0.0915	-184.082	-0.0305	-187.042	-0.3051	-190.094	-1.4954	-187.5	-0.2136	-178.101	-0.1221	-187.927	-0.4882	-175.629	1.9531	-173.889	-1.1597		68.8	-0.24195	0.995643	0.266097
68.9	-183.624	0.5188	-185.913	-0.4883	-176.941	-2.2583	-187.775	0.7324	-164.49	-0.122	-168.793	-0.122	-184.021	0.0305	-187.042	-0.3051	-190.064	-1.4649	-187.622	-0.3357	-178.101	-0.1221	-187.683	-0.2441	-175.842	1.7395	-173.828	-1.0986		68.9	-0.25285	0.958305	0.256118
69	-183.624	0.5188	-185.974	-0.5493	-177.032	-2.3499	-187.805	0.7019	-164.52	-0.1526	-168.732	-0.061	-184.143	-0.0916	-187.012	-0.2746	-190.216	-1.6175	-187.5	-0.2136	-178.284	-0.3052	-187.836	-0.3967	-175.903	1.6785	-173.92	-1.1902		69	-0.307357	0.981373	0.262283
69.1	-183.868	0.2747	-186.157	-0.7324	-176.849	-2.1668	-188.019	0.4883	-164.49	-0.122	-168.64	0.0306	-184.052	0	-186.89	-0.1525	-190.064	-1.4649	-187.775	-0.4883	-177.612	0.3662	-187.836	-0.3967	-177.002	0.5798	-173.92	-1.1902		69.1	-0.3553	0.796418	0.212852
69.2	-183.929	0.2137	-185.669	-0.2441	-177.155	-2.4719	-187.988	0.5188	-164.49	-0.122	-168.793	-0.122	-184.021	0.0305	-186.92	-0.1831	-190.155	-1.5564	-187.714	-0.4272	-177.277	0.7019	-187.805	-0.3662	-176.056	1.5259	-173.889	-1.1597		69.2	-0.261557	0.980427	0.26203
69.3	-184.052	0.0916	-185.73	-0.3052	-177.155	-2.4719	-187.714	0.7935	-164.551	-0.1831	-168.732	-0.061	-183.99	0.061	-186.92	-0.1831	-190.125	-1.5259	-187.53	-0.2441	-177.124	0.8545	-188.08	-0.6408	-176.117	1.4649	-174.072	-1.3428		69.3	-0.263743	1.01602	0.271543
69.4	-183.624	0.5188	-185.974	-0.5493	-177.063	-2.3804	-187.927	0.5799	-164.551	-0.1831	-168.762	-0.0915	-184.174	-0.1221	-186.951	-0.2136	-190.216	-1.6175	-187.683	-0.3967	-177.124	0.8545	-187.683	-0.2441	-175.995	1.5869	-173.614	-0.885		69.4	-0.224514	0.993638	0.265561
69.5	-184.204	-0.061	-186.127	-0.7019	-177.307	-2.6245	-188.202	0.3052	-164.551	-0.1831	-168.793	-0.122	-184.174	-0.1221	-186.89	-0.1525	-190.216	-1.6175	-187.775	-0.4883	-176.758	1.2207	-187.958	-0.5188	-175.781	1.8005	-173.981	-1.2512		69.5	-0.322607	1.09293	0.292097
69.6	-183.777	0.3662	-186.249	-0.824	-177.063	-2.3804	-187.775	0.7324	-164.612	-0.2441	-168.701	-0.0305	-184.296	-0.2442	-187.042	-0.3051	-190.247	-1.648	-187.592	-0.3052	-177.124	0.8545	-187.897	-0.4577	-176.361	1.2207	-174.255	-1.5259		69.6	-0.342236	1.006	0.268865
69.7	-184.784	-0.6408	-185.547	-0.1221	-177.155	-2.4719	-188.11	0.3967	-164.429	-0.061	-168.823	-0.1525	-184.174	-0.1221	-186.859	-0.122	-190.155	-1.5564	-187.744	-0.4577	-177.307	0.6714	-187.988	-0.5493	-176.056	1.5259	-174.011	-1.2817		69.7	-0.353107	0.975069	0.260598
69.8	-183.929	0.2137	-185.516	-0.0916	-177.246	-2.5635	-188.019	0.4883	-164.459	-0.0915	-168.762	-0.0915	-184.174	-0.1221	-186.92	-0.1831	-190.338	-1.7395	-187.836	-0.5493	-177.338	0.6409	-188.263	-0.8239	-175.873	1.709	-173.859	-1.1291		69.8	-0.309514	1.04516	0.279331
69.9	-183.807	0.3357	-185.913	-0.4883	-177.307	-2.6245	-187.836	0.6714	-164.673	-0.3052	-168.793	-0.122	-183.807	0.2441	-186.737	0	-190.125	-1.5259	-187.775	-0.4883	-177.429	0.5493	-188.232	-0.7934	-175.842	1.7395	-174.042	-1.3122		69.9	-0.294271	1.07026	0.286039
70	-183.96	0.1831	-186.005	-0.5798	-177.185	-2.5025	-188.049	0.4578	-164.703	-0.3357	-168.762	-0.0915	-183.868	0.1831	-186.676	0.0611	-190.247	-1.648	-187.805	-0.5188	-177.46	0.5188	-188.263	-0.8239	-175.537	2.0447	-173.737	-1.0071		70	-0.289907	1.07244	0.28662
70.1	-185.12	-0.9765	-185.761	-0.3357	-177.307	-2.6245	-188.232	0.2747	-164.52	-0.1526	-168.823	-0.1525	-183.655	0.3967	-186.829	-0.0915	-190.308	-1.709	-187.683	-0.3967	-177.521	0.4577	-188.293	-0.8545	-175.751	1.8311	-174.011	-1.2817		70.1	-0.401071	1.07429	0.287117
70.2	-184.052	0.0916	-185.638	-0.2136	-177.338	-2.655	-188.232	0.2747	-164.49	-0.122	-168.854	-0.1831	-183.716	0.3357	-186.676	0.0611	-190.216	-1.6175	-187.714	-0.4272	-177.521	0.4577	-188.416	-0.9765	-175.842	1.7395	-174.042	-1.3122		70.2	-0.324771	1.05889	0.283
70.3	-183.899	0.2442	-185.577	-0.1526	-177.277	-2.594	-188.11	0.3967	-164.612	-0.2441	-168.823	-0.1525	-183.838	0.2136	-186.859	-0.122	-190.46	-1.8616	-187.866	-0.5798	-177.46	0.5188	-188.416	-0.9765	-175.903	1.6785	-174.042	-1.3122		70.3	-0.353107	1.07168	0.286419
70.4	-184.021	0.1221	-185.089	0.3357	-177.49	-2.8076	-188.11	0.3967	-164.429	-0.061	-168.762	-0.0915	-183.746	0.3052	-186.676	0.0611	-190.643	-2.0447	-187.836	-0.5493	-177.551	0.4272	-188.477	-1.0376	-175.873	1.709	-174.194	-1.4648		70.4	-0.335679	1.16047	0.310149
70.5	-183.807	0.3357	-185.394	0.0305	-177.521	-2.8382	-187.958	0.5493	-164.49	-0.122	-168.884	-0.2136	-183.716	0.3357	-186.829	-0.0915	-190.338	-1.7395	-187.744	-0.4577	-177.612	0.3662	-188.599	-1.1596	-175.934	1.648	-174.316	-1.5869		70.5	-0.353114	1.13865	0.304318
70.6	-183.502	0.6409	-185.821	-0.3967	-177.399	-2.7161	-188.019	0.4883	-164.398	-0.0305	-168.854	-0.1831	-183.838	0.2136	-186.676	0.0611	-190.552	-1.9532	-187.866	-0.5798	-177.704	0.2746	-188.538	-1.0986	-175.873	1.709	-173.889	-1.1597		70.6	-0.337871	1.1221	0.299894
70.7	-184.204	-0.061	-185.7	-0.2747	-177.551	-2.8687	-188.019	0.4883	-164.49	-0.122	-168.762	-0.0915	-183.96	0.0915	-186.829	-0.0915	-190.399	-1.8006	-188.019	-0.7324	-177.826	0.1526	-188.66	-1.2207	-175.873	1.709	-174.622	-1.8921		70.7	-0.479557	1.14892	0.307061
70.8	-184.143	0	-185.242	0.1831	-177.582	-2.8992	-188.08	0.4273	-164.551	-0.1831	-168.915	-0.2441	-183.868	0.1831	-186.615	0.1221	-190.552	-1.9532	-188.049	-0.7629	-177.673	0.3052	-188.477	-1.0376	-175.751	1.8311	-174.011	-1.2817		70.8	-0.379279	1.15397	0.308413
70.9	-183.99	0.1526	-184.54	0.885	-177.582	-2.8992	-188.08	0.4273	-164.398	-0.0305	-168.915	-0.2441	-183.99	0.061	-186.707	0.0306	-190.369	-1.7701	-188.11	-0.824	-177.856	0.1221	-188.599	-1.1596	-175.903	1.6785	-174.194	-1.4648		70.9	-0.359657	1.1696	0.312588
71	-184.265	-0.122	-184.723	0.7019	-177.551	-2.8687	-188.202	0.3052	-164.52	-0.1526	-168.854	-0.1831	-184.143	-0.0916	-186.707	0.0306	-190.399	-1.8006	-187.958	-0.6714	-177.856	0.1221	-188.599	-1.1596	-175.72	1.8616	-174.255	-1.5259		71	-0.396721	1.16154	0.310435
71.1	-184.601	-0.4577	-185.516	-0.0916	-177.551	-2.8687	-188.263	0.2442	-164.551	-0.1831	-168.793	-0.122	-183.929	0.1221	-186.645	0.0916	-190.552	-1.9532	-187.927	-0.6408	-177.765	0.2136	-188.568	-1.1291	-175.995	1.5869	-174.5	-1.77		71.1	-0.496986	1.12037	0.299432
71.2	-184.021	0.1221	-185.455	-0.0305	-177.704	-3.0213	-188.416	0.0916	-164.49	-0.122	-168.823	-0.1525	-183.899	0.1526	-186.676	0.0611	-190.521	-1.9226	-187.805	-0.5188	-177.978	0	-188.507	-1.0681	-175.842	1.7395	-174.347	-1.6174		71.2	-0.449021	1.14835	0.306909
71.3	-184.174	-0.0305	-185.303	0.1221	-177.826	-3.1433	-188.446	0.0611	-164.337	0.0305	-168.915	-0.2441	-184.174	-0.1221	-186.89	-0.1525	-190.582	-1.9837	-187.5	-0.2136	-177.887	0.0915	-188.599	-1.1596	-175.842	1.7395	-174.103	-1.3733		71.3	-0.455571	1.15487	0.308653
71.4	-184.052	0.0916	-184.998	0.4272	-177.765	-3.0823	-188.416	0.0916	-164.337	0.0305	-168.884	-0.2136	-183.99	0.061	-186.859	-0.122	-190.552	-1.9532	-187.347	-0.061	-177.917	0.061	-188.629	-1.1902	-175.873	1.709	-174.255	-1.5259		71.4	-0.40545	1.17511	0.314063
71.5	-183.99	0.1526	-185.455	-0.0305	-177.826	-3.1433	-188.477	0.0305	-164.429	-0.061	-168.976	-0.3051	-183.96	0.0915	-187.195	-0.4577	-190.491	-1.8921	-187.256	0.0305	-177.856	0.1221	-188.66	-1.2207	-175.934	1.648	-174.439	-1.709		71.5	-0.481729	1.16665	0.3118
71.6	-184.418	-0.2746	-185.394	0.0305	-178.07	-3.3875	-188.477	0.0305	-164.398	-0.0305	-168.976	-0.3051	-184.021	0.0305	-186.89	-0.1525	-190.613	-2.0142	-187.195	0.0916	-177.704	0.2746	-188.507	-1.0681	-175.934	1.648	-174.347	-1.6174		71.6	-0.481729	1.21006	0.323403
71.7	-184.052	0.0916	-185.089	0.3357	-177.917	-3.2349	-188.477	0.0305	-164.551	-0.1831	-168.884	-0.2136	-184.082	-0.0305	-186.89	-0.1525	-190.674	-2.0752	-187.256	0.0305	-177.734	0.2441	-188.538	-1.0986	-175.964	1.6174	-174.439	-1.709		71.7	-0.4534	1.20647	0.322443
71.8	-184.204	-0.061	-184.998	0.4272	-177.978	-3.2959	-188.568	-0.061	-164.429	-0.061	-168.854	-0.1831	-183.99	0.061	-187.012	-0.2746	-190.521	-1.9226	-187.378	-0.0915	-177.612	0.3662	-188.934	-1.4953	-176.239	1.3428	-174.194	-1.4648		71.8	-0.479543	1.17583	0.314253
71.9	-184.052	0.0916	-185.15	0.2747	-177.917	-3.2349	-188.599	-0.0915	-164.459	-0.0915	-168.915	-0.2441	-184.082	-0.0305	-186.859	-0.122	-190.613	-2.0142	-187.378	-0.0915	-177.856	0.1221	-188.629	-1.1902	-176.056	1.5259	-174.469	-1.7395		71.9	-0.488257	1.18172	0.315829
72	-184.296	-0.1526	-185.364	0.061	-178.131	-3.4485	-188.446	0.0611	-164.307	0.0611	-168.884	-0.2136	-184.204	-0.1526	-187.103	-0.3662	-190.521	-1.9226	-187.592	-0.3052	-177.826	0.1526	-188.599	-1.1596	-176.239	1.3428	-174.347	-1.6174		72	-0.547121	1.16075	0.310224
72.1	-184.601	-0.4577	-185.577	-0.1526	-178.192	-3.5095	-188.355	0.1526	-164.429	-0.061	-168.976	-0.3051	-184.143	-0.0916	-187.042	-0.3051	-190.674	-2.0752	-187.286	0	-177.826	0.1526	-188.904	-1.4648	-176.239	1.3428	-174.5	-1.77		72.1	-0.610329	1.2079	0.322825
72.2	-184.296	-0.1526	-185.394	0.0305	-178.07	-3.3875	-187.927	0.5799	-164.459	-0.0915	-169.006	-0.3356	-184.082	-0.0305	-187.164	-0.4272	-190.521	-1.9226	-187.47	-0.1831	-177.978	0	-188.873	-1.4343	-175.995	1.5869	-174.408	-1.6785		72.2	-0.531864	1.21853	0.325665
72.3	-184.54	-0.3967	-185.455	-0.0305	-178.223	-3.5401	-187.622	0.885	-164.673	-0.3052	-168.854	-0.1831	-184.204	-0.1526	-187.134	-0.3967	-190.582	-1.9837	-187.53	-0.2441	-177.887	0.0915	-188.934	-1.4953	-176.117	1.4649	-174.469	-1.7395		72.3	-0.573293	1.25853	0.336356
72.4	-184.601	-0.4577	-185.364	0.061	-178.284	-3.6011	-187.5	1.0071	-164.276	0.0916	-168.976	-0.3051	-184.204	-0.1526	-187.286	-0.5493	-190.674	-2.0752	-187.622	-0.3357	-177.887	0.0915	-188.843	-1.4038	-175.995	1.5869	-174.408	-1.6785		72.4	-0.551493	1.30377	0.348447
72.5	-184.326	-0.1831	-185.425	0	-178.314	-3.6316	-187.378	1.1292	-164.612	-0.2441	-168.823	-0.1525	-184.296	-0.2442	-187.195	-0.4577	-190.521	-1.9226	-187.439	-0.1526	-177.826	0.1526	-188.965	-1.5258	-176.056	1.5259	-174.591	-1.8616		72.5	-0.540579	1.31918	0.352564
72.6	-184.387	-0.2441	-185.455	-0.0305	-178.253	-3.5706	-187.439	1.0681	-164.429	-0.061	-168.915	-0.2441	-184.265	-0.2136	-187.195	-0.4577	-190.735	-2.1363	-187.47	-0.1831	-178.131	-0.1526	-189.026	-1.5869	-176.269	1.3123	-174.469	-1.7395		72.6	-0.588543	1.28022	0.342152
72.7	-184.174	-0.0305	-185.181	0.2441	-178.345	-3.6621	-187.622	0.885	-164.459	-0.0915	-168.945	-0.2746	-184.143	-0.0916	-187.103	-0.3662	-190.735	-2.1363	-187.439	-0.1526	-178.009	-0.0305	-188.904	-1.4648	-175.995	1.5869	-174.652	-1.9226		72.7	-0.536236	1.34174	0.358596
72.8	-184.082	0.0611	-185.547	-0.1221	-178.467	-3.7842	-187.5	1.0071	-164.307	0.0611	-169.006	-0.3356	-184.174	-0.1221	-187.195	-0.4577	-190.643	-2.0447	-187.653	-0.3662	-178.101	-0.1221	-188.904	-1.4648	-176.056	1.5259	-174.53	-1.8005		72.8	-0.568914	1.33613	0.357096
72.9	-183.502	0.6409	-185.333	0.0915	-178.589	-3.9063	-187.5	1.0071	-164.49	-0.122	-168.976	-0.3051	-184.204	-0.1526	-187.073	-0.3357	-190.796	-2.1973	-187.5	-0.2136	-178.101	-0.1221	-189.026	-1.5869	-176.056	1.5259	-174.469	-1.7395		72.9	-0.529693	1.40793	0.376286
73	-183.35	0.7935	-185.516	-0.0916	-178.467	-3.7842	-187.592	0.9155	-164.276	0.0916	-169.098	-0.4272	-184.326	-0.2747	-187.164	-0.4272	-190.765	-2.1668	-187.408	-0.122	-178.131	-0.1526	-188.995	-1.5564	-176.117	1.4649	-174.591	-1.8616		73	-0.542771	1.38364	0.369792
73.1	-183.929	0.2137	-185.516	-0.0916	-178.345	-3.6621	-187.714	0.7935	-164.398	-0.0305	-168.945	-0.2746	-184.326	-0.2747	-187.225	-0.4882	-190.735	-2.1363	-187.5	-0.2136	-178.223	-0.2442	-188.69	-1.2512	-176.056	1.5259	-174.957	-2.2278		73.1	-0.597264	1.33061	0.355619
73.2	-183.472	0.6714	-185.516	-0.0916	-178.65	-3.9673	-187.622	0.885	-164.368	0	-168.884	-0.2136	-184.265	-0.2136	-187.286	-0.5493	-190.826	-2.2278	-187.622	-0.3357	-178.284	-0.3052	-188.873	-1.4343	-176.056	1.5259	-174.774	-2.0447		73.2	-0.592914	1.41933	0.379332
73.3	-183.624	0.5188	-185.394	0.0305	-178.619	-3.9368	-187.775	0.7324	-164.52	-0.1526	-169.067	-0.3967	-184.265	-0.2136	-187.286	-0.5493	-190.826	-2.2278	-187.714	-0.4272	-178.101	-0.1221	-188.995	-1.5564	-175.995	1.5869	-174.622	-1.8921		73.3	-0.614714	1.39295	0.37228
73.4	-183.746	0.3968	-185.455	-0.0305	-178.772	-4.0894	-187.744	0.763	-164.459	-0.0915	-168.976	-0.3051	-184.296	-0.2442	-187.378	-0.6408	-190.796	-2.1973	-187.53	-0.2441	-178.101	-0.1221	-189.117	-1.6784	-176.056	1.5259	-174.591	-1.8616		73.4	-0.62995	1.41403	0.377916
73.5	-183.502	0.6409	-185.181	0.2441	-178.772	-4.0894	-187.622	0.885	-164.398	-0.0305	-169.098	-0.4272	-184.418	-0.3662	-187.256	-0.5188	-190.887	-2.2889	-187.53	-0.2441	-178.131	-0.1526	-188.843	-1.4038	-175.659	1.9226	-174.56	-1.831		73.5	-0.547136	1.48619	0.397202
73.6	-183.411	0.7325	-185.791	-0.3662	-178.65	-3.9673	-187.927	0.5799	-164.52	-0.1526	-168.915	-0.2441	-184.174	-0.1221	-187.347	-0.6103	-190.948	-2.3499	-187.805	-0.5188	-178.253	-0.2747	-188.873	-1.4343	-175.995	1.5869	-174.53	-1.8005		73.6	-0.638679	1.39201	0.372029
73.7	-183.624	0.5188	-185.486	-0.061	-178.803	-4.1199	-187.897	0.6104	-164.642	-0.2746	-169.128	-0.4577	-184.418	-0.3662	-187.347	-0.6103	-190.887	-2.2889	-187.653	-0.3662	-178.284	-0.3052	-188.904	-1.4648	-175.995	1.5869	-174.652	-1.9226		73.7	-0.680093	1.40772	0.376229
73.8	-183.655	0.4883	-185.638	-0.2136	-178.894	-4.2114	-187.897	0.6104	-164.612	-0.2441	-168.945	-0.2746	-184.357	-0.3052	-187.256	-0.5188	-190.918	-2.3194	-187.775	-0.4883	-178.253	-0.2747	-188.965	-1.5258	-176.269	1.3123	-174.774	-2.0447		73.8	-0.714971	1.40488	0.375469
73.9	-183.472	0.6714	-185.364	0.061	-178.833	-4.1504	-187.653	0.8545	-164.551	-0.1831	-168.976	-0.3051	-184.387	-0.3357	-187.225	-0.4882	-191.101	-2.5025	-187.836	-0.5493	-178.253	-0.2747	-189.026	-1.5869	-175.934	1.648	-174.774	-2.0447		73.9	-0.656121	1.49141	0.398595
74	-183.685	0.4578	-185.394	0.0305	-178.986	-4.303	-187.439	1.0681	-164.612	-0.2441	-168.976	-0.3051	-184.326	-0.2747	-187.408	-0.6713	-191.101	-2.5025	-187.836	-0.5493	-178.497	-0.5188	-188.965	-1.5258	-175.995	1.5869	-174.652	-1.9226		74	-0.690993	1.49968	0.400806
74.1	-183.441	0.7019	-185.486	-0.061	-179.016	-4.3335	-187.47	1.0376	-164.49	-0.122	-169.311	-0.6408	-184.387	-0.3357	-187.378	-0.6408	-191.071	-2.472	-187.988	-0.7019	-178.65	-0.6714	-188.66	-1.2207	-175.995	1.5869	-174.622	-1.8921		74.1	-0.697536	1.49697	0.400082
74.2	-183.502	0.6409	-185.455	-0.0305	-179.077	-4.3945	-187.47	1.0376	-164.459	-0.0915	-169.128	-0.4577	-184.296	-0.2442	-187.683	-0.946	-191.162	-2.5635	-187.958	-0.6714	-178.558	-0.5798	-188.446	-1.007	-175.873	1.709	-174.439	-1.709		74.2	-0.664829	1.51907	0.405987
74.3	-183.624	0.5188	-185.608	-0.1831	-179.169	-4.4861	-187.408	1.0987	-164.429	-0.061	-168.945	-0.2746	-184.357	-0.3052	-187.408	-0.6713	-191.223	-2.6245	-187.927	-0.6408	-178.406	-0.4273	-188.69	-1.2512	-176.361	1.2207	-174.439	-1.709		74.3	-0.699707	1.48999	0.398218
74.4	-183.441	0.7019	-185.486	-0.061	-179.138	-4.4556	-187.47	1.0376	-164.429	-0.061	-169.006	-0.3356	-184.448	-0.3967	-187.5	-0.7629	-191.071	-2.472	-187.744	-0.4577	-178.589	-0.6104	-188.751	-1.3122	-176.117	1.4649	-174.774	-2.0447		74.4	-0.697529	1.52444	0.407424
74.5	-183.655	0.4883	-186.127	-0.7019	-179.169	-4.4861	-187.347	1.1597	-164.52	-0.1526	-168.884	-0.2136	-184.509	-0.4578	-187.5	-0.7629	-191.162	-2.5635	-187.927	-0.6408	-178.528	-0.5493	-188.873	-1.4343	-176.056	1.5259	-174.53	-1.8005		74.5	-0.756386	1.51818	0.40575
74.6	-183.441	0.7019	-185.7	-0.2747	-179.291	-4.6082	-187.347	1.1597	-164.49	-0.122	-168.884	-0.2136	-184.509	-0.4578	-187.5	-0.7629	-191.132	-2.533	-187.866	-0.5798	-178.528	-0.5493	-188.599	-1.1596	-176.148	1.4343	-174.988	-2.2583		74.6	-0.730236	1.57116	0.41991
74.7	-183.838	0.3052	-185.242	0.1831	-179.23	-4.5471	-187.47	1.0376	-164.307	0.0611	-168.945	-0.2746	-184.418	-0.3662	-187.47	-0.7324	-191.193	-2.594	-187.958	-0.6714	-178.406	-0.4273	-188.599	-1.1596	-176.148	1.4343	-174.866	-2.1362		74.7	-0.70625	1.54356	0.412533
74.8	-183.441	0.7019	-185.333	0.0915	-179.291	-4.6082	-187.897	0.6104	-164.368	0	-168.976	-0.3051	-184.54	-0.4883	-187.53	-0.7934	-191.254	-2.6551	-187.836	-0.5493	-178.497	-0.5188	-188.538	-1.0986	-175.751	1.8311	-174.896	-2.1667		74.8	-0.710614	1.59024	0.425011
74.9	-183.594	0.5493	-185.364	0.061	-179.26	-4.5777	-187.744	0.763	-164.368	0	-168.976	-0.3051	-184.448	-0.3967	-187.439	-0.7019	-191.254	-2.6551	-188.049	-0.7629	-178.467	-0.4883	-188.66	-1.2207	-175.934	1.648	-174.835	-2.1057		74.9	-0.728057	1.56094	0.41718
75	-183.411	0.7325	-185.455	-0.0305	-179.321	-4.6387	-187.775	0.7324	-164.368	0	-169.098	-0.4272	-184.296	-0.2442	-187.622	-0.885	-191.376	-2.7771	-187.988	-0.7019	-178.497	-0.5188	-188.843	-1.4038	-175.964	1.6174	-175.201	-2.4719		75	-0.786914	1.62003	0.432972
75.1	-183.167	0.9766	-185.7	-0.2747	-179.26	-4.5777	-187.958	0.5493	-164.337	0.0305	-169.098	-0.4272	-184.357	-0.3052	-187.622	-0.885	-191.223	-2.6245	-187.958	-0.6714	-178.406	-0.4273	-188.751	-1.3122	-176.148	1.4343	-174.591	-1.8616		75.1	-0.74115	1.52975	0.408843
75.2	-183.258	0.885	-185.577	-0.1526	-179.26	-4.5777	-187.866	0.6409	-164.429	-0.061	-169.098	-0.4272	-184.509	-0.4578	-187.408	-0.6713	-191.193	-2.594	-188.049	-0.7629	-178.558	-0.5798	-188.965	-1.5258	-176.117	1.4649	-174.866	-2.1362		75.2	-0.782536	1.54746	0.413577
75.3	-183.624	0.5188	-185.303	0.1221	-179.413	-4.7302	-187.836	0.6714	-164.398	-0.0305	-169.098	-0.4272	-184.509	-0.4578	-187.408	-0.6713	-191.193	-2.594	-187.988	-0.7019	-178.009	-0.0305	-188.995	-1.5564	-176.025	1.5564	-174.774	-2.0447		75.3	-0.741129	1.58142	0.422652
75.4	-183.563	0.5799	-185.486	-0.061	-179.352	-4.6692	-188.08	0.4273	-164.246	0.1221	-169.037	-0.3662	-184.57	-0.5188	-187.134	-0.3967	-191.345	-2.7466	-187.927	-0.6408	-177.826	0.1526	-188.995	-1.5564	-176.117	1.4649	-174.713	-1.9836		75.4	-0.728036	1.56794	0.41905
75.5	-183.38	0.763	-185.425	0	-179.443	-4.7608	-187.988	0.5188	-164.49	-0.122	-168.884	-0.2136	-184.54	-0.4883	-187.378	-0.6408	-191.284	-2.6856	-187.988	-0.7019	-177.826	0.1526	-188.995	-1.5564	-176.025	1.5564	-174.866	-2.1362		75.5	-0.736771	1.61157	0.43071
75.6	-183.35	0.7935	-185.547	-0.1221	-179.413	-4.7302	-187.927	0.5799	-164.368	0	-168.884	-0.2136	-184.357	-0.3052	-187.408	-0.6713	-191.62	-3.0213	-187.988	-0.7019	-177.734	0.2441	-188.934	-1.4953	-175.964	1.6174	-174.622	-1.8921		75.6	-0.708436	1.64156	0.438724
75.7	-183.35	0.7935	-185.516	-0.0916	-179.321	-4.6387	-187.653	0.8545	-164.337	0.0305	-168.915	-0.2441	-184.57	-0.5188	-187.378	-0.6408	-191.162	-2.5635	-188.171	-0.885	-177.948	0.0305	-188.965	-1.5258	-175.476	2.1057	-174.591	-1.8616		75.7	-0.653943	1.64603	0.43992
75.8	-183.289	0.8545	-185.883	-0.4578	-179.321	-4.6387	-187.775	0.7324	-164.459	-0.0915	-168.915	-0.2441	-184.54	-0.4883	-187.439	-0.7019	-191.284	-2.6856	-188.08	-0.7934	-177.856	0.1221	-188.69	-1.2512	-175.934	1.648	-174.896	-2.1667		75.8	-0.725871	1.59926	0.42742
75.9	-183.594	0.5493	-185.761	-0.3357	-178.772	-4.0894	-187.683	0.824	-164.337	0.0305	-168.884	-0.2136	-184.479	-0.4273	-187.47	-0.7324	-191.437	-2.8382	-188.08	-0.7934	-177.612	0.3662	-188.812	-1.3733	-175.903	1.6785	-174.805	-2.0752		75.9	-0.673571	1.5206	0.406399
76	-183.227	0.9156	-185.394	0.0305	-179.169	-4.4861	-187.622	0.885	-164.429	-0.061	-168.854	-0.1831	-184.601	-0.5493	-187.47	-0.7324	-191.528	-2.9297	-188.171	-0.885	-177.49	0.4883	-188.965	-1.5258	-175.903	1.6785	-174.713	-1.9836		76	-0.667007	1.64268	0.439025
76.1	-183.289	0.8545	-185.547	-0.1221	-178.986	-4.303	-187.805	0.7019	-164.429	-0.061	-168.945	-0.2746	-184.479	-0.4273	-187.592	-0.8545	-191.437	-2.8382	-188.11	-0.824	-177.46	0.5188	-188.873	-1.4343	-176.361	1.2207	-174.683	-1.9531		76.1	-0.699729	1.52558	0.407729
76.2	-183.258	0.885	-185.394	0.0305	-179.077	-4.3945	-187.805	0.7019	-164.551	-0.1831	-168.854	-0.1831	-184.54	-0.4883	-187.439	-0.7019	-191.101	-2.5025	-188.293	-1.0071	-177.49	0.4883	-188.843	-1.4038	-175.964	1.6174	-174.957	-2.2278		76.2	-0.669214	1.57338	0.420502
76.3	-183.441	0.7019	-185.425	0	-178.863	-4.1809	-187.958	0.5493	-164.52	-0.1526	-169.006	-0.3356	-184.54	-0.4883	-187.622	-0.885	-191.437	-2.8382	-188.263	-0.9765	-177.429	0.5493	-188.934	-1.4953	-175.995	1.5869	-174.774	-2.0447		76.3	-0.714979	1.53224	0.409508
76.4	-183.106	1.0376	-185.425	0	-178.986	-4.303	-187.897	0.6104	-164.398	-0.0305	-168.915	-0.2441	-184.204	-0.1526	-187.622	-0.885	-191.62	-3.0213	-188.049	-0.7629	-177.734	0.2441	-188.66	-1.2207	-176.544	1.0376	-174.713	-1.9836		76.4	-0.691	1.52967	0.408821
76.5	-183.594	0.5493	-185.608	-0.1831	-179.016	-4.3335	-188.049	0.4578	-164.246	0.1221	-168.884	-0.2136	-183.594	0.4577	-187.47	-0.7324	-191.528	-2.9297	-188.232	-0.946	-177.582	0.3967	-188.812	-1.3733	-176.148	1.4343	-175.018	-2.2888		76.5	-0.684464	1.57843	0.421854
76.6	-183.227	0.9156	-185.608	-0.1831	-179.169	-4.4861	-188.08	0.4273	-164.154	0.2136	-169.067	-0.3967	-183.472	0.5798	-187.317	-0.5798	-191.498	-2.8992	-188.202	-0.9155	-177.399	0.5798	-189.148	-1.7089	-176.575	1.0071	-174.988	-2.2583		76.6	-0.693171	1.61584	0.431852
76.7	-183.563	0.5799	-185.638	-0.2136	-179.199	-4.5166	-188.11	0.3967	-164.276	0.0916	-169.006	-0.3356	-183.289	0.7629	-187.286	-0.5493	-191.773	-3.1739	-188.385	-1.0986	-177.46	0.5188	-189.117	-1.6784	-176.361	1.2207	-174.713	-1.9836		76.7	-0.712786	1.63195	0.436157
76.8	-183.075	1.0681	-185.7	-0.2747	-179.138	-4.4556	-188.019	0.4883	-164.52	-0.1526	-168.915	-0.2441	-182.892	1.1597	-187.439	-0.7019	-191.742	-3.1433	-188.202	-0.9155	-177.429	0.5493	-188.934	-1.4953	-176.056	1.5259	-175.018	-2.2888		76.8	-0.634321	1.71907	0.45944
76.9	-183.441	0.7019	-185.394	0.0305	-179.199	-4.5166	-188.202	0.3052	-164.276	0.0916	-169.128	-0.4577	-182.709	1.3428	-187.347	-0.6103	-191.528	-2.9297	-188.202	-0.9155	-177.673	0.3052	-188.904	-1.4648	-175.934	1.648	-174.744	-2.0142		76.9	-0.605971	1.67956	0.448882
77	-183.075	1.0681	-185.791	-0.3662	-179.169	-4.4861	-188.171	0.3357	-164.368	0	-168.945	-0.2746	-182.8	1.2512	-187.5	-0.7629	-191.65	-3.0518	-188.08	-0.7934	-177.521	0.4577	-189.117	-1.6784	-175.934	1.648	-174.713	-1.9836		77	-0.616879	1.71033	0.457106
77.1	-183.258	0.885	-186.005	-0.5798	-178.528	-3.8452	-188.202	0.3052	-164.215	0.1526	-169.098	-0.4272	-183.044	1.0071	-187.592	-0.8545	-191.65	-3.0518	-188.232	-0.946	-177.551	0.4272	-189.117	-1.6784	-176.697	0.885	-174.713	-1.9836		77.1	-0.693171	1.49736	0.400188
77.2	-183.35	0.7935	-185.73	-0.3052	-178.711	-4.0283	-187.988	0.5188	-164.368	0	-168.945	-0.2746	-183.014	1.0376	-187.592	-0.8545	-191.773	-3.1739	-188.049	-0.7629	-177.155	0.824	-189.056	-1.6174	-176.025	1.5564	-174.805	-2.0752		77.2	-0.597264	1.63582	0.43719
77.3	-183.411	0.7325	-184.845	0.5798	-178.711	-4.0283	-188.019	0.4883	-164.368	0	-169.128	-0.4577	-183.227	0.824	-187.53	-0.7934	-191.803	-3.2044	-188.202	-0.9155	-177.399	0.5798	-188.965	-1.5258	-176.514	1.0681	-174.805	-2.0752		77.3	-0.623414	1.58437	0.423442
77.4	-183.227	0.9156	-185.12	0.3052	-178.711	-4.0283	-188.049	0.4578	-164.337	0.0305	-169.098	-0.4272	-183.167	0.885	-187.592	-0.8545	-191.956	-3.357	-188.324	-1.0376	-177.094	0.885	-189.117	-1.6784	-175.995	1.5869	-174.713	-1.9836		77.4	-0.5929	1.6766	0.44809
77.5	-183.197	0.9461	-185.394	0.0305	-178.925	-4.242	-188.08	0.4273	-164.215	0.1526	-169.037	-0.3662	-183.289	0.7629	-187.47	-0.7324	-191.894	-3.2959	-188.232	-0.946	-177.094	0.885	-189.209	-1.77	-176.178	1.4038	-175.14	-2.4109		77.5	-0.653943	1.70563	0.455848
77.6	-183.227	0.9156	-185.15	0.2747	-179.016	-4.3335	-187.958	0.5493	-164.307	0.0611	-169.281	-0.6103	-183.35	0.7019	-187.195	-0.4577	-191.864	-3.2654	-188.171	-0.885	-177.46	0.5188	-189.087	-1.6479	-176.056	1.5259	-174.652	-1.9226		77.6	-0.612507	1.67048	0.446453
77.7	-183.563	0.5799	-185.364	0.061	-178.528	-3.8452	-188.11	0.3967	-164.215	0.1526	-169.006	-0.3356	-183.441	0.6103	-187.439	-0.7019	-191.894	-3.2959	-188.232	-0.946	-177.734	0.2441	-189.087	-1.6479	-176.025	1.5564	-174.805	-2.0752		77.7	-0.660479	1.55511	0.41562
77.8	-183.258	0.885	-185.425	0	-178.345	-3.6621	-188.171	0.3357	-164.276	0.0916	-169.006	-0.3356	-183.472	0.5798	-187.347	-0.6103	-191.894	-3.2959	-188.263	-0.9765	-177.734	0.2441	-189.148	-1.7089	-175.964	1.6174	-174.652	-1.9226		77.8	-0.625593	1.53839	0.411151
77.9	-183.258	0.885	-185.455	-0.0305	-178.589	-3.9063	-188.11	0.3967	-164.398	-0.0305	-169.311	-0.6408	-183.624	0.4272	-187.256	-0.5188	-191.925	-3.3264	-188.416	-1.1291	-177.917	0.061	-189.453	-2.0141	-176.269	1.3123	-175.11	-2.3804		77.9	-0.778193	1.57808	0.421759
78	-183.106	1.0376	-185.211	0.2136	-178.65	-3.9673	-188.263	0.2442	-164.337	0.0305	-169.128	-0.4577	-183.441	0.6103	-187.317	-0.5798	-191.925	-3.3264	-188.263	-0.9765	-178.009	-0.0305	-189.209	-1.77	-178.223	-0.6409	-174.591	-1.8616		78	-0.819607	1.4535	0.388463
78.1	-183.35	0.7935	-185.12	0.3052	-178.589	-3.9063	-188.049	0.4578	-164.215	0.1526	-168.945	-0.2746	-183.594	0.4577	-187.53	-0.7934	-191.894	-3.2959	-188.355	-1.0681	-177.978	0	-189.179	-1.7395	-176.025	1.5564	-174.652	-1.9226		78.1	-0.662657	1.57211	0.420165
78.2	-183.197	0.9461	-184.998	0.4272	-178.803	-4.1199	-188.049	0.4578	-164.276	0.0916	-169.281	-0.6103	-183.685	0.3662	-187.5	-0.7629	-192.139	-3.5401	-188.293	-1.0071	-177.155	0.824	-189.331	-1.8921	-176.025	1.5564	-174.652	-1.9226		78.2	-0.656121	1.69286	0.452436
78.3	-183.502	0.6409	-185.455	-0.0305	-178.863	-4.1809	-188.202	0.3052	-164.276	0.0916	-169.098	-0.4272	-183.746	0.3052	-187.408	-0.6713	-192.017	-3.418	-188.446	-1.1596	-176.239	1.7395	-189.117	-1.6784	-175.995	1.5869	-174.805	-2.0752		78.3	-0.640843	1.72459	0.460917
78.4	-183.014	1.1292	-185.547	-0.1221	-178.925	-4.242	-187.836	0.6714	-164.276	0.0916	-169.128	-0.4577	-183.777	0.2746	-187.439	-0.7019	-192.047	-3.4485	-188.477	-1.1902	-175.72	2.2583	-189.606	-2.1667	-175.964	1.6174	-174.622	-1.8921		78.4	-0.584193	1.8614	0.497481
78.5	-183.258	0.885	-185.638	-0.2136	-179.016	-4.3335	-187.408	1.0987	-164.246	0.1221	-169.22	-0.5493	-183.929	0.1221	-187.622	-0.885	-191.956	-3.357	-188.507	-1.2207	-175.69	2.2888	-189.026	-1.5869	-176.025	1.5564	-174.805	-2.0752		78.5	-0.582007	1.84876	0.494102
78.6	-183.136	1.0071	-185.73	-0.3052	-179.138	-4.4556	-187.47	1.0376	-164.337	0.0305	-169.342	-0.6713	-183.929	0.1221	-187.805	-1.0681	-192.017	-3.418	-188.385	-1.0986	-175.903	2.0752	-189.331	-1.8921	-175.781	1.8005	-174.713	-1.9836		78.6	-0.629964	1.8819	0.50296
78.7	-184.54	-0.3967	-185.516	-0.0916	-179.199	-4.5166	-187.439	1.0681	-164.307	0.0611	-169.311	-0.6408	-183.99	0.061	-187.5	-0.7629	-192.017	-3.418	-188.568	-1.2817	-175.812	2.1667	-189.27	-1.831	-177.032	0.5493	-174.805	-2.0752		78.7	-0.79345	1.75134	0.468064
78.8	-183.35	0.7935	-185.486	-0.061	-179.26	-4.5777	-187.5	1.0071	-164.337	0.0305	-169.342	-0.6713	-184.021	0.0305	-187.47	-0.7324	-192.047	-3.4485	-188.477	-1.1902	-175.995	1.9836	-189.484	-2.0446	-175.995	1.5869	-174.56	-1.831		78.8	-0.651757	1.85927	0.49691
78.9	-183.106	1.0376	-185.333	0.0915	-179.169	-4.4861	-187.47	1.0376	-164.246	0.1221	-169.037	-0.3662	-184.052	0	-187.378	-0.6408	-192.474	-3.8758	-188.446	-1.1596	-176.056	1.9226	-189.331	-1.8921	-176.056	1.5259	-174.957	-2.2278		78.9	-0.636507	1.92371	0.514134
79	-183.044	1.0987	-185.944	-0.5188	-179.26	-4.5777	-187.714	0.7935	-164.337	0.0305	-169.22	-0.5493	-184.265	-0.2136	-187.378	-0.6408	-192.261	-3.6621	-188.538	-1.2512	-175.995	1.9836	-189.453	-2.0141	-176.117	1.4649	-174.866	-2.1362		79	-0.728043	1.88264	0.503158
79.1	-183.411	0.7325	-185.608	-0.1831	-179.321	-4.6387	-187.256	1.2512	-164.398	-0.0305	-169.281	-0.6103	-184.357	-0.3052	-187.592	-0.8545	-192.108	-3.5096	-188.599	-1.3122	-176.392	1.5869	-189.209	-1.77	-176.025	1.5564	-175.14	-2.4109		79.1	-0.749857	1.85851	0.496709
79.2	-183.35	0.7935	-185.455	-0.0305	-179.382	-4.6997	-187.439	1.0681	-164.337	0.0305	-169.373	-0.7019	-184.357	-0.3052	-187.378	-0.6408	-192.078	-3.479	-188.629	-1.3428	-176.758	1.2207	-189.514	-2.0752	-175.903	1.6785	-174.713	-1.9836		79.2	-0.747671	1.82893	0.488803
79.3	-183.044	1.0987	-185.638	-0.2136	-179.199	-4.5166	-187.805	0.7019	-164.246	0.1221	-169.067	-0.3967	-184.448	-0.3967	-187.5	-0.7629	-192.23	-3.6316	-188.538	-1.2512	-176.483	1.4953	-189.545	-2.1057	-175.995	1.5869	-174.835	-2.1057		79.3	-0.741129	1.83435	0.490252
79.4	-183.258	0.885	-185.761	-0.3357	-179.169	-4.4861	-187.5	1.0071	-164.124	0.2442	-169.22	-0.5493	-184.204	-0.1526	-187.53	-0.7934	-192.291	-3.6927	-188.629	-1.3428	-176.819	1.1597	-189.758	-2.3193	-175.995	1.5869	-174.683	-1.9531		79.4	-0.767293	1.82511	0.48778
79.5	-183.106	1.0376	-185.608	-0.1831	-179.108	-4.4251	-187.317	1.1902	-164.459	-0.0915	-169.311	-0.6408	-184.357	-0.3052	-187.317	-0.5798	-192.352	-3.7537	-188.629	-1.3428	-177.063	0.9155	-189.636	-2.1972	-175.964	1.6174	-175.415	-2.6855		79.5	-0.817429	1.86029	0.497184
79.6	-183.441	0.7019	-185.608	-0.1831	-179.352	-4.6692	-187.256	1.2512	-164.429	-0.061	-169.128	-0.4577	-184.296	-0.2442	-187.592	-0.8545	-192.291	-3.6927	-188.782	-1.4953	-177.002	0.9765	-189.758	-2.3193	-176.025	1.5564	-175.751	-3.0212		79.6	-0.893729	1.91087	0.5107
79.7	-183.227	0.9156	-185.608	-0.1831	-179.199	-4.5166	-187.378	1.1292	-164.246	0.1221	-169.128	-0.4577	-184.54	-0.4883	-187.53	-0.7934	-192.291	-3.6927	-188.69	-1.4038	-177.063	0.9155	-189.453	-2.0141	-175.964	1.6174	-175.018	-2.2888		79.7	-0.795621	1.82151	0.486819
79.8	-183.075	1.0681	-185.486	-0.061	-179.169	-4.4861	-186.951	1.5564	-164.185	0.1831	-169.281	-0.6103	-184.418	-0.3662	-187.53	-0.7934	-192.291	-3.6927	-188.69	-1.4038	-177.155	0.824	-189.819	-2.3803	-176.056	1.5259	-174.835	-2.1057		79.8	-0.767286	1.8674	0.499083
79.9	-183.289	0.8545	-185.669	-0.2441	-179.291	-4.6082	-187.134	1.3733	-164.246	0.1221	-169.067	-0.3967	-184.357	-0.3052	-187.47	-0.7324	-192.261	-3.6621	-188.538	-1.2512	-177.124	0.8545	-189.362	-1.9226	-175.873	1.709	-175.201	-2.4719		79.9	-0.762929	1.86048	0.497235
80	-183.044	1.0987	-185.883	-0.4578	-179.291	-4.6082	-187.47	1.0376	-164.154	0.2136	-169.159	-0.4882	-184.174	-0.1221	-187.347	-0.6103	-192.291	-3.6927	-188.751	-1.4648	-177.368	0.6103	-189.636	-2.1972	-176.178	1.4038	-175.385	-2.655		80	-0.852307	1.84457	0.492982
80.1	-183.136	1.0071	-185.7	-0.2747	-179.291	-4.6082	-187.47	1.0376	-164.185	0.1831	-168.762	-0.0915	-184.326	-0.2747	-187.439	-0.7019	-192.413	-3.8147	-188.69	-1.4038	-177.307	0.6714	-189.728	-2.2888	-176.025	1.5564	-174.957	-2.2278		80.1	-0.802179	1.85224	0.495033
80.2	-183.106	1.0376	-185.486	-0.061	-179.321	-4.6387	-187.53	0.9766	-164.215	0.1526	-168.549	0.1221	-184.265	-0.2136	-187.408	-0.6713	-192.444	-3.8452	-188.69	-1.4038	-177.368	0.6103	-189.667	-2.2277	-176.269	1.3123	-175.049	-2.3193		80.2	-0.797793	1.84741	0.493741
80.3	-183.197	0.9461	-185.455	-0.0305	-179.504	-4.8218	-187.714	0.7935	-164.215	0.1526	-168.335	0.3357	-184.418	-0.3662	-187.286	-0.5493	-192.566	-3.9673	-188.66	-1.3733	-177.277	0.7019	-189.453	-2.0141	-176.148	1.4343	-174.957	-2.2278		80.3	-0.784729	1.87947	0.502308
80.4	-183.38	0.763	-185.394	0.0305	-179.413	-4.7302	-187.683	0.824	-164.154	0.2136	-168.06	0.6104	-184.387	-0.3357	-187.347	-0.6103	-192.474	-3.8758	-188.751	-1.4648	-177.521	0.4577	-189.392	-1.9531	-176.117	1.4649	-175.018	-2.2888		80.4	-0.778186	1.85303	0.495243
80.5	-183.106	1.0376	-185.547	-0.1221	-179.382	-4.6997	-187.744	0.763	-164.093	0.2747	-168.121	0.5494	-184.326	-0.2747	-187.439	-0.7019	-192.383	-3.7842	-188.66	-1.3733	-177.612	0.3662	-190.765	-3.3264	-176.178	1.4038	-175.171	-2.4414		80.5	-0.880643	1.94511	0.519854
80.6	-183.197	0.9461	-185.547	-0.1221	-179.077	-4.3945	-187.805	0.7019	-164.276	0.0916	-168.06	0.6104	-184.387	-0.3357	-187.286	-0.5493	-192.474	-3.8758	-188.904	-1.6174	-177.612	0.3662	-189.728	-2.2888	-176.239	1.3428	-174.988	-2.2583		80.6	-0.813064	1.80103	0.481346
80.7	-183.167	0.9766	-185.394	0.0305	-179.077	-4.3945	-187.53	0.9766	-164.215	0.1526	-168.121	0.5494	-184.296	-0.2442	-187.378	-0.6408	-192.413	-3.8147	-188.751	-1.4648	-177.612	0.3662	-190.064	-2.6245	-176.148	1.4343	-175.293	-2.5635		80.7	-0.804343	1.86684	0.498935
80.8	-183.014	1.1292	-185.638	-0.2136	-179.23	-4.5471	-187.653	0.8545	-164.154	0.2136	-168.152	0.5188	-184.448	-0.3967	-187.439	-0.7019	-192.535	-3.9368	-188.232	-0.946	-177.704	0.2746	-189.819	-2.3803	-176.148	1.4343	-175.385	-2.655		80.8	-0.810886	1.87549	0.501246
80.9	-183.35	0.7935	-185.669	-0.2441	-179.138	-4.4556	-187.653	0.8545	-164.001	0.3662	-168.274	0.3968	-184.418	-0.3662	-187.347	-0.6103	-192.291	-3.6927	-189.27	-1.9836	-177.856	0.1221	-189.941	-2.5024	-176.208	1.3733	-175.232	-2.5024		80.9	-0.88935	1.81854	0.486026
81	-183.075	1.0681	-185.883	-0.4578	-179.169	-4.4861	-187.744	0.763	-164.062	0.3052	-168.304	0.3663	-184.54	-0.4883	-187.408	-0.6713	-192.352	-3.7537	-189.087	-1.8005	-177.826	0.1526	-189.911	-2.4719	-176.148	1.4343	-175.201	-2.4719		81	-0.893714	1.82767	0.488466
81.1	-183.136	1.0071	-185.089	0.3357	-179.474	-4.7913	-187.897	0.6104	-164.185	0.1831	-168.427	0.2442	-184.387	-0.3357	-187.439	-0.7019	-192.413	-3.8147	-189.117	-1.831	-177.978	0	-190.033	-2.594	-176.056	1.5259	-176.331	-3.6011		81.1	-0.983093	1.9914	0.532223
81.2	-183.044	1.0987	-184.936	0.4883	-179.413	-4.7302	-187.714	0.7935	-164.215	0.1526	-168.64	0.0306	-184.509	-0.4578	-187.286	-0.5493	-192.566	-3.9673	-189.117	-1.831	-177.948	0.0305	-190.002	-2.5634	-176.117	1.4649	-175.049	-2.3193		81.2	-0.8828	1.90675	0.5096
81.3	-183.106	1.0376	-185.638	-0.2136	-179.352	-4.6692	-187.775	0.7324	-164.124	0.2442	-168.64	0.0306	-184.54	-0.4883	-187.439	-0.7019	-192.566	-3.9673	-189.148	-1.8615	-177.917	0.061	-190.002	-2.5634	-176.269	1.3123	-175.812	-3.0823		81.3	-1.00924	1.90129	0.508142
81.4	-183.411	0.7325	-186.035	-0.6104	-179.474	-4.7913	-187.683	0.824	-164.215	0.1526	-168.823	-0.1525	-184.479	-0.4273	-187.53	-0.7934	-192.566	-3.9673	-189.056	-1.77	-177.765	0.2136	-190.033	-2.594	-176.361	1.2207	-175.232	-2.5024		81.4	-1.03323	1.83673	0.490886
81.5	-182.587	1.5564	-185.455	-0.0305	-179.565	-4.8828	-187.378	1.1292	-164.001	0.3662	-168.671	0	-184.57	-0.5188	-187.439	-0.7019	-192.566	-3.9673	-189.087	-1.8005	-177.887	0.0915	-189.911	-2.4719	-176.605	0.9766	-175.232	-2.5024		81.5	-0.911157	1.944	0.519556
81.6	-183.197	0.9461	-185.333	0.0915	-179.657	-4.9744	-187.286	1.2207	-163.971	0.3968	-168.64	0.0306	-184.479	-0.4273	-187.408	-0.6713	-192.566	-3.9673	-189.331	-2.0447	-178.009	-0.0305	-189.728	-2.2888	-176.178	1.4038	-175.11	-2.3804		81.6	-0.9068	1.9457	0.52001
81.7	-183.289	0.8545	-185.638	-0.2136	-179.504	-4.8218	-186.645	1.8616	-164.185	0.1831	-168.823	-0.1525	-184.387	-0.3357	-187.47	-0.7324	-192.627	-4.0284	-189.239	-1.9531	-177.734	0.2441	-190.064	-2.6245	-176.148	1.4343	-175.11	-2.3804		81.7	-0.904629	1.98947	0.531708
81.8	-182.892	1.2513	-185.608	-0.1831	-179.565	-4.8828	-186.645	1.8616	-164.154	0.2136	-168.793	-0.122	-184.509	-0.4578	-187.408	-0.6713	-192.749	-4.1504	-189.179	-1.8921	-178.009	-0.0305	-189.819	-2.3803	-176.392	1.1902	-175.14	-2.4109		81.8	-0.904607	1.99755	0.533867
81.9	-183.35	0.7935	-185.913	-0.4883	-179.626	-4.9439	-186.523	1.9837	-163.91	0.4578	-168.64	0.0306	-184.601	-0.5493	-187.653	-0.9155	-192.657	-4.0589	-189.331	-2.0447	-177.948	0.0305	-189.819	-2.3803	-176.331	1.2512	-175.14	-2.4109		81.9	-0.946036	1.9955	0.533319
82	-182.831	1.3123	-185.7	-0.2747	-179.657	-4.9744	-186.371	2.1363	-164.062	0.3052	-168.427	0.2442	-184.631	-0.5798	-187.347	-0.6103	-192.535	-3.9368	-189.179	-1.8921	-178.162	-0.1831	-189.88	-2.4414	-176.208	1.3733	-175.11	-2.3804		82	-0.850121	2.04703	0.547091
82.1	-183.044	1.0987	-185.577	-0.1526	-179.565	-4.8828	-186.279	2.2278	-164.215	0.1526	-168.121	0.5494	-184.631	-0.5798	-187.622	-0.885	-192.657	-4.0589	-189.087	-1.8005	-177.978	0	-189.728	-2.2888	-176.208	1.3733	-175.171	-2.4414		82.1	-0.834857	2.04795	0.547338
82.2	-182.953	1.1902	-185.181	0.2441	-179.382	-4.6997	-186.157	2.3499	-164.246	0.1221	-167.602	1.0682	-184.662	-0.6104	-187.775	-1.0376	-192.657	-4.0589	-188.995	-1.709	-178.009	-0.0305	-189.575	-2.1362	-176.575	1.0071	-175.201	-2.4719		82.2	-0.769471	2.04724	0.547148
82.3	-183.106	1.0376	-185.486	-0.061	-179.413	-4.7302	-186.249	2.2583	-164.124	0.2442	-167.877	0.7935	-184.509	-0.4578	-187.53	-0.7934	-192.535	-3.9368	-189.087	-1.8005	-178.253	-0.2747	-189.545	-2.1057	-176.697	0.885	-175.11	-2.3804		82.3	-0.808707	1.97341	0.527416
82.4	-183.075	1.0681	-185.577	-0.1526	-179.291	-4.6082	-186.249	2.2583	-164.124	0.2442	-167.816	0.8545	-184.662	-0.6104	-187.622	-0.885	-192.596	-3.9978	-188.995	-1.709	-178.162	-0.1831	-189.819	-2.3803	-176.361	1.2207	-175.323	-2.594		82.4	-0.819614	2.01651	0.538934
82.5	-183.289	0.8545	-185.761	-0.3357	-179.474	-4.7913	-186.371	2.1363	-164.185	0.1831	-168.06	0.6104	-184.54	-0.4883	-187.347	-0.6103	-192.78	-4.1809	-188.995	-1.709	-177.917	0.061	-189.636	-2.1972	-176.392	1.1902	-175.293	-2.5635		82.5	-0.845764	2.01124	0.537525
82.6	-183.044	1.0987	-185.638	-0.2136	-179.474	-4.7913	-186.462	2.0447	-164.337	0.0305	-168.121	0.5494	-184.631	-0.5798	-187.744	-1.007	-192.81	-4.2115	-189.056	-1.77	-178.131	-0.1526	-189.667	-2.2277	-175.873	1.709	-175.201	-2.4719		82.6	-0.85665	2.05044	0.548002
82.7	-183.227	0.9156	-185.669	-0.2441	-179.504	-4.8218	-186.554	1.9531	-164.398	-0.0305	-168.121	0.5494	-184.753	-0.7019	-187.5	-0.7629	-192.688	-4.0894	-188.995	-1.709	-178.162	-0.1831	-189.514	-2.0752	-176.361	1.2207	-175.385	-2.655		82.7	-0.902436	1.97019	0.526554
82.8	-183.38	0.763	-185.364	0.061	-179.565	-4.8828	-186.462	2.0447	-164.246	0.1221	-168.396	0.2747	-184.723	-0.6714	-187.408	-0.6713	-192.932	-4.3335	-189.056	-1.77	-178.192	-0.2136	-189.697	-2.2583	-176.331	1.2512	-176.605	-3.8757		82.8	-1.01142	2.12897	0.568992
82.9	-182.861	1.2818	-185.669	-0.2441	-179.443	-4.7608	-186.645	1.8616	-164.276	0.0916	-168.701	-0.0305	-184.662	-0.6104	-187.592	-0.8545	-192.963	-4.364	-188.995	-1.709	-178.192	-0.2136	-189.514	-2.0752	-176.269	1.3123	-175.201	-2.4719		82.9	-0.913336	1.98875	0.531515
83	-183.319	0.824	-185.577	-0.1526	-179.443	-4.7608	-186.768	1.7395	-164.215	0.1526	-168.549	0.1221	-184.753	-0.7019	-187.53	-0.7934	-192.902	-4.303	-189.117	-1.831	-178.162	-0.1831	-189.911	-2.4719	-176.514	1.0681	-175.476	-2.7466		83	-1.00271	1.96458	0.525056
83.1	-183.319	0.824	-185.364	0.061	-179.718	-5.0354	-186.798	1.709	-164.215	0.1526	-168.701	-0.0305	-184.815	-0.763	-187.53	-0.7934	-193.024	-4.4251	-189.179	-1.8921	-178.284	-0.3052	-189.911	-2.4719	-176.331	1.2512	-175.323	-2.594		83.1	-1.02234	2.02335	0.540763
83.2	-183.075	1.0681	-185.425	0	-179.565	-4.8828	-186.768	1.7395	-164.154	0.2136	-168.701	-0.0305	-184.845	-0.7935	-187.592	-0.8545	-192.841	-4.242	-189.148	-1.8615	-178.162	-0.1831	-189.575	-2.1362	-176.453	1.1292	-175.262	-2.533		83.2	-0.954764	1.969	0.526238
83.3	-183.258	0.885	-185.455	-0.0305	-179.626	-4.9439	-186.859	1.648	-164.185	0.1831	-168.671	0	-184.815	-0.763	-187.347	-0.6103	-192.932	-4.3335	-189.209	-1.9226	-178.223	-0.2442	-189.667	-2.2277	-177.094	0.4883	-175.446	-2.7161		83.3	-1.04196	1.93837	0.51805
83.4	-183.563	0.5799	-185.486	-0.061	-179.81	-5.127	-187.012	1.4954	-164.246	0.1221	-168.701	-0.0305	-184.784	-0.7324	-187.47	-0.7324	-192.81	-4.2115	-189.148	-1.8615	-178.284	-0.3052	-189.819	-2.3803	-176.514	1.0681	-175.446	-2.7161		83.4	-1.06374	1.95307	0.52198
83.5	-183.136	1.0071	-185.516	-0.0916	-179.688	-5.0049	-186.92	1.5869	-164.276	0.0916	-168.671	0	-184.845	-0.7935	-187.53	-0.7934	-192.749	-4.1504	-189.362	-2.0752	-178.284	-0.3052	-189.606	-2.1667	-176.3	1.2818	-175.537	-2.8076		83.5	-1.01579	1.98567	0.530692
83.6	-183.167	0.9766	-185.333	0.0915	-179.718	-5.0354	-186.92	1.5869	-164.276	0.0916	-168.427	0.2442	-184.753	-0.7019	-187.53	-0.7934	-192.841	-4.242	-189.362	-2.0752	-178.497	-0.5188	-189.758	-2.3193	-176.3	1.2818	-175.354	-2.6245		83.6	-1.00271	2.00826	0.536729
83.7	-182.922	1.2207	-185.028	0.3967	-179.779	-5.0965	-187.012	1.4954	-164.429	-0.061	-168.579	0.0916	-184.906	-0.8545	-187.653	-0.9155	-192.932	-4.3335	-189.484	-2.1972	-178.345	-0.3662	-189.88	-2.4414	-176.453	1.1292	-175.293	-2.5635		83.7	-1.03541	2.03768	0.544592
83.8	-182.953	1.1902	-185.608	-0.1831	-179.749	-5.0659	-187.012	1.4954	-164.307	0.0611	-168.579	0.0916	-184.875	-0.824	-187.5	-0.7629	-192.932	-4.3335	-189.209	-1.9226	-178.253	-0.2747	-189.88	-2.4414	-176.361	1.2207	-176.239	-3.5095		83.8	-1.0899	2.08125	0.556237
83.9	-183.289	0.8545	-185.669	-0.2441	-179.749	-5.0659	-187.134	1.3733	-164.246	0.1221	-168.732	-0.061	-184.906	-0.8545	-187.653	-0.9155	-192.963	-4.364	-189.27	-1.9836	-178.345	-0.3662	-189.728	-2.2888	-176.758	0.824	-175.476	-2.7466		83.9	-1.12259	1.93863	0.51812
84	-183.319	0.824	-185.486	-0.061	-179.932	-5.249	-187.012	1.4954	-164.124	0.2442	-168.823	-0.1525	-184.784	-0.7324	-187.53	-0.7934	-192.902	-4.303	-189.209	-1.9226	-178.223	-0.2442	-189.789	-2.3498	-176.392	1.1902	-175.232	-2.5024		84	-1.03975	2.00109	0.534813
84.1	-183.197	0.9461	-185.394	0.0305	-179.901	-5.2185	-186.92	1.5869	-163.818	0.5493	-168.945	-0.2746	-184.815	-0.763	-187.622	-0.885	-193.024	-4.4251	-189.331	-2.0447	-178.528	-0.5493	-189.728	-2.2888	-176.483	1.0986	-175.354	-2.6245		84.1	-1.06158	2.03828	0.544754
84.2	-182.77	1.3733	-185.638	-0.2136	-179.932	-5.249	-186.768	1.7395	-163.971	0.3968	-168.823	-0.1525	-184.906	-0.8545	-187.653	-0.9155	-193.054	-4.4556	-189.179	-1.8921	-178.314	-0.3357	-189.606	-2.1667	-176.361	1.2207	-175.232	-2.5024		84.2	-1.00052	2.07986	0.555866
84.3	-183.014	1.1292	-185.455	-0.0305	-179.81	-5.127	-186.707	1.8006	-164.124	0.2442	-169.098	-0.4272	-184.784	-0.7324	-187.622	-0.885	-192.932	-4.3335	-189.392	-2.1057	-178.558	-0.5798	-189.392	-1.9531	-176.331	1.2512	-175.415	-2.6855		84.3	-1.03104	2.03101	0.54281
84.4	-183.258	0.885	-185.516	-0.0916	-179.962	-5.2796	-186.951	1.5564	-163.94	0.4273	-169.006	-0.3356	-184.784	-0.7324	-187.805	-1.0681	-193.085	-4.4861	-189.423	-2.1362	-178.497	-0.5188	-189.484	-2.0446	-176.453	1.1292	-175.751	-3.0212		84.4	-1.12259	2.0561	0.549517
84.5	-182.861	1.2818	-185.577	-0.1526	-179.901	-5.2185	-186.768	1.7395	-163.818	0.5493	-168.884	-0.2136	-184.906	-0.8545	-187.622	-0.885	-192.932	-4.3335	-189.331	-2.0447	-178.467	-0.4883	-189.453	-2.0141	-176.483	1.0986	-175.69	-2.9602		84.5	-1.03541	2.07552	0.554706
84.6	-183.136	1.0071	-185.12	0.3052	-179.84	-5.1575	-186.92	1.5869	-163.696	0.6714	-168.854	-0.1831	-184.845	-0.7935	-187.775	-1.0376	-193.115	-4.5166	-189.392	-2.1057	-178.65	-0.6714	-189.606	-2.1667	-176.483	1.0986	-175.415	-2.6855		84.6	-1.04631	2.06597	0.552154
84.7	-183.441	0.7019	-185.425	0	-179.871	-5.188	-187.042	1.4649	-163.666	0.7019	-169.006	-0.3356	-184.906	-0.8545	-187.378	-0.6408	-193.115	-4.5166	-189.209	-1.9226	-178.803	-0.824	-189.575	-2.1362	-176.788	0.7935	-175.323	-2.594		84.7	-1.09644	1.98391	0.530221
84.8	-182.892	1.2513	-185.211	0.2136	-179.932	-5.249	-187.195	1.3123	-163.666	0.7019	-168.945	-0.2746	-184.906	-0.8545	-187.714	-0.9765	-193.146	-4.5472	-189.392	-2.1057	-178.528	-0.5493	-189.636	-2.1972	-176.453	1.1292	-175.629	-2.8992		84.8	-1.07464	2.09193	0.559093
84.9	-183.258	0.885	-185.394	0.0305	-179.688	-5.0049	-187.286	1.2207	-163.544	0.824	-169.311	-0.6408	-184.845	-0.7935	-187.897	-1.1596	-193.237	-4.6387	-189.423	-2.1362	-178.619	-0.6409	-189.972	-2.5329	-176.544	1.0376	-175.598	-2.8686		84.9	-1.17274	2.02571	0.541394
85	-183.38	0.763	-185.12	0.3052	-179.901	-5.2185	-187.225	1.2818	-163.849	0.5188	-169.128	-0.4577	-185.028	-0.9766	-187.622	-0.885	-193.237	-4.6387	-189.453	-2.1667	-178.65	-0.6714	-189.423	-1.9836	-176.392	1.1902	-175.415	-2.6855		85	-1.11605	2.02968	0.542455
85.1	-181.641	2.5025	-185.242	0.1831	-179.84	-5.1575	-187.286	1.2207	-163.666	0.7019	-169.128	-0.4577	-184.906	-0.8545	-187.744	-1.007	-193.115	-4.5166	-189.484	-2.1972	-178.558	-0.5798	-189.697	-2.2583	-176.605	0.9766	-175.293	-2.5635		85.1	-1.00052	2.16629	0.578965
85.2	-183.167	0.9766	-185.73	-0.3052	-179.871	-5.188	-187.378	1.1292	-163.818	0.5493	-169.373	-0.7019	-184.875	-0.824	-187.866	-1.1291	-193.115	-4.5166	-189.484	-2.1972	-178.68	-0.7019	-189.575	-2.1362	-176.483	1.0986	-175.69	-2.9602		85.2	-1.20761	1.99657	0.533607
85.3	-183.38	0.763	-185.516	-0.0916	-179.993	-5.3101	-187.225	1.2818	-163.696	0.6714	-169.464	-0.7934	-184.845	-0.7935	-187.53	-0.7934	-193.207	-4.6082	-189.545	-2.2583	-178.65	-0.6714	-189.667	-2.2277	-176.514	1.0681	-175.568	-2.8381		85.3	-1.18581	2.03864	0.544848
85.4	-183.014	1.1292	-184.815	0.6103	-180.145	-5.4627	-187.439	1.0681	-163.666	0.7019	-169.281	-0.6103	-184.967	-0.9155	-187.5	-0.7629	-193.115	-4.5166	-189.514	-2.2278	-178.589	-0.6104	-189.575	-2.1362	-176.483	1.0986	-175.323	-2.594		85.4	-1.08774	2.08631	0.557589
85.5	-183.227	0.9156	-185.028	0.3967	-179.901	-5.2185	-187.5	1.0071	-163.91	0.4578	-169.464	-0.7934	-184.936	-0.885	-187.805	-1.0681	-193.176	-4.5777	-189.392	-2.1057	-178.742	-0.763	-189.453	-2.0141	-176.514	1.0681	-175.171	-2.4414		85.5	-1.1444	1.97679	0.528319
85.6	-182.953	1.1902	-185.486	-0.061	-179.993	-5.3101	-186.829	1.6785	-163.727	0.6409	-169.495	-0.8239	-184.967	-0.9155	-187.744	-1.007	-193.085	-4.4861	-189.545	-2.2583	-178.68	-0.7019	-189.789	-2.3498	-176.514	1.0681	-175.568	-2.8381		85.6	-1.15529	2.09626	0.560249
85.7	-183.258	0.885	-185.669	-0.2441	-179.962	-5.2796	-186.798	1.709	-163.879	0.4883	-169.311	-0.6408	-184.998	-0.9461	-187.836	-1.0986	-193.329	-4.7303	-189.484	-2.1972	-178.833	-0.8545	-189.606	-2.1667	-176.361	1.2207	-175.537	-2.8076		85.7	-1.19018	2.08582	0.557459
85.8	-183.258	0.885	-185.394	0.0305	-179.871	-5.188	-186.737	1.77	-163.727	0.6409	-169.434	-0.7629	-185.059	-1.0071	-187.683	-0.946	-193.329	-4.7303	-189.514	-2.2278	-178.863	-0.885	-189.636	-2.1972	-176.239	1.3428	-176.331	-3.6011		85.8	-1.20544	2.16816	0.579465
85.9	-182.77	1.3733	-185.791	-0.3662	-179.962	-5.2796	-186.554	1.9531	-163.849	0.5188	-169.342	-0.6713	-184.815	-0.763	-187.714	-0.9765	-193.39	-4.7913	-189.453	-2.1667	-178.833	-0.8545	-189.606	-2.1667	-176.575	1.0071	-175.934	-3.2043		85.9	-1.17056	2.16864	0.579594
86	-183.197	0.9461	-185.364	0.061	-179.993	-5.3101	-186.554	1.9531	-163.91	0.4578	-169.311	-0.6408	-185.089	-1.0376	-187.744	-1.007	-193.329	-4.7303	-189.545	-2.2583	-179.047	-1.0681	-189.545	-2.1057	-176.575	1.0071	-175.751	-3.0212		86	-1.19671	2.1261	0.568225
86.1	-182.831	1.3123	-185.242	0.1831	-179.932	-5.249	-186.462	2.0447	-163.818	0.5493	-169.373	-0.7019	-185.028	-0.9766	-187.805	-1.0681	-193.451	-4.8523	-189.575	-2.2888	-179.016	-1.0376	-189.697	-2.2583	-176.697	0.885	-175.629	-2.8992		86.1	-1.16839	2.17352	0.580897
86.2	-183.075	1.0681	-185.364	0.061	-180.023	-5.3406	-186.371	2.1363	-163.696	0.6714	-169.311	-0.6408	-184.936	-0.885	-187.683	-0.946	-193.237	-4.6387	-189.606	-2.3193	-178.833	-0.8545	-189.606	-2.1667	-176.514	1.0681	-175.781	-3.0518		86.2	-1.13132	2.17728	0.581903
86.3	-183.044	1.0987	-185.394	0.0305	-179.901	-5.2185	-186.371	2.1363	-163.91	0.4578	-169.403	-0.7324	-184.936	-0.885	-187.714	-0.9765	-193.39	-4.7913	-189.575	-2.2888	-178.68	-0.7019	-189.484	-2.0446	-176.727	0.8545	-175.323	-2.594		86.3	-1.11823	2.11785	0.566018
86.4	-183.624	0.5188	-185.577	-0.1526	-179.993	-5.3101	-186.554	1.9531	-163.727	0.6409	-169.403	-0.7324	-185.15	-1.0986	-187.53	-0.7934	-193.39	-4.7913	-189.453	-2.1667	-178.589	-0.6104	-189.606	-2.1667	-176.483	1.0986	-175.568	-2.8381		86.4	-1.17492	2.10753	0.56326
86.5	-182.922	1.2207	-185.12	0.3052	-180.115	-5.4321	-186.432	2.0752	-163.727	0.6409	-169.403	-0.7324	-185.028	-0.9766	-187.836	-1.0986	-193.268	-4.6692	-189.758	-2.4719	-178.833	-0.8545	-189.362	-1.9226	-176.788	0.7935	-176.178	-3.4485		86.5	-1.18364	2.21449	0.591847
86.6	-183.075	1.0681	-185.364	0.061	-180.023	-5.3406	-186.462	2.0447	-163.849	0.5188	-169.464	-0.7934	-185.059	-1.0071	-187.805	-1.0681	-193.451	-4.8523	-189.636	-2.3498	-178.619	-0.6409	-189.545	-2.1057	-177.032	0.5493	-175.598	-2.8686		86.6	-1.1989	2.13433	0.570424
86.7	-183.35	0.7935	-185.333	0.0915	-179.993	-5.3101	-186.768	1.7395	-163.788	0.5799	-169.678	-1.007	-185.059	-1.0071	-187.927	-1.1901	-193.512	-4.9134	-189.575	-2.2888	-178.863	-0.885	-189.789	-2.3498	-176.514	1.0681	-175.598	-2.8686		86.7	-1.25339	2.125	0.567929
86.8	-183.106	1.0376	-185.425	0	-179.84	-5.1575	-186.615	1.8921	-163.879	0.4883	-169.434	-0.7629	-184.967	-0.9155	-188.11	-1.3733	-193.359	-4.7608	-189.606	-2.3193	-178.986	-1.0071	-189.636	-2.1972	-176.636	0.9461	-175.781	-3.0518		86.8	-1.22724	2.10878	0.563595
86.9	-182.922	1.2207	-185.486	-0.061	-179.688	-5.0049	-186.859	1.648	-163.91	0.4578	-169.617	-0.946	-184.906	-0.8545	-187.805	-1.0681	-193.542	-4.9439	-189.545	-2.2583	-178.925	-0.9461	-189.423	-1.9836	-176.758	0.824	-175.781	-3.0518		86.9	-1.21198	2.07613	0.554869
87	-183.441	0.7019	-185.577	-0.1526	-179.321	-4.6387	-187.103	1.4038	-163.971	0.3968	-169.647	-0.9765	-185.028	-0.9766	-188.263	-1.5258	-193.42	-4.8218	-189.453	-2.1667	-178.528	-0.5493	-189.514	-2.0752	-176.514	1.0681	-175.629	-2.8992		87	-1.22941	1.94808	0.520647
87.1	-183.289	0.8545	-185.089	0.3357	-179.504	-4.8218	-187.012	1.4954	-163.666	0.7019	-169.708	-1.0376	-184.936	-0.885	-187.653	-0.9155	-193.542	-4.9439	-189.606	-2.3193	-178.589	-0.6104	-189.667	-2.2277	-176.605	0.9766	-175.751	-3.0212		87.1	-1.17274	2.06627	0.552234
87.2	-182.953	1.1902	-185.303	0.1221	-179.504	-4.8218	-187.073	1.4343	-163.849	0.5188	-169.678	-1.007	-184.936	-0.885	-187.866	-1.1291	-193.573	-4.9744	-189.575	-2.2888	-178.803	-0.824	-189.697	-2.2583	-176.544	1.0376	-175.415	-2.6855		87.2	-1.18364	2.04782	0.547304
87.3	-183.136	1.0071	-185.455	-0.0305	-179.596	-4.9133	-187.256	1.2512	-163.849	0.5188	-169.495	-0.8239	-185.028	-0.9766	-187.714	-0.9765	-193.481	-4.8828	-189.636	-2.3498	-178.742	-0.763	-189.667	-2.2277	-176.361	1.2207	-175.812	-3.0823		87.3	-1.21633	2.05244	0.548539
87.4	-183.075	1.0681	-185.974	-0.5493	-179.565	-4.8828	-187.317	1.1902	-163.635	0.7324	-169.891	-1.2207	-185.059	-1.0071	-187.714	-0.9765	-193.573	-4.9744	-189.636	-2.3498	-178.65	-0.6714	-189.453	-2.0141	-176.208	1.3733	-175.568	-2.8381		87.4	-1.22287	2.04702	0.547089
87.5	-183.258	0.885	-185.364	0.061	-179.504	-4.8218	-187.225	1.2818	-163.971	0.3968	-169.647	-0.9765	-185.181	-1.1292	-187.439	-0.7019	-193.756	-5.1575	-189.606	-2.3193	-178.65	-0.6714	-189.453	-2.0141	-176.514	1.0681	-175.415	-2.6855		87.5	-1.19889	2.02437	0.541035
87.6	-182.922	1.2207	-184.662	0.7629	-179.565	-4.8828	-187.378	1.1292	-163.879	0.4883	-169.861	-1.1901	-185.181	-1.1292	-187.897	-1.1596	-193.542	-4.9439	-189.728	-2.4414	-178.68	-0.7019	-189.697	-2.2583	-176.514	1.0681	-176.514	-3.7842		87.6	-1.27301	2.15249	0.575277
87.7	-182.8	1.3428	-185.455	-0.0305	-179.596	-4.9133	-187.714	0.7935	-163.879	0.4883	-169.708	-1.0376	-184.998	-0.9461	-187.805	-1.0681	-193.603	-5.0049	-189.667	-2.3803	-178.711	-0.7324	-189.331	-1.8921	-176.331	1.2512	-175.659	-2.9297		87.7	-1.21851	2.04033	0.545301
87.8	-183.38	0.763	-185.638	-0.2136	-179.626	-4.9439	-187.622	0.885	-163.879	0.4883	-169.83	-1.1596	-185.15	-1.0986	-187.836	-1.0986	-193.939	-5.3406	-189.667	-2.3803	-178.711	-0.7324	-189.484	-2.0446	-176.392	1.1902	-176.453	-3.7231		87.8	-1.38634	2.09625	0.560247
87.9	-182.831	1.3123	-185.669	-0.2441	-179.779	-5.0965	-187.286	1.2207	-163.818	0.5493	-169.678	-1.007	-185.028	-0.9766	-187.775	-1.0376	-193.634	-5.0354	-189.606	-2.3193	-178.528	-0.5493	-189.27	-1.831	-176.788	0.7935	-175.354	-2.6245		87.9	-1.20325	2.04242	0.54586
88	-182.953	1.1902	-186.493	-1.0681	-179.718	-5.0354	-187.286	1.2207	-163.788	0.5799	-169.861	-1.1901	-185.028	-0.9766	-187.714	-0.9765	-193.634	-5.0354	-189.819	-2.5329	-178.742	-0.763	-189.423	-1.9836	-175.995	1.5869	-176.849	-4.1199		88	-1.36456	2.19745	0.587292
88.1	-183.197	0.9461	-185.7	-0.2747	-179.84	-5.1575	-187.195	1.3123	-163.91	0.4578	-169.891	-1.2207	-185.12	-1.0681	-187.683	-0.946	-193.817	-5.2185	-189.819	-2.5329	-178.803	-0.824	-189.362	-1.9226	-176.148	1.4343	-175.659	-2.9297		88.1	-1.28173	2.12481	0.567878
88.2	-183.411	0.7325	-185.425	0	-179.749	-5.0659	-187.103	1.4038	-163.849	0.5188	-169.739	-1.0681	-185.303	-1.2512	-187.653	-0.9155	-193.695	-5.0965	-189.819	-2.5329	-178.863	-0.885	-189.331	-1.8921	-176.239	1.3428	-175.964	-3.2349		88.2	-1.28173	2.11233	0.564545
88.3	-183.106	1.0376	-185.761	-0.3357	-179.932	-5.249	-187.164	1.3428	-163.788	0.5799	-169.861	-1.1901	-185.12	-1.0681	-187.653	-0.9155	-193.756	-5.1575	-189.819	-2.5329	-178.833	-0.8545	-189.362	-1.9226	-176.056	1.5259	-175.72	-2.9907		88.3	-1.26646	2.15792	0.576727
88.4	-183.197	0.9461	-185.242	0.1831	-179.779	-5.0965	-187.225	1.2818	-163.605	0.763	-169.891	-1.2207	-185.15	-1.0986	-187.744	-1.007	-193.848	-5.2491	-189.88	-2.594	-178.863	-0.885	-189.453	-2.0141	-176.025	1.5564	-175.842	-3.1128		88.4	-1.25339	2.18525	0.584033
88.5	-182.953	1.1902	-185.638	-0.2136	-179.901	-5.2185	-187.103	1.4038	-163.788	0.5799	-169.891	-1.2207	-185.394	-1.3428	-187.775	-1.0376	-193.726	-5.127	-189.911	-2.6245	-178.925	-0.9461	-189.575	-2.1362	-176.392	1.1902	-175.629	-2.8992		88.5	-1.31444	2.14185	0.572434
88.6	-182.953	1.1902	-185.516	-0.0916	-179.779	-5.0965	-187.073	1.4343	-163.818	0.5493	-169.983	-1.3122	-185.211	-1.1597	-187.622	-0.885	-194	-5.4016	-190.033	-2.7466	-178.68	-0.7019	-189.484	-2.0446	-175.995	1.5869	-175.415	-2.6855		88.6	-1.24032	2.2048	0.589258
88.7	-182.922	1.2207	-185.089	0.3357	-180.389	-5.7068	-187.012	1.4954	-163.818	0.5493	-169.952	-1.2817	-185.242	-1.1902	-188.263	-1.5258	-193.848	-5.2491	-190.002	-2.716	-179.016	-1.0376	-189.392	-1.9531	-176.483	1.0986	-175.537	-2.8076		88.7	-1.34059	2.25057	0.60149
88.8	-183.167	0.9766	-185.669	-0.2441	-180.267	-5.5847	-187.073	1.4343	-163.727	0.6409	-169.8	-1.1291	-185.12	-1.0681	-187.683	-0.946	-193.726	-5.127	-189.911	-2.6245	-179.108	-1.1292	-189.209	-1.77	-176.148	1.4343	-175.629	-2.8992		88.8	-1.28827	2.19773	0.587369
88.9	-182.892	1.2513	-185.638	-0.2136	-179.962	-5.2796	-187.164	1.3428	-163.788	0.5799	-169.983	-1.3122	-185.211	-1.1597	-187.714	-0.9765	-194.061	-5.4627	-189.911	-2.6245	-178.894	-0.9155	-189.575	-2.1362	-175.903	1.6785	-175.568	-2.8381		88.9	-1.29044	2.24182	0.599152
89	-183.044	1.0987	-185.455	-0.0305	-180.206	-5.5237	-187.103	1.4038	-163.788	0.5799	-169.983	-1.3122	-185.364	-1.3123	-187.775	-1.0376	-193.97	-5.3711	-190.125	-2.8381	-179.077	-1.0986	-189.392	-1.9531	-175.751	1.8311	-175.842	-3.1128		89	-1.33404	2.29714	0.613937
89.1	-183.167	0.9766	-185.7	-0.2747	-180.237	-5.5542	-187.408	1.0987	-163.605	0.763	-170.013	-1.3427	-185.303	-1.2512	-187.622	-0.885	-194.031	-5.4322	-190.094	-2.8076	-178.894	-0.9155	-189.392	-1.9531	-176.056	1.5259	-175.598	-2.8686		89.1	-1.35147	2.23349	0.596924
89.2	-182.953	1.1902	-185.394	0.0305	-180.237	-5.5542	-187.347	1.1597	-163.574	0.7935	-169.922	-1.2512	-185.242	-1.1902	-187.5	-0.7629	-193.909	-5.3101	-190.185	-2.8991	-179.23	-1.2512	-189.423	-1.9836	-175.934	1.648	-175.415	-2.6855		89.2	-1.29044	2.2621	0.604571
89.3	-183.014	1.1292	-185.211	0.2136	-180.298	-5.6153	-187.47	1.0376	-163.757	0.6104	-169.983	-1.3122	-185.211	-1.1597	-187.744	-1.007	-194	-5.4016	-190.216	-2.9297	-178.894	-0.9155	-189.514	-2.0752	-175.934	1.648	-175.629	-2.8992		89.3	-1.33404	2.27855	0.608968
89.4	-183.167	0.9766	-185.516	-0.0916	-180.206	-5.5237	-187.408	1.0987	-163.879	0.4883	-170.044	-1.3732	-185.211	-1.1597	-187.836	-1.0986	-193.817	-5.2185	-190.247	-2.9602	-178.803	-0.824	-189.453	-2.0141	-176.483	1.0986	-175.629	-2.8992		89.4	-1.3929	2.15795	0.576735
89.5	-182.953	1.1902	-185.73	-0.3052	-180.145	-5.4627	-187.439	1.0681	-163.879	0.4883	-170.075	-1.4038	-185.211	-1.1597	-187.53	-0.7934	-194.061	-5.4627	-190.185	-2.8991	-178.863	-0.885	-189.331	-1.8921	-175.842	1.7395	-175.842	-3.1128		89.5	-1.34931	2.2619	0.604519
89.6	-182.892	1.2513	-185.516	-0.0916	-180.267	-5.5847	-187.5	1.0071	-163.574	0.7935	-169.922	-1.2512	-185.12	-1.0681	-187.653	-0.9155	-193.939	-5.3406	-190.308	-3.0212	-179.108	-1.1292	-189.27	-1.831	-175.903	1.6785	-175.812	-3.0823		89.6	-1.3275	2.28499	0.610688
89.7	-182.953	1.1902	-185.486	-0.061	-180.206	-5.5237	-187.408	1.0987	-163.757	0.6104	-169.952	-1.2817	-185.303	-1.2512	-187.714	-0.9765	-194.031	-5.4322	-190.216	-2.9297	-178.986	-1.0071	-189.087	-1.6479	-175.964	1.6174	-175.72	-2.9907		89.7	-1.3275	2.25974	0.603941
89.8	-183.258	0.885	-185.547	-0.1221	-180.328	-5.6458	-187.5	1.0071	-163.818	0.5493	-169.922	-1.2512	-185.181	-1.1292	-187.622	-0.885	-193.787	-5.188	-190.491	-3.2043	-179.077	-1.0986	-189.484	-2.0446	-175.903	1.6785	-175.781	-3.0518		89.8	-1.39291	2.23867	0.59831
89.9	-182.739	1.4038	-185.73	-0.3052	-180.115	-5.4321	-187.439	1.0681	-163.879	0.4883	-170.013	-1.3427	-185.211	-1.1597	-187.775	-1.0376	-193.756	-5.1575	-190.277	-2.9907	-178.803	-0.824	-189.239	-1.8005	-176.269	1.3123	-175.598	-2.8686		89.9	-1.33186	2.17957	0.582515
90	-182.922	1.2207	-185.547	-0.1221	-180.206	-5.5237	-187.408	1.0987	-163.635	0.7324	-170.013	-1.3427	-185.394	-1.3428	-187.653	-0.9155	-193.909	-5.3101	-190.308	-3.0212	-179.077	-1.0986	-189.362	-1.9226	-175.995	1.5869	-175.72	-2.9907		90	-1.35366	2.25731	0.603292
90.1	-182.831	1.3123	-185.364	0.061	-180.45	-5.7678	-187.592	0.9155	-163.574	0.7935	-170.013	-1.3427	-185.333	-1.2818	-187.653	-0.9155	-193.848	-5.2491	-190.582	-3.2959	-179.108	-1.1292	-189.423	-1.9836	-176.148	1.4343	-175.751	-3.0212		90.1	-1.39073	2.29511	0.613395
90.2	-183.044	1.0987	-185.547	-0.1221	-180.328	-5.6458	-187.378	1.1292	-163.757	0.6104	-170.013	-1.3427	-185.12	-1.0681	-187.714	-0.9765	-194.031	-5.4322	-190.308	-3.0212	-178.925	-0.9461	-189.392	-1.9531	-175.873	1.709	-175.568	-2.8381		90.2	-1.34276	2.2824	0.609998
90.3	-182.8	1.3428	-185.7	-0.2747	-180.298	-5.6153	-187.317	1.1902	-163.727	0.6409	-170.044	-1.3732	-185.455	-1.4038	-187.714	-0.9765	-194.061	-5.4627	-190.582	-3.2959	-178.894	-0.9155	-189.117	-1.6784	-175.903	1.6785	-175.629	-2.8992		90.3	-1.3602	2.31595	0.618964
90.4	-183.197	0.9461	-185.608	-0.1831	-180.298	-5.6153	-187.286	1.2207	-163.757	0.6104	-169.891	-1.2207	-185.028	-0.9766	-187.744	-1.007	-194.031	-5.4322	-190.521	-3.2348	-179.077	-1.0986	-189.27	-1.831	-175.995	1.5869	-175.598	-2.8686		90.4	-1.36456	2.27007	0.606702
90.5	-182.77	1.3733	-185.638	-0.2136	-180.359	-5.6763	-187.317	1.1902	-163.757	0.6104	-170.166	-1.4953	-185.242	-1.1902	-187.622	-0.885	-194.092	-5.4932	-190.491	-3.2043	-178.925	-0.9461	-189.362	-1.9226	-175.842	1.7395	-175.537	-2.8076		90.5	-1.35149	2.33285	0.62348
90.6	-182.648	1.4954	-185.761	-0.3357	-180.237	-5.5542	-187.042	1.4649	-163.757	0.6104	-170.136	-1.4648	-185.364	-1.3123	-187.53	-0.7934	-194.031	-5.4322	-190.613	-3.3264	-179.169	-1.1902	-189.239	-1.8005	-175.873	1.709	-175.812	-3.0823		90.6	-1.35802	2.35418	0.629181
90.7	-183.136	1.0071	-185.577	-0.1526	-180.389	-5.7068	-187.286	1.2207	-163.818	0.5493	-169.952	-1.2817	-185.181	-1.1292	-187.683	-0.946	-194.061	-5.4627	-190.46	-3.1738	-178.986	-1.0071	-189.362	-1.9226	-176.117	1.4649	-176.331	-3.6011		90.7	-1.43869	2.31999	0.620045
90.8	-182.709	1.4344	-185.638	-0.2136	-180.115	-5.4321	-187.378	1.1292	-163.94	0.4273	-169.983	-1.3122	-185.333	-1.2818	-187.5	-0.7629	-194.183	-5.5847	-190.552	-3.2654	-178.986	-1.0071	-189.27	-1.831	-175.995	1.5869	-175.659	-2.9297		90.8	-1.36019	2.29437	0.613195
90.9	-182.587	1.5564	-185.638	-0.2136	-180.695	-6.012	-187.286	1.2207	-163.696	0.6714	-170.044	-1.3732	-185.333	-1.2818	-187.805	-1.0681	-194	-5.4016	-190.582	-3.2959	-179.047	-1.0681	-189.484	-2.0446	-176.392	1.1902	-175.842	-3.1128		90.9	-1.44521	2.36072	0.630929
91	-182.617	1.5259	-185.7	-0.2747	-180.695	-6.012	-187.439	1.0681	-163.879	0.4883	-170.196	-1.5258	-185.333	-1.2818	-187.683	-0.946	-194.183	-5.5847	-190.704	-3.4179	-179.016	-1.0376	-189.423	-1.9836	-176.117	1.4649	-175.69	-2.9602		91	-1.46265	2.37994	0.636065
91.1	-182.373	1.7701	-185.577	-0.1526	-180.603	-5.9204	-187.53	0.9766	-164.062	0.3052	-170.166	-1.4953	-185.242	-1.1902	-187.622	-0.885	-194.183	-5.5847	-190.704	-3.4179	-179.199	-1.2207	-189.331	-1.8921	-175.964	1.6174	-175.812	-3.0823		91.1	-1.44085	2.39684	0.640584
91.2	-182.281	1.8616	-185.638	-0.2136	-180.603	-5.9204	-187.592	0.9155	-163.696	0.6714	-170.075	-1.4038	-185.333	-1.2818	-187.714	-0.9765	-194.061	-5.4627	-190.491	-3.2043	-178.925	-0.9461	-189.453	-2.0141	-176.178	1.4038	-175.812	-3.0823		91.2	-1.40381	2.37553	0.634886
91.3	-182.22	1.9226	-185.486	-0.061	-180.45	-5.7678	-187.683	0.824	-163.666	0.7019	-170.136	-1.4648	-185.181	-1.1292	-187.53	-0.7934	-194.183	-5.5847	-190.674	-3.3874	-178.711	-0.7324	-189.728	-2.2888	-176.056	1.5259	-176.91	-4.1809		91.3	-1.45829	2.49096	0.665738
91.4	-182.19	1.9532	-186.005	-0.5798	-180.603	-5.9204	-187.653	0.8545	-163.666	0.7019	-170.013	-1.3427	-185.364	-1.3123	-187.47	-0.7324	-194.275	-5.6763	-190.796	-3.5095	-178.711	-0.7324	-189.575	-2.1362	-176.758	0.824	-175.69	-2.9602		91.4	-1.46919	2.37529	0.634822
91.5	-182.007	2.1363	-185.608	-0.1831	-180.512	-5.8289	-187.408	1.0987	-163.696	0.6714	-170.196	-1.5258	-185.303	-1.2512	-187.714	-0.9765	-193.848	-5.2491	-190.826	-3.54	-178.68	-0.7019	-189.575	-2.1362	-175.873	1.709	-175.629	-2.8992		91.5	-1.33404	2.42788	0.648879
91.6	-182.007	2.1363	-186.035	-0.6104	-180.572	-5.8899	-187.439	1.0681	-163.788	0.5799	-170.105	-1.4343	-185.364	-1.3123	-187.592	-0.8545	-194.031	-5.4322	-190.796	-3.5095	-178.803	-0.824	-189.606	-2.1667	-175.995	1.5869	-175.629	-2.8992		91.6	-1.39727	2.42429	0.647919
91.7	-182.312	1.8311	-185.15	0.2747	-180.542	-5.8594	-187.256	1.2512	-163.574	0.7935	-170.166	-1.4953	-185.364	-1.3123	-187.653	-0.9155	-193.939	-5.3406	-190.796	-3.5095	-178.711	-0.7324	-189.575	-2.1362	-176.025	1.5564	-175.964	-3.2349		91.7	-1.34494	2.45347	0.655716
91.8	-182.281	1.8616	-185.486	-0.061	-180.695	-6.012	-187.5	1.0071	-163.849	0.5188	-170.075	-1.4038	-185.333	-1.2818	-187.5	-0.7629	-193.97	-5.3711	-190.826	-3.54	-178.742	-0.763	-189.697	-2.2583	-176.025	1.5564	-175.629	-2.8992		91.8	-1.38637	2.41906	0.646522
91.9	-182.312	1.8311	-185.425	0	-180.756	-6.073	-187.5	1.0071	-163.818	0.5493	-170.136	-1.4648	-185.242	-1.1902	-187.439	-0.7019	-194.061	-5.4627	-190.735	-3.4485	-178.742	-0.763	-189.453	-2.0141	-176.361	1.2207	-175.842	-3.1128		91.9	-1.40163	2.41235	0.644729
92	-182.281	1.8616	-185.791	-0.3662	-181.274	-6.5918	-187.653	0.8545	-163.3	1.0681	-170.075	-1.4038	-185.364	-1.3123	-187.47	-0.7324	-193.848	-5.2491	-190.765	-3.479	-178.925	-0.9461	-189.423	-1.9836	-176.117	1.4649	-175.964	-3.2349		92	-1.43215	2.50436	0.669319
92.1	-182.159	1.9837	-185.577	-0.1526	-180.389	-5.7068	-187.653	0.8545	-163.757	0.6104	-170.166	-1.4953	-185.455	-1.4038	-187.592	-0.8545	-193.909	-5.3101	-190.826	-3.54	-178.894	-0.9155	-189.789	-2.3498	-176.178	1.4038	-175.934	-3.2043		92.1	-1.43431	2.37115	0.633717
92.2	-182.831	1.3123	-185.516	-0.0916	-180.817	-6.1341	-187.5	1.0071	-163.91	0.4578	-170.044	-1.3732	-185.425	-1.3733	-187.53	-0.7934	-194.061	-5.4627	-190.918	-3.6316	-178.894	-0.9155	-189.789	-2.3498	-175.781	1.8005	-175.537	-2.8076		92.2	-1.45394	2.41631	0.645787
92.3	-181.549	2.594	-185.669	-0.2441	-180.786	-6.1035	-187.347	1.1597	-163.727	0.6409	-170.136	-1.4648	-185.242	-1.1902	-187.47	-0.7324	-193.787	-5.188	-190.796	-3.5095	-178.863	-0.885	-189.606	-2.1667	-176.148	1.4343	-175.781	-3.0518		92.3	-1.33622	2.49583	0.667038
92.4	-182.098	2.0447	-185.516	-0.0916	-180.817	-6.1341	-187.225	1.2818	-163.544	0.824	-170.227	-1.5564	-185.394	-1.3428	-187.622	-0.885	-193.848	-5.2491	-190.979	-3.6926	-178.925	-0.9461	-189.545	-2.1057	-176.117	1.4649	-175.934	-3.2043		92.4	-1.39945	2.4909	0.665721
92.5	-182.281	1.8616	-185.333	0.0915	-180.908	-6.2256	-187.073	1.4343	-163.696	0.6714	-170.258	-1.5869	-185.303	-1.2512	-187.5	-0.7629	-193.97	-5.3711	-190.826	-3.54	-178.772	-0.7935	-189.819	-2.3803	-176.025	1.5564	-175.781	-3.0518		92.5	-1.38201	2.51271	0.67155
92.6	-182.007	2.1363	-185.73	-0.3052	-181	-6.3172	-187.286	1.2207	-163.788	0.5799	-170.166	-1.4953	-185.455	-1.4038	-187.622	-0.885	-194	-5.4016	-190.765	-3.479	-178.986	-1.0071	-189.575	-2.1362	-175.964	1.6174	-175.781	-3.0518		92.6	-1.42342	2.50848	0.670419
92.7	-182.587	1.5564	-185.638	-0.2136	-181.061	-6.3782	-187.225	1.2818	-163.666	0.7019	-170.319	-1.6479	-185.333	-1.2818	-187.653	-0.9155	-194.061	-5.4627	-190.918	-3.6316	-178.863	-0.885	-189.911	-2.4719	-175.995	1.5869	-175.903	-3.1738		92.7	-1.49536	2.50677	0.669964
92.8	-182.312	1.8311	-185.821	-0.3967	-181.213	-6.5308	-187.439	1.0681	-163.727	0.6409	-170.471	-1.8005	-185.486	-1.4343	-187.47	-0.7324	-194.214	-5.6153	-190.796	-3.5095	-178.833	-0.8545	-189.545	-2.1057	-176.239	1.3428	-176.117	-3.3874		92.8	-1.53459	2.52479	0.674778
92.9	-182.007	2.1363	-185.7	-0.2747	-181.183	-6.5003	-187.408	1.0987	-163.757	0.6104	-170.38	-1.7089	-185.455	-1.4038	-187.47	-0.7324	-194.153	-5.5542	-190.887	-3.6011	-178.833	-0.8545	-189.789	-2.3498	-175.995	1.5869	-175.781	-3.0518		92.9	-1.47137	2.56443	0.685372
93	-182.19	1.9532	-185.73	-0.3052	-181.122	-6.4392	-187.439	1.0681	-163.757	0.6104	-170.502	-1.831	-185.364	-1.3123	-187.53	-0.7934	-194.092	-5.4932	-190.887	-3.6011	-178.894	-0.9155	-189.758	-2.3193	-176.117	1.4649	-175.69	-2.9602		93	-1.49099	2.50746	0.670147
93.1	-182.526	1.6175	-185.638	-0.2136	-180.939	-6.2561	-187.592	0.9155	-163.849	0.5188	-170.136	-1.4648	-185.486	-1.4343	-187.683	-0.946	-194.122	-5.5237	-191.04	-3.7536	-178.833	-0.8545	-189.636	-2.1972	-176.208	1.3733	-175.934	-3.2043		93.1	-1.53021	2.4422	0.652704
93.2	-182.312	1.8311	-185.638	-0.2136	-180.847	-6.1646	-187.744	0.763	-163.94	0.4273	-170.288	-1.6174	-185.425	-1.3733	-187.622	-0.885	-194.031	-5.4322	-190.857	-3.5705	-178.65	-0.6714	-189.819	-2.3803	-176.422	1.1597	-175.812	-3.0823		93.2	-1.51496	2.39452	0.639963
93.3	-181.854	2.2889	-185.791	-0.3662	-181.091	-6.4087	-187.592	0.9155	-163.696	0.6714	-170.227	-1.5564	-185.394	-1.3428	-187.47	-0.7324	-194.061	-5.4627	-190.979	-3.6926	-178.833	-0.8545	-190.002	-2.5634	-176.056	1.5259	-176.056	-3.3264		93.3	-1.49317	2.56384	0.685215
93.4	-181.488	2.6551	-185.516	-0.0916	-181.122	-6.4392	-187.622	0.885	-163.696	0.6714	-170.288	-1.6174	-185.364	-1.3123	-187.378	-0.6408	-194.122	-5.5237	-190.979	-3.6926	-178.803	-0.824	-189.941	-2.5024	-175.964	1.6174	-175.934	-3.2043		93.4	-1.42996	2.62895	0.702617
93.5	-181.03	3.1128	-185.761	-0.3357	-180.969	-6.2866	-187.683	0.824	-163.757	0.6104	-170.38	-1.7089	-185.425	-1.3733	-187.53	-0.7934	-194.153	-5.5542	-191.132	-3.8452	-178.742	-0.763	-189.911	-2.4719	-175.934	1.648	-176.056	-3.3264		93.5	-1.44739	2.66876	0.713257
93.6	-180.481	3.6621	-185.73	-0.3052	-180.969	-6.2866	-187.653	0.8545	-163.666	0.7019	-170.227	-1.5564	-185.394	-1.3428	-187.378	-0.6408	-194.061	-5.4627	-191.101	-3.8147	-178.68	-0.7019	-190.125	-2.6855	-176.025	1.5564	-175.842	-3.1128		93.6	-1.36675	2.73076	0.729827
93.7	-179.932	4.2115	-185.608	-0.1831	-180.725	-6.0425	-187.744	0.763	-163.513	0.8545	-170.136	-1.4648	-185.425	-1.3733	-187.622	-0.885	-194.183	-5.5847	-191.223	-3.9367	-178.742	-0.763	-189.941	-2.5024	-175.873	1.709	-175.995	-3.2654		93.7	-1.31878	2.81719	0.752924
93.8	-179.932	4.2115	-185.608	-0.1831	-180.633	-5.9509	-187.622	0.885	-163.879	0.4883	-170.227	-1.5564	-185.455	-1.4038	-187.47	-0.7324	-194.061	-5.4627	-191.193	-3.9062	-178.742	-0.763	-189.758	-2.3193	-176.025	1.5564	-176.331	-3.6011		93.8	-1.33841	2.78052	0.743126
93.9	-179.718	4.4251	-185.608	-0.1831	-180.512	-5.8289	-187.683	0.824	-163.757	0.6104	-170.41	-1.7395	-185.364	-1.3123	-187.439	-0.7019	-194.061	-5.4627	-191.101	-3.8147	-178.772	-0.7935	-190.185	-2.7465	-175.812	1.77	-175.873	-3.1433		93.9	-1.29264	2.80206	0.748881
94	-179.657	4.4861	-185.425	0	-180.725	-6.0425	-187.53	0.9766	-163.544	0.824	-169.983	-1.3122	-185.394	-1.3428	-187.653	-0.9155	-193.97	-5.3711	-191.193	-3.9062	-178.68	-0.7019	-190.064	-2.6245	-176.208	1.3733	-176.025	-3.2959		94	-1.27519	2.82984	0.756307
94.1	-179.81	4.3335	-185.577	-0.1526	-180.633	-5.9509	-187.714	0.7935	-163.666	0.7019	-170.532	-1.8615	-185.425	-1.3733	-187.347	-0.6103	-193.787	-5.188	-190.979	-3.6926	-178.558	-0.5798	-190.277	-2.8381	-176.025	1.5564	-176.208	-3.479		94.1	-1.31006	2.78045	0.743106
94.2	-180.756	3.3875	-185.455	-0.0305	-180.695	-6.012	-187.683	0.824	-163.544	0.824	-170.288	-1.6174	-185.516	-1.4649	-187.5	-0.7629	-193.634	-5.0354	-191.284	-3.9978	-178.711	-0.7324	-190.369	-2.9297	-175.812	1.77	-175.995	-3.2654		94.2	-1.36021	2.66996	0.713576
94.3	-180.054	4.0894	-186.005	-0.5798	-180.847	-6.1646	-187.714	0.7935	-163.696	0.6714	-170.715	-2.0446	-185.394	-1.3428	-187.653	-0.9155	-193.573	-4.9744	-190.979	-3.6926	-177.49	0.4883	-190.369	-2.9297	-175.964	1.6174	-176.208	-3.479		94.3	-1.31879	2.78092	0.743233
94.4	-180.267	3.8758	-185.761	-0.3357	-181.091	-6.4087	-187.714	0.7935	-163.727	0.6409	-170.563	-1.892	-185.486	-1.4343	-187.47	-0.7324	-193.268	-4.6692	-191.132	-3.8452	-176.758	1.2207	-190.155	-2.716	-175.995	1.5869	-177.49	-4.7607		94.4	-1.33403	2.89749	0.774388
94.5	-180.42	3.7232	-185.761	-0.3357	-180.847	-6.1646	-187.592	0.9155	-163.666	0.7019	-170.38	-1.7089	-185.242	-1.1902	-187.592	-0.8545	-193.512	-4.9134	-191.132	-3.8452	-176.483	1.4953	-190.155	-2.716	-177.49	0.0916	-175.842	-3.1128		94.5	-1.27956	2.68458	0.717485
94.6	-180.603	3.5401	-185.425	0	-180.908	-6.2256	-187.378	1.1292	-163.727	0.6409	-170.166	-1.4953	-185.242	-1.1902	-187.286	-0.5493	-193.481	-4.8828	-191.132	-3.8452	-176.575	1.4038	-190.185	-2.7465	-175.934	1.648	-176.025	-3.2959		94.6	-1.13349	2.78269	0.743704
94.7	-180.512	3.6316	-185.577	-0.1526	-181.366	-6.6834	-187.408	1.0987	999.939	1164.31	-170.532	-1.8615	-185.394	-1.3428	-187.408	-0.6713	-193.481	-4.8828	-191.406	-4.1199	-176.636	1.3428	-190.369	-2.9297	-175.934	1.648	-175.812	-3.0823		94.7	81.8787	311.557	83.2671
94.8	-180.603	3.5401	-185.608	-0.1831	-180.756	-6.073	-187.683	0.824	-162.964	1.4038	-170.258	-1.5869	-185.425	-1.3733	-187.225	-0.4882	-193.695	-5.0965	-191.406	-4.1199	-176.575	1.4038	-190.338	-2.8991	-176.331	1.2512	-176.117	-3.3874		94.8	-1.19889	2.81452	0.752212
94.9	-180.603	3.5401	-185.425	0	-181.03	-6.3477	-187.653	0.8545	-163.361	1.0071	-170.471	-1.8005	-185.394	-1.3428	-187.408	-0.6713	-193.695	-5.0965	-191.193	-3.9062	-176.819	1.1597	-190.338	-2.8991	-175.995	1.5869	-176.239	-3.5095		94.9	-1.24466	2.83107	0.756634
95	-180.939	3.2044	-185.608	-0.1831	-181.305	-6.6223	-187.744	0.763	-163.574	0.7935	-170.105	-1.4343	-185.394	-1.3428	-187.408	-0.6713	-193.909	-5.3101	-191.315	-4.0283	-176.941	1.0376	-190.308	-2.8686	-175.995	1.5869	-176.392	-3.6621		95	-1.33839	2.83196	0.756874
95.1	-180.786	3.357	-185.73	-0.3052	-181	-6.3172	-187.775	0.7324	-163.574	0.7935	-170.227	-1.5564	-185.455	-1.4038	-187.256	-0.5188	-193.909	-5.3101	-191.315	-4.0283	-177.002	0.9765	-190.46	-3.0212	-175.964	1.6174	-176.178	-3.4485		95.1	-1.31662	2.79894	0.748048
95.2	-180.908	3.2349	-185.73	-0.3052	-181.885	-7.2022	-187.5	1.0071	-163.696	0.6714	-170.441	-1.77	-185.455	-1.4038	-187.347	-0.6103	-193.97	-5.3711	-191.376	-4.0893	-177.277	0.7019	-190.582	-3.1433	-175.934	1.648	-176.148	-3.418		95.2	-1.43214	2.92205	0.780951
95.3	-181.549	2.594	-185.974	-0.5493	-180.817	-6.1341	-187.744	0.763	-163.635	0.7324	-170.563	-1.892	-185.486	-1.4343	-187.195	-0.4577	-194.031	-5.4322	-191.406	-4.1199	-177.246	0.7324	-190.735	-3.2959	-175.964	1.6174	-176.849	-4.1199		95.3	-1.49972	2.7401	0.732322
95.4	-180.878	3.2654	-185.761	-0.3357	-180.908	-6.2256	-187.805	0.7019	-163.666	0.7019	-170.654	-1.9836	-185.455	-1.4038	-187.164	-0.4272	-193.939	-5.3406	-191.254	-3.9673	-177.338	0.6409	-190.521	-3.0822	-175.781	1.8005	-176.239	-3.5095		95.4	-1.36892	2.77492	0.741628
95.5	-180.939	3.2044	-185.577	-0.1526	-180.878	-6.1951	-187.897	0.6104	-163.544	0.824	-170.471	-1.8005	-185.425	-1.3733	-187.164	-0.4272	-194.031	-5.4322	-191.315	-4.0283	-177.49	0.4883	-190.582	-3.1433	-175.934	1.648	-176.239	-3.5095		95.5	-1.37764	2.76447	0.738834
95.6	-181	3.1433	-185.608	-0.1831	-181.213	-6.5308	-187.958	0.5493	-163.605	0.763	-170.41	-1.7395	-185.425	-1.3733	-187.073	-0.3357	-194	-5.4016	-191.315	-4.0283	-177.429	0.5493	-190.521	-3.0822	-175.903	1.6785	-176.3	-3.5705		95.6	-1.39726	2.7999	0.748306
95.7	-181.091	3.0518	-185.669	-0.2441	-180.969	-6.2866	-187.988	0.5188	-163.727	0.6409	-170.563	-1.892	-185.394	-1.3428	-187.164	-0.4272	-194.244	-5.6458	-191.345	-4.0588	-177.643	0.3357	-190.796	-3.3569	-175.873	1.709	-176.483	-3.7537		95.7	-1.48226	2.78901	0.745394
95.8	-181.091	3.0518	-185.73	-0.3052	-180.847	-6.1646	-188.232	0.2747	-163.574	0.7935	-170.502	-1.831	-185.364	-1.3123	-187.286	-0.5493	-194.214	-5.6153	-191.345	-4.0588	-177.551	0.4272	-190.643	-3.2043	-175.934	1.648	-176.453	-3.7231		95.8	-1.46919	2.74988	0.734936
95.9	-181.305	2.8382	-186.066	-0.6409	-180.695	-6.012	-188.019	0.4883	-163.544	0.824	-170.441	-1.77	-185.364	-1.3123	-187.195	-0.4577	-194.214	-5.6153	-191.345	-4.0588	-177.643	0.3357	-190.643	-3.2043	-176.727	0.8545	-176.178	-3.4485		95.9	-1.51279	2.62474	0.701492
96	-181.152	2.9908	-185.73	-0.3052	-180.878	-6.1951	-187.866	0.6409	-163.513	0.8545	-170.41	-1.7395	-185.333	-1.2818	-187.378	-0.6408	-194.275	-5.6763	-191.315	-4.0283	-177.734	0.2441	-190.948	-3.5095	-176.148	1.4343	-176.483	-3.7537		96	-1.49754	2.76255	0.738323
96.1	-181.091	3.0518	-185.7	-0.2747	-180.786	-6.1035	-187.988	0.5188	-163.696	0.6714	-170.41	-1.7395	-185.394	-1.3428	-187.592	-0.8545	-194.122	-5.5237	-191.345	-4.0588	-177.765	0.2136	-190.796	-3.3569	-176.178	1.4038	-176.056	-3.3264		96.1	-1.4801	2.68308	0.717084
96.2	-181.274	2.8687	-185.791	-0.3662	-180.878	-6.1951	-188.049	0.4578	-163.544	0.824	-170.654	-1.9836	-185.15	-1.0986	-187.653	-0.9155	-194.061	-5.4627	-191.376	-4.0893	-177.856	0.1221	-190.796	-3.3569	-175.934	1.648	-176.056	-3.3264		96.2	-1.49098	2.69068	0.719114
96.3	-181.274	2.8687	-185.883	-0.4578	-180.969	-6.2866	-188.11	0.3967	-163.605	0.763	-170.38	-1.7089	-185.12	-1.0681	-187.47	-0.7324	-194.183	-5.5847	-191.315	-4.0283	-177.673	0.3052	-190.735	-3.2959	-176.788	0.7935	-176.575	-3.8452		96.3	-1.56291	2.67304	0.714401
96.4	-181.305	2.8382	-185.7	-0.2747	-180.969	-6.2866	-187.897	0.6104	-163.605	0.763	-170.41	-1.7395	-185.242	-1.1902	-187.5	-0.7629	-194.275	-5.6763	-191.437	-4.1504	-177.856	0.1221	-190.979	-3.54	-176.025	1.5564	-176.361	-3.6316		96.4	-1.52586	2.75457	0.736189
96.5	-181.427	2.7161	-185.547	-0.1221	-181.03	-6.3477	-187.927	0.5799	-163.574	0.7935	-170.929	-2.2583	-185.333	-1.2818	-187.378	-0.6408	-194.214	-5.6153	-191.406	-4.1199	-177.887	0.0915	-190.979	-3.54	-175.964	1.6174	-176.392	-3.6621		96.5	-1.5564	2.75909	0.737398
96.6	-181.519	2.6245	-185.73	-0.3052	-181.366	-6.6834	-187.775	0.7324	-163.635	0.7324	-170.776	-2.1057	-185.333	-1.2818	-187.408	-0.6713	-194.244	-5.6458	-191.254	-3.9673	-177.734	0.2441	-191.071	-3.6316	-175.903	1.6785	-176.239	-3.5095		96.6	-1.55641	2.79192	0.746171
96.7	-181.549	2.594	-185.669	-0.2441	-181.427	-6.7444	-187.988	0.5188	-163.544	0.824	-171.845	-3.1738	-185.394	-1.3428	-187.317	-0.5798	-194.397	-5.7984	-191.315	-4.0283	-177.856	0.1221	-190.979	-3.54	-175.964	1.6174	-176.269	-3.54		96.7	-1.66538	2.83046	0.756473
96.8	-181.519	2.6245	-185.761	-0.3357	-181.305	-6.6223	-187.897	0.6104	-163.544	0.824	-170.502	-1.831	-185.333	-1.2818	-187.317	-0.5798	-194.061	-5.4627	-191.345	-4.0588	-177.917	0.061	-191.193	-3.7536	-175.934	1.648	-176.148	-3.418		96.8	-1.54113	2.75673	0.736768
96.9	-181.793	2.3499	-186.035	-0.6104	-180.847	-6.1646	-188.171	0.3357	-163.513	0.8545	-170.563	-1.892	-185.364	-1.3123	-187.103	-0.3662	-193.695	-5.0965	-191.254	-3.9673	-178.101	-0.1221	-191.132	-3.6926	-176.269	1.3123	-176.453	-3.7231		96.9	-1.57819	2.57583	0.688419
97	-181.427	2.7161	-185.944	-0.5188	-181.183	-6.5003	-187.958	0.5493	-163.605	0.763	-170.319	-1.6479	-185.333	-1.2818	-187.164	-0.4272	-193.756	-5.1575	-191.132	-3.8452	-178.04	-0.0611	-191.04	-3.601	-175.995	1.5869	-176.239	-3.5095		97	-1.49536	2.6777	0.715646
97.1	-181.61	2.533	-185.547	-0.1221	-180.939	-6.2561	-187.927	0.5799	-163.635	0.7324	-170.502	-1.831	-185.242	-1.1902	-187.47	-0.7324	-193.573	-4.9744	-191.345	-4.0588	-178.04	-0.0611	-191.162	-3.7231	-176.178	1.4038	-176.148	-3.418		97.1	-1.50844	2.61107	0.697837
97.2	-181.793	2.3499	-185.577	-0.1526	-181.122	-6.4392	-187.805	0.7019	-163.666	0.7019	-170.319	-1.6479	-185.15	-1.0986	-187.195	-0.4577	-193.665	-5.066	-191.406	-4.1199	-178.223	-0.2442	-191.162	-3.7231	-176.361	1.2207	-176.025	-3.2959		97.2	-1.51934	2.61241	0.698195
97.3	-181.58	2.5635	-185.974	-0.5493	-181.305	-6.6223	-187.805	0.7019	-163.635	0.7324	-170.441	-1.77	-185.12	-1.0681	-187.286	-0.5493	-193.695	-5.0965	-191.376	-4.0893	-178.131	-0.1526	-191.071	-3.6316	-176.148	1.4343	-176.3	-3.5705		97.3	-1.54767	2.68203	0.716803
97.4	-181.641	2.5025	-185.913	-0.4883	-181.488	-6.8054	-187.683	0.824	-163.605	0.763	-170.654	-1.9836	-185.181	-1.1292	-187.286	-0.5493	-193.726	-5.127	-191.406	-4.1199	-178.101	-0.1221	-191.132	-3.6926	-176.392	1.1902	-176.392	-3.6621		97.4	-1.59999	2.71017	0.724323
97.5	-181.976	2.1668	-185.547	-0.1221	-180.969	-6.2866	-187.683	0.824	-163.727	0.6409	-170.685	-2.0141	-185.059	-1.0071	-187.103	-0.3662	-193.817	-5.2185	-191.284	-3.9978	-178.314	-0.3357	-191.315	-3.8757	-176.148	1.4343	-176.3	-3.5705		97.5	-1.55202	2.63056	0.703046
97.6	-181.732	2.4109	-185.669	-0.2441	-181.213	-6.5308	-187.5	1.0071	-163.513	0.8545	-170.593	-1.9226	-185.059	-1.0071	-187.164	-0.4272	-193.634	-5.0354	-191.345	-4.0588	-178.223	-0.2442	-191.162	-3.7231	-176.025	1.5564	-176.239	-3.5095		97.6	-1.49099	2.69654	0.720681
97.7	-182.281	1.8616	-185.608	-0.1831	-180.969	-6.2866	-187.134	1.3733	-163.666	0.7019	-170.502	-1.831	-185.059	-1.0071	-187.408	-0.6713	-193.756	-5.1575	-191.162	-3.8757	-178.284	-0.3052	-191.376	-3.9367	-176.117	1.4649	-176.514	-3.7842		97.7	-1.54548	2.63782	0.704987
97.8	-181.854	2.2889	-185.944	-0.5188	-181.183	-6.5003	-187.256	1.2512	-163.422	0.9461	-170.41	-1.7395	-185.211	-1.1597	-187.256	-0.5188	-193.695	-5.0965	-191.284	-3.9978	-178.223	-0.2442	-191.284	-3.8452	-176.056	1.5259	-176.269	-3.54		97.8	-1.51062	2.69725	0.72087
97.9	-181.58	2.5635	-185.638	-0.2136	-180.847	-6.1646	-187.012	1.4954	-163.544	0.824	-171.051	-2.3803	-185.028	-0.9766	-187.47	-0.7324	-193.787	-5.188	-191.254	-3.9673	-178.467	-0.4883	-191.437	-3.9978	-176.727	0.8545	-176.605	-3.8757		97.9	-1.58909	2.68851	0.718533
98	-181.58	2.5635	-185.913	-0.4883	-181.274	-6.5918	-187.164	1.3428	-163.757	0.6104	-170.593	-1.9226	-185.15	-1.0986	-187.347	-0.6103	-194	-5.4016	-191.315	-4.0283	-178.284	-0.3052	-191.284	-3.8452	-175.995	1.5869	-176.208	-3.479		98	-1.54766	2.76078	0.737848
98.1	-181.763	2.3804	-185.883	-0.4578	-180.939	-6.2561	-187.164	1.3428	-163.422	0.9461	-170.563	-1.892	-185.242	-1.1902	-187.103	-0.3662	-194	-5.4016	-191.223	-3.9367	-178.345	-0.3662	-191.406	-3.9673	-176.239	1.3428	-176.269	-3.54		98.1	-1.52586	2.70514	0.722979
98.2	-181.213	2.9297	-185.7	-0.2747	-180.847	-6.1646	-187.195	1.3123	-163.483	0.885	-170.41	-1.7395	-185.15	-1.0986	-187.317	-0.5798	-193.909	-5.3101	-191.345	-4.0588	-178.314	-0.3357	-191.406	-3.9673	-176.208	1.3733	-176.788	-4.0588		98.2	-1.50626	2.78533	0.744411
98.3	-181.702	2.4414	-185.425	0	-181.305	-6.6223	-187.195	1.3123	-163.696	0.6714	-170.258	-1.5869	-185.089	-1.0376	-187.47	-0.7324	-194	-5.4016	-191.223	-3.9367	-178.406	-0.4273	-191.345	-3.9062	-175.964	1.6174	-176.575	-3.8452		98.3	-1.53241	2.78404	0.744065
98.4	-181.885	2.2583	-185.577	-0.1526	-181.061	-6.3782	-187.103	1.4038	-163.574	0.7935	-169.678	-1.007	-185.089	-1.0376	-187.256	-0.5188	-193.939	-5.3406	-191.406	-4.1199	-178.406	-0.4273	-191.498	-4.0588	-177.094	0.4883	-176.331	-3.6011		98.4	-1.54986	2.66739	0.712889
98.5	-181.549	2.594	-185.7	-0.2747	-181.152	-6.4697	-187.317	1.1902	-163.635	0.7324	-170.136	-1.4648	-185.089	-1.0376	-187.286	-0.5493	-193.97	-5.3711	-191.284	-3.9978	-178.253	-0.2747	-191.498	-4.0588	-176.269	1.3123	-176.514	-3.7842		98.5	-1.53241	2.7552	0.736359
98.6	-181.763	2.3804	-185.761	-0.3357	-181.061	-6.3782	-187.378	1.1292	-163.635	0.7324	-170.013	-1.3427	-185.12	-1.0681	-187.164	-0.4272	-194.061	-5.4627	-191.223	-3.9367	-178.436	-0.4578	-191.467	-4.0283	-176.331	1.2512	-176.3	-3.5705		98.6	-1.53676	2.69507	0.720289
98.7	-181.885	2.2583	-185.791	-0.3662	-181.03	-6.3477	-187.592	0.9155	-163.574	0.7935	-170.196	-1.5258	-184.998	-0.9461	-187.134	-0.3967	-194.031	-5.4322	-191.467	-4.1809	-178.467	-0.4883	-191.406	-3.9673	-176.269	1.3123	-176.636	-3.9062		98.7	-1.59127	2.70146	0.721997
98.8	-182.343	1.8006	-185.761	-0.3357	-181.091	-6.4087	-187.5	1.0071	-163.361	1.0071	-170.319	-1.6479	-185.028	-0.9766	-187.164	-0.4272	-194.061	-5.4627	-191.284	-3.9978	-178.131	-0.1526	-191.62	-4.1809	-176.148	1.4343	-176.453	-3.7231		98.8	-1.57601	2.70013	0.721639
98.9	-180.572	3.5706	-185.974	-0.5493	-181.305	-6.6223	-187.592	0.9155	-163.635	0.7324	-170.044	-1.3732	-185.242	-1.1902	-187.225	-0.4882	-194.092	-5.4932	-191.345	-4.0588	-178.467	-0.4883	-191.467	-4.0283	-176.056	1.5259	-176.544	-3.8147		98.9	-1.52586	2.89854	0.774669
99	-182.22	1.9226	-185.761	-0.3357	-180.908	-6.2256	-187.53	0.9766	-163.696	0.6714	-170.166	-1.4953	-185.12	-1.0681	-187.134	-0.3967	-193.97	-5.3711	-191.284	-3.9978	-178.345	-0.3662	-191.65	-4.2114	-176.514	1.0681	-176.514	-3.7842		99	-1.61524	2.6186	0.69985
99.1	-182.953	1.1902	-185.669	-0.2441	-180.939	-6.2561	-187.836	0.6714	-163.483	0.885	-170.196	-1.5258	-185.181	-1.1292	-187.439	-0.7019	-194	-5.4016	-191.162	-3.8757	-178.314	-0.3357	-191.559	-4.1198	-176.3	1.2818	-176.483	-3.7537		99.1	-1.66537	2.54397	0.679905
99.2	-181.152	2.9908	-185.547	-0.1221	-181.122	-6.4392	-187.744	0.763	-163.483	0.885	-170.624	-1.9531	-184.936	-0.885	-187.103	-0.3662	-194.244	-5.6458	-191.284	-3.9978	-178.314	-0.3357	-191.528	-4.0893	-176.3	1.2818	-175.873	-3.1433		99.2	-1.50406	2.78824	0.745187
99.3	-181.671	2.472	-185.7	-0.2747	-180.878	-6.1951	-187.897	0.6104	-163.361	1.0071	-170.776	-2.1057	-184.967	-0.9155	-187.103	-0.3662	-194.061	-5.4627	-191.101	-3.8147	-178.314	-0.3357	-191.498	-4.0588	-176.422	1.1597	-176.514	-3.7842		99.3	-1.57601	2.67797	0.715718
99.4	-182.495	1.648	-185.608	-0.1831	-181.122	-6.4392	-187.836	0.6714	-163.483	0.885	-170.196	-1.5258	-185.028	-0.9766	-187.164	-0.4272	-194.061	-5.4627	-191.162	-3.8757	-178.406	-0.4273	-191.437	-3.9978	-176.239	1.3428	-176.636	-3.9062		99.4	-1.6196	2.63521	0.704289
99.5	-182.312	1.8311	-185.7	-0.2747	-181	-6.3172	-187.622	0.885	-163.605	0.763	-170.258	-1.5869	-185.059	-1.0071	-187.134	-0.3967	-194.031	-5.4322	-191.223	-3.9367	-178.436	-0.4578	-191.528	-4.0893	-176.331	1.2512	-176.697	-3.9673		99.5	-1.62397	2.64156	0.705987
99.6	-182.098	2.0447	-185.821	-0.3967	-181.152	-6.4697	-187.47	1.0376	-163.513	0.8545	-170.044	-1.3732	-185.059	-1.0071	-187.134	-0.3967	-194.244	-5.6458	-191.071	-3.7842	-178.558	-0.5798	-191.437	-3.9978	-176.453	1.1292	-176.636	-3.9062		99.6	-1.60651	2.68864	0.718569
99.7	-182.678	1.4649	-186.035	-0.6104	-180.786	-6.1035	-187.439	1.0681	-163.422	0.9461	-170.593	-1.9226	-184.906	-0.8545	-187.286	-0.5493	-194.153	-5.5542	-191.193	-3.9062	-178.223	-0.2442	-191.62	-4.1809	-176.361	1.2207	-176.605	-3.8757		99.7	-1.65012	2.61023	0.697614
99.8	-182.343	1.8006	-185.7	-0.2747	-181.213	-6.5308	-187.378	1.1292	-163.422	0.9461	-170.136	-1.4648	-185.028	-0.9766	-187.164	-0.4272	-194.092	-5.4932	-191.223	-3.9367	-178.223	-0.2442	-191.62	-4.1809	-176.331	1.2512	-176.697	-3.9673		99.8	-1.59781	2.72025	0.727016
99.9	-182.19	1.9532	-185.974	-0.5493	-181.091	-6.4087	-187.47	1.0376	-163.666	0.7019	-170.746	-2.0751	-185.059	-1.0071	-187.256	-0.5188	-194.214	-5.6153	-191.315	-4.0283	-178.223	-0.2442	-191.559	-4.1198	-176.392	1.1902	-176.849	-4.1199		99.9	-1.70026	2.70407	0.722693
100	-182.037	2.1057	-185.394	0.0305	-181.091	-6.4087	-187.378	1.1292	-163.544	0.824	-171.448	-2.7771	-185.089	-1.0376	-187.225	-0.4882	-194.061	-5.4627	-191.315	-4.0283	-178.345	-0.3662	-191.773	-4.3335	-176.392	1.1902	-176.636	-3.9062		100	-1.68064	2.75403	0.736045
100.1	-182.648	1.4954	-185.486	-0.061	-181.458	-6.7749	-187.408	1.0987	-163.391	0.9766	-170.563	-1.892	-184.967	-0.9155	-187.164	-0.4272	-194.275	-5.6763	-191.101	-3.8147	-178.497	-0.5188	-191.62	-4.1809	-176.392	1.1902	-176.697	-3.9673		100.1	-1.67626	2.73496	0.730948
100.2	-181.854	2.2889	-185.7	-0.2747	-181.091	-6.4087	-187.744	0.763	-163.574	0.7935	-170.38	-1.7089	-184.967	-0.9155	-187.256	-0.5188	-194.244	-5.6458	-191.132	-3.8452	-178.436	-0.4578	-191.711	-4.2724	-176.544	1.0376	-176.758	-4.0283		100.2	-1.65665	2.71222	0.724872
100.3	-181.58	2.5635	-185.791	-0.3662	-181.152	-6.4697	-187.683	0.824	-163.605	0.763	-170.532	-1.8615	-184.998	-0.9461	-187.286	-0.5493	-194.244	-5.6458	-191.071	-3.7842	-178.528	-0.5493	-191.62	-4.1809	-176.361	1.2207	-176.605	-3.8757		100.3	-1.63268	2.74079	0.732506
100.4	-181.946	2.1973	-186.218	-0.7935	-180.786	-6.1035	-187.744	0.763	-163.483	0.885	-170.105	-1.4343	-184.845	-0.7935	-187.225	-0.4882	-194.153	-5.5542	-191.284	-3.9978	-178.223	-0.2442	-191.711	-4.2724	-176.453	1.1292	-176.636	-3.9062		100.4	-1.61524	2.66246	0.711574
100.5	-181.915	2.2278	-185.761	-0.3357	-180.939	-6.2561	-187.866	0.6409	-163.422	0.9461	-170.196	-1.5258	-184.967	-0.9155	-187.286	-0.5493	-194.367	-5.7679	-191.223	-3.9367	-178.284	-0.3052	-191.773	-4.3335	-176.331	1.2512	-177.399	-4.6692		100.5	-1.68064	2.77974	0.742917
100.6	-181.671	2.472	-185.455	-0.0305	-180.969	-6.2866	-187.866	0.6409	-163.483	0.885	-170.288	-1.6174	-184.753	-0.7019	-187.164	-0.4272	-194.183	-5.5847	-191.315	-4.0283	-178.436	-0.4578	-191.406	-3.9673	-176.605	0.9766	-176.483	-3.7537		100.6	-1.56292	2.69371	0.719925
100.7	-181.854	2.2889	-185.791	-0.3662	-181.305	-6.6223	-187.988	0.5188	-163.3	1.0681	-170.075	-1.4038	-184.845	-0.7935	-187.164	-0.4272	-194.367	-5.7679	-191.223	-3.9367	-178.436	-0.4578	-191.345	-3.9062	-176.636	0.9461	-176.819	-4.0893		100.7	-1.63921	2.74078	0.732504
100.8	-182.007	2.1363	-186.066	-0.6409	-180.939	-6.2561	-187.988	0.5188	-163.544	0.824	-170.044	-1.3732	-184.723	-0.6714	-187.134	-0.3967	-194.397	-5.7984	-191.101	-3.8147	-178.406	-0.4273	-191.467	-4.0283	-176.453	1.1292	-177.155	-4.425		100.8	-1.65884	2.69572	0.720462
100.9	-182.281	1.8616	-185.821	-0.3967	-181.061	-6.3782	-187.897	0.6104	-163.3	1.0681	-170.013	-1.3427	-184.753	-0.7019	-187.225	-0.4882	-194.428	-5.8289	-191.04	-3.7536	-178.345	-0.3662	-191.315	-3.8757	-176.514	1.0681	-176.941	-4.2114		100.9	-1.62395	2.68225	0.716862
101	-182.373	1.7701	-185.73	-0.3052	-181.091	-6.4087	-187.988	0.5188	-163.33	1.0376	-170.136	-1.4648	-184.906	-0.8545	-187.256	-0.5188	-194.55	-5.951	-191.162	-3.8757	-178.65	-0.6714	-191.376	-3.9367	-176.514	1.0681	-176.941	-4.2114		101	-1.70026	2.68295	0.717049
101.1	-182.312	1.8311	-185.638	-0.2136	-181.152	-6.4697	-187.958	0.5493	-163.238	1.1292	-169.891	-1.2207	-184.815	-0.763	-187.256	-0.5188	-194.275	-5.6763	-191.223	-3.9367	-178.162	-0.1831	-190.857	-3.4179	-177.49	0.0916	-177.155	-4.425		101.1	-1.65883	2.62638	0.70193
101.2	-182.434	1.709	-185.608	-0.1831	-180.878	-6.1951	-187.988	0.5188	-163.33	1.0376	-169.983	-1.3122	-184.815	-0.763	-187.073	-0.3357	-194.58	-5.9815	-191.162	-3.8757	-178.284	-0.3052	-191.193	-3.7536	-176.575	1.0071	-177.032	-4.303		101.2	-1.62397	2.67015	0.713628
101.3	-182.709	1.4344	-185.608	-0.1831	-180.908	-6.2256	-188.019	0.4883	-163.391	0.9766	-169.922	-1.2512	-184.723	-0.6714	-187.195	-0.4577	-194.519	-5.9204	-191.254	-3.9673	-178.436	-0.4578	-190.613	-3.1738	-176.697	0.885	-177.002	-4.2725		101.3	-1.62832	2.59078	0.692415
101.4	-181.976	2.1668	-185.821	-0.3967	-180.939	-6.2561	-187.805	0.7019	-163.391	0.9766	-170.044	-1.3732	-184.753	-0.7019	-187.378	-0.6408	-194.611	-6.012	-191.254	-3.9673	-178.467	-0.4883	-190.613	-3.1738	-176.483	1.0986	-176.941	-4.2114		101.4	-1.59126	2.68779	0.718343
101.5	-182.343	1.8006	-185.883	-0.4578	-181	-6.3172	-188.08	0.4273	-163.513	0.8545	-170.288	-1.6174	-184.753	-0.7019	-187.195	-0.4577	-194.58	-5.9815	-191.193	-3.9062	-178.345	-0.3662	-190.521	-3.0822	-176.697	0.885	-177.002	-4.2725		101.5	-1.65666	2.61467	0.698801
101.6	-182.312	1.8311	-185.974	-0.5493	-180.817	-6.1341	-188.08	0.4273	-163.574	0.7935	-169.708	-1.0376	-184.815	-0.763	-187.225	-0.4882	-194.55	-5.951	-191.406	-4.1199	-178.467	-0.4883	-190.247	-2.8076	-176.331	1.2512	-177.063	-4.3335		101.6	-1.59781	2.61803	0.699697
101.7	-181.854	2.2889	-185.7	-0.2747	-180.878	-6.1951	-187.744	0.763	-163.33	1.0376	-169.922	-1.2512	-184.601	-0.5493	-187.164	-0.4272	-194.641	-6.0425	-191.315	-4.0283	-178.253	-0.2747	-190.674	-3.2348	-176.514	1.0681	-176.941	-4.2114		101.7	-1.52369	2.73235	0.730252
101.8	-182.281	1.8616	-185.638	-0.2136	-180.878	-6.1951	-179.352	9.1553	-163.513	0.8545	-169.922	-1.2512	-184.723	-0.6714	-187.225	-0.4882	-194.672	-6.073	-191.284	-3.9978	-178.436	-0.4578	-190.643	-3.2043	-176.88	0.7019	-177.094	-4.364		101.8	-1.02451	3.89159	1.04007
101.9	-181.091	3.0518	-185.821	-0.3967	-181	-6.3172	-186.157	2.3499	-163.33	1.0376	-170.044	-1.3732	-184.815	-0.763	-187.256	-0.5188	-194.611	-6.012	-191.284	-3.9978	-178.467	-0.4883	-190.704	-3.2653	-176.697	0.885	-176.91	-4.1809		101.9	-1.42778	2.92817	0.782586
102	-182.281	1.8616	-185.7	-0.2747	-181.03	-6.3477	-186.829	1.6785	-163.605	0.763	-170.044	-1.3732	-184.723	-0.6714	-187.164	-0.4272	-194.641	-6.0425	-191.254	-3.9673	-178.467	-0.4883	-190.552	-3.1128	-176.605	0.9766	-176.758	-4.0283		102	-1.53241	2.72082	0.72717
102.1	-183.289	0.8545	-185.761	-0.3357	-180.939	-6.2561	-187.134	1.3733	-163.483	0.885	-170.471	-1.8005	-184.601	-0.5493	-187.408	-0.6713	-194.58	-5.9815	-191.071	-3.7842	-178.467	-0.4883	-190.491	-3.0517	-176.758	0.824	-176.819	-4.0893		102.1	-1.64794	2.5672	0.686112
102.2	-181.946	2.1973	-185.486	-0.061	-180.969	-6.2866	-187.408	1.0987	-163.574	0.7935	-170.136	-1.4648	-184.601	-0.5493	-187.225	-0.4882	-194.672	-6.073	-190.857	-3.5705	-178.589	-0.6104	-190.674	-3.2348	-176.636	0.9461	-177.063	-4.3335		102.2	-1.54546	2.71148	0.724675
102.3	-181.946	2.1973	-185.608	-0.1831	-180.939	-6.2561	-187.5	1.0071	-163.513	0.8545	-170.075	-1.4038	-184.479	-0.4273	-187.286	-0.5493	-194.641	-6.0425	-191.132	-3.8452	-178.803	-0.824	-190.796	-3.3569	-176.88	0.7019	-178.284	-5.5542		102.3	-1.69154	2.81108	0.751293
102.4	-182.159	1.9837	-185.73	-0.3052	-180.908	-6.2256	-187.53	0.9766	-163.391	0.9766	-170.013	-1.3427	-184.601	-0.5493	-187.164	-0.4272	-194.611	-6.012	-190.887	-3.6011	-178.803	-0.824	-190.613	-3.1738	-176.727	0.8545	-176.849	-4.1199		102.4	-1.55639	2.64045	0.705691
102.5	-182.251	1.8921	-185.821	-0.3967	-181.122	-6.4392	-187.683	0.824	-163.727	0.6409	-170.319	-1.6479	-184.509	-0.4578	-187.073	-0.3357	-194.58	-5.9815	-191.132	-3.8452	-178.711	-0.7324	-190.796	-3.3569	-176.849	0.7324	-177.063	-4.3335		102.5	-1.6741	2.65701	0.710117
102.6	-181.915	2.2278	-186.066	-0.6409	-180.817	-6.1341	-187.744	0.763	-163.544	0.824	-169.983	-1.3122	-184.418	-0.3662	-187.073	-0.3357	-194.641	-6.0425	-191.04	-3.7536	-178.833	-0.8545	-190.979	-3.54	-176.331	1.2512	-177.185	-4.4556		102.6	-1.59781	2.71421	0.725402
102.7	-182.587	1.5564	-185.211	0.2136	-181.122	-6.4392	-187.927	0.5799	-163.391	0.9766	-170.044	-1.3732	-184.57	-0.5188	-187.012	-0.2746	-194.58	-5.9815	-191.162	-3.8757	-178.863	-0.885	-190.887	-3.4485	-176.605	0.9766	-176.941	-4.2114		102.7	-1.62177	2.6717	0.714043
102.8	-181.915	2.2278	-185.486	-0.061	-180.817	-6.1341	-187.958	0.5493	-163.544	0.824	-169.891	-1.2207	-184.326	-0.2747	-187.195	-0.4577	-194.672	-6.073	-191.101	-3.8147	-178.894	-0.9155	-191.132	-3.6926	-176.697	0.885	-176.788	-4.0588		102.8	-1.58691	2.67837	0.715825
102.9	-182.068	2.0752	-185.761	-0.3357	-181.03	-6.3477	-188.049	0.4578	-163.513	0.8545	-170.105	-1.4343	-184.418	-0.3662	-187.134	-0.3967	-194.672	-6.073	-190.887	-3.6011	-178.925	-0.9461	-190.857	-3.4179	-176.514	1.0681	-177.307	-4.5776		102.9	-1.64576	2.69762	0.720969
103	-182.281	1.8616	-185.608	-0.1831	-180.847	-6.1646	-188.202	0.3052	-163.483	0.885	-169.983	-1.3122	-184.479	-0.4273	-187.286	-0.5493	-194.611	-6.012	-190.979	-3.6926	-178.772	-0.7935	-190.887	-3.4485	-176.758	0.824	-177.185	-4.4556		103	-1.65449	2.61789	0.699661
103.1	-182.648	1.4954	-185.333	0.0915	-180.817	-6.1341	-188.202	0.3052	-163.483	0.885	-170.075	-1.4038	-184.448	-0.3967	-187.225	-0.4882	-194.702	-6.1035	-190.796	-3.5095	-178.863	-0.885	-191.071	-3.6316	-176.88	0.7019	-177.063	-4.3335		103.1	-1.67192	2.58387	0.690568
103.2	-184.54	-0.3967	-185.761	-0.3357	-181	-6.3172	-188.263	0.2442	-163.666	0.7019	-170.502	-1.831	-184.448	-0.3967	-187.103	-0.3662	-194.672	-6.073	-190.918	-3.6316	-179.016	-1.0376	-191.254	-3.8147	-176.727	0.8545	-177.246	-4.5166		103.2	-1.9226	2.47219	0.66072
103.3	-183.136	1.0071	-185.944	-0.5188	-180.847	-6.1646	-188.08	0.4273	-163.574	0.7935	-170.013	-1.3427	-184.479	-0.4273	-187.073	-0.3357	-194.672	-6.073	-190.826	-3.54	-178.986	-1.0071	-191.132	-3.6926	-176.636	0.9461	-177.094	-4.364		103.3	-1.73513	2.54269	0.679563
103.4	-182.617	1.5259	-185.913	-0.4883	-180.786	-6.1035	-188.11	0.3967	-163.391	0.9766	-169.861	-1.1901	-184.479	-0.4273	-187.164	-0.4272	-194.672	-6.073	-190.887	-3.6011	-178.925	-0.9461	-191.162	-3.7231	-176.971	0.6104	-177.185	-4.4556		103.4	-1.70898	2.58181	0.690016
103.5	-182.312	1.8311	-185.516	-0.0916	-180.817	-6.1341	-188.11	0.3967	-163.605	0.763	-169.83	-1.1596	-184.448	-0.3967	-186.89	-0.1525	-194.824	-6.2256	-190.918	-3.6316	-178.986	-1.0071	-191.071	-3.6316	-176.788	0.7935	-177.124	-4.3945		103.5	-1.64576	2.65192	0.708755
103.6	-182.373	1.7701	-185.455	-0.0305	-180.603	-5.9204	-188.293	0.2136	-163.422	0.9461	-169.8	-1.1291	-184.54	-0.4883	-186.92	-0.1831	-194.824	-6.2256	-190.887	-3.6011	-178.894	-0.9155	-191.071	-3.6316	-176.788	0.7935	-177.063	-4.3335		103.6	-1.62396	2.61524	0.698952
103.7	-182.678	1.4649	-185.821	-0.3967	-181.122	-6.4392	-188.355	0.1526	-163.696	0.6714	-170.258	-1.5869	-184.479	-0.4273	-187.042	-0.3051	-194.763	-6.1646	-190.979	-3.6926	-179.016	-1.0376	-190.979	-3.54	-176.544	1.0376	-176.88	-4.1504		103.7	-1.74385	2.6019	0.695388
103.8	-182.922	1.2207	-185.638	-0.2136	-180.756	-6.073	-188.293	0.2136	-163.696	0.6714	-169.922	-1.2512	-184.357	-0.3052	-187.042	-0.3051	-194.855	-6.2561	-191.071	-3.7842	-179.016	-1.0376	-191.315	-3.8757	-176.758	0.824	-176.727	-3.9978		103.8	-1.72641	2.55939	0.684025
103.9	-182.678	1.4649	-185.669	-0.2441	-180.786	-6.1035	-188.263	0.2442	-163.666	0.7019	-169.739	-1.0681	-184.479	-0.4273	-186.707	0.0306	-194.733	-6.1341	-191.162	-3.8757	-179.138	-1.1597	-191.406	-3.9673	-176.758	0.824	-177.063	-4.3335		103.9	-1.71769	2.61973	0.700154
104	-183.044	1.0987	-185.577	-0.1526	-180.847	-6.1646	-188.324	0.1831	-163.727	0.6409	-169.83	-1.1596	-184.296	-0.2442	-187.012	-0.2746	-194.733	-6.1341	-191.223	-3.9367	-179.23	-1.2512	-191.254	-3.8147	-176.819	0.763	-176.91	-4.1809		104	-1.75911	2.55913	0.683955
104.1	-182.434	1.709	-185.638	-0.2136	-180.542	-5.8594	-188.293	0.2136	-163.574	0.7935	-169.556	-0.885	-184.235	-0.1831	-186.92	-0.1831	-194.794	-6.1951	-191.04	-3.7536	-179.138	-1.1597	-191.254	-3.8147	-176.575	1.0071	-176.636	-3.9062		104.1	-1.60216	2.59475	0.693477
104.2	-182.434	1.709	-186.035	-0.6104	-180.633	-5.9509	-188.263	0.2442	-163.666	0.7019	-169.525	-0.8544	-184.143	-0.0916	-186.707	0.0306	-194.763	-6.1646	-191.071	-3.7842	-179.291	-1.3123	-191.284	-3.8452	-176.727	0.8545	-176.758	-4.0283		104.2	-1.65012	2.59682	0.694029
104.3	-182.526	1.6175	-185.638	-0.2136	-180.603	-5.9204	-188.385	0.1221	-163.391	0.9766	-169.586	-0.9155	-184.143	-0.0916	-186.768	-0.0305	-194.702	-6.1035	-191.345	-4.0588	-179.26	-1.2818	-191.345	-3.9062	-176.758	0.824	-176.849	-4.1199		104.3	-1.65011	2.62663	0.701997
104.4	-182.19	1.9532	-185.425	0	-180.969	-6.2866	-188.446	0.0611	-163.696	0.6714	-169.739	-1.0681	-184.174	-0.1221	-186.798	-0.061	-194.855	-6.2561	-191.223	-3.9367	-179.321	-1.3428	-191.193	-3.7536	-177.063	0.5188	-176.697	-3.9673		104.4	-1.68499	2.65648	0.709974
104.5	-182.312	1.8311	-185.638	-0.2136	-180.695	-6.012	-188.538	-0.0305	-163.544	0.824	-169.739	-1.0681	-184.235	-0.1831	-186.615	0.1221	-194.702	-6.1035	-191.284	-3.9978	-179.321	-1.3428	-191.376	-3.9367	-176.605	0.9766	-176.758	-4.0283		104.5	-1.65447	2.64294	0.706356
104.6	-182.373	1.7701	-186.005	-0.5798	-180.572	-5.8899	-188.446	0.0611	-163.696	0.6714	-169.586	-0.9155	-184.204	-0.1526	-187.103	-0.3662	-194.794	-6.1951	-191.162	-3.8757	-179.26	-1.2818	-191.376	-3.9367	-176.819	0.763	-176.849	-4.1199		104.6	-1.71769	2.57803	0.689006
104.7	-182.19	1.9532	-185.669	-0.2441	-180.725	-6.0425	-188.263	0.2442	-163.666	0.7019	-169.8	-1.1291	-184.235	-0.1831	-187.042	-0.3051	-194.824	-6.2256	-190.613	-3.3264	-179.291	-1.3123	-191.223	-3.7841	-176.758	0.824	-176.758	-4.0283		104.7	-1.63266	2.59871	0.694534
104.8	-182.526	1.6175	-185.303	0.1221	-181.274	-6.5918	-188.446	0.0611	-163.818	0.5493	-169.739	-1.0681	-184.296	-0.2442	-187.042	-0.3051	-194.855	-6.2561	-190.521	-3.2348	-179.413	-1.4343	-191.284	-3.8452	-176.331	1.2512	-177.185	-4.4556		104.8	-1.70243	2.70284	0.722365
104.9	-182.526	1.6175	-185.364	0.061	-180.267	-5.5847	-188.355	0.1526	-163.879	0.4883	-169.678	-1.007	-184.204	-0.1526	-186.92	-0.1831	-194.702	-6.1035	-190.399	-3.1128	-179.382	-1.4038	-191.315	-3.8757	-176.849	0.7324	-176.971	-4.2419		104.9	-1.61524	2.49738	0.667453
105	-182.007	2.1363	-185.974	-0.5493	-180.237	-5.5542	-188.11	0.3967	-163.727	0.6409	-169.708	-1.0376	-184.082	-0.0305	-186.951	-0.2136	-194.916	-6.3172	-190.338	-3.0517	-179.352	-1.3733	-191.071	-3.6316	-176.819	0.763	-176.91	-4.1809		105	-1.57164	2.55977	0.684127
105.1	-181.946	2.1973	-186.096	-0.6714	-180.023	-5.3406	-188.171	0.3357	-163.696	0.6714	-169.647	-0.9765	-184.204	-0.1526	-187.012	-0.2746	-194.824	-6.2256	-190.277	-2.9907	-179.443	-1.4649	-191.193	-3.7536	-176.758	0.824	-177.063	-4.3335		105.1	-1.58254	2.53818	0.678356
105.2	-181.885	2.2583	-185.913	-0.4883	-180.206	-5.5237	-188.049	0.4578	-163.849	0.5188	-169.739	-1.0681	-184.143	-0.0916	-187.012	-0.2746	-194.641	-6.0425	-190.46	-3.1738	-179.565	-1.5869	-191.162	-3.7231	-176.636	0.9461	-176.788	-4.0588		105.2	-1.56074	2.53868	0.678491
105.3	-182.037	2.1057	-185.669	-0.2441	-179.932	-5.249	-188.049	0.4578	-163.635	0.7324	-169.739	-1.0681	-184.296	-0.2442	-186.829	-0.0915	-194.733	-6.1341	-190.582	-3.2959	-179.596	-1.6174	-191.101	-3.6621	-176.605	0.9766	-176.758	-4.0283		105.3	-1.52587	2.52834	0.675727
105.4	-182.709	1.4344	-185.577	-0.1526	-179.901	-5.2185	-188.049	0.4578	-163.91	0.4578	-169.891	-1.2207	-184.235	-0.1831	-186.829	-0.0915	-194.855	-6.2561	-190.46	-3.1738	-179.626	-1.648	-191.284	-3.8452	-176.758	0.824	-177.032	-4.303		105.4	-1.63704	2.47533	0.66156
105.5	-182.739	1.4038	-185.821	-0.3967	-180.023	-5.3406	-188.11	0.3967	-163.757	0.6104	-169.586	-0.9155	-184.143	-0.0916	-186.768	-0.0305	-194.672	-6.073	-190.979	-3.6926	-179.443	-1.4649	-191.284	-3.8452	-176.727	0.8545	-177.032	-4.303		105.5	-1.63487	2.5008	0.668368
105.6	-183.716	0.4273	-185.638	-0.2136	-179.749	-5.0659	-188.019	0.4883	-163.696	0.6714	-169.495	-0.8239	-184.235	-0.1831	-186.859	-0.122	-194.824	-6.2256	-190.613	-3.3264	-179.443	-1.4649	-191.284	-3.8452	-176.971	0.6104	-177.246	-4.5166		105.6	-1.68499	2.4033	0.64231
105.7	-183.868	0.2747	-185.73	-0.3052	-179.779	-5.0965	-188.324	0.1831	-163.788	0.5799	-169.495	-0.8239	-184.174	-0.1221	-186.92	-0.1831	-194.733	-6.1341	-190.674	-3.3874	-179.443	-1.4649	-191.132	-3.6926	-177.032	0.5493	-177.155	-4.425		105.7	-1.7177	2.33202	0.623259
105.8	-182.953	1.1902	-186.035	-0.6104	-179.901	-5.2185	-188.171	0.3357	-163.849	0.5188	-169.556	-0.885	-184.265	-0.2136	-187.012	-0.2746	-194.824	-6.2256	-190.796	-3.5095	-179.718	-1.7395	-190.887	-3.4485	-176.91	0.6714	-177.46	-4.7302		105.8	-1.72424	2.4417	0.652571
105.9	-182.77	1.3733	-185.974	-0.5493	-179.962	-5.2796	-188.171	0.3357	-163.788	0.5799	-169.586	-0.9155	-184.326	-0.2747	-187.164	-0.4272	-194.794	-6.1951	-190.735	-3.4485	-179.382	-1.4038	-191.101	-3.6621	-176.941	0.6409	-176.971	-4.2419		105.9	-1.67628	2.42306	0.647589
106	-182.129	2.0142	-185.638	-0.2136	-179.84	-5.1575	-188.11	0.3967	-163.818	0.5493	-169.678	-1.007	-184.052	0	-186.951	-0.2136	-194.672	-6.073	-190.735	-3.4485	-179.108	-1.1292	-190.979	-3.54	-177.032	0.5493	-177.46	-4.7302		106	-1.57165	2.52521	0.67489
106.1	-182.495	1.648	-185.364	0.061	-179.779	-5.0965	-188.08	0.4273	-163.849	0.5188	-169.708	-1.0376	-184.052	0	-186.89	-0.1525	-194.763	-6.1646	-190.796	-3.5095	-178.223	-0.2442	-190.979	-3.54	-177.277	0.3052	-177.643	-4.9133		106.1	-1.54985	2.53833	0.678398
106.2	-182.526	1.6175	-185.883	-0.4578	-179.047	-4.364	-188.232	0.2747	-163.788	0.5799	-169.556	-0.885	-184.082	-0.0305	-186.859	-0.122	-194.367	-5.7679	-190.552	-3.2654	-177.917	0.061	-190.979	-3.54	-176.941	0.6409	-177.368	-4.6387		106.2	-1.42124	2.37288	0.63418
106.3	-182.465	1.6785	-185.761	-0.3357	-177.704	-3.0213	-188.324	0.1831	-163.666	0.7019	-169.586	-0.9155	-183.99	0.061	-187.103	-0.3662	-194.763	-6.1646	-190.918	-3.6316	-177.032	0.946	-190.948	-3.5095	-177.277	0.3052	-177.246	-4.5166		106.3	-1.32752	2.38236	0.636712
106.4	-182.19	1.9532	-185.7	-0.2747	-177.277	-2.594	-188.202	0.3052	-163.879	0.4883	-169.525	-0.8544	-184.143	-0.0916	-186.707	0.0306	-194.977	-6.3782	-190.887	-3.6011	-176.361	1.6174	-190.918	-3.479	-176.971	0.6104	-177.246	-4.5166		106.4	-1.19889	2.49165	0.665923
106.5	-182.343	1.8006	-185.7	-0.2747	-176.971	-2.2888	-188.293	0.2136	-163.818	0.5493	-169.495	-0.8239	-184.509	-0.4578	-186.737	0	-194.763	-6.1646	-190.887	-3.6011	-176.208	1.77	-190.887	-3.4485	-177.002	0.5798	-177.612	-4.8828		106.5	-1.21635	2.46907	0.659887
106.6	-182.22	1.9226	-185.486	-0.061	-176.88	-2.1973	-188.385	0.1221	-163.91	0.4578	-169.495	-0.8239	-184.052	0	-186.737	0	-194.733	-6.1341	-191.04	-3.7536	-176.239	1.7395	-190.918	-3.479	-176.88	0.7019	-177.307	-4.5776		106.6	-1.14876	2.46903	0.659877
106.7	-182.343	1.8006	-185.791	-0.3662	-176.544	-1.8616	-188.232	0.2747	-163.879	0.4883	-169.617	-0.946	-184.143	-0.0916	-186.768	-0.0305	-194.763	-6.1646	-190.826	-3.54	-176.148	1.831	-190.887	-3.4485	-176.849	0.7324	-177.368	-4.6387		106.7	-1.14005	2.44472	0.653379
106.8	-182.739	1.4038	-185.883	-0.4578	-176.392	-1.709	-188.507	0	-163.91	0.4578	-169.647	-0.9765	-184.143	-0.0916	-186.829	-0.0915	-194.794	-6.1951	-190.735	-3.4485	-176.208	1.77	-191.04	-3.601	-176.941	0.6409	-177.063	-4.3335		106.8	-1.188	2.35476	0.629335
106.9	-187.53	-3.3874	-185.821	-0.3967	-176.453	-1.77	-188.385	0.1221	-163.788	0.5799	-169.403	-0.7324	-183.96	0.0915	-186.707	0.0306	-194.824	-6.2256	-190.918	-3.6316	-176.697	1.2817	-191.193	-3.7536	-176.88	0.7019	-177.277	-4.5471		106.9	-1.54548	2.33815	0.624897
107	-182.77	1.3733	-185.638	-0.2136	-176.575	-1.8921	-188.293	0.2136	-163.971	0.3968	-169.495	-0.8239	-183.99	0.061	-186.554	0.1831	-194.824	-6.2256	-190.918	-3.6316	-176.636	1.3428	-190.887	-3.4485	-176.88	0.7019	-177.185	-4.4556		107	-1.17274	2.37233	0.634031
107.1	-183.441	0.7019	-185.821	-0.3967	-176.392	-1.709	-188.263	0.2442	-163.879	0.4883	-171.265	-2.5939	-183.96	0.0915	-186.768	-0.0305	-194.702	-6.1035	-191.162	-3.8757	-176.636	1.3428	-191.101	-3.6621	-177.002	0.5798	-177.826	-5.0964		107.1	-1.42995	2.41433	0.645258
107.2	-182.678	1.4649	-185.638	-0.2136	-176.605	-1.9226	-188.232	0.2747	-163.696	0.6714	-169.861	-1.1901	-183.96	0.0915	-186.615	0.1221	-194.611	-6.012	-190.857	-3.5705	-176.971	1.0071	-190.857	-3.4179	-176.758	0.824	-177.277	-4.5471		107.2	-1.17272	2.34593	0.626976
107.3	-182.953	1.1902	-185.7	-0.2747	-176.697	-2.0142	-188.324	0.1831	-163.513	0.8545	-169.617	-0.946	-183.96	0.0915	-186.523	0.2137	-194.641	-6.0425	-191.101	-3.8147	-177.094	0.885	-190.948	-3.5095	-177.094	0.4883	-177.46	-4.7302		107.3	-1.24468	2.3591	0.630495
107.4	-182.678	1.4649	-185.791	-0.3662	-176.697	-2.0142	-188.171	0.3357	-163.727	0.6409	-169.586	-0.9155	-183.99	0.061	-186.584	0.1526	-194.672	-6.073	-191.071	-3.7842	-177.094	0.885	-191.132	-3.6926	-176.971	0.6104	-177.338	-4.6081		107.4	-1.23595	2.37886	0.635778
107.5	-182.495	1.648	-185.944	-0.5188	-176.971	-2.2888	-188.11	0.3967	-163.849	0.5188	-169.464	-0.7934	-184.082	-0.0305	-186.584	0.1526	-194.702	-6.1035	-191.132	-3.8452	-177.032	0.946	-191.071	-3.6316	-176.941	0.6409	-177.429	-4.6997		107.5	-1.25775	2.41432	0.645255
107.6	-182.22	1.9226	-185.821	-0.3967	-177.124	-2.4414	-188.08	0.4273	-163.849	0.5188	-169.373	-0.7019	-183.746	0.3052	-186.645	0.0916	-194.672	-6.073	-191.223	-3.9367	-177.185	0.7934	-191.04	-3.601	-177.185	0.3967	-177.368	-4.6387		107.6	-1.23813	2.43451	0.650651
107.7	-183.044	1.0987	-185.761	-0.3357	-177.307	-2.6245	-188.171	0.3357	-163.849	0.5188	-169.22	-0.5493	-183.96	0.0915	-186.523	0.2137	-194.488	-5.8899	-191.101	-3.8147	-177.185	0.7934	-191.101	-3.6621	-176.788	0.7935	-177.551	-4.8218		107.7	-1.27519	2.37523	0.634808
107.8	-182.465	1.6785	-185.821	-0.3967	-177.673	-2.9907	-188.232	0.2747	-163.94	0.4273	-169.098	-0.4272	-183.96	0.0915	-186.554	0.1831	-194.55	-5.951	-191.193	-3.9062	-177.307	0.6714	-190.948	-3.5095	-176.544	1.0376	-177.338	-4.6081		107.8	-1.24466	2.42525	0.648177
107.9	-186.462	-2.3193	-185.821	-0.3967	-177.399	-2.7161	-188.232	0.2747	-163.971	0.3968	-169.342	-0.6713	-183.899	0.1526	-186.676	0.0611	-194.519	-5.9204	-191.132	-3.8452	-177.429	0.5493	-190.887	-3.4485	-176.422	1.1597	-177.307	-4.5776		107.9	-1.52149	2.24542	0.600115
108	-182.648	1.4954	-185.821	-0.3967	-177.399	-2.7161	-187.775	0.7324	-164.062	0.3052	-169.159	-0.4882	-183.746	0.3052	-186.768	-0.0305	-194.428	-5.8289	-191.315	-4.0283	-177.46	0.5188	-190.826	-3.3874	-176.697	0.885	-177.307	-4.5776		108	-1.22941	2.37385	0.634438
108.1	-182.587	1.5564	-185.608	-0.1831	-177.521	-2.8382	-187.5	1.0071	-163.91	0.4578	-169.25	-0.5798	-183.655	0.3967	-186.615	0.1221	-194.611	-6.012	-191.315	-4.0283	-177.551	0.4272	-191.071	-3.6316	-177.307	0.2747	-177.49	-4.7607		108.1	-1.27084	2.4513	0.655137
108.2	-182.312	1.8311	-185.761	-0.3357	-177.826	-3.1433	-187.47	1.0376	-164.001	0.3662	-169.128	-0.4577	-183.685	0.3662	-186.523	0.2137	-194.55	-5.951	-191.284	-3.9978	-177.826	0.1526	-191.071	-3.6316	-176.849	0.7324	-177.46	-4.7302		108.2	-1.25339	2.488	0.664946
108.3	-182.77	1.3733	-185.821	-0.3967	-177.765	-3.0823	-187.408	1.0987	-163.94	0.4273	-169.434	-0.7629	-183.594	0.4577	-186.462	0.2747	-194.428	-5.8289	-191.284	-3.9978	-177.734	0.2441	-190.918	-3.479	-176.636	0.9461	-177.582	-4.8523		108.3	-1.25557	2.45406	0.655876
108.4	-182.373	1.7701	-185.638	-0.2136	-177.826	-3.1433	-187.439	1.0681	-163.91	0.4578	-169.006	-0.3356	-183.411	0.6409	-186.127	0.6104	-194.428	-5.8289	-191.376	-4.0893	-177.612	0.3662	-190.826	-3.3874	-176.727	0.8545	-177.765	-5.0354		108.4	-1.16182	2.55404	0.682595
108.5	-183.472	0.6714	-185.883	-0.4578	-178.04	-3.357	-187.744	0.763	-163.94	0.4273	-169.311	-0.6408	-183.258	0.7934	-186.005	0.7325	-194.305	-5.7068	-191.315	-4.0283	-177.704	0.2746	-191.04	-3.601	-176.697	0.885	-178.589	-5.8594		108.5	-1.36456	2.55939	0.684025
108.6	-182.587	1.5564	-185.394	0.0305	-178.253	-3.5706	-187.622	0.885	-163.788	0.5799	-169.159	-0.4882	-183.411	0.6409	-186.035	0.7019	-194.58	-5.9815	-191.376	-4.0893	-177.429	0.5493	-190.857	-3.4179	-176.91	0.6714	-177.612	-4.8828		108.6	-1.20107	2.57226	0.687465
108.7	-182.587	1.5564	-185.516	-0.0916	-178.162	-3.479	-187.775	0.7324	-163.696	0.6714	-169.311	-0.6408	-183.502	0.5493	-186.096	0.6409	-194.336	-5.7373	-191.315	-4.0283	-177.612	0.3662	-190.948	-3.5095	-176.849	0.7324	-177.49	-4.7607		108.7	-1.21416	2.49309	0.666305
108.8	-182.312	1.8311	-186.157	-0.7324	-178.314	-3.6316	-187.897	0.6104	-163.94	0.4273	-169.403	-0.7324	-183.563	0.4883	-186.035	0.7019	-194.428	-5.8289	-191.193	-3.9062	-177.612	0.3662	-190.765	-3.3264	-176.605	0.9766	-178.009	-5.2795		108.8	-1.28826	2.55593	0.683102
108.9	-182.159	1.9837	-186.34	-0.9155	-178.467	-3.7842	-187.744	0.763	-164.062	0.3052	-169.342	-0.6713	-183.502	0.5493	-186.066	0.6714	-194.55	-5.951	-191.101	-3.8147	-177.734	0.2441	-190.796	-3.3569	-176.788	0.7935	-177.704	-4.9744		108.9	-1.29699	2.54332	0.679732
109	-182.648	1.4954	-185.944	-0.5188	-178.467	-3.7842	-187.805	0.7019	-163.94	0.4273	-169.311	-0.6408	-183.502	0.5493	-186.157	0.5799	-194.519	-5.9204	-191.193	-3.9062	-177.948	0.0305	-190.735	-3.2959	-176.727	0.8545	-177.643	-4.9133		109	-1.31006	2.48946	0.665335
109.1	-182.8	1.3428	-185.883	-0.4578	-178.65	-3.9673	-187.897	0.6104	-163.94	0.4273	-169.159	-0.4882	-183.502	0.5493	-186.157	0.5799	-194.397	-5.7984	-191.345	-4.0588	-177.826	0.1526	-190.887	-3.4485	-176.727	0.8545	-177.521	-4.7913		109.1	-1.32096	2.48769	0.664863
109.2	-182.526	1.6175	-186.127	-0.7019	-178.406	-3.7232	-187.897	0.6104	-163.91	0.4578	-169.556	-0.885	-183.441	0.6103	-186.157	0.5799	-194.488	-5.8899	-191.223	-3.9367	-178.04	-0.0611	-190.826	-3.3874	-177.277	0.3052	-177.826	-5.0964		109.2	-1.39289	2.47474	0.661402
109.3	-182.617	1.5259	-185.974	-0.5493	-178.284	-3.6011	-187.836	0.6714	-164.185	0.1831	-169.342	-0.6713	-183.411	0.6409	-186.096	0.6409	-194.428	-5.8289	-191.071	-3.7842	-177.826	0.1526	-190.918	-3.479	-176.941	0.6409	-177.704	-4.9744		109.3	-1.31661	2.4599	0.657436
109.4	-182.648	1.4954	-186.218	-0.7935	-178.589	-3.9063	-187.927	0.5799	-164.093	0.2747	-169.25	-0.5798	-183.472	0.5798	-186.005	0.7325	-194.55	-5.951	-191.437	-4.1504	-177.978	0	-191.04	-3.601	-176.88	0.7019	-177.704	-4.9744		109.4	-1.39944	2.5294	0.676011
109.5	-182.678	1.4649	-185.791	-0.3662	-178.497	-3.8147	-187.958	0.5493	-164.093	0.2747	-169.311	-0.6408	-183.289	0.7629	-186.035	0.7019	-194.55	-5.951	-191.254	-3.9673	-178.009	-0.0305	-191.04	-3.601	-176.331	1.2512	-177.948	-5.2185		109.5	-1.32751	2.5861	0.691164
109.6	-183.167	0.9766	-185.944	-0.5188	-178.589	-3.9063	-187.988	0.5188	-164.185	0.1831	-169.159	-0.4882	-183.502	0.5493	-186.157	0.5799	-194.397	-5.7984	-191.254	-3.9673	-178.009	-0.0305	-190.918	-3.479	-176.3	1.2818	-177.978	-5.249		109.6	-1.382	2.50511	0.669519
109.7	-182.556	1.5869	-186.005	-0.5798	-178.589	-3.9063	-187.988	0.5188	-164.276	0.0916	-169.098	-0.4272	-183.319	0.7324	-185.944	0.7935	-194.641	-6.0425	-191.406	-4.1199	-178.162	-0.1831	-190.857	-3.4179	-176.575	1.0071	-177.704	-4.9744		109.7	-1.35149	2.55897	0.683914
109.8	-183.014	1.1292	-186.157	-0.7324	-178.711	-4.0283	-187.958	0.5493	-163.94	0.4273	-169.434	-0.7629	-183.227	0.824	-186.127	0.6104	-194.305	-5.7068	-191.315	-4.0283	-178.162	-0.1831	-190.643	-3.2043	-176.544	1.0376	-177.887	-5.1575		109.8	-1.37327	2.48885	0.665172
109.9	-183.227	0.9156	-186.127	-0.7019	-178.528	-3.8452	-187.744	0.763	-164.368	0	-169.373	-0.7019	-183.044	1.0071	-186.218	0.5188	-194.611	-6.012	-191.406	-4.1199	-178.314	-0.3357	-190.826	-3.3874	-176.819	0.763	-177.643	-4.9133		109.9	-1.43213	2.46808	0.659622
110	-182.709	1.4344	-186.31	-0.885	-178.742	-4.0589	-188.019	0.4883	-164.215	0.1526	-169.311	-0.6408	-183.136	0.9155	-185.974	0.763	-194.519	-5.9204	-191.467	-4.1809	-178.162	-0.1831	-190.613	-3.1738	-176.819	0.763	-177.673	-4.9438		110	-1.39071	2.51139	0.671197
110.1	-182.831	1.3123	-186.066	-0.6409	-178.803	-4.1199	-188.08	0.4273	-164.337	0.0305	-169.464	-0.7934	-182.8	1.2512	-186.157	0.5799	-194.275	-5.6763	-191.315	-4.0283	-178.589	-0.6104	-190.674	-3.2348	-176.697	0.885	-178.162	-5.4321		110.1	-1.43214	2.52194	0.674016
110.2	-182.678	1.4649	-186.066	-0.6409	-178.863	-4.1809	-187.958	0.5493	-164.276	0.0916	-169.525	-0.8544	-183.044	1.0071	-186.188	0.5494	-194.336	-5.7373	-191.315	-4.0283	-178.192	-0.2136	-190.491	-3.0517	-176.727	0.8545	-177.582	-4.8523		110.2	-1.36019	2.46933	0.659956
110.3	-183.227	0.9156	-186.157	-0.7324	-178.497	-3.8147	-187.988	0.5188	-164.337	0.0305	-169.403	-0.7324	-182.953	1.0986	-186.157	0.5799	-194.397	-5.7984	-191.376	-4.0893	-178.406	-0.4273	-190.979	-3.54	-177.063	0.5188	-177.643	-4.9133		110.3	-1.45611	2.41884	0.646462
110.4	-183.044	1.0987	-185.913	-0.4883	-178.742	-4.0589	-187.866	0.6409	-164.215	0.1526	-169.373	-0.7019	-183.167	0.885	-186.005	0.7325	-194.611	-6.012	-191.345	-4.0588	-178.314	-0.3357	-190.918	-3.479	-176.88	0.7019	-177.765	-5.0354		110.4	-1.4256	2.51757	0.672849
110.5	-182.861	1.2818	-186.005	-0.5798	-178.68	-3.9978	-187.897	0.6104	-164.215	0.1526	-169.311	-0.6408	-183.136	0.9155	-186.188	0.5494	-194.488	-5.8899	-191.437	-4.1504	-178.558	-0.5798	-190.643	-3.2043	-177.094	0.4883	-177.856	-5.1269		110.5	-1.44084	2.47896	0.662529
110.6	-183.014	1.1292	-186.34	-0.9155	-178.619	-3.9368	-188.049	0.4578	-164.185	0.1831	-169.128	-0.4577	-183.167	0.885	-186.066	0.6714	-194.397	-5.7984	-190.46	-3.1738	-178.345	-0.3662	-190.582	-3.1433	-176.849	0.7324	-177.612	-4.8828		110.6	-1.32969	2.36371	0.631727
110.7	-183.075	1.0681	-186.798	-1.3733	-178.68	-3.9978	-187.897	0.6104	-164.337	0.0305	-169.342	-0.6713	-183.014	1.0376	-186.188	0.5494	-194.519	-5.9204	-190.002	-2.716	-178.131	-0.1526	-190.796	-3.3569	-177.032	0.5493	-177.917	-5.188		110.7	-1.39507	2.40035	0.641519
110.8	-184.052	0.0916	-186.31	-0.885	-178.803	-4.1199	-187.714	0.7935	-164.124	0.2442	-169.525	-0.8544	-183.106	0.946	-186.157	0.5799	-194.519	-5.9204	-190.033	-2.7466	-178.467	-0.4883	-190.582	-3.1433	-176.91	0.6714	-177.673	-4.9438		110.8	-1.41251	2.32195	0.620567
110.9	-184.235	-0.0915	-186.157	-0.7324	-178.833	-4.1504	-187.836	0.6714	-164.307	0.0611	-169.159	-0.4882	-183.106	0.946	-185.974	0.763	-194.488	-5.8899	-190.216	-2.9297	-178.345	-0.3662	-190.826	-3.3874	-176.88	0.7019	-177.612	-4.8828		110.9	-1.41251	2.3407	0.625577
111	-183.106	1.0376	-185.73	-0.3052	-178.986	-4.303	-187.775	0.7324	-164.215	0.1526	-169.159	-0.4882	-183.044	1.0071	-186.066	0.6714	-194.55	-5.951	-190.399	-3.1128	-178.497	-0.5188	-190.704	-3.2653	-176.819	0.763	-177.673	-4.9438		111	-1.32314	2.45729	0.656737
111.1	-183.106	1.0376	-186.066	-0.6409	-178.833	-4.1504	-187.683	0.824	-164.154	0.2136	-169.281	-0.6103	-182.953	1.0986	-186.005	0.7325	-194.58	-5.9815	-190.582	-3.2959	-178.406	-0.4273	-190.46	-3.0212	-176.971	0.6104	-177.765	-5.0354		111.1	-1.33187	2.45574	0.656325
111.2	-183.136	1.0071	-186.462	-1.0376	-178.894	-4.2114	-187.866	0.6409	-164.276	0.0916	-169.311	-0.6408	-183.044	1.0071	-186.066	0.6714	-194.367	-5.7679	-190.918	-3.6316	-178.406	-0.4273	-190.613	-3.1738	-176.971	0.6104	-177.917	-5.188		111.2	-1.43214	2.44018	0.652165
111.3	-183.197	0.9461	-186.89	-1.4648	-178.863	-4.1809	-187.805	0.7019	-164.062	0.3052	-169.373	-0.7019	-183.136	0.9155	-186.066	0.6714	-194.336	-5.7373	-190.826	-3.54	-178.65	-0.6714	-190.369	-2.9297	-176.971	0.6104	-177.734	-5.0049		111.3	-1.43431	2.3857	0.637605
111.4	-182.922	1.2207	-186.523	-1.0986	-178.833	-4.1504	-187.897	0.6104	-164.246	0.1221	-168.945	-0.2746	-183.075	0.9765	-186.096	0.6409	-194.55	-5.951	-190.704	-3.4179	-178.65	-0.6714	-190.582	-3.1433	-176.849	0.7324	-177.917	-5.188		111.4	-1.39944	2.46843	0.659717
111.5	-183.289	0.8545	-185.974	-0.5493	-178.986	-4.303	-187.775	0.7324	-164.429	-0.061	-169.22	-0.5493	-183.106	0.946	-186.188	0.5494	-194.367	-5.7679	-190.857	-3.5705	-178.467	-0.4883	-190.521	-3.0822	-176.788	0.7935	-177.673	-4.9438		111.5	-1.38854	2.40864	0.643737
111.6	-183.289	0.8545	-185.821	-0.3967	-179.016	-4.3335	-187.744	0.763	-164.429	-0.061	-169.098	-0.4272	-183.075	0.9765	-186.249	0.4883	-194.275	-5.6763	-191.071	-3.7842	-178.619	-0.6409	-190.643	-3.2043	-176.971	0.6104	-177.978	-5.249		111.6	-1.43431	2.449	0.654523
111.7	-183.289	0.8545	-186.157	-0.7324	-179.016	-4.3335	-187.866	0.6409	-164.398	-0.0305	-169.159	-0.4882	-183.075	0.9765	-186.157	0.5799	-194.244	-5.6458	-190.735	-3.4485	-178.253	-0.2747	-190.491	-3.0517	-176.849	0.7324	-177.856	-5.1269		111.7	-1.382	2.4055	0.642898
111.8	-182.953	1.1902	-186.188	-0.7629	-179.321	-4.6387	-187.866	0.6409	-164.307	0.0611	-169.128	-0.4577	-183.075	0.9765	-186.157	0.5799	-194.336	-5.7373	-191.071	-3.7842	-178.558	-0.5798	-190.491	-3.0517	-177.277	0.3052	-178.04	-5.3101		111.8	-1.46919	2.48669	0.664595
111.9	-182.922	1.2207	-186.34	-0.9155	-179.047	-4.364	-187.836	0.6714	-164.276	0.0916	-169.006	-0.3356	-183.136	0.9155	-186.066	0.6714	-194.244	-5.6458	-190.948	-3.6621	-178.68	-0.7019	-190.613	-3.1738	-176.91	0.6714	-177.887	-5.1575		111.9	-1.40816	2.45537	0.656226
112	-183.014	1.1292	-186.157	-0.7324	-178.925	-4.242	-187.775	0.7324	-164.337	0.0305	-169.067	-0.3967	-183.167	0.885	-186.127	0.6104	-194.305	-5.7068	-190.796	-3.5095	-178.619	-0.6409	-190.582	-3.1433	-177.582	0	-177.917	-5.188		112	-1.44086	2.39682	0.640578
112.1	-183.014	1.1292	-185.12	0.3052	-179.138	-4.4556	-187.958	0.5493	-164.276	0.0916	-169.22	-0.5493	-183.167	0.885	-185.486	1.2513	-194.031	-5.4322	-190.704	-3.4179	-179.413	-1.4343	-190.674	-3.2348	-177.643	-0.061	-177.826	-5.0964		112.1	-1.39071	2.43047	0.649571
112.2	-183.411	0.7325	-186.34	-0.9155	-179.169	-4.4861	-187.866	0.6409	-164.368	0	-169.128	-0.4577	-183.197	0.8545	-185.791	0.9461	-194.183	-5.5847	-190.704	-3.4179	-179.138	-1.1597	-190.704	-3.2653	-177.185	0.3967	-177.856	-5.1269		112.2	-1.48879	2.38642	0.637796
112.3	-183.136	1.0071	-186.493	-1.0681	-178.986	-4.303	-187.805	0.7019	-164.368	0	-169.25	-0.5798	-183.136	0.9155	-185.944	0.7935	-194.244	-5.6458	-190.704	-3.4179	-178.833	-0.8545	-190.674	-3.2348	-177.612	-0.0305	-177.948	-5.2185		112.3	-1.49535	2.38016	0.636126
112.4	-182.953	1.1902	-186.645	-1.2207	-179.077	-4.3945	-187.836	0.6714	-164.337	0.0305	-169.098	-0.4272	-183.289	0.7629	-185.883	0.8545	-194.367	-5.7679	-190.674	-3.3874	-179.321	-1.3428	-190.491	-3.0517	-177.094	0.4883	-177.704	-4.9744		112.4	-1.4692	2.39851	0.64103
112.5	-182.953	1.1902	-186.035	-0.6104	-178.863	-4.1809	-187.836	0.6714	-164.368	0	-169.067	-0.3967	-183.106	0.946	-186.005	0.7325	-194.244	-5.6458	-190.613	-3.3264	-179.474	-1.4954	-190.735	-3.2959	-177.277	0.3052	-177.704	-4.9744		112.5	-1.43433	2.3759	0.634985
112.6	-182.953	1.1902	-185.883	-0.4578	-179.23	-4.5471	-187.714	0.7935	-164.368	0	-169.25	-0.5798	-183.227	0.824	-186.127	0.6104	-194.367	-5.7679	-190.704	-3.4179	-179.688	-1.709	-190.979	-3.54	-177.155	0.4273	-177.887	-5.1575		112.6	-1.52369	2.46518	0.658847
112.7	-183.106	1.0376	-186.462	-1.0376	-179.138	-4.4556	-187.775	0.7324	-164.246	0.1221	-169.098	-0.4272	-183.075	0.9765	-185.821	0.9156	-194.275	-5.6763	-190.338	-3.0517	-179.23	-1.2512	-190.521	-3.0822	-177.399	0.1831	-178.009	-5.2795		112.7	-1.44957	2.41181	0.644585
112.8	-182.892	1.2513	-186.31	-0.885	-179.321	-4.6387	-187.714	0.7935	-164.429	-0.061	-169.006	-0.3356	-183.136	0.9155	-185.974	0.763	-194.488	-5.8899	-189.819	-2.5329	-179.077	-1.0986	-190.643	-3.2043	-177.429	0.1526	-178.131	-5.4016		112.8	-1.44084	2.46124	0.657795
112.9	-183.136	1.0071	-186.432	-1.0071	-179.199	-4.5166	-187.805	0.7019	-164.368	0	-168.915	-0.2441	-183.167	0.885	-185.883	0.8545	-194.305	-5.7068	-189.697	-2.4109	-178.986	-1.0071	-190.704	-3.2653	-177.673	-0.0915	-177.948	-5.2185		112.9	-1.42996	2.37235	0.634037
113	-183.136	1.0071	-186.554	-1.1292	-179.382	-4.6997	-187.775	0.7324	-164.246	0.1221	-168.945	-0.2746	-183.319	0.7324	-186.066	0.6714	-194.55	-5.951	-189.972	-2.6855	-178.711	-0.7324	-190.582	-3.1433	-177.277	0.3052	-177.917	-5.188		113	-1.44522	2.43059	0.649601
113.1	-183.014	1.1292	-186.615	-1.1902	-179.382	-4.6997	-187.714	0.7935	-164.368	0	-169.067	-0.3967	-183.167	0.885	-186.005	0.7325	-194.488	-5.8899	-190.155	-2.8686	-178.65	-0.6714	-190.765	-3.3264	-177.399	0.1831	-178.619	-5.8899		113.1	-1.51496	2.54065	0.679018
113.2	-183.472	0.6714	-186.645	-1.2207	-179.413	-4.7302	-187.439	1.0681	-164.337	0.0305	-169.037	-0.3662	-183.075	0.9765	-185.883	0.8545	-194.488	-5.8899	-189.758	-2.4719	-179.138	-1.1597	-190.735	-3.2959	-177.307	0.2747	-177.704	-4.9744		113.2	-1.44523	2.4157	0.645623
113.3	-183.044	1.0987	-186.676	-1.2512	-179.382	-4.6997	-187.378	1.1292	-164.124	0.2442	-169.067	-0.3967	-183.167	0.885	-185.944	0.7935	-194.244	-5.6458	-189.636	-2.3498	-179.504	-1.5259	-190.735	-3.2959	-177.49	0.0916	-178.07	-5.3406		113.3	-1.44739	2.44248	0.65278
113.4	-184.082	0.0611	-186.005	-0.5798	-179.993	-5.3101	-187.714	0.7935	-164.368	0	-168.976	-0.3051	-183.136	0.9155	-185.791	0.9461	-194.336	-5.7373	-189.911	-2.6245	-179.718	-1.7395	-190.643	-3.2043	-177.277	0.3052	-178.253	-5.5237		113.4	-1.57164	2.48248	0.66347
113.5	-183.38	0.763	-186.92	-1.4954	-179.352	-4.6692	-187.439	1.0681	-164.612	-0.2441	-169.037	-0.3662	-183.136	0.9155	-185.974	0.763	-194.336	-5.7373	-189.88	-2.594	-179.871	-1.8921	-190.613	-3.1738	-178.101	-0.5188	-177.948	-5.2185		113.5	-1.59999	2.35887	0.630435
113.6	-183.197	0.9461	-186.249	-0.824	-179.321	-4.6387	-187.5	1.0071	-164.276	0.0916	-168.823	-0.1525	-183.167	0.885	-185.913	0.824	-194.336	-5.7373	-189.911	-2.6245	-179.443	-1.4649	-191.04	-3.601	-177.521	0.061	-178.162	-5.4321		113.6	-1.47573	2.47355	0.661085
113.7	-183.472	0.6714	-186.035	-0.6104	-179.291	-4.6082	-187.592	0.9155	-164.368	0	-169.067	-0.3967	-183.197	0.8545	-185.821	0.9156	-194.367	-5.7679	-189.636	-2.3498	-179.321	-1.3428	-190.765	-3.3264	-177.368	0.2136	-178.009	-5.2795		113.7	-1.43651	2.40688	0.643267
113.8	-183.227	0.9156	-186.249	-0.824	-179.26	-4.5777	-187.5	1.0071	-164.398	-0.0305	-168.915	-0.2441	-183.106	0.946	-185.883	0.8545	-194.305	-5.7068	-189.575	-2.2888	-179.26	-1.2818	-190.735	-3.2959	-177.521	0.061	-178.162	-5.4321		113.8	-1.42125	2.42926	0.649246
113.9	-183.38	0.763	-186.249	-0.824	-179.321	-4.6387	-187.653	0.8545	-164.459	-0.0915	-168.854	-0.1831	-183.106	0.946	-185.883	0.8545	-194.275	-5.6763	-189.545	-2.2583	-179.077	-1.0986	-190.765	-3.3264	-177.368	0.2136	-177.887	-5.1575		113.9	-1.40163	2.3844	0.637257
114	-183.624	0.5188	-186.645	-1.2207	-179.413	-4.7302	-187.683	0.824	-164.307	0.0611	-168.884	-0.2136	-183.227	0.824	-185.883	0.8545	-194.367	-5.7679	-189.514	-2.2278	-179.199	-1.2207	-190.765	-3.3264	-177.49	0.0916	-177.978	-5.249		114	-1.48445	2.38212	0.636648
114.1	-183.777	0.3662	-186.096	-0.6714	-179.382	-4.6997	-187.622	0.885	-164.398	-0.0305	-168.884	-0.2136	-183.197	0.8545	-185.944	0.7935	-194.488	-5.8899	-189.636	-2.3498	-179.138	-1.1597	-190.826	-3.3874	-177.46	0.1221	-178.131	-5.4016		114.1	-1.48445	2.42162	0.647206
114.2	-183.502	0.6409	-186.31	-0.885	-179.352	-4.6692	-187.592	0.9155	-164.337	0.0305	-168.823	-0.1525	-183.075	0.9765	-185.944	0.7935	-194.397	-5.7984	-189.636	-2.3498	-179.199	-1.2207	-190.521	-3.0822	-177.277	0.3052	-177.917	-5.188		114.2	-1.40598	2.40044	0.641545
114.3	-183.38	0.763	-187.012	-1.5869	-179.443	-4.7608	-187.714	0.7935	-164.337	0.0305	-168.854	-0.1831	-182.892	1.1597	-185.944	0.7935	-194.397	-5.7984	-189.636	-2.3498	-179.169	-1.1902	-190.674	-3.2348	-177.399	0.1831	-178.192	-5.4626		114.3	-1.48881	2.45372	0.655784
114.4	-183.472	0.6714	-187.042	-1.6174	-179.352	-4.6692	-187.805	0.7019	-164.398	-0.0305	-168.671	0	-183.136	0.9155	-186.066	0.6714	-194.367	-5.7679	-189.667	-2.3803	-179.047	-1.0681	-190.643	-3.2043	-177.429	0.1526	-178.07	-5.3406		114.4	-1.49754	2.38815	0.63826
114.5	-183.685	0.4578	-186.249	-0.824	-179.352	-4.6692	-187.714	0.7935	-164.398	-0.0305	-168.762	-0.0915	-183.075	0.9765	-185.577	1.1597	-194.488	-5.8899	-189.667	-2.3803	-179.047	-1.0681	-190.887	-3.4485	-177.887	-0.3052	-178.284	-5.5542		114.5	-1.49099	2.46259	0.658155
114.6	-183.624	0.5188	-186.096	-0.6714	-179.657	-4.9744	-187.866	0.6409	-164.52	-0.1526	-168.854	-0.1831	-183.167	0.885	-185.944	0.7935	-194.367	-5.7679	-189.819	-2.5329	-179.108	-1.1292	-190.735	-3.2959	-177.856	-0.2746	-178.07	-5.3406		114.6	-1.5346	2.39863	0.641062
114.7	-183.38	0.763	-186.31	-0.885	-179.108	-4.4251	-187.805	0.7019	-164.276	0.0916	-168.793	-0.122	-183.136	0.9155	-185.7	1.0376	-194.428	-5.8289	-189.972	-2.6855	-178.925	-0.9461	-190.887	-3.4485	-177.643	-0.061	-178.131	-5.4016		114.7	-1.44958	2.43557	0.650933
114.8	-183.319	0.824	-186.615	-1.1902	-178.803	-4.1199	-187.775	0.7324	-164.398	-0.0305	-168.854	-0.1831	-183.227	0.824	-185.791	0.9461	-194.244	-5.6458	-190.094	-2.8076	-178.986	-1.0071	-190.674	-3.2348	-177.429	0.1526	-178.101	-5.3711		114.8	-1.4365	2.36045	0.630857
114.9	-183.899	0.2442	-186.462	-1.0376	-178.863	-4.1809	-188.049	0.4578	-164.307	0.0611	-168.823	-0.1525	-183.167	0.885	-185.791	0.9461	-194.58	-5.9815	-189.911	-2.6245	-179.382	-1.4038	-190.643	-3.2043	-177.277	0.3052	-178.162	-5.4321		114.9	-1.50841	2.37263	0.634113
115	-183.289	0.8545	-186.371	-0.946	-178.711	-4.0283	-187.958	0.5493	-164.276	0.0916	-168.762	-0.0915	-183.136	0.9155	-185.669	1.0682	-194.55	-5.951	-189.972	-2.6855	-179.077	-1.0986	-190.704	-3.2653	-177.582	0	-178.162	-5.4321		115	-1.42994	2.41034	0.644191
115.1	-183.685	0.4578	-186.432	-1.0071	-178.803	-4.1199	-187.927	0.5799	-164.429	-0.061	-168.884	-0.2136	-183.136	0.9155	-185.791	0.9461	-194.397	-5.7984	-190.064	-2.7771	-179.718	-1.7395	-190.613	-3.1738	-177.551	0.0305	-178.406	-5.6763		115.1	-1.54549	2.37828	0.635621
115.2	-183.472	0.6714	-187.134	-1.709	-178.925	-4.242	-187.927	0.5799	-164.368	0	-168.793	-0.122	-183.136	0.9155	-185.761	0.9766	-194.55	-5.951	-190.002	-2.716	-179.382	-1.4038	-190.826	-3.3874	-177.338	0.2442	-178.162	-5.4321		115.2	-1.54112	2.41887	0.646469
115.3	-183.594	0.5493	-186.462	-1.0376	-178.68	-3.9978	-187.897	0.6104	-164.307	0.0611	-168.793	-0.122	-183.136	0.9155	-185.791	0.9461	-194.519	-5.9204	-189.728	-2.4414	-179.077	-1.0986	-190.704	-3.2653	-177.521	0.061	-177.856	-5.1269		115.3	-1.41904	2.32814	0.622222
115.4	-183.563	0.5799	-186.829	-1.4038	-178.711	-4.0283	-187.988	0.5188	-164.337	0.0305	-168.732	-0.061	-183.075	0.9765	-185.73	1.0071	-194.519	-5.9204	-189.575	-2.2888	-179.413	-1.4343	-190.643	-3.2043	-178.223	-0.6409	-178.04	-5.3101		115.4	-1.51279	2.31979	0.61999
115.5	-184.54	-0.3967	-186.371	-0.946	-178.772	-4.0894	-187.958	0.5493	-164.368	0	-168.732	-0.061	-183.197	0.8545	-185.883	0.8545	-194.55	-5.951	-189.789	-2.5024	-179.565	-1.5869	-190.735	-3.2959	-177.612	-0.0305	-178.131	-5.4016		115.5	-1.57165	2.30711	0.616601
115.6	-183.777	0.3662	-186.584	-1.1597	-178.07	-3.3875	-187.958	0.5493	-164.49	-0.122	-168.701	-0.0305	-183.014	1.0376	-186.005	0.7325	-194.519	-5.9204	-189.88	-2.594	-179.474	-1.4954	-190.826	-3.3874	-177.46	0.1221	-178.101	-5.3711		115.6	-1.47574	2.29967	0.614612
115.7	-183.716	0.4273	-186.432	-1.0071	-177.887	-3.2044	-187.988	0.5188	-164.276	0.0916	-168.823	-0.1525	-182.953	1.0986	-186.005	0.7325	-194.58	-5.9815	-190.002	-2.716	-179.321	-1.3428	-190.765	-3.3264	-177.521	0.061	-178.284	-5.5542		115.7	-1.45394	2.33354	0.623664
115.8	-183.35	0.7935	-186.279	-0.8545	-178.009	-3.3264	-187.866	0.6409	-164.459	-0.0915	-168.793	-0.122	-182.953	1.0986	-185.913	0.824	-194.336	-5.7373	-190.002	-2.716	-179.321	-1.3428	-190.857	-3.4179	-177.643	-0.061	-178.253	-5.5237		115.8	-1.41686	2.33589	0.624293
115.9	-183.441	0.7019	-186.859	-1.4343	-178.131	-3.4485	-187.897	0.6104	-164.551	-0.1831	-168.701	-0.0305	-183.106	0.946	-186.127	0.6104	-194.488	-5.8899	-189.728	-2.4414	-179.169	-1.1902	-190.735	-3.2959	-177.551	0.0305	-178.772	-6.0425		115.9	-1.50408	2.38406	0.637167
116	-183.472	0.6714	-186.859	-1.4343	-177.765	-3.0823	-187.439	1.0681	-164.459	-0.0915	-168.762	-0.0915	-183.136	0.9155	-185.883	0.8545	-194.519	-5.9204	-189.819	-2.5329	-178.894	-0.9155	-190.796	-3.3569	-177.673	-0.0915	-178.406	-5.6763		116	-1.40597	2.36744	0.632726
116.1	-183.472	0.6714	-186.554	-1.1292	-177.917	-3.2349	-187.103	1.4038	-164.398	-0.0305	-168.549	0.1221	-183.044	1.0071	-185.944	0.7935	-194.488	-5.8899	-189.972	-2.6855	-178.986	-1.0071	-190.918	-3.479	-177.643	-0.061	-178.253	-5.5237		116.1	-1.36021	2.40918	0.643881
116.2	-183.624	0.5188	-186.249	-0.824	-178.253	-3.5706	-186.89	1.6175	-164.368	0	-168.671	0	-183.136	0.9155	-185.944	0.7935	-194.55	-5.951	-189.758	-2.4719	-178.863	-0.885	-190.887	-3.4485	-178.711	-1.1291	-178.223	-5.4932		116.2	-1.42343	2.40297	0.642221
116.3	-183.472	0.6714	-186.371	-0.946	-178.223	-3.5401	-186.89	1.6175	-164.52	-0.1526	-168.823	-0.1525	-183.044	1.0071	-185.974	0.763	-194.55	-5.951	-190.064	-2.7771	-179.108	-1.1292	-190.796	-3.3569	-177.582	0	-178.162	-5.4321		116.3	-1.38418	2.4257	0.648295
116.4	-183.624	0.5188	-186.951	-1.5259	-178.04	-3.357	-186.92	1.5869	-164.551	-0.1831	-168.671	0	-183.167	0.885	-185.974	0.763	-194.488	-5.8899	-190.002	-2.716	-179.047	-1.0681	-190.765	-3.3264	-177.521	0.061	-178.406	-5.6763		116.4	-1.42343	2.41654	0.645847
116.5	-183.502	0.6409	-187.653	-2.2278	-178.223	-3.5401	-186.645	1.8616	-164.429	-0.061	-168.701	-0.0305	-183.167	0.885	-186.005	0.7325	-194.519	-5.9204	-189.972	-2.6855	-179.962	-1.9837	-190.826	-3.3874	-177.49	0.0916	-178.253	-5.5237		116.5	-1.51061	2.46423	0.658592
116.6	-183.685	0.4578	-186.34	-0.9155	-178.04	-3.357	-186.584	1.9226	-164.459	-0.0915	-168.671	0	-183.075	0.9765	-185.913	0.824	-194.672	-6.073	-190.216	-2.9297	-179.108	-1.1292	-190.643	-3.2043	-177.521	0.061	-178.192	-5.4626		116.6	-1.35149	2.46411	0.658561
116.7	-183.716	0.4273	-186.432	-1.0071	-178.345	-3.6621	-186.737	1.77	-164.52	-0.1526	-168.64	0.0306	-183.136	0.9155	-185.913	0.824	-194.672	-6.073	-190.064	-2.7771	-179.504	-1.5259	-190.796	-3.3569	-177.551	0.0305	-178.253	-5.5237		116.7	-1.43432	2.468	0.6596
116.8	-183.807	0.3357	-187.286	-1.8616	-178.345	-3.6621	-186.615	1.8921	-164.551	-0.1831	-168.579	0.0916	-183.258	0.7934	-185.974	0.763	-194.611	-6.012	-190.064	-2.7771	-179.138	-1.1597	-190.704	-3.2653	-178.009	-0.4272	-178.345	-5.6152		116.8	-1.50625	2.44377	0.653126
116.9	-183.624	0.5188	-186.554	-1.1292	-178.131	-3.4485	-186.584	1.9226	-164.368	0	-168.671	0	-183.319	0.7324	-185.883	0.8545	-194.611	-6.012	-190.155	-2.8686	-179.199	-1.2207	-190.735	-3.2959	-177.826	-0.2441	-178.345	-5.6152		116.9	-1.41471	2.46039	0.657568
117	-183.685	0.4578	-187.134	-1.709	-178.101	-3.418	-186.676	1.8311	-164.49	-0.122	-168.732	-0.061	-183.227	0.824	-185.974	0.763	-194.641	-6.0425	-190.155	-2.8686	-179.199	-1.2207	-190.643	-3.2043	-177.49	0.0916	-178.284	-5.5542		117	-1.4452	2.44259	0.652809
117.1	-183.838	0.3052	-186.829	-1.4038	-178.253	-3.5706	-186.676	1.8311	-164.307	0.0611	-168.579	0.0916	-183.227	0.824	-186.005	0.7325	-194.794	-6.1951	-190.094	-2.8076	-179.23	-1.2512	-190.796	-3.3569	-177.765	-0.1831	-178.162	-5.4321		117.1	-1.45392	2.45633	0.656483
117.2	-183.655	0.4883	-187.683	-2.2583	-178.192	-3.5095	-186.707	1.8006	-164.612	-0.2441	-168.671	0	-183.227	0.824	-185.944	0.7935	-194.672	-6.073	-190.216	-2.9297	-179.138	-1.1597	-190.613	-3.1738	-177.673	-0.0915	-178.192	-5.4626		117.2	-1.4997	2.44176	0.652589
117.3	-183.563	0.5799	-187.286	-1.8616	-178.07	-3.3875	-186.493	2.0142	-164.337	0.0305	-168.579	0.0916	-183.319	0.7324	-185.974	0.763	-194.733	-6.1341	-190.369	-3.0823	-180.206	-2.2278	-190.674	-3.2348	-177.826	-0.2441	-178.131	-5.4016		117.3	-1.52587	2.47538	0.661573
117.4	-183.655	0.4883	-186.34	-0.9155	-178.162	-3.479	-186.554	1.9531	-164.398	-0.0305	-168.304	0.3663	-183.227	0.824	-186.005	0.7325	-194.733	-6.1341	-190.185	-2.8991	-178.803	-0.824	-190.369	-2.9297	-177.582	0	-178.497	-5.7678		117.4	-1.32968	2.51387	0.671861
117.5	-183.777	0.3662	-186.554	-1.1292	-178.345	-3.6621	-186.554	1.9531	-164.459	-0.0915	-168.152	0.5188	-183.167	0.885	-186.005	0.7325	-194.794	-6.1951	-190.338	-3.0517	-178.772	-0.7935	-190.46	-3.0212	-177.673	-0.0915	-178.436	-5.7068		117.5	-1.37764	2.53721	0.678099
117.6	-183.502	0.6409	-186.798	-1.3733	-178.833	-4.1504	-186.676	1.8311	-164.612	-0.2441	-168.091	0.5799	-183.319	0.7324	-186.005	0.7325	-194.672	-6.073	-190.277	-2.9907	-179.047	-1.0681	-190.643	-3.2043	-177.643	-0.061	-178.284	-5.5542		117.6	-1.44302	2.53102	0.676443
117.7	-183.746	0.3968	-187.134	-1.709	-178.894	-4.2114	-186.615	1.8921	-164.246	0.1221	-168.152	0.5188	-183.258	0.7934	-186.066	0.6714	-194.763	-6.1646	-190.369	-3.0823	-178.68	-0.7019	-190.613	-3.1738	-177.704	-0.1221	-178.314	-5.5847		117.7	-1.45394	2.56358	0.685146
117.8	-183.624	0.5188	-186.645	-1.2207	-178.986	-4.303	-186.707	1.8006	-164.246	0.1221	-168.091	0.5799	-183.289	0.7629	-186.066	0.6714	-194.733	-6.1341	-190.369	-3.0823	-178.772	-0.7935	-190.521	-3.0822	-177.856	-0.2746	-178.589	-5.8594		117.8	-1.44958	2.58916	0.691982
117.9	-183.624	0.5188	-186.798	-1.3733	-179.169	-4.4861	-186.951	1.5564	-164.307	0.0611	-168.152	0.5188	-183.227	0.824	-185.944	0.7935	-194.733	-6.1341	-190.369	-3.0823	-178.894	-0.9155	-190.735	-3.2959	-178.314	-0.7324	-178.162	-5.4321		117.9	-1.51279	2.52857	0.675788
118	-183.594	0.5493	-186.768	-1.3428	-179.199	-4.5166	-187.042	1.4649	-164.398	-0.0305	-168.091	0.5799	-183.38	0.6714	-185.913	0.824	-194.641	-6.0425	-190.308	-3.0212	-180.145	-2.1668	-190.582	-3.1433	-178.314	-0.7324	-178.558	-5.8288		118	-1.62396	2.54078	0.679052
118.1	-183.716	0.4273	-187.042	-1.6174	-179.138	-4.4556	-186.89	1.6175	-164.429	-0.061	-167.999	0.6714	-183.289	0.7629	-186.005	0.7325	-194.885	-6.2867	-190.369	-3.0823	-179.047	-1.0681	-190.674	-3.2348	-177.704	-0.1221	-178.497	-5.7678		118.1	-1.53459	2.59854	0.694489
118.2	-183.807	0.3357	-187.805	-2.3804	-179.26	-4.5777	-187.012	1.4954	-164.612	-0.2441	-168.121	0.5494	-183.289	0.7629	-185.944	0.7935	-194.733	-6.1341	-190.46	-3.1738	-178.772	-0.7935	-190.491	-3.0517	-177.643	-0.061	-178.528	-5.7983		118.2	-1.59126	2.57743	0.688846
118.3	-183.655	0.4883	-187.042	-1.6174	-179.169	-4.4861	-187.012	1.4954	-164.337	0.0305	-168.213	0.4578	-183.289	0.7629	-185.944	0.7935	-194.916	-6.3172	-190.491	-3.2043	-178.68	-0.7019	-190.521	-3.0822	-177.643	-0.061	-178.711	-5.9814		118.3	-1.53022	2.62831	0.702444
118.4	-183.868	0.2747	-186.92	-1.4954	-179.199	-4.5166	-187.103	1.4038	-164.459	-0.0915	-168.182	0.4883	-183.258	0.7934	-185.974	0.763	-194.672	-6.073	-190.521	-3.2348	-178.894	-0.9155	-190.735	-3.2959	-177.704	-0.1221	-178.436	-5.7068		118.4	-1.55203	2.54265	0.679553
118.5	-183.685	0.4578	-186.89	-1.4648	-179.199	-4.5166	-187.164	1.3428	-164.459	-0.0915	-168.304	0.3663	-183.35	0.7019	-185.974	0.763	-194.672	-6.073	-190.399	-3.1128	-178.65	-0.6714	-190.735	-3.2959	-177.826	-0.2441	-178.65	-5.9204		118.5	-1.55419	2.55634	0.683211
118.6	-183.807	0.3357	-186.768	-1.3428	-179.169	-4.4861	-187.195	1.3123	-164.398	-0.0305	-167.999	0.6714	-183.258	0.7934	-185.944	0.7935	-194.763	-6.1646	-190.338	-3.0517	-178.68	-0.7019	-190.643	-3.2043	-177.612	-0.0305	-178.528	-5.7983		118.6	-1.49317	2.57139	0.687233
118.7	-183.716	0.4273	-186.523	-1.0986	-179.413	-4.7302	-187.225	1.2818	-164.52	-0.1526	-168.091	0.5799	-183.258	0.7934	-185.944	0.7935	-194.733	-6.1341	-190.399	-3.1128	-178.803	-0.824	-190.582	-3.1433	-177.643	-0.061	-178.558	-5.8288		118.7	-1.51496	2.58322	0.690393
118.8	-183.929	0.2137	-187.378	-1.9531	-179.26	-4.5777	-187.408	1.0987	-164.398	-0.0305	-168.121	0.5494	-183.319	0.7324	-185.944	0.7935	-194.855	-6.2561	-190.521	-3.2348	-178.497	-0.5188	-190.796	-3.3569	-177.673	-0.0915	-178.314	-5.5847		118.8	-1.58689	2.55063	0.681686
118.9	-184.052	0.0916	-186.859	-1.4343	-179.413	-4.7302	-187.286	1.2207	-164.337	0.0305	-168.213	0.4578	-183.35	0.7019	-186.005	0.7325	-194.855	-6.2561	-190.46	-3.1738	-178.528	-0.5493	-190.552	-3.1128	-177.734	-0.1526	-178.497	-5.7678		118.9	-1.56728	2.56117	0.684503
119	-183.777	0.3662	-186.829	-1.4038	-179.321	-4.6387	-187.225	1.2818	-164.429	-0.061	-168.182	0.4883	-183.35	0.7019	-185.913	0.824	-194.916	-6.3172	-190.308	-3.0212	-178.742	-0.763	-190.643	-3.2043	-177.551	0.0305	-178.68	-5.9509		119	-1.54767	2.60832	0.697104
119.1	-183.838	0.3052	-186.645	-1.2207	-179.23	-4.5471	-187.103	1.4038	-164.124	0.2442	-168.243	0.4273	-183.197	0.8545	-185.821	0.9156	-194.855	-6.2561	-190.613	-3.3264	-178.497	-0.5188	-190.552	-3.1128	-177.46	0.1221	-178.619	-5.8899		119.1	-1.47136	2.63993	0.705552
119.2	-183.868	0.2747	-186.615	-1.1902	-179.352	-4.6692	-187.286	1.2207	-164.185	0.1831	-168.182	0.4883	-183.258	0.7934	-185.821	0.9156	-194.733	-6.1341	-190.491	-3.2043	-178.345	-0.3662	-190.735	-3.2959	-177.551	0.0305	-178.68	-5.9509		119.2	-1.49318	2.62554	0.701706
119.3	-183.899	0.2442	-186.218	-0.7935	-179.321	-4.6387	-187.195	1.3123	-164.276	0.0916	-168.091	0.5799	-183.289	0.7629	-185.73	1.0071	-194.855	-6.2561	-190.491	-3.2043	-178.589	-0.6104	-190.765	-3.3264	-177.612	-0.0305	-179.047	-6.3171		119.3	-1.51279	2.69731	0.720886
119.4	-183.929	0.2137	-186.737	-1.3123	-179.321	-4.6387	-187.256	1.2512	-164.429	-0.061	-168.182	0.4883	-183.167	0.885	-185.974	0.763	-194.763	-6.1646	-190.521	-3.2348	-178.497	-0.5188	-190.735	-3.2959	-178.009	-0.4272	-178.742	-6.012		119.4	-1.57601	2.59601	0.693812
119.5	-183.99	0.1526	-186.92	-1.4954	-179.108	-4.4251	-187.286	1.2207	-164.246	0.1221	-168.182	0.4883	-183.319	0.7324	-185.73	1.0071	-194.855	-6.2561	-190.552	-3.2654	-178.986	-1.0071	-190.735	-3.2959	-177.917	-0.3357	-178.253	-5.5237		119.5	-1.56294	2.53041	0.676281
119.6	-183.99	0.1526	-186.859	-1.4343	-178.925	-4.242	-187.317	1.1902	-164.307	0.0611	-168.243	0.4273	-183.197	0.8545	-185.608	1.1292	-194.946	-6.3477	-190.674	-3.3874	-178.528	-0.5493	-190.826	-3.3874	-177.643	-0.061	-178.619	-5.8899		119.6	-1.53458	2.61582	0.699108
119.7	-183.655	0.4883	-186.89	-1.4648	-178.803	-4.1199	-187.378	1.1292	-164.185	0.1831	-168.182	0.4883	-183.167	0.885	-185.913	0.824	-194.794	-6.1951	-190.613	-3.3264	-178.925	-0.9461	-190.796	-3.3569	-177.521	0.061	-178.68	-5.9509		119.7	-1.52151	2.58668	0.691319
119.8	-183.899	0.2442	-186.768	-1.3428	-178.894	-4.2114	-187.47	1.0376	-164.307	0.0611	-168.152	0.5188	-183.197	0.8545	-186.127	0.6104	-194.885	-6.2867	-190.582	-3.2959	-178.742	-0.763	-190.704	-3.2653	-178.009	-0.4272	-178.528	-5.7983		119.8	-1.576	2.52237	0.674132
119.9	-184.174	-0.0305	-186.462	-1.0376	-179.047	-4.364	-187.53	0.9766	-164.429	-0.061	-168.304	0.3663	-183.197	0.8545	-185.791	0.9461	-194.855	-6.2561	-190.643	-3.3569	-178.772	-0.7935	-190.796	-3.3569	-177.399	0.1831	-178.863	-6.134		119.9	-1.57599	2.60225	0.695479
120	-183.838	0.3052	-186.462	-1.0376	-179.047	-4.364	-187.592	0.9155	-164.429	-0.061	-168.213	0.4578	-183.38	0.6714	-185.761	0.9766	-194.855	-6.2561	-190.491	-3.2043	-178.558	-0.5798	-190.704	-3.2653	-177.521	0.061	-178.589	-5.8594		120	-1.51714	2.55985	0.68415
120.1	-183.807	0.3357	-186.737	-1.3123	-178.833	-4.1504	-187.5	1.0071	-164.429	-0.061	-168.274	0.3968	-183.563	0.4883	-185.974	0.763	-194.824	-6.2256	-190.765	-3.479	-178.619	-0.6409	-190.552	-3.1128	-177.765	-0.1831	-178.772	-6.0425		120.1	-1.58691	2.53146	0.676562
120.2	-184.052	0.0916	-186.676	-1.2512	-178.986	-4.303	-187.622	0.885	-164.368	0	-168.152	0.5188	-183.472	0.5798	-185.821	0.9156	-194.916	-6.3172	-190.643	-3.3569	-178.589	-0.6104	-190.704	-3.2653	-179.443	-1.8616	-178.68	-5.9509		120.2	-1.70898	2.51942	0.673344
120.3	-183.96	0.1831	-186.859	-1.4343	-179.016	-4.3335	-187.683	0.824	-164.703	-0.3357	-168.121	0.5494	-183.289	0.7629	-185.821	0.9156	-194.885	-6.2867	-190.704	-3.4179	-178.68	-0.7019	-190.826	-3.3874	-177.612	-0.0305	-178.863	-6.134		120.3	-1.63049	2.58641	0.691246
120.4	-183.838	0.3052	-186.768	-1.3428	-179.047	-4.364	-187.622	0.885	-164.368	0	-168.243	0.4273	-183.258	0.7934	-185.821	0.9156	-194.977	-6.3782	-190.826	-3.54	-178.619	-0.6409	-190.704	-3.2653	-177.765	-0.1831	-178.497	-5.7678		120.4	-1.58254	2.57053	0.687003
120.5	-184.021	0.1221	-186.645	-1.2207	-179.108	-4.4251	-187.653	0.8545	-164.337	0.0305	-168.243	0.4273	-183.38	0.6714	-185.944	0.7935	-194.885	-6.2867	-190.704	-3.4179	-178.68	-0.7019	-190.887	-3.4485	-177.46	0.1221	-178.711	-5.9814		120.5	-1.60434	2.57842	0.689112
120.6	-183.838	0.3052	-186.584	-1.1597	-179.047	-4.364	-187.683	0.824	-164.215	0.1526	-168.152	0.5188	-183.35	0.7019	-185.913	0.824	-194.916	-6.3172	-190.918	-3.6316	-178.772	-0.7935	-190.887	-3.4485	-177.582	0	-178.833	-6.1035		120.6	-1.60654	2.62184	0.700715
120.7	-183.929	0.2137	-186.554	-1.1292	-179.138	-4.4556	-187.47	1.0376	-164.246	0.1221	-168.274	0.3968	-183.319	0.7324	-185.974	0.763	-194.824	-6.2256	-190.613	-3.3264	-178.528	-0.5493	-190.826	-3.3874	-177.917	-0.3357	-178.589	-5.8594		120.7	-1.57164	2.55711	0.683416
120.8	-183.868	0.2747	-186.951	-1.5259	-179.352	-4.6692	-187.653	0.8545	-164.368	0	-168.365	0.3052	-183.197	0.8545	-185.761	0.9766	-194.824	-6.2256	-190.826	-3.54	-178.558	-0.5798	-190.796	-3.3569	-177.521	0.061	-178.65	-5.9204		120.8	-1.60652	2.60959	0.697441
120.9	-183.96	0.1831	-186.676	-1.2512	-179.169	-4.4861	-187.653	0.8545	-164.215	0.1526	-168.213	0.4578	-183.35	0.7019	-185.974	0.763	-194.824	-6.2256	-190.796	-3.5095	-178.284	-0.3052	-191.04	-3.601	-177.612	-0.0305	-178.894	-6.1645		120.9	-1.60434	2.62919	0.702681
121	-183.868	0.2747	-186.707	-1.2817	-179.199	-4.5166	-187.744	0.763	-164.459	-0.0915	-168.335	0.3357	-183.197	0.8545	-185.974	0.763	-194.763	-6.1646	-190.704	-3.4179	-178.192	-0.2136	-190.918	-3.479	-177.612	-0.0305	-178.558	-5.8288		121	-1.57381	2.56105	0.684469
121.1	-183.96	0.1831	-186.584	-1.1597	-179.321	-4.6387	-187.775	0.7324	-164.52	-0.1526	-168.396	0.2747	-183.227	0.824	-185.821	0.9156	-194.916	-6.3172	-190.735	-3.4485	-178.131	-0.1526	-191.04	-3.601	-177.551	0.0305	-178.65	-5.9204		121.1	-1.60217	2.61582	0.699108
121.2	-183.929	0.2137	-186.584	-1.1597	-179.352	-4.6692	-187.714	0.7935	-164.215	0.1526	-168.304	0.3663	-183.289	0.7629	-185.883	0.8545	-194.885	-6.2867	-190.704	-3.4179	-177.673	0.3052	-190.918	-3.479	-177.46	0.1221	-178.65	-5.9204		121.2	-1.52586	2.64812	0.707739
121.3	-183.929	0.2137	-186.737	-1.3123	-179.413	-4.7302	-187.958	0.5493	-164.52	-0.1526	-168.304	0.3663	-183.319	0.7324	-185.821	0.9156	-195.129	-6.5308	-190.826	-3.54	-177.887	0.0915	-191.04	-3.601	-177.856	-0.2746	-179.047	-6.3171		121.3	-1.68499	2.69426	0.720072
121.4	-183.96	0.1831	-186.859	-1.4343	-179.474	-4.7913	-188.019	0.4883	-164.429	-0.061	-168.304	0.3663	-183.319	0.7324	-185.883	0.8545	-194.855	-6.2561	-190.704	-3.4179	-178.009	-0.0305	-191.101	-3.6621	-177.551	0.0305	-179.871	-7.1411		121.4	-1.72423	2.77763	0.742352
121.5	-183.96	0.1831	-186.676	-1.2512	-179.443	-4.7608	-187.897	0.6104	-164.246	0.1221	-168.396	0.2747	-183.319	0.7324	-185.821	0.9156	-194.977	-6.3782	-190.796	-3.5095	-178.009	-0.0305	-191.223	-3.7841	-177.704	-0.1221	-178.833	-6.1035		121.5	-1.65011	2.66844	0.713171
121.6	-183.96	0.1831	-186.523	-1.0986	-179.474	-4.7913	-187.958	0.5493	-164.459	-0.0915	-168.365	0.3052	-183.289	0.7629	-185.913	0.824	-194.946	-6.3477	-190.857	-3.5705	-178.07	-0.0916	-190.948	-3.5095	-177.826	-0.2441	-178.986	-6.2561		121.6	-1.66974	2.65147	0.708635
121.7	-183.96	0.1831	-186.676	-1.2512	-179.688	-5.0049	-187.927	0.5799	-164.368	0	-168.304	0.3663	-183.35	0.7019	-185.821	0.9156	-194.733	-6.1341	-190.765	-3.479	-178.131	-0.1526	-190.887	-3.4485	-177.704	-0.1221	-178.863	-6.134		121.7	-1.6414	2.63143	0.70328
121.8	-183.99	0.1526	-186.34	-0.9155	-179.596	-4.9133	-187.744	0.763	-164.398	-0.0305	-168.335	0.3357	-183.35	0.7019	-185.821	0.9156	-194.977	-6.3782	-190.857	-3.5705	-178.04	-0.0611	-190.918	-3.479	-178.131	-0.5493	-178.833	-6.1035		121.8	-1.65229	2.65879	0.710592
121.9	-183.899	0.2442	-186.523	-1.0986	-179.657	-4.9744	-187.897	0.6104	-164.307	0.0611	-168.457	0.2137	-183.563	0.4883	-185.791	0.9461	-194.977	-6.3782	-190.765	-3.479	-178.162	-0.1831	-191.345	-3.9062	-177.826	-0.2441	-178.68	-5.9509		121.9	-1.68934	2.64811	0.707737
122	-184.204	-0.061	-186.859	-1.4343	-179.626	-4.9439	-187.958	0.5493	-164.49	-0.122	-168.335	0.3357	-183.502	0.5493	-185.821	0.9156	-195.007	-6.4087	-190.704	-3.4179	-178.345	-0.3662	-190.948	-3.5095	-177.612	-0.0305	-178.955	-6.2256		122	-1.72641	2.63569	0.704417
122.1	-183.99	0.1526	-186.523	-1.0986	-179.443	-4.7608	-188.049	0.4578	-164.429	-0.061	-168.274	0.3968	-183.38	0.6714	-185.913	0.824	-194.885	-6.2867	-191.223	-3.9367	-178.131	-0.1526	-191.04	-3.601	-177.826	-0.2441	-178.772	-6.0425		122.1	-1.69153	2.63001	0.702899
122.2	-184.052	0.0916	-186.34	-0.9155	-179.413	-4.7302	-188.08	0.4273	-164.49	-0.122	-168.304	0.3663	-183.411	0.6409	-185.913	0.824	-194.977	-6.3782	-190.979	-3.6926	-178.284	-0.3052	-191.04	-3.601	-177.46	0.1221	-178.863	-6.134		122.2	-1.67189	2.63887	0.705269
122.3	-183.807	0.3357	-186.34	-0.9155	-179.169	-4.4861	-188.202	0.3052	-164.52	-0.1526	-168.396	0.2747	-183.38	0.6714	-185.944	0.7935	-194.946	-6.3477	-190.826	-3.54	-178.192	-0.2136	-191.193	-3.7536	-177.887	-0.3052	-179.047	-6.3171		122.3	-1.68935	2.62169	0.700677
122.4	-184.326	-0.1831	-186.584	-1.1597	-179.199	-4.5166	-188.171	0.3357	-164.337	0.0305	-168.335	0.3357	-183.38	0.6714	-185.974	0.763	-194.977	-6.3782	-191.04	-3.7536	-178.284	-0.3052	-191.071	-3.6316	-177.765	-0.1831	-178.772	-6.0425		122.4	-1.71552	2.57851	0.689135
122.5	-184.143	0	-186.218	-0.7935	-179.291	-4.6082	-188.232	0.2747	-164.398	-0.0305	-168.427	0.2442	-183.411	0.6409	-185.944	0.7935	-194.916	-6.3172	-191.101	-3.8147	-178.253	-0.2747	-190.887	-3.4485	-177.948	-0.3662	-178.863	-6.134		122.5	-1.70244	2.58177	0.690006
122.6	-183.838	0.3052	-186.432	-1.0071	-179.291	-4.6082	-188.171	0.3357	-164.49	-0.122	-168.335	0.3357	-183.472	0.5798	-185.913	0.824	-194.977	-6.3782	-190.918	-3.6316	-178.528	-0.5493	-191.04	-3.601	-177.643	-0.061	-178.894	-6.1645		122.6	-1.69589	2.60882	0.697237
122.7	-183.868	0.2747	-186.34	-0.9155	-179.352	-4.6692	-188.11	0.3967	-164.429	-0.061	-168.304	0.3663	-183.227	0.824	-185.761	0.9766	-194.916	-6.3172	-190.887	-3.6011	-178.742	-0.763	-191.101	-3.6621	-177.704	-0.1221	-178.68	-5.9509		122.7	-1.65884	2.6079	0.69699
122.8	-183.96	0.1831	-186.157	-0.7324	-179.382	-4.6997	-188.232	0.2747	-164.398	-0.0305	-168.152	0.5188	-183.411	0.6409	-185.944	0.7935	-194.855	-6.2561	-190.887	-3.6011	-178.803	-0.824	-191.193	-3.7536	-177.704	-0.1221	-178.833	-6.1035		122.8	-1.69371	2.60214	0.69545
122.9	-183.929	0.2137	-186.218	-0.7935	-179.413	-4.7302	-188.232	0.2747	-164.429	-0.061	-168.488	0.1832	-183.411	0.6409	-185.883	0.8545	-194.855	-6.2561	-190.948	-3.6621	-178.742	-0.763	-190.979	-3.54	-177.856	-0.2746	-178.863	-6.134		122.9	-1.71768	2.57746	0.688855
123	-184.082	0.0611	-186.31	-0.885	-179.474	-4.7913	-188.171	0.3357	-164.551	-0.1831	-168.274	0.3968	-183.319	0.7324	-185.821	0.9156	-194.946	-6.3477	-190.735	-3.4485	-179.23	-1.2512	-191.071	-3.6316	-177.856	-0.2746	-178.955	-6.2256		123	-1.75693	2.60147	0.695273
123.1	-183.929	0.2137	-186.371	-0.946	-179.26	-4.5777	-188.385	0.1221	-164.734	-0.3662	-168.121	0.5494	-183.441	0.6103	-185.974	0.763	-195.007	-6.4087	-190.948	-3.6621	-178.833	-0.8545	-190.979	-3.54	-177.856	-0.2746	-179.016	-6.2866		123.1	-1.76128	2.59011	0.692237
123.2	-184.021	0.1221	-186.218	-0.7935	-179.26	-4.5777	-188.324	0.1831	-164.429	-0.061	-168.152	0.5188	-183.502	0.5493	-186.005	0.7325	-195.068	-6.4698	-190.918	-3.6316	-178.619	-0.6409	-191.071	-3.6316	-177.978	-0.3967	-178.803	-6.073		123.2	-1.72643	2.58251	0.690205
123.3	-183.807	0.3357	-186.493	-1.0681	-179.321	-4.6387	-188.171	0.3357	-164.52	-0.1526	-168.243	0.4273	-183.38	0.6714	-186.005	0.7325	-195.099	-6.5003	-190.918	-3.6316	-178.711	-0.7324	-191.04	-3.601	-177.826	-0.2441	-178.589	-5.8594		123.3	-1.70897	2.57991	0.689509
123.4	-183.99	0.1526	-186.462	-1.0376	-179.169	-4.4861	-188.416	0.0916	-164.459	-0.0915	-168.274	0.3968	-183.289	0.7629	-185.974	0.763	-195.129	-6.5308	-190.857	-3.5705	-178.558	-0.5798	-190.948	-3.5095	-177.765	-0.1831	-178.803	-6.073		123.4	-1.70679	2.58319	0.690386
123.5	-183.96	0.1831	-186.462	-1.0376	-179.169	-4.4861	-188.446	0.0611	-164.612	-0.2441	-168.182	0.4883	-183.38	0.6714	-186.005	0.7325	-195.099	-6.5003	-190.979	-3.6926	-178.65	-0.6714	-190.857	-3.4179	-177.826	-0.2441	-178.406	-5.6763		123.5	-1.70243	2.51535	0.672255
123.6	-184.143	0	-186.432	-1.0071	-179.016	-4.3335	-188.324	0.1831	-164.551	-0.1831	-168.182	0.4883	-183.502	0.5493	-185.883	0.8545	-195.068	-6.4698	-191.101	-3.8147	-178.497	-0.5188	-191.04	-3.601	-177.704	-0.1221	-178.986	-6.2561		123.6	-1.73079	2.60166	0.695324
123.7	-184.052	0.0916	-186.371	-0.946	-178.68	-3.9978	-188.385	0.1221	-164.429	-0.061	-168.243	0.4273	-183.441	0.6103	-185.791	0.9461	-194.855	-6.2561	-190.887	-3.6011	-178.497	-0.5188	-190.979	-3.54	-177.765	-0.1831	-179.23	-6.5002		123.7	-1.67191	2.57823	0.68906
123.8	-184.082	0.0611	-185.944	-0.5188	-178.65	-3.9673	-188.538	-0.0305	-164.673	-0.3052	-168.182	0.4883	-183.502	0.5493	-185.821	0.9156	-194.946	-6.3477	-190.887	-3.6011	-178.223	-0.2442	-190.887	-3.4485	-177.765	-0.1831	-179.016	-6.2866		123.8	-1.63705	2.55303	0.682327
123.9	-183.289	0.8545	-187.225	-1.8005	-178.65	-3.9673	-188.599	-0.0915	-164.917	-0.5493	-168.152	0.5188	-183.502	0.5493	-186.005	0.7325	-194.885	-6.2867	-190.857	-3.5705	-178.467	-0.4883	-191.132	-3.6926	-177.734	-0.1526	-179.321	-6.5918		123.9	-1.75257	2.59804	0.694356
124	-183.96	0.1831	-187.439	-2.0142	-178.528	-3.8452	-188.69	-0.1831	-164.642	-0.2746	-168.152	0.5188	-183.441	0.6103	-186.005	0.7325	-194.885	-6.2867	-190.918	-3.6316	-178.436	-0.4578	-190.887	-3.4485	-177.948	-0.3662	-179.169	-6.4392		124	-1.77874	2.51577	0.672369
124.1	-184.021	0.1221	-186.523	-1.0986	-178.68	-3.9978	-188.477	0.0305	-164.551	-0.1831	-168.182	0.4883	-183.472	0.5798	-186.127	0.6104	-194.946	-6.3477	-190.765	-3.479	-178.101	-0.1221	-190.979	-3.54	-177.826	-0.2441	-179.169	-6.4392		124.1	-1.68718	2.55403	0.682594
124.2	-183.929	0.2137	-186.737	-1.3123	-178.742	-4.0589	-188.416	0.0916	-164.52	-0.1526	-168.152	0.5188	-183.227	0.824	-186.005	0.7325	-194.977	-6.3782	-190.979	-3.6926	-177.917	0.061	-191.04	-3.601	-178.162	-0.5798	-179.138	-6.4087		124.2	-1.69589	2.60457	0.696101
124.3	-184.021	0.1221	-186.31	-0.885	-178.863	-4.1809	-188.507	0	-164.52	-0.1526	-167.847	0.824	-183.411	0.6409	-186.005	0.7325	-195.129	-6.5308	-190.918	-3.6316	-177.917	0.061	-190.979	-3.54	-177.978	-0.3967	-179.016	-6.2866		124.3	-1.65884	2.62323	0.701087
124.4	-183.899	0.2442	-186.432	-1.0071	-178.833	-4.1504	-188.568	-0.061	-164.734	-0.3662	-168.335	0.3357	-183.502	0.5493	-185.913	0.824	-194.885	-6.2867	-191.071	-3.7842	-178.009	-0.0305	-190.948	-3.5095	-177.826	-0.2441	-178.986	-6.2561		124.4	-1.6959	2.55139	0.681887
124.5	-183.929	0.2137	-186.371	-0.946	-178.925	-4.242	-188.416	0.0916	-164.887	-0.5188	-168.213	0.4578	-183.38	0.6714	-186.066	0.6714	-194.824	-6.2256	-190.704	-3.4179	-177.978	0	-190.979	-3.54	-177.948	-0.3662	-179.199	-6.4697		124.5	-1.68716	2.56358	0.685146
124.6	-183.96	0.1831	-186.493	-1.0681	-178.833	-4.1504	-188.232	0.2747	-164.703	-0.3357	-168.274	0.3968	-183.472	0.5798	-185.883	0.8545	-194.733	-6.1341	-190.948	-3.6621	-177.856	0.1221	-190.979	-3.54	-178.131	-0.5493	-179.016	-6.2866		124.6	-1.66538	2.54787	0.680946
124.7	-183.99	0.1526	-186.554	-1.1292	-178.894	-4.2114	-188.171	0.3357	-164.795	-0.4272	-168.243	0.4273	-183.594	0.4577	-185.913	0.824	-194.824	-6.2256	-190.918	-3.6316	-177.948	0.0305	-191.162	-3.7231	-178.07	-0.4883	-179.016	-6.2866		124.7	-1.7068	2.55982	0.684141
124.8	-183.99	0.1526	-186.279	-0.8545	-178.772	-4.0894	-188.049	0.4578	-164.337	0.0305	-168.121	0.5494	-183.502	0.5493	-185.974	0.763	-194.885	-6.2867	-190.887	-3.6011	-177.917	0.061	-190.948	-3.5095	-178.04	-0.4578	-179.23	-6.5002		124.8	-1.62397	2.61981	0.700172
124.9	-183.868	0.2747	-186.584	-1.1597	-178.833	-4.1504	-188.171	0.3357	-164.673	-0.3052	-168.304	0.3663	-183.563	0.4883	-186.035	0.7019	-194.824	-6.2256	-191.132	-3.8452	-177.734	0.2441	-190.918	-3.479	-177.887	-0.3052	-179.169	-6.4392		124.9	-1.67846	2.59495	0.69353
125	-183.96	0.1831	-186.584	-1.1597	-178.803	-4.1199	-188.202	0.3052	-164.795	-0.4272	-168.213	0.4578	-183.563	0.4883	-185.974	0.763	-194.733	-6.1341	-190.796	-3.5095	-178.07	-0.0916	-191.223	-3.7841	-178.07	-0.4883	-179.291	-6.5613		125	-1.71988	2.56915	0.686634
125.1	-183.96	0.1831	-186.34	-0.9155	-178.772	-4.0894	-188.08	0.4273	-164.551	-0.1831	-168.182	0.4883	-183.502	0.5493	-186.279	0.4578	-194.916	-6.3172	-190.948	-3.6621	-177.917	0.061	-191.193	-3.7536	-177.582	0	-179.321	-6.5918		125.1	-1.66756	2.63837	0.705134
125.2	-183.868	0.2747	-186.554	-1.1292	-178.986	-4.303	-187.927	0.5799	-164.673	-0.3052	-168.213	0.4578	-183.411	0.6409	-186.066	0.6714	-194.885	-6.2867	-191.071	-3.7842	-177.948	0.0305	-191.223	-3.7841	-177.856	-0.2746	-179.138	-6.4087		125.2	-1.68718	2.6432	0.706426
125.3	-184.082	0.0611	-186.523	-1.0986	-178.803	-4.1199	-187.988	0.5188	-164.673	-0.3052	-168.304	0.3663	-183.563	0.4883	-186.096	0.6409	-194.946	-6.3477	-190.979	-3.6926	-178.04	-0.0611	-191.315	-3.8757	-177.917	-0.3357	-179.596	-6.8664		125.3	-1.75911	2.66344	0.711835
125.4	-183.929	0.2137	-186.432	-1.0071	-178.803	-4.1199	-188.171	0.3357	-164.703	-0.3357	-168.427	0.2442	-183.716	0.3357	-186.127	0.6104	-194.946	-6.3477	-191.04	-3.7536	-178.07	-0.0916	-191.223	-3.7841	-177.887	-0.3052	-179.291	-6.5613		125.4	-1.75475	2.59512	0.693574
125.5	-183.96	0.1831	-186.34	-0.9155	-178.803	-4.1199	-188.11	0.3967	-164.612	-0.2441	-168.274	0.3968	-183.563	0.4883	-186.096	0.6409	-194.855	-6.2561	-190.857	-3.5705	-178.07	-0.0916	-191.071	-3.6316	-178.528	-0.946	-179.413	-6.6833		125.5	-1.73949	2.58922	0.691999
125.6	-183.99	0.1526	-186.462	-1.0376	-178.863	-4.1809	-188.171	0.3357	-164.642	-0.2746	-168.304	0.3663	-183.563	0.4883	-186.188	0.5494	-194.885	-6.2867	-190.887	-3.6011	-178.131	-0.1526	-191.315	-3.8757	-178.101	-0.5188	-179.565	-6.8359		125.6	-1.77654	2.62811	0.702392
125.7	-183.746	0.3968	-186.371	-0.946	-178.894	-4.2114	-188.263	0.2442	-164.429	-0.061	-168.213	0.4578	-183.502	0.5493	-186.066	0.6714	-194.916	-6.3172	-190.796	-3.5095	-178.07	-0.0916	-191.376	-3.9367	-178.131	-0.5493	-179.596	-6.8664		125.7	-1.7264	2.67849	0.715857
125.8	-183.899	0.2442	-186.676	-1.2512	-178.833	-4.1504	-188.232	0.2747	-164.612	-0.2441	-168.335	0.3357	-183.472	0.5798	-186.157	0.5799	-194.855	-6.2561	-190.857	-3.5705	-178.131	-0.1526	-191.284	-3.8452	-177.978	-0.3967	-179.779	-7.0496		125.8	-1.77872	2.66065	0.711088
125.9	-183.929	0.2137	-186.737	-1.3123	-178.925	-4.242	-188.446	0.0611	-164.612	-0.2441	-168.243	0.4273	-183.502	0.5493	-186.218	0.5188	-194.855	-6.2561	-190.887	-3.6011	-178.07	-0.0916	-191.254	-3.8147	-178.131	-0.5493	-179.688	-6.958		125.9	-1.80707	2.63475	0.704166
126	-183.807	0.3357	-186.584	-1.1597	-178.711	-4.0283	-188.477	0.0305	-164.459	-0.0915	-168.304	0.3663	-183.655	0.3967	-186.188	0.5494	-194.794	-6.1951	-190.948	-3.6621	-178.253	-0.2747	-191.193	-3.7536	-177.978	-0.3967	-179.413	-6.6833		126	-1.75474	2.57142	0.687242
126.1	-183.807	0.3357	-186.066	-0.6409	-178.986	-4.303	-188.507	0	-164.673	-0.3052	-168.365	0.3052	-183.563	0.4883	-186.096	0.6409	-194.824	-6.2256	-190.948	-3.6621	-178.162	-0.1831	-191.254	-3.8147	-178.131	-0.5493	-179.779	-7.0496		126.1	-1.7831	2.66192	0.711428
126.2	-183.96	0.1831	-186.31	-0.885	-178.742	-4.0589	-188.446	0.0611	-164.673	-0.3052	-168.335	0.3357	-183.563	0.4883	-186.249	0.4883	-194.794	-6.1951	-190.887	-3.6011	-178.192	-0.2136	-191.315	-3.8757	-177.917	-0.3357	-179.565	-6.8359		126.2	-1.76784	2.59408	0.693298
126.3	-183.777	0.3662	-186.279	-0.8545	-178.863	-4.1809	-188.355	0.1526	-164.642	-0.2746	-168.365	0.3052	-183.502	0.5493	-186.279	0.4578	-194.733	-6.1341	-190.979	-3.6926	-178.314	-0.3357	-191.467	-4.0283	-177.948	-0.3662	-179.565	-6.8359		126.3	-1.77655	2.62133	0.700579
126.4	-183.777	0.3662	-186.737	-1.3123	-178.894	-4.2114	-188.324	0.1831	-164.612	-0.2441	-168.152	0.5188	-183.563	0.4883	-186.279	0.4578	-194.824	-6.2256	-190.918	-3.6316	-178.192	-0.2136	-191.345	-3.9062	-178.04	-0.4578	-179.871	-7.1411		126.4	-1.80925	2.67511	0.714952
126.5	-183.96	0.1831	-186.584	-1.1597	-178.863	-4.1809	-188.293	0.2136	-164.612	-0.2441	-168.274	0.3968	-183.411	0.6409	-186.157	0.5799	-194.672	-6.073	-190.887	-3.6011	-178.131	-0.1526	-191.528	-4.0893	-177.643	-0.061	-179.443	-6.7139		126.5	-1.73295	2.62385	0.701253
126.6	-183.838	0.3052	-186.737	-1.3123	-178.68	-3.9978	-188.568	-0.061	-164.673	-0.3052	-168.335	0.3357	-183.38	0.6714	-186.188	0.5494	-194.794	-6.1951	-190.887	-3.6011	-178.223	-0.2442	-191.437	-3.9978	-178.223	-0.6409	-179.443	-6.7139		126.6	-1.80054	2.57576	0.6884
126.7	-183.777	0.3662	-186.127	-0.7019	-178.558	-3.8757	-188.507	0	-164.52	-0.1526	-168.365	0.3052	-183.594	0.4577	-186.188	0.5494	-194.794	-6.1951	-190.979	-3.6926	-178.253	-0.2747	-191.132	-3.6926	-178.101	-0.5188	-179.657	-6.9275		126.7	-1.7395	2.60027	0.694951
126.8	-183.929	0.2137	-186.371	-0.946	-178.68	-3.9978	-188.568	-0.061	-164.703	-0.3357	-168.213	0.4578	-183.502	0.5493	-186.188	0.5494	-194.763	-6.1646	-190.948	-3.6621	-178.284	-0.3052	-191.345	-3.9062	-178.314	-0.7324	-179.443	-6.7139		126.8	-1.78962	2.56293	0.684971
126.9	-183.838	0.3052	-186.645	-1.2207	-178.803	-4.1199	-188.568	-0.061	-164.673	-0.3052	-168.213	0.4578	-183.685	0.3662	-186.218	0.5188	-194.794	-6.1951	-190.979	-3.6926	-178.162	-0.1831	-191.193	-3.7536	-178.04	-0.4578	-180.42	-7.6904		126.9	-1.85939	2.72246	0.727609
[truncated: 4,851 more rows]

## Sheet: Fig. 1C A17 Nod-LCO
n=11	7.4.2014 1		8.4.2014 2		8.4.2014 3		10.4.2014 2		10.4.2014 3		10.4.2014 5		11.4.2014 1		11.4.2014 3		11.4.2014 4		09.07.2014 6		9.7.14 7
[truncated: 4,374 more rows]

## Sheet: Fig. 1C R108 Nod-LCO
	1		2		3		4		5		6		7		8		9		10		11		12		13		14		15		16		17		18		19		20		21		22		23		24		25
[truncated: 1,831 more rows]
[truncated: 38 more columns]
