# Supplementary material for: Mycorrhizal lipochitinoligosaccharides (LCOs) depolarize root hairs of Medicago truncatula
Source: PLoS One. 2018 May 31;13(5):e0198126. doi: 10.1371/journal.pone.0198126 (PMC5979017; doi:10.1371/journal.pone.0198126)
Supplement: S2 Table — (XLSX) [file pone.0198126.s002.xlsx]

## Sheet: Fig. 2A sMyc C16-0
n=9	9.2.15 #3		10.2.15 #6		11.2.15 #3		12.2.15 #5		17.2.15 #5		17.2.15 #9		11.2.15 #1		17.2.15 #2		17.2.15 #4
time (s)	Em (mV)	Difference to membrane potential when Myc-LCO was applied (mV)	Em (mV)	Difference to membrane potential when Myc-LCO was applied (mV)	Em (mV)	Difference to membrane potential when Myc-LCO was applied (mV)	Em (mV)	Difference to membrane potential when Myc-LCO was applied (mV)	Em (mV)	Difference to membrane potential when Myc-LCO was applied (mV)	Em (mV)	Difference to membrane potential when Myc-LCO was applied (mV)	Em (mV)	Difference to membrane potential when Myc-LCO was applied (mV)	Em (mV)	Difference to membrane potential when Myc-LCO was applied (mV)	Em (mV)	Difference to membrane potential when Myc-LCO was applied (mV)		time (s)	MEAN Fig2A	SD Fig2A	SE Fig2A		time (s)	MEAN Fig2A	SD Fig2A	SE Fig2A
0	-173.126	6.6529	-146.027	3.9368	-156.036	3.3264	-168.091	2.5025	-143.25	4.303	-131.653	5.2491	-150.452	5.1269	-162.567	0.3662	-131.042	4.0893		0	3.95034	1.79758	0.599193		0	3.95034	1.79758	0.599193
0.179999	-173.279	6.5003	-145.966	3.9978	-156.128	3.2349	-167.999	2.594	-143.219	4.3335	-131.775	5.127	-150.299	5.2795	-162.659	0.2746	-131.012	4.1198		0.179999	3.94016	1.7921	0.597366		17.9799	2.24813	1.17217	0.390722
0.379998	-173.309	6.4698	-145.813	4.1504	-156.25	3.1128	-167.969	2.6245	-143.738	3.8147	-131.714	5.188	-150.482	5.0964	-162.628	0.3051	-131.012	4.1198		0.379998	3.87572	1.76696	0.588985		35.9798	0.732433	0.989842	0.329947
0.579997	-173.37	6.4087	-145.844	4.1199	-156.28	3.0823	-168.06	2.533	-143.28	4.2725	-131.775	5.127	-150.543	5.0354	-162.628	0.3051	-130.89	4.2419		0.579997	3.90287	1.76255	0.587518		53.9797	0.2306	0.67709	0.225697
0.779996	-173.309	6.4698	-145.996	3.9673	-156.189	3.1738	-168.213	2.3804	-143.066	4.4861	-131.653	5.2491	-150.574	5.0049	-162.476	0.4577	-130.463	4.6692		0.779996	3.98426	1.77505	0.591685		71.9796	0.00678889	1.16525	0.388416
0.979995	-173.401	6.3782	-145.599	4.364	-156.25	3.1128	-168.304	2.2889	-143.372	4.1809	-131.928	4.9744	-150.604	4.9744	-162.689	0.2441	-130.829	4.3029		0.979995	3.86896	1.78462	0.594873		89.9796	-0.0169333	2.60546	0.868486
1.17999	-173.462	6.3172	-145.477	4.4861	-156.342	3.0212	-168.457	2.1363	-143.158	4.3945	-131.928	4.9744	-150.635	4.9438	-162.445	0.4882	-130.676	4.4555		1.17999	3.91302	1.75018	0.583394		107.98	2.32274	9.83118	3.27706
1.37999	-173.34	6.4393	-145.447	4.5166	-156.403	2.9602	-168.396	2.1973	-143.097	4.4556	-131.836	5.066	-150.543	5.0354	-162.689	0.2441	-130.646	4.486		1.37999	3.93339	1.84618	0.615393		125.979	4.69631	13.0308	4.34361
1.57999	-173.401	6.3782	-145.508	4.4556	-156.28	3.0823	-168.396	2.1973	-143.28	4.2725	-131.958	4.9439	-150.696	4.8828	-162.567	0.3662	-130.92	4.2114		1.57999	3.86558	1.7602	0.586733		143.979	8.51781	13.7421	4.58071
1.77999	-173.401	6.3782	-145.538	4.4251	-156.494	2.8687	-168.457	2.1363	-143.982	3.5706	-132.05	4.8523	-150.604	4.9744	-162.689	0.2441	-130.829	4.3029		1.77999	3.75029	1.8058	0.601934		161.979	11.4136	14.46	4.82001
1.97999	-173.279	6.5003	-145.355	4.6082	-156.494	2.8687	-168.518	2.0752	-143.799	3.7537	-132.019	4.8829	-150.757	4.8218	-162.689	0.2441	-130.768	4.364		1.97999	3.79099	1.83602	0.612007		179.979	13.7634	15.0439	5.01462
2.17999	-173.401	6.3782	-145.416	4.5471	-156.586	2.7771	-168.732	1.8616	-143.677	3.8757	-132.111	4.7913	-150.787	4.7912	-162.842	0.0915	-130.798	4.3335		2.17999	3.71636	1.86931	0.623103		197.979	15.842	15.8544	5.28481
2.37999	-173.157	6.6224	-145.447	4.5166	-156.586	2.7771	-168.64	1.9532	-143.768	3.7842	-132.05	4.8523	-150.848	4.7302	-162.476	0.4577	-130.859	4.2724		2.37999	3.77401	1.81306	0.604352		215.979	16.9881	16.3369	5.44564
2.57999	-173.401	6.3782	-145.477	4.4861	-156.28	3.0823	-168.793	1.8006	-143.86	3.6926	-132.141	4.7608	-150.97	4.6081	-162.72	0.2136	-131.103	4.0283		2.57999	3.67229	1.80228	0.600761		233.979	17.551	17.1197	5.70656
2.77999	-173.37	6.4087	-146.118	3.8452	-156.677	2.6856	-168.762	1.8311	-143.982	3.5706	-132.141	4.7608	-150.97	4.6081	-162.689	0.2441	-131.073	4.0588		2.77999	3.557	1.79355	0.59785		251.979	17.8189	17.4992	5.83307
2.97999	-173.401	6.3782	-145.935	4.0283	-156.647	2.7161	-168.732	1.8616	-144.196	3.3569	-132.05	4.8523	-151.001	4.5776	-162.567	0.3662	-131.134	3.9978		2.97999	3.57056	1.76409	0.58803		269.979	17.5781	17.1097	5.70322
3.17998	-173.431	6.3477	-146.088	3.8758	-156.708	2.655	-168.976	1.6175	-144.196	3.3569	-132.233	4.6692	-150.97	4.6081	-162.567	0.3662	-131.226	3.9062		3.17998	3.48918	1.7716	0.590533		287.979	17.4052	16.8554	5.61847
3.37998	-173.431	6.3477	-146.057	3.9063	-156.708	2.655	-168.823	1.7701	-144.257	3.2959	-132.202	4.6998	-151.031	4.5471	-162.689	0.2441	-131.256	3.8757		3.37998	3.48241	1.77827	0.592756		305.978	17.0051	16.3546	5.45154
3.57998	-173.37	6.4087	-146.301	3.6621	-156.647	2.7161	-168.823	1.7701	-144.318	3.2349	-132.294	4.6082	-150.97	4.6081	-163.025	-0.0916	-131.317	3.8147		3.57998	3.41459	1.85584	0.618613		323.978	16.3235	16.4414	5.48047
3.77998	-173.462	6.3172	-146.179	3.7842	-156.921	2.4414	-168.884	1.709	-144.257	3.2959	-132.355	4.5472	-151.093	4.4861	-162.75	0.1831	-131.5	3.6316		3.77998	3.3773	1.77975	0.593249		341.978	15.8318	15.6867	5.22892
3.97998	-173.523	6.2562	-146.423	3.5401	-156.677	2.6856	-168.915	1.6785	-144.379	3.1738	-132.294	4.6082	-151.093	4.4861	-162.628	0.3051	-131.683	3.4485		3.97998	3.35357	1.72856	0.576186		359.978	15.2656	15.6099	5.20329
4.17998	-173.492	6.2867	-146.515	3.4485	-157.013	2.3499	-169.037	1.5564	-144.531	3.0212	-132.355	4.5472	-151.215	4.364	-162.598	0.3356	-131.622	3.5095		4.17998	3.26878	1.74905	0.583016
4.37998	-173.431	6.3477	-146.454	3.5095	-156.982	2.3804	-168.976	1.6175	-144.531	3.0212	-132.477	4.4251	-151.154	4.425	-162.75	0.1831	-131.073	4.0588		4.37998	3.32981	1.79934	0.599779
4.57998	-173.492	6.2867	-146.423	3.5401	-156.83	2.533	-169.098	1.4954	-144.745	2.8076	-132.507	4.3946	-151.093	4.4861	-162.689	0.2441	-131.134	3.9978		4.57998	3.30949	1.78518	0.59506
4.77998	-173.37	6.4087	-146.484	3.479	-156.921	2.4414	-169.037	1.5564	-144.714	2.8381	-132.66	4.242	-151.062	4.5166	-162.811	0.122	-130.646	4.486		4.77998	3.34336	1.85552	0.618506
4.97997	-173.492	6.2867	-146.24	3.7232	-156.982	2.3804	-169.067	1.5259	-144.684	2.8687	-132.477	4.4251	-150.726	4.8523	-162.598	0.3356	-130.951	4.1809		4.97997	3.39764	1.81769	0.605896
5.17997	-173.554	6.2256	-146.271	3.6926	-156.891	2.4719	-169.464	1.1292	-144.379	3.1738	-132.568	4.3335	-150.696	4.8828	-162.72	0.2136	-131.103	4.0283		5.17997	3.35014	1.86193	0.620644
5.37997	-173.492	6.2867	-146.179	3.7842	-156.982	2.3804	-169.281	1.3123	-143.982	3.5706	-132.568	4.3335	-150.757	4.8218	-162.781	0.1525	-131.409	3.7231		5.37997	3.3739	1.8522	0.617401
5.57997	-173.492	6.2867	-146.454	3.5095	-157.013	2.3499	-169.281	1.3123	-143.86	3.6926	-132.538	4.3641	-150.726	4.8523	-162.628	0.3051	-131.5	3.6316		5.57997	3.36712	1.82184	0.60728
5.77997	-173.706	6.073	-146.393	3.5706	-157.043	2.3193	-169.311	1.2818	-144.043	3.5095	-132.599	4.303	-150.696	4.8828	-162.628	0.3051	-131.836	3.2959		5.77997	3.28233	1.77903	0.593008
5.97997	-173.889	5.8899	-146.362	3.6011	-157.349	2.0142	-169.403	1.1902	-144.012	3.54	-132.507	4.3946	-150.757	4.8218	-162.598	0.3356	-131.805	3.3264		5.97997	3.23487	1.77569	0.591897
6.17997	-173.828	5.951	-146.851	3.1128	-157.532	1.8311	-169.342	1.2513	-144.257	3.2959	-132.568	4.3335	-150.665	4.9133	-162.476	0.4577	-131.897	3.2348		6.17997	3.15349	1.767	0.589
6.37997	-173.92	5.8594	-146.942	3.0213	-157.44	1.9226	-169.22	1.3733	-144.165	3.3875	-132.599	4.303	-150.94	4.6387	-162.506	0.4272	-132.111	3.0212		6.37997	3.10602	1.69689	0.56563
6.57997	-173.798	5.9815	-146.759	3.2044	-157.471	1.8921	-169.373	1.2207	-144.226	3.3264	-132.568	4.3335	-150.94	4.6387	-162.415	0.5187	-132.019	3.1128		6.57997	3.13653	1.72831	0.576102
6.77997	-173.798	5.9815	-146.545	3.418	-157.44	1.9226	-169.281	1.3123	-144.409	3.1433	-132.721	4.181	-150.97	4.6081	-162.353	0.5798	-131.958	3.1738		6.77997	3.14671	1.68702	0.56234
6.97996	-174.011	5.7679	-146.484	3.479	-157.379	1.9836	-169.159	1.4344	-144.562	2.9907	-132.69	4.2115	-151.001	4.5776	-162.598	0.3356	-132.141	2.9907		6.97996	3.08567	1.672	0.557332
7.17997	-173.92	5.8594	-146.576	3.3875	-157.562	1.8005	-169.25	1.3428	-144.714	2.8381	-132.812	4.0894	-151.062	4.5166	-162.476	0.4577	-132.141	2.9907		7.17997	3.03141	1.67627	0.558756
7.37996	-173.95	5.8289	-146.606	3.357	-157.501	1.8616	-169.311	1.2818	-144.806	2.7466	-132.751	4.1504	-151.031	4.5471	-162.506	0.4272	-132.019	3.1128		7.37996	3.03482	1.68747	0.562491
7.57996	-174.072	5.7068	-146.576	3.3875	-157.593	1.77	-169.403	1.1902	-144.806	2.7466	-132.935	3.9673	-151.093	4.4861	-162.598	0.3356	-132.019	3.1128		7.57996	2.96699	1.67986	0.559954
7.77996	-174.072	5.7068	-146.728	3.2349	-157.501	1.8616	-169.495	1.0987	-144.653	2.8992	-132.874	4.0284	-151.093	4.4861	-162.598	0.3356	-131.775	3.3569		7.77996	3.00091	1.68803	0.562676
7.97996	-174.133	5.6458	-146.637	3.3264	-157.471	1.8921	-169.495	1.0987	-144.623	2.9297	-132.874	4.0284	-151.184	4.3945	-162.628	0.3051	-132.172	2.9602		7.97996	2.95343	1.66587	0.555289
8.17996	-174.194	5.5848	-146.759	3.2044	-157.562	1.8005	-169.464	1.1292	-144.318	3.2349	-132.843	4.0589	-151.245	4.3335	-162.506	0.4272	-131.958	3.1738		8.17996	2.99413	1.6304	0.543465
8.37996	-174.194	5.5848	-146.728	3.2349	-157.562	1.8005	-169.556	1.0376	-144.165	3.3875	-132.904	3.9978	-151.245	4.3335	-162.323	0.6103	-132.111	3.0212		8.37996	3.0009	1.60707	0.535688
8.57996	-174.133	5.6458	-146.82	3.1433	-157.684	1.6785	-169.556	1.0376	-144.104	3.4485	-133.026	3.8758	-151.245	4.3335	-162.415	0.5187	-132.111	3.0212		8.57996	2.96699	1.63982	0.546606
8.77996	-174.255	5.5237	-146.728	3.2349	-157.745	1.6174	-169.586	1.0071	-143.86	3.6926	-133.057	3.8453	-151.245	4.3335	-162.445	0.4882	-132.141	2.9907		8.77996	2.97038	1.64245	0.547485
8.97996	-174.194	5.5848	-146.912	3.0518	-157.501	1.8616	-169.434	1.1597	-143.89	3.6621	-133.087	3.8147	-151.245	4.3335	-162.323	0.6103	-132.233	2.8991		8.97996	2.99751	1.57986	0.52662
9.17995	-174.194	5.5848	-147.064	2.8992	-157.562	1.8005	-169.464	1.1292	-143.768	3.7842	-133.026	3.8758	-151.459	4.1199	-162.567	0.3662	-132.416	2.716		9.17995	2.91953	1.62886	0.542954
9.37995	-174.225	5.5542	-146.912	3.0518	-157.562	1.8005	-169.586	1.0071	-143.005	4.5471	-133.026	3.8758	-151.52	4.0588	-162.628	0.3051	-132.355	2.7771		9.37995	2.9975	1.71504	0.571679
9.57995	-174.408	5.3711	-146.698	3.2654	-157.623	1.7395	-169.556	1.0376	-142.883	4.6692	-133.148	3.7537	-151.428	4.1504	-162.506	0.4272	-132.538	2.594		9.57995	3.0009	1.68056	0.560187
9.77995	-174.286	5.4932	-146.759	3.2044	-157.684	1.6785	-169.464	1.1292	-142.883	4.6692	-133.087	3.8147	-151.52	4.0588	-162.445	0.4882	-132.751	2.3803		9.77995	2.99072	1.68699	0.56233
9.97995	-174.469	5.3101	-146.576	3.3875	-157.684	1.6785	-169.495	1.0987	-142.883	4.6692	-133.179	3.7232	-151.428	4.1504	-162.445	0.4882	-132.66	2.4719		9.97995	2.99752	1.6609	0.553633
10.1799	-174.286	5.4932	-146.851	3.1128	-157.593	1.77	-169.647	0.9461	-142.975	4.5776	-133.118	3.7842	-151.52	4.0588	-162.445	0.4882	-132.721	2.4109		10.1799	2.9602	1.68919	0.563064
10.3799	-174.225	5.5542	-147.064	2.8992	-157.837	1.5259	-169.586	1.0071	-143.127	4.4251	-133.27	3.6316	-151.52	4.0588	-162.262	0.6713	-132.751	2.3803		10.3799	2.90594	1.65669	0.552229
10.58	-174.439	5.3406	-146.82	3.1433	-157.837	1.5259	-169.525	1.0682	-143.677	3.8757	-133.179	3.7232	-151.581	3.9978	-162.506	0.4272	-132.874	2.2583		10.58	2.8178	1.60312	0.534373
10.7799	-174.591	5.188	-146.942	3.0213	-157.867	1.4954	-169.556	1.0376	-143.86	3.6926	-133.301	3.6011	-151.52	4.0588	-162.445	0.4882	-132.812	2.3193		10.7799	2.76692	1.5471	0.515702
10.98	-174.439	5.3406	-146.912	3.0518	-157.806	1.5564	-169.678	0.9156	-143.585	3.9673	-133.24	3.6622	-151.703	3.8757	-162.14	0.7934	-132.874	2.2583		10.98	2.82459	1.54892	0.516305
11.1799	-174.622	5.1575	-146.973	2.9907	-157.776	1.5869	-169.708	0.885	-143.799	3.7537	-133.331	3.5706	-151.672	3.9062	-162.445	0.4882	-132.935	2.1972		11.1799	2.72622	1.54592	0.515305
11.3799	-174.469	5.3101	-147.034	2.9297	-157.745	1.6174	-169.739	0.8545	-143.768	3.7842	-133.362	3.5401	-151.733	3.8452	-162.323	0.6103	-132.935	2.1972		11.3799	2.74319	1.55076	0.51692
11.5799	-174.439	5.3406	-147.095	2.8687	-157.837	1.5259	-169.83	0.763	-143.89	3.6621	-133.362	3.5401	-151.794	3.7842	-162.109	0.8239	-132.874	2.2583		11.5799	2.72964	1.52666	0.508887
11.7799	-174.622	5.1575	-147.064	2.8992	-157.745	1.6174	-169.739	0.8545	-143.86	3.6926	-133.362	3.5401	-151.794	3.7842	-162.262	0.6713	-133.209	1.9226		11.7799	2.68216	1.50999	0.503329
11.9799	-174.53	5.2491	-147.125	2.8382	-157.806	1.5564	-169.647	0.9461	-143.738	3.8147	-133.423	3.479	-151.856	3.7231	-161.987	0.946	-133.118	2.0141		11.9799	2.72963	1.47208	0.490694
12.1799	-174.774	5.0049	-147.034	2.9297	-157.837	1.5259	-169.678	0.9156	-143.86	3.6926	-133.423	3.479	-151.856	3.7231	-162.14	0.7934	-133.179	1.9531		12.1799	2.66859	1.44702	0.482339
12.3799	-174.774	5.0049	-147.064	2.8992	-157.806	1.5564	-169.647	0.9461	-144.165	3.3875	-133.514	3.3875	-151.856	3.7231	-161.957	0.9765	-133.148	1.9836		12.3799	2.65164	1.37799	0.459331
12.5799	-174.652	5.127	-147.247	2.7161	-157.867	1.4954	-169.678	0.9156	-143.799	3.7537	-133.637	3.2654	-151.917	3.6621	-162.231	0.7019	-133.24	1.8921		12.5799	2.61437	1.47735	0.492449
12.7799	-174.805	4.9744	-147.034	2.9297	-157.898	1.4649	-169.708	0.885	-144.257	3.2959	-133.728	3.1739	-152.008	3.5705	-161.835	1.0986	-133.179	1.9531		12.7799	2.594	1.34183	0.447276
12.9799	-174.744	5.0354	-146.912	3.0518	-157.898	1.4649	-169.647	0.9461	-144.379	3.1738	-133.545	3.357	-152.008	3.5705	-161.865	1.0681	-133.179	1.9531		12.9799	2.62452	1.35845	0.452817
13.1799	-174.713	5.066	-147.217	2.7466	-157.959	1.4038	-169.586	1.0071	-143.219	4.3335	-133.789	3.1128	-152.039	3.54	-161.957	0.9765	-133.27	1.8615		13.1799	2.67198	1.47296	0.490988
13.3799	-174.805	4.9744	-147.125	2.8382	-157.806	1.5564	-169.586	1.0071	-143.799	3.7537	-133.667	3.2349	-152.039	3.54	-161.774	1.1596	-133.423	1.7089		13.3799	2.64147	1.35978	0.45326
13.5799	-175.018	4.7608	-146.82	3.1433	-157.898	1.4649	-169.678	0.9156	-143.829	3.7232	-133.728	3.1739	-152.13	3.4485	-161.926	1.007	-133.514	1.6174		13.5799	2.58384	1.36481	0.454936
13.7799	-174.988	4.7913	-147.125	2.8382	-157.929	1.4343	-169.678	0.9156	-144.012	3.54	-133.758	3.1434	-152.161	3.418	-161.865	1.0681	-133.606	1.5258		13.7799	2.51941	1.33907	0.446355
13.9799	-175.018	4.7608	-147.064	2.8992	-158.081	1.2817	-169.617	0.9766	-143.982	3.5706	-133.728	3.1739	-152.13	3.4485	-161.835	1.0986	-133.728	1.4038		13.9799	2.51263	1.35737	0.452458
14.1799	-175.079	4.6998	-147.156	2.8076	-157.989	1.3733	-169.617	0.9766	-144.043	3.5095	-133.728	3.1739	-152.252	3.3264	-161.987	0.946	-133.697	1.4343		14.1799	2.47193	1.3334	0.444467
14.3799	-175.11	4.6692	-147.156	2.8076	-158.05	1.3123	-169.678	0.9156	-144.257	3.2959	-133.85	3.0518	-152.191	3.3874	-161.163	1.77	-133.667	1.4648		14.3799	2.5194	1.22717	0.409057
14.5799	-175.11	4.6692	-146.912	3.0518	-158.02	1.3428	-169.739	0.8545	-144.44	3.1128	-133.789	3.1128	-152.13	3.4485	-159.149	3.7841	-133.82	1.3122		14.5799	2.74319	1.28622	0.42874
14.7799	-175.079	4.6998	-147.156	2.8076	-158.02	1.3428	-169.708	0.885	-144.409	3.1433	-133.758	3.1434	-152.039	3.54	-157.898	5.0354	-133.82	1.3122		14.7799	2.87883	1.47216	0.490719
14.9799	-175.262	4.5166	-147.125	2.8382	-158.02	1.3428	-169.647	0.9461	-144.806	2.7466	-133.789	3.1128	-152.13	3.4485	-157.989	4.9438	-133.85	1.2817		14.9799	2.79746	1.41115	0.470385
15.1799	-175.049	4.7303	-147.308	2.6551	-158.081	1.2817	-169.8	0.7935	-144.592	2.9602	-133.82	3.0823	-152.1	3.479	-158.539	4.3945	-133.911	1.2207		15.1799	2.73303	1.39826	0.466086
15.3799	-175.079	4.6998	-147.247	2.7161	-158.142	1.2207	-169.739	0.8545	-144.623	2.9297	-133.942	2.9602	-152.283	3.2959	-158.691	4.2419	-133.881	1.2512		15.3799	2.68556	1.34832	0.449441
15.5799	-175.201	4.5777	-147.278	2.6856	-158.02	1.3428	-169.861	0.7325	-144.623	2.9297	-133.85	3.0518	-152.222	3.3569	-159.363	3.5705	-133.881	1.2512		15.5799	2.61097	1.25661	0.418869
15.7799	-175.201	4.5777	-147.339	2.6245	-158.173	1.1902	-169.891	0.7019	-144.623	2.9297	-133.942	2.9602	-152.374	3.2043	-159.668	3.2653	-133.758	1.3733		15.7799	2.53634	1.2256	0.408534
15.9799	-175.293	4.4861	-147.308	2.6551	-158.295	1.0681	-169.983	0.6104	-144.623	2.9297	-133.881	3.0213	-152.313	3.2654	-159.912	3.0212	-133.942	1.1901		15.9799	2.47193	1.2556	0.418533
16.1799	-175.201	4.5777	-147.339	2.6245	-158.386	0.9766	-169.83	0.763	-145.019	2.533	-133.942	2.9602	-152.466	3.1128	-160.156	2.777	-133.85	1.2817		16.1799	2.40072	1.21094	0.403645
16.3799	-175.201	4.5777	-147.553	2.4109	-158.325	1.0376	-169.952	0.6409	-144.714	2.8381	-134.064	2.8382	-152.374	3.2043	-159.943	2.9907	-133.758	1.3733		16.3799	2.43463	1.23066	0.410219
16.5799	-175.476	4.303	-147.43	2.533	-158.356	1.0071	-169.891	0.7019	-144.775	2.7771	-134.033	2.8687	-152.588	2.9907	-160.4	2.5329	-133.82	1.3122		16.5799	2.33629	1.13678	0.378925
16.7799	-175.415	4.3641	-147.492	2.4719	-158.295	1.0681	-170.013	0.5799	-144.928	2.6245	-134.216	2.6856	-152.588	2.9907	-160.37	2.5634	-133.728	1.4038		16.7799	2.30578	1.13851	0.379504
16.9799	-175.537	4.242	-147.644	2.3194	-158.203	1.1597	-170.013	0.5799	-144.836	2.7161	-134.094	2.8077	-152.74	2.8381	-160.736	2.1972	-133.85	1.2817		16.9799	2.23798	1.10477	0.368256
17.1799	-175.476	4.303	-147.492	2.4719	-158.234	1.1292	-169.922	0.6714	-145.111	2.4414	-134.216	2.6856	-152.771	2.8076	-160.492	2.4414	-133.911	1.2207		17.1799	2.24136	1.09801	0.366002
17.3799	-175.415	4.3641	-147.644	2.3194	-158.295	1.0681	-169.922	0.6714	-145.111	2.4414	-134.125	2.7771	-152.618	2.9602	-160.492	2.4414	-133.789	1.3427		17.3799	2.26509	1.12025	0.373418
17.5799	-175.354	4.4251	-147.583	2.3804	-158.447	0.9155	-169.891	0.7019	-144.867	2.6856	-134.064	2.8382	-152.618	2.9602	-160.553	2.3803	-133.82	1.3122		17.5799	2.28882	1.1645	0.388168
17.7799	-175.446	4.3335	-147.492	2.4719	-158.478	0.885	-169.891	0.7019	-144.928	2.6245	-134.247	2.6551	-152.557	3.0212	-160.828	2.1057	-133.758	1.3733		17.7799	2.24134	1.13677	0.378922
17.9799	-175.415	4.3641	-147.522	2.4414	-158.539	0.824	-169.922	0.6714	-144.898	2.655	-134.369	2.533	-152.496	3.0823	-160.523	2.4108	-133.881	1.2512		17.9799	2.24813	1.17217	0.390722
18.1799	-175.476	4.303	-147.43	2.533	-158.386	0.9766	-169.891	0.7019	-145.111	2.4414	-134.247	2.6551	-152.252	3.3264	-160.889	2.0446	-133.911	1.2207		18.1799	2.24474	1.16049	0.386829
18.3799	-175.537	4.242	-147.43	2.533	-158.478	0.885	-169.922	0.6714	-145.111	2.4414	-134.247	2.6551	-152.405	3.1738	-161.011	1.9226	-134.003	1.1291		18.3799	2.18371	1.1609	0.386968
18.5799	-175.415	4.3641	-147.492	2.4719	-158.447	0.9155	-170.044	0.5494	-145.264	2.2888	-134.247	2.6551	-152.618	2.9602	-161.316	1.6174	-133.881	1.2512		18.5799	2.11929	1.17822	0.39274
18.7799	-175.598	4.181	-147.553	2.4109	-158.539	0.824	-170.044	0.5494	-145.416	2.1362	-134.308	2.594	-152.74	2.8381	-161.285	1.6479	-133.911	1.2207		18.7799	2.04469	1.12915	0.376385
18.9799	-175.537	4.242	-147.43	2.533	-158.569	0.7935	-170.075	0.5188	-145.416	2.1362	-134.125	2.7771	-152.771	2.8076	-161.041	1.892	-134.003	1.1291		18.9799	2.09214	1.16879	0.389598
19.1799	-175.598	4.181	-147.583	2.3804	-158.417	0.9461	-170.013	0.5799	-144.836	2.7161	-134.125	2.7771	-152.771	2.8076	-161.835	1.0986	-133.942	1.1901		19.1799	2.07521	1.18402	0.394675
19.3799	-175.598	4.181	-147.492	2.4719	-158.63	0.7324	-169.952	0.6409	-145.111	2.4414	-134.094	2.8077	-152.618	2.9602	-161.835	1.0986	-133.881	1.2512		19.3799	2.06503	1.20093	0.400308
19.5799	-175.629	4.1504	-147.766	2.1973	-158.478	0.885	-170.044	0.5494	-145.172	2.3804	-134.094	2.8077	-151.886	3.6926	-161.682	1.2512	-134.125	1.007		19.5799	2.10233	1.28087	0.426958
19.7799	-175.629	4.1504	-147.766	2.1973	-158.691	0.6714	-170.044	0.5494	-144.928	2.6245	-134.094	2.8077	-152.344	3.2348	-161.682	1.2512	-133.972	1.1596		19.7799	2.07181	1.24098	0.41366
19.9799	-175.781	3.9978	-147.705	2.2583	-158.63	0.7324	-169.983	0.6104	-144.898	2.655	-134.125	2.7771	-152.13	3.4485	-161.865	1.0681	-134.003	1.1291		19.9799	2.07519	1.2401	0.413367
20.1799	-175.659	4.1199	-147.98	1.9837	-158.6	0.7629	-170.075	0.5188	-145.05	2.5025	-134.216	2.6856	-152.588	2.9907	-161.621	1.3122	-133.942	1.1901		20.1799	2.00738	1.17533	0.391776
20.3799	-175.781	3.9978	-147.919	2.0447	-158.569	0.7935	-170.075	0.5188	-145.111	2.4414	-134.308	2.594	-152.435	3.1433	-161.835	1.0986	-133.881	1.2512		20.3799	1.98703	1.16562	0.388539
20.5799	-175.72	4.0589	-148.132	1.8311	-158.691	0.6714	-170.288	0.3052	-145.019	2.533	-134.186	2.7161	-152.496	3.0823	-161.407	1.5258	-134.003	1.1291		20.5799	1.98366	1.21729	0.405763
20.7799	-175.812	3.9673	-147.766	2.1973	-158.661	0.7019	-170.319	0.2747	-144.806	2.7466	-134.125	2.7771	-152.466	3.1128	-161.407	1.5258	-133.942	1.1901		20.7799	2.05484	1.21574	0.405248
20.9799	-175.934	3.8453	-147.644	2.3194	-158.63	0.7324	-170.288	0.3052	-144.623	2.9297	-134.094	2.8077	-152.679	2.8992	-161.56	1.3732	-133.942	1.1901		20.9799	2.04469	1.19072	0.396905
21.1799	-175.842	3.9368	-147.919	2.0447	-158.752	0.6104	-170.288	0.3052	-144.836	2.7161	-134.308	2.594	-152.771	2.8076	-161.835	1.0986	-134.003	1.1291		21.1799	1.91583	1.2032	0.401068
21.3799	-176.056	3.7232	-147.705	2.2583	-158.661	0.7019	-170.288	0.3052	-145.05	2.5025	-134.277	2.6246	-152.649	2.9297	-161.53	1.4038	-133.881	1.2512		21.3799	1.96671	1.11841	0.372803
21.5799	-176.148	3.6316	-147.827	2.1363	-158.783	0.5798	-170.288	0.3052	-144.836	2.7161	-134.125	2.7771	-152.588	2.9907	-161.53	1.4038	-133.423	1.7089		21.5799	2.02772	1.12369	0.374564
21.7799	-176.025	3.7537	-148.041	1.9226	-158.569	0.7935	-170.227	0.3662	-144.653	2.8992	-134.094	2.8077	-152.618	2.9602	-161.621	1.3122	-133.514	1.6174		21.7799	2.04808	1.12849	0.376164
21.9799	-175.964	3.8147	-148.041	1.9226	-158.661	0.7019	-170.258	0.3357	-144.592	2.9602	-134.186	2.7161	-152.679	2.8992	-161.591	1.3427	-133.484	1.6479		21.9799	2.03789	1.14785	0.382618
22.1799	-176.208	3.5706	-147.827	2.1363	-158.63	0.7324	-170.38	0.2137	-144.623	2.9297	-134.094	2.8077	-152.71	2.8686	-161.652	1.2817	-133.484	1.6479		22.1799	2.02096	1.12862	0.376206
22.3799	-176.148	3.6316	-147.644	2.3194	-158.722	0.6409	-170.319	0.2747	-144.775	2.7771	-134.033	2.8687	-152.771	2.8076	-161.682	1.2512	-133.637	1.4953		22.3799	2.00739	1.14092	0.380307
22.5799	-176.056	3.7232	-147.766	2.1973	-158.752	0.6104	-170.105	0.4883	-144.806	2.7466	-134.064	2.8382	-152.74	2.8381	-161.56	1.3732	-133.667	1.4648		22.5799	2.03112	1.11004	0.370015
22.7799	-176.239	3.5401	-147.736	2.2278	-158.814	0.5493	-170.105	0.4883	-144.836	2.7161	-134.247	2.6551	-152.71	2.8686	-161.102	1.831	-133.637	1.4953		22.7799	2.04129	1.04749	0.349164
22.9799	-176.269	3.5096	-147.675	2.2888	-158.569	0.7935	-170.227	0.3662	-145.172	2.3804	-134.216	2.6856	-152.771	2.8076	-161.682	1.2512	-133.637	1.4953		22.9799	1.95313	1.0338	0.344599
23.1799	-176.331	3.4485	-147.644	2.3194	-158.814	0.5493	-170.166	0.4273	-145.325	2.2278	-134.186	2.7161	-152.863	2.7161	-161.743	1.1901	-133.484	1.6479		23.1799	1.91583	1.03512	0.345039
23.3799	-176.422	3.357	-147.461	2.5025	-158.783	0.5798	-170.288	0.3052	-145.111	2.4414	-134.216	2.6856	-152.802	2.7771	-161.621	1.3122	-133.637	1.4953		23.3799	1.93957	1.05753	0.35251
23.5799	-176.361	3.418	-147.675	2.2888	-158.875	0.4883	-170.441	0.1526	-145.355	2.1973	-134.308	2.594	-152.771	2.8076	-161.621	1.3122	-133.514	1.6174		23.5799	1.87513	1.07908	0.359694
23.7799	-176.331	3.4485	-147.766	2.1973	-158.783	0.5798	-170.563	0.0306	-145.294	2.2583	-134.308	2.594	-152.893	2.6855	-161.743	1.1901	-133.453	1.6784		23.7799	1.85139	1.08873	0.36291
23.9799	-176.361	3.418	-147.919	2.0447	-158.997	0.3662	-170.41	0.1831	-145.294	2.2583	-134.369	2.533	-152.924	2.655	-161.53	1.4038	-133.392	1.7395		23.9799	1.84462	1.05883	0.352944
24.1799	-176.269	3.5096	-147.736	2.2278	-158.814	0.5493	-170.471	0.1221	-145.508	2.0447	-134.338	2.5635	-152.893	2.6855	-161.591	1.3427	-133.514	1.6174		24.1799	1.8514	1.06835	0.356116
24.3799	-176.483	3.2959	-148.041	1.9226	-158.814	0.5493	-170.38	0.2137	-145.386	2.1668	-134.338	2.5635	-152.954	2.6245	-161.743	1.1901	-133.606	1.5258		24.3799	1.78358	1.0109	0.336967
24.5799	-176.544	3.2349	-148.01	1.9531	-158.905	0.4578	-170.258	0.3357	-145.599	1.9531	-134.522	2.3804	-152.954	2.6245	-161.865	1.0681	-133.637	1.4953		24.5799	1.72254	0.977413	0.325804
24.7799	-176.575	3.2044	-147.736	2.2278	-158.875	0.4883	-170.41	0.1831	-145.508	2.0447	-134.399	2.5025	-153.046	2.5329	-161.682	1.2512	-133.697	1.4343		24.7799	1.76324	1.00022	0.333408
24.9799	-176.697	3.0823	-147.858	2.1057	-158.935	0.4273	-170.563	0.0306	-145.477	2.0752	-134.43	2.472	-153.076	2.5024	-161.865	1.0681	-133.606	1.5258		24.9799	1.69882	1.0181	0.339367
25.1799	-176.605	3.1739	-148.102	1.8616	-159.027	0.3357	-170.441	0.1526	-145.66	1.8921	-134.522	2.3804	-153.198	2.3804	-161.835	1.0986	-133.697	1.4343		25.1799	1.6344	0.988091	0.329364
25.3799	-176.605	3.1739	-147.98	1.9837	-158.905	0.4578	-170.502	0.0916	-145.752	1.8005	-134.46	2.4415	-153.046	2.5329	-161.926	1.007	-133.728	1.4038		25.3799	1.65474	1.01156	0.337188
25.5799	-176.819	2.9603	-148.132	1.8311	-158.935	0.4273	-170.41	0.1831	-145.782	1.77	-134.46	2.4415	-153.137	2.4414	-161.835	1.0986	-133.697	1.4343		25.5799	1.62084	0.935854	0.311951
25.7799	-176.819	2.9603	-148.102	1.8616	-158.905	0.4578	-170.532	0.0611	-145.66	1.8921	-134.46	2.4415	-153.198	2.3804	-161.804	1.1291	-133.606	1.5258		25.7799	1.63441	0.949391	0.316464
25.9799	-176.971	2.8077	-147.858	2.1057	-158.905	0.4578	-170.532	0.0611	-145.569	1.9837	-134.522	2.3804	-153.168	2.4109	-161.743	1.1901	-133.911	1.2207		25.9799	1.62423	0.942571	0.31419
26.1799	-176.971	2.8077	-147.675	2.2888	-159.088	0.2747	-170.41	0.1831	-145.782	1.77	-134.522	2.3804	-153.259	2.3193	-161.957	0.9765	-133.697	1.4343		26.1799	1.60387	0.953179	0.317726
26.3799	-176.636	3.1434	-147.919	2.0447	-158.966	0.3967	-170.41	0.1831	-145.599	1.9531	-134.43	2.472	-153.351	2.2278	-161.987	0.946	-133.667	1.4648		26.3799	1.64796	0.983608	0.327869
26.5799	-176.88	2.8992	-147.736	2.2278	-158.966	0.3967	-170.502	0.0916	-145.813	1.7395	-134.552	2.3499	-153.32	2.2583	-161.743	1.1901	-133.697	1.4343		26.5799	1.62082	0.936216	0.312072
26.7799	-176.88	2.8992	-147.766	2.1973	-158.966	0.3967	-170.41	0.1831	-145.874	1.6785	-134.552	2.3499	-153.29	2.2888	-161.682	1.2512	-133.82	1.3122		26.7799	1.61743	0.918214	0.306071
26.9799	-177.002	2.7771	-148.132	1.8311	-158.966	0.3967	-170.441	0.1526	-145.813	1.7395	-134.583	2.3194	-153.29	2.2888	-161.652	1.2817	-133.82	1.3122		26.9799	1.56657	0.878023	0.292674
27.1799	-176.971	2.8077	-147.797	2.1668	-158.935	0.4273	-170.441	0.1526	-146.24	1.3123	-134.583	2.3194	-153.473	2.1057	-161.835	1.0986	-133.728	1.4038		27.1799	1.53269	0.891288	0.297096
27.3799	-176.941	2.8382	-147.827	2.1363	-159.271	0.0916	-170.471	0.1221	-145.599	1.9531	-134.674	2.2278	-153.442	2.1362	-161.926	1.007	-133.82	1.3122		27.3799	1.53606	0.967226	0.322409
27.5799	-176.88	2.8992	-147.705	2.2583	-158.966	0.3967	-170.41	0.1831	-145.386	2.1668	-134.644	2.2583	-153.442	2.1362	-161.896	1.0375	-133.697	1.4343		27.5799	1.64116	0.931904	0.310635
27.7799	-176.88	2.8992	-148.041	1.9226	-159.027	0.3357	-170.227	0.3662	-145.691	1.8616	-134.674	2.2278	-153.503	2.0752	-161.926	1.007	-133.728	1.4038		27.7799	1.56657	0.864666	0.288222
27.9799	-176.971	2.8077	-147.888	2.0752	-158.966	0.3967	-170.105	0.4883	-145.233	2.3193	-134.674	2.2278	-153.503	2.0752	-162.17	0.7629	-133.637	1.4953		27.9799	1.6276	0.881075	0.293692
28.1799	-176.91	2.8687	-148.315	1.648	-158.935	0.4273	-170.013	0.5799	-145.416	2.1362	-134.766	2.1363	-153.381	2.1973	-161.926	1.007	-133.301	1.831		28.1799	1.64797	0.817307	0.272436
28.3799	-176.88	2.8992	-148.041	1.9226	-158.935	0.4273	-169.983	0.6104	-145.66	1.8921	-134.613	2.2889	-153.076	2.5024	-162.109	0.8239	-133.362	1.77		28.3799	1.68187	0.872616	0.290872
28.5799	-176.941	2.8382	-148.041	1.9226	-158.966	0.3967	-169.983	0.6104	-145.325	2.2278	-134.644	2.2583	-153.046	2.5329	-162.14	0.7934	-133.301	1.831		28.5799	1.71237	0.891107	0.297036
28.7799	-176.971	2.8077	-148.254	1.709	-159.027	0.3357	-170.075	0.5188	-145.721	1.8311	-134.705	2.1973	-153.015	2.5635	-162.048	0.885	-132.935	2.1972		28.7799	1.6717	0.894286	0.298095
28.9799	-177.032	2.7466	-148.468	1.4954	-159.088	0.2747	-170.044	0.5494	-145.569	1.9837	-134.766	2.1363	-153.046	2.5329	-162.14	0.7934	-132.935	2.1972		28.9799	1.6344	0.900525	0.300175
29.1799	-177.002	2.7771	-148.621	1.3428	-159.088	0.2747	-169.983	0.6104	-146.24	1.3123	-134.796	2.1058	-152.985	2.594	-162.476	0.4577	-132.965	2.1667		29.1799	1.51572	0.940489	0.313496
29.3799	-176.941	2.8382	-148.285	1.6785	-158.966	0.3967	-170.075	0.5188	-145.935	1.6174	-134.644	2.2583	-153.168	2.4109	-162.079	0.8544	-133.057	2.0752		29.3799	1.6276	0.867635	0.289212
29.5799	-176.971	2.8077	-148.224	1.7395	-159.027	0.3357	-170.136	0.4578	-145.935	1.6174	-134.674	2.2278	-153.168	2.4109	-162.262	0.6713	-133.118	2.0141		29.5799	1.58691	0.898992	0.299664
29.7798	-177.002	2.7771	-148.01	1.9531	-158.966	0.3967	-170.227	0.3662	-145.599	1.9531	-134.705	2.1973	-153.137	2.4414	-162.231	0.7019	-133.148	1.9836		29.7798	1.64116	0.908868	0.302956
29.9798	-177.032	2.7466	-148.132	1.8311	-159.119	0.2441	-170.227	0.3662	-146.057	1.4954	-134.644	2.2583	-153.137	2.4414	-162.201	0.7324	-133.27	1.8615		29.9798	1.553	0.913941	0.304647
30.1798	-177.032	2.7466	-148.193	1.77	-158.966	0.3967	-170.258	0.3357	-145.996	1.5564	-134.918	1.9837	-153.32	2.2583	-162.384	0.5493	-133.27	1.8615		30.1798	1.49536	0.869358	0.289786
30.3799	-177.155	2.6246	-148.315	1.648	-158.905	0.4578	-170.136	0.4578	-145.935	1.6174	-134.796	2.1058	-153.168	2.4109	-162.476	0.4577	-133.24	1.8921		30.3799	1.51912	0.85924	0.286413
30.5799	-177.124	2.6551	-148.163	1.8006	-159.027	0.3357	-170.166	0.4273	-145.813	1.7395	-134.796	2.1058	-153.259	2.3193	-162.75	0.1831	-133.24	1.8921		30.5799	1.49539	0.929669	0.30989
30.7798	-177.124	2.6551	-148.468	1.4954	-159.088	0.2747	-170.196	0.3968	-145.966	1.5869	-134.888	2.0142	-153.32	2.2583	-162.506	0.4272	-133.148	1.9836		30.7798	1.45469	0.885011	0.295004
30.9798	-177.185	2.594	-148.407	1.5564	-159.058	0.3052	-170.166	0.4273	-146.118	1.4343	-134.949	1.9532	-153.32	2.2583	-162.598	0.3356	-133.27	1.8615		30.9798	1.41398	0.864789	0.288263
31.1798	-177.094	2.6856	-148.59	1.3733	-159.088	0.2747	-170.227	0.3662	-146.423	1.1292	-134.918	1.9837	-153.442	2.1362	-162.659	0.2746	-133.392	1.7395		31.1798	1.32922	0.886091	0.295364
31.3798	-177.124	2.6551	-148.56	1.4038	-158.997	0.3662	-170.196	0.3968	-146.454	1.0986	-134.857	2.0447	-153.442	2.1362	-162.415	0.5187	-133.392	1.7395		31.3798	1.37329	0.835497	0.278499
31.5798	-177.185	2.594	-148.682	1.2818	-159.027	0.3357	-170.319	0.2747	-146.454	1.0986	-135.01	1.8921	-153.412	2.1667	-162.659	0.2746	-133.697	1.4343		31.5798	1.26139	0.855443	0.285148
31.7798	-177.094	2.6856	-148.071	1.8921	-158.905	0.4578	-170.227	0.3662	-146.423	1.1292	-135.01	1.8921	-153.412	2.1667	-162.353	0.5798	-133.637	1.4953		31.7798	1.4072	0.824324	0.274775
31.9798	-177.246	2.533	-148.438	1.5259	-159.149	0.2136	-170.288	0.3052	-146.149	1.4038	-134.979	1.9227	-153.412	2.1667	-162.506	0.4272	-133.697	1.4343		31.9798	1.32582	0.841481	0.280494
32.1798	-177.246	2.533	-148.285	1.6785	-158.875	0.4883	-170.196	0.3968	-146.393	1.1597	-134.979	1.9227	-153.351	2.2278	-162.415	0.5187	-133.758	1.3733		32.1798	1.36653	0.789176	0.263059
32.3798	-177.277	2.5025	-148.254	1.709	-158.814	0.5493	-170.258	0.3357	-146.912	0.6409	-135.071	1.8311	-153.595	1.9836	-162.659	0.2746	-133.881	1.2512		32.3798	1.23088	0.814043	0.271348
32.5798	-177.368	2.4109	-148.56	1.4038	-159.149	0.2136	-170.319	0.2747	-146.149	1.4038	-135.101	1.8006	-153.534	2.0447	-162.689	0.2441	-134.186	0.946		32.5798	1.19358	0.823911	0.274637
32.7798	-177.338	2.4415	-148.285	1.6785	-158.966	0.3967	-170.41	0.1831	-146.484	1.0681	-134.979	1.9227	-153.625	1.9531	-162.842	0.0915	-134.277	0.8545		32.7798	1.17663	0.858759	0.286253
32.9798	-177.338	2.4415	-148.254	1.709	-158.935	0.4273	-170.288	0.3052	-146.454	1.0986	-135.071	1.8311	-153.565	2.0141	-162.964	-0.0306	-134.308	0.8239		32.9798	1.18001	0.860356	0.286785
33.1798	-177.338	2.4415	-148.438	1.5259	-158.661	0.7019	-170.441	0.1526	-146.301	1.2512	-135.04	1.8616	-153.748	1.831	-162.75	0.1831	-134.399	0.7324		33.1798	1.1868	0.797053	0.265684
33.3798	-177.338	2.4415	-148.376	1.5869	-158.691	0.6714	-170.41	0.1831	-146.332	1.2207	-134.979	1.9227	-153.717	1.8616	-163.025	-0.0916	-134.186	0.946		33.3798	1.19359	0.8439	0.2813
33.5798	-177.49	2.2889	-148.621	1.3428	-158.722	0.6409	-170.258	0.3357	-146.759	0.7935	-135.01	1.8921	-153.656	1.9226	-163.147	-0.2137	-134.613	0.5188		33.5798	1.05796	0.845066	0.281689
33.7798	-177.521	2.2583	-148.651	1.3123	-158.722	0.6409	-170.441	0.1526	-146.728	0.824	-135.04	1.8616	-153.717	1.8616	-162.933	0	-134.583	0.5493		33.7798	1.05118	0.808017	0.269339
33.9798	-177.521	2.2583	-148.407	1.5564	-158.752	0.6104	-170.38	0.2137	-146.759	0.7935	-135.071	1.8311	-153.809	1.77	-163.117	-0.1832	-134.644	0.4882		33.9798	1.0376	0.839524	0.279841
34.1798	-177.521	2.2583	-148.59	1.3733	-158.966	0.3967	-170.502	0.0916	-146.942	0.6104	-135.101	1.8006	-153.809	1.77	-163.055	-0.1221	-134.491	0.6408		34.1798	0.979956	0.842763	0.280921
34.3798	-177.551	2.2278	-148.285	1.6785	-158.722	0.6409	-170.563	0.0306	-147.003	0.5493	-135.132	1.7701	-153.87	1.709	-163.269	-0.3357	-134.766	0.3662		34.3798	0.959633	0.901841	0.300614
34.5798	-177.582	2.1973	-148.651	1.3123	-158.997	0.3662	-170.563	0.0306	-147.095	0.4578	-135.101	1.8006	-153.87	1.709	-163.361	-0.4273	-134.796	0.3357		34.5798	0.864689	0.909933	0.303311
34.7798	-177.673	2.1058	-148.468	1.4954	-158.905	0.4578	-170.471	0.1221	-146.881	0.6714	-135.223	1.6785	-154.083	1.4953	-163.208	-0.2747	-135.01	0.122		34.7798	0.874844	0.83676	0.27892
34.9798	-177.826	1.9532	-148.529	1.4343	-158.905	0.4578	-170.502	0.0916	-147.186	0.3662	-135.071	1.8311	-153.87	1.709	-163.178	-0.2442	-135.01	0.122		34.9798	0.857889	0.862311	0.287437
35.1798	-177.765	2.0142	-148.682	1.2818	-159.058	0.3052	-170.624	-0.0305	-146.82	0.7324	-135.071	1.8311	-153.992	1.5869	-163.391	-0.4578	-134.979	0.1526		35.1798	0.823989	0.889096	0.296365
35.3798	-177.948	1.8311	-148.529	1.4343	-158.997	0.3662	-170.746	-0.1525	-146.759	0.7935	-135.04	1.8616	-153.992	1.5869	-163.33	-0.3968	-134.949	0.1831		35.3798	0.834156	0.873898	0.291299
35.5798	-177.826	1.9532	-148.712	1.2512	-158.966	0.3967	-170.685	-0.0915	-146.728	0.824	-135.101	1.8006	-154.022	1.5564	-163.391	-0.4578	-135.101	0.0305		35.5798	0.807033	0.883073	0.294358
35.7798	-177.856	1.9227	-148.834	1.1292	-159.119	0.2441	-170.868	-0.2746	-146.637	0.9155	-135.101	1.8006	-153.992	1.5869	-163.238	-0.3052	-135.01	0.122		35.7798	0.793467	0.87658	0.292193
35.9798	-177.887	1.8921	-148.865	1.0987	-159.088	0.2747	-170.837	-0.2441	-146.637	0.9155	-135.101	1.8006	-153.839	1.7395	-163.727	-0.7935	-135.223	-0.0916		35.9798	0.732433	0.989842	0.329947
36.1798	-178.009	1.7701	-148.712	1.2512	-158.997	0.3662	-170.715	-0.122	-146.545	1.0071	-135.132	1.7701	-153.809	1.77	-164.642	-1.709	-135.071	0.061		36.1798	0.684967	1.1635	0.387835
36.3798	-177.917	1.8616	-149.048	0.9155	-159.149	0.2136	-170.593	0	-147.095	0.4578	-135.254	1.648	-153.778	1.8005	-166.473	-3.5401	-135.254	-0.1221		36.3798	0.359422	1.65458	0.551528
36.5798	-178.07	1.709	-148.743	1.2207	-159.088	0.2747	-170.624	-0.0305	-147.186	0.3662	-135.223	1.6785	-153.717	1.8616	-167.236	-4.303	-135.193	-0.0611		36.5798	0.301789	1.8909	0.6303
36.7798	-177.917	1.8616	-148.987	0.9766	-159.149	0.2136	-170.654	-0.061	-146.942	0.6104	-135.254	1.648	-153.839	1.7395	-167.145	-4.2115	-135.345	-0.2137		36.7798	0.284833	1.8586	0.619534
36.9798	-177.917	1.8616	-149.017	0.9461	-159.027	0.3357	-170.593	0	-146.912	0.6409	-135.284	1.6175	-153.809	1.77	-166.595	-3.6622	-135.254	-0.1221		36.9798	0.376389	1.68764	0.562545
37.1798	-177.978	1.8006	-148.926	1.0376	-159.302	0.061	-170.624	-0.0305	-147.156	0.3967	-135.345	1.5564	-153.778	1.8005	-166.443	-3.5096	-135.284	-0.1526		37.1798	0.3289	1.63982	0.546605
37.3798	-178.07	1.709	-149.017	0.9461	-159.119	0.2441	-170.654	-0.061	-146.881	0.6714	-135.376	1.5259	-153.809	1.77	-166.046	-3.1128	-135.071	0.061		37.3798	0.417078	1.49661	0.498871
37.5798	-178.131	1.648	-149.109	0.8545	-159.088	0.2747	-170.563	0.0306	-147.003	0.5493	-135.376	1.5259	-153.931	1.6479	-165.863	-2.9297	-135.254	-0.1221		37.5798	0.386567	1.41956	0.473188
37.7798	-178.101	1.6785	-148.804	1.1597	-159.271	0.0916	-170.746	-0.1525	-146.82	0.7324	-135.376	1.5259	-153.9	1.6785	-165.527	-2.594	-135.284	-0.1526		37.7798	0.440833	1.36378	0.454593
37.9798	-178.131	1.648	-148.834	1.1292	-159.302	0.061	-170.624	-0.0305	-146.667	0.885	-135.468	1.4344	-154.022	1.5564	-165.375	-2.4415	-135.345	-0.2137		37.9798	0.447589	1.29722	0.432408
38.1798	-178.009	1.7701	-148.743	1.2207	-159.241	0.1221	-170.654	-0.061	-146.698	0.8545	-135.437	1.4649	-153.992	1.5869	-165.192	-2.2584	-135.193	-0.0611		38.1798	0.515411	1.26242	0.420806
38.3798	-178.192	1.587	-148.804	1.1597	-159.332	0.0305	-170.746	-0.1525	-146.82	0.7324	-135.529	1.3733	-154.022	1.5564	-164.887	-1.9532	-135.193	-0.0611		38.3798	0.474722	1.14689	0.382297
38.5798	-178.223	1.5564	-148.56	1.4038	-159.454	-0.0915	-170.685	-0.0915	-147.217	0.3357	-135.62	1.2818	-153.992	1.5869	-165.008	-2.0752	-135.254	-0.1221		38.5798	0.420478	1.19446	0.398153
38.7798	-178.223	1.5564	-148.407	1.5564	-159.302	0.061	-170.868	-0.2746	-147.186	0.3662	-135.468	1.4344	-154.022	1.5564	-165.008	-2.0752	-135.345	-0.2137		38.7798	0.440811	1.23193	0.410643
38.9798	-178.253	1.5259	-148.621	1.3428	-159.332	0.0305	-170.746	-0.1525	-147.339	0.2136	-135.59	1.3123	-153.961	1.6174	-164.856	-1.9227	-135.437	-0.3052		38.9798	0.4069	1.164	0.388001
39.1798	-178.345	1.4344	-148.712	1.2512	-159.454	-0.0915	-170.746	-0.1525	-147.278	0.2747	-135.498	1.4039	-154.022	1.5564	-164.734	-1.8006	-135.59	-0.4578		39.1798	0.3798	1.13341	0.377803
39.3798	-178.253	1.5259	-148.621	1.3428	-159.332	0.0305	-170.746	-0.1525	-146.973	0.5798	-135.62	1.2818	-153.992	1.5869	-164.795	-1.8616	-135.468	-0.3357		39.3798	0.444211	1.14321	0.38107
39.5798	-178.162	1.6175	-148.59	1.3733	-159.393	-0.0305	-170.715	-0.122	-146.118	1.4343	-135.559	1.3428	-154.083	1.4953	-164.612	-1.6785	-135.468	-0.3357		39.5798	0.566278	1.15425	0.38475
39.7798	-178.223	1.5564	-148.834	1.1292	-159.546	-0.1831	-170.746	-0.1525	-146.606	0.9461	-135.681	1.2207	-154.022	1.5564	-164.642	-1.709	-135.529	-0.3968		39.7798	0.440822	1.11193	0.370643
39.9798	-178.253	1.5259	-148.956	1.0071	-159.302	0.061	-170.807	-0.2136	-146.698	0.8545	-135.498	1.4039	-154.144	1.4343	-164.673	-1.7396	-135.437	-0.3052		39.9798	0.447589	1.08781	0.362603
40.1798	-178.223	1.5564	-149.017	0.9461	-159.332	0.0305	-170.746	-0.1525	-146.637	0.9155	-135.681	1.2207	-154.175	1.4038	-164.52	-1.587	-135.498	-0.3662		40.1798	0.440811	1.03347	0.344489
40.3798	-178.314	1.4649	-148.987	0.9766	-159.302	0.061	-170.929	-0.3357	-146.576	0.9766	-135.651	1.2513	-154.205	1.3733	-164.398	-1.4649	-135.529	-0.3968		40.3798	0.434033	1.01424	0.33808
40.5798	-178.314	1.4649	-148.865	1.0987	-159.485	-0.1221	-170.807	-0.2136	-146.912	0.6409	-135.712	1.1902	-154.053	1.5259	-164.429	-1.4954	-135.742	-0.6104		40.5798	0.386567	1.05079	0.350262
40.7798	-178.253	1.5259	-148.956	1.0071	-159.576	-0.2136	-170.837	-0.2441	-146.637	0.9155	-135.651	1.2513	-154.083	1.4953	-164.276	-1.3428	-135.956	-0.824		40.7798	0.396733	1.06965	0.356549
40.9798	-177.948	1.8311	-149.017	0.9461	-159.576	-0.2136	-170.807	-0.2136	-147.034	0.5188	-135.62	1.2818	-154.236	1.3428	-164.093	-1.1597	-135.773	-0.6409		40.9798	0.410311	1.01827	0.339424
41.1798	-178.253	1.5259	-149.017	0.9461	-159.515	-0.1526	-170.776	-0.1831	-146.759	0.7935	-135.681	1.2207	-154.297	1.2817	-164.124	-1.1902	-135.498	-0.3662		41.1798	0.430644	0.930348	0.310116
41.3798	-178.436	1.3428	-149.017	0.9461	-159.637	-0.2747	-170.746	-0.1525	-146.667	0.885	-135.651	1.2513	-154.388	1.1902	-163.94	-1.0071	-135.712	-0.5799		41.3798	0.400133	0.899448	0.299816
41.5798	-178.406	1.3733	-149.231	0.7324	-159.607	-0.2441	-170.929	-0.3357	-146.973	0.5798	-135.62	1.2818	-154.358	1.2207	-164.062	-1.1292	-135.437	-0.3052		41.5798	0.352644	0.888323	0.296108
41.7798	-178.162	1.6175	-149.262	0.7019	-159.576	-0.2136	-170.868	-0.2746	-146.912	0.6409	-135.651	1.2513	-154.388	1.1902	-163.818	-0.8851	-135.437	-0.3052		41.7798	0.4137	0.863083	0.287694
41.9798	-178.162	1.6175	-149.139	0.824	-160.492	-1.1291	-170.685	-0.0915	-146.515	1.0376	-135.559	1.3428	-154.45	1.1291	-163.91	-0.9766	-135.62	-0.4883		41.9798	0.362833	1.04526	0.348418
42.1798	-178.131	1.648	-149.048	0.9155	-159.912	-0.5493	-170.929	-0.3357	-146.82	0.7324	-135.681	1.2207	-154.358	1.2207	-163.788	-0.8545	-135.468	-0.3357		42.1798	0.4069	0.924517	0.308172
42.3798	-177.978	1.8006	-149.2	0.763	-159.698	-0.3357	-170.685	-0.0915	-146.912	0.6409	-135.773	1.1292	-154.45	1.1291	-163.727	-0.7935	-135.437	-0.3052		42.3798	0.437433	0.859271	0.286424
42.5798	-178.131	1.648	-149.292	0.6714	-159.515	-0.1526	-170.654	-0.061	-147.034	0.5188	-135.803	1.0987	-154.419	1.1597	-163.788	-0.8545	-135.406	-0.2747		42.5798	0.417089	0.810467	0.270156
42.7798	-178.314	1.4649	-149.322	0.6409	-159.79	-0.4272	-170.715	-0.122	-147.186	0.3662	-135.712	1.1902	-154.419	1.1597	-163.635	-0.702	-135.406	-0.2747		42.7798	0.366222	0.791426	0.263809
42.9798	-178.467	1.3123	-149.109	0.8545	-159.454	-0.0915	-170.776	-0.1831	-147.553	0	-135.681	1.2207	-154.571	1.0071	-163.422	-0.4883	-135.132	0		42.9798	0.403522	0.686615	0.228872
43.1798	-178.406	1.3733	-149.414	0.5493	-158.997	0.3662	-170.685	-0.0915	-147.064	0.4883	-135.803	1.0987	-154.48	1.0986	-163.361	-0.4273	-135.071	0.061		43.1798	0.501844	0.602322	0.200774
43.3798	-178.406	1.3733	-149.689	0.2747	-159.393	-0.0305	-170.593	0	-147.156	0.3967	-135.956	0.9461	-154.327	1.2512	-163.666	-0.7325	-135.04	0.0915		43.3798	0.396722	0.680877	0.226959
43.5798	-178.497	1.2818	-149.475	0.4883	-158.966	0.3967	-170.502	0.0916	-147.613	-0.061	-135.834	1.0682	-154.48	1.0986	-163.422	-0.4883	-134.827	0.3051		43.5798	0.464556	0.590352	0.196784
43.7798	-178.528	1.2513	-149.597	0.3662	-159.332	0.0305	-170.502	0.0916	-147.522	0.0305	-135.895	1.0071	-154.45	1.1291	-163.33	-0.3968	-134.186	0.946		43.7798	0.495056	0.596434	0.198811
43.9798	-178.528	1.2513	-149.78	0.1831	-159.576	-0.2136	-170.502	0.0916	-147.308	0.2442	-135.834	1.0682	-154.571	1.0071	-163.544	-0.6104	-132.965	2.1667		43.9798	0.576467	0.862017	0.287339
44.1798	-178.528	1.2513	-149.719	0.2442	-159.332	0.0305	-170.532	0.0611	-147.339	0.2136	-135.834	1.0682	-154.541	1.0376	-163.422	-0.4883	-132.874	2.2583		44.1798	0.630722	0.840491	0.280164
44.3798	-178.589	1.1902	-149.689	0.2747	-159.302	0.061	-170.532	0.0611	-147.553	0	-135.925	0.9766	-154.541	1.0376	-163.391	-0.4578	-131.897	3.2348		44.3798	0.708689	1.10018	0.366727
44.5798	-178.528	1.2513	-149.719	0.2442	-159.485	-0.1221	-170.532	0.0611	-147.583	-0.0305	-135.925	0.9766	-154.45	1.1291	-163.391	-0.4578	-132.111	3.0212		44.5798	0.674789	1.06728	0.355761
44.7798	-178.497	1.2818	-149.75	0.2136	-159.637	-0.2747	-170.532	0.0611	-147.583	-0.0305	-135.956	0.9461	-154.571	1.0071	-163.483	-0.5494	-132.477	2.655		44.7798	0.590011	0.993476	0.331159
44.9798	-178.589	1.1902	-149.75	0.2136	-160.4	-1.0376	-170.441	0.1526	-147.675	-0.1221	-136.078	0.824	-154.663	0.9155	-163.757	-0.824	-132.477	2.655		44.9798	0.4408	1.12213	0.374043
45.1798	-178.65	1.1292	-149.597	0.3662	-159.76	-0.3967	-170.471	0.1221	-147.583	-0.0305	-136.017	0.8851	-154.633	0.946	-163.513	-0.5799	-132.69	2.4414		45.1798	0.542544	0.929264	0.309755
45.3798	-178.436	1.3428	-149.933	0.0305	-159.821	-0.4578	-170.502	0.0916	-147.43	0.1221	-136.108	0.7935	-154.633	0.946	-163.635	-0.702	-132.69	2.4414		45.3798	0.512011	0.97822	0.326073
45.5798	-178.436	1.3428	-149.872	0.0916	-159.821	-0.4578	-170.532	0.0611	-146.851	0.7019	-135.986	0.9156	-154.694	0.885	-163.605	-0.6714	-132.874	2.2583		45.5798	0.569678	0.919846	0.306615
45.7798	-178.497	1.2818	-149.689	0.2747	-158.569	0.7935	-170.563	0.0306	-146.942	0.6104	-136.108	0.7935	-154.785	0.7934	-163.574	-0.6409	-133.026	2.1057		45.7798	0.671411	0.772039	0.257346
45.9798	-178.345	1.4344	-149.567	0.3967	-159.119	0.2441	-170.563	0.0306	-147.4	0.1526	-136.108	0.7935	-154.755	0.824	-163.574	-0.6409	-132.904	2.2277		45.9798	0.606967	0.841503	0.280501
46.1798	-178.345	1.4344	-149.506	0.4578	-158.935	0.4273	-170.624	-0.0305	-146.942	0.6104	-136.078	0.824	-154.755	0.824	-163.574	-0.6409	-132.66	2.4719		46.1798	0.708711	0.879043	0.293014
46.3798	-178.467	1.3123	-149.719	0.2442	-159.149	0.2136	-170.624	-0.0305	-146.484	1.0681	-136.2	0.7019	-154.694	0.885	-163.757	-0.824	-132.111	3.0212		46.3798	0.732422	1.07376	0.35792
46.5798	-178.406	1.3733	-149.78	0.1831	-159.332	0.0305	-170.624	-0.0305	-146.606	0.9461	-136.169	0.7325	-154.694	0.885	-163.666	-0.7325	-132.019	3.1128		46.5798	0.722256	1.09929	0.366428
46.7798	-178.558	1.2208	-149.75	0.2136	-160.034	-0.6714	-170.624	-0.0305	-146.698	0.8545	-136.261	0.6409	-154.694	0.885	-163.788	-0.8545	-132.08	3.0517		46.7798	0.590011	1.16307	0.38769
46.9798	-178.772	1.0071	-149.567	0.3967	-159.027	0.3357	-170.593	0	-146.973	0.5798	-136.261	0.6409	-154.877	0.7019	-163.605	-0.6714	-132.233	2.8991		46.9798	0.654422	0.969861	0.323287
47.1798	-178.772	1.0071	-149.719	0.2442	-159.546	-0.1831	-170.593	0	-146.851	0.7019	-136.231	0.6714	-154.724	0.8545	-163.788	-0.8545	-132.477	2.655		47.1798	0.566278	0.979425	0.326475
47.3798	-178.863	0.9156	-149.322	0.6409	-159.637	-0.2747	-170.532	0.0611	-146.698	0.8545	-136.292	0.6104	-154.877	0.7019	-163.696	-0.763	-132.599	2.5329		47.3798	0.586622	0.923601	0.307867
47.5798	-178.833	0.9461	-149.597	0.3662	-159.485	-0.1221	-170.624	-0.0305	-146.423	1.1292	-136.231	0.6714	-154.846	0.7324	-163.696	-0.763	-132.66	2.4719		47.5798	0.600178	0.919094	0.306365
47.7798	-178.619	1.1597	-149.383	0.5799	-159.485	-0.1221	-170.532	0.0611	-146.393	1.1597	-136.261	0.6409	-154.755	0.824	-163.788	-0.8545	-132.812	2.3193		47.7798	0.640889	0.90465	0.30155
47.9798	-178.772	1.0071	-149.628	0.3357	-159.332	0.0305	-170.563	0.0306	-146.423	1.1292	-136.322	0.5799	-154.785	0.7934	-163.788	-0.8545	-132.874	2.2583		47.9798	0.590022	0.87082	0.290273
48.1798	-178.619	1.1597	-149.536	0.4273	-159.607	-0.2441	-170.532	0.0611	-146.118	1.4343	-136.292	0.6104	-154.785	0.7934	-163.849	-0.9156	-132.904	2.2277		48.1798	0.617133	0.936975	0.312325
48.3798	-178.65	1.1292	-149.597	0.3662	-159.363	0	-170.471	0.1221	-146.24	1.3123	-136.322	0.5799	-154.846	0.7324	-163.757	-0.824	-133.087	2.0446		48.3798	0.606967	0.833863	0.277954
48.5798	-178.803	0.9766	-149.719	0.2442	-159.515	-0.1526	-170.288	0.3052	-146.606	0.9461	-136.261	0.6409	-154.877	0.7019	-163.635	-0.702	-133.087	2.0446		48.5798	0.5561	0.776072	0.258691
48.7798	-178.711	1.0682	-149.231	0.7324	-159.393	-0.0305	-170.624	-0.0305	-147.034	0.5188	-136.322	0.5799	-154.785	0.7934	-163.91	-0.9766	-132.904	2.2277		48.7798	0.542533	0.87903	0.29301
48.9798	-178.986	0.7935	-149.262	0.7019	-159.454	-0.0915	-170.441	0.1526	-146.637	0.9155	-136.261	0.6409	-154.755	0.824	-163.727	-0.7935	-133.118	2.0141		48.9798	0.573056	0.775608	0.258536
49.1798	-179.077	0.702	-149.322	0.6409	-159.363	0	-170.258	0.3357	-146.851	0.7019	-136.414	0.4883	-154.724	0.8545	-163.574	-0.6409	-133.057	2.0752		49.1798	0.573067	0.727932	0.242644
49.3798	-179.077	0.702	-149.231	0.7324	-159.546	-0.1831	-170.013	0.5799	-146.637	0.9155	-136.414	0.4883	-154.846	0.7324	-163.635	-0.702	-133.148	1.9836		49.3798	0.583222	0.739776	0.246592
49.5797	-179.016	0.763	-149.597	0.3662	-159.546	-0.1831	-170.502	0.0916	-146.179	1.3733	-136.414	0.4883	-154.785	0.7934	-163.696	-0.763	-133.118	2.0141		49.5797	0.549311	0.824253	0.274751
49.7797	-178.894	0.8851	-150.36	-0.3967	-159.546	-0.1831	-170.685	-0.0915	-146.027	1.5259	-136.597	0.3052	-154.877	0.7019	-163.727	-0.7935	-133.087	2.0446		49.7797	0.444211	0.930791	0.310264
49.9798	-179.108	0.6714	-150.513	-0.5493	-159.332	0.0305	-170.715	-0.122	-146.759	0.7935	-136.505	0.3968	-154.907	0.6714	-163.91	-0.9766	-133.026	2.1057		49.9798	0.335711	0.893	0.297667
50.1797	-179.108	0.6714	-150.726	-0.7629	-159.576	-0.2136	-170.41	0.1831	-146.271	1.2817	-136.475	0.4273	-154.968	0.6103	-163.818	-0.8851	-133.026	2.1057		50.1797	0.379767	0.9506	0.316867
50.3798	-179.199	0.5799	-150.36	-0.3967	-159.576	-0.2136	-170.807	-0.2136	-145.966	1.5869	-136.536	0.3663	-154.877	0.7019	-163.849	-0.9156	-133.057	2.0752		50.3798	0.396744	0.965539	0.321846
50.5797	-179.077	0.702	-150.116	-0.1526	-159.607	-0.2441	-170.624	-0.0305	-145.874	1.6785	-136.536	0.3663	-154.999	0.5798	-163.788	-0.8545	-133.27	1.8615		50.5797	0.434044	0.891916	0.297305
50.7797	-179.199	0.5799	-150.208	-0.2441	-159.485	-0.1221	-170.38	0.2137	-145.966	1.5869	-136.566	0.3357	-155.06	0.5188	-164.001	-1.0682	-133.179	1.9531		50.7797	0.417078	0.918328	0.306109
50.9798	-179.169	0.6104	-150.208	-0.2441	-159.454	-0.0915	-170.563	0.0306	-146.057	1.4954	-136.566	0.3357	-155.09	0.4883	-163.757	-0.824	-133.179	1.9531		50.9798	0.4171	0.862892	0.287631
51.1797	-179.199	0.5799	-150.33	-0.3662	-159.637	-0.2747	-170.715	-0.122	-146.179	1.3733	-136.078	0.824	-154.968	0.6103	-163.818	-0.8851	-133.209	1.9226		51.1797	0.4069	0.900542	0.300181
51.3798	-179.047	0.7325	-150.33	-0.3662	-159.363	0	-170.868	-0.2746	-146.301	1.2512	-136.017	0.8851	-155.151	0.4272	-164.093	-1.1597	-133.118	2.0141		51.3798	0.389956	0.955928	0.318643
51.5797	-179.016	0.763	-150.421	-0.4577	-159.607	-0.2441	-170.837	-0.2441	-146.515	1.0376	-135.925	0.9766	-155.029	0.5493	-163.391	-0.4578	-133.453	1.6784		51.5797	0.400133	0.776898	0.258966
51.7797	-179.047	0.7325	-150.513	-0.5493	-159.546	-0.1831	-170.929	-0.3357	-146.667	0.885	-136.047	0.8545	-155.09	0.4883	-163.574	-0.6409	-133.362	1.77		51.7797	0.3357	0.811306	0.270435
51.9797	-179.138	0.6409	-150.208	-0.2441	-159.546	-0.1831	-170.837	-0.2441	-146.362	1.1902	-135.986	0.9156	-154.999	0.5798	-163.94	-1.0071	-133.453	1.6784		51.9797	0.369611	0.848254	0.282751
52.1797	-179.352	0.4273	-150.269	-0.3052	-159.576	-0.2136	-170.776	-0.1831	-146.637	0.9155	-135.986	0.9156	-154.938	0.6409	-163.818	-0.8851	-133.484	1.6479		52.1797	0.328911	0.787991	0.262664
52.3797	-179.108	0.6714	-150.269	-0.3052	-159.515	-0.1526	-170.715	-0.122	-146.698	0.8545	-136.169	0.7325	-155.06	0.5188	-163.818	-0.8851	-133.423	1.7089		52.3797	0.335689	0.775204	0.258401
52.5797	-179.382	0.3968	-150.269	-0.3052	-159.515	-0.1526	-170.166	0.4273	-146.667	0.885	-136.231	0.6714	-154.938	0.6409	-163.422	-0.4883	-133.331	1.8005		52.5797	0.430644	0.699318	0.233106
52.7797	-179.321	0.4578	-150.208	-0.2441	-159.668	-0.3052	-170.654	-0.061	-146.912	0.6409	-136.078	0.824	-155.029	0.5493	-163.757	-0.824	-133.301	1.831		52.7797	0.318744	0.780597	0.260199
52.9797	-179.321	0.4578	-150.208	-0.2441	-159.393	-0.0305	-170.746	-0.1525	-147.034	0.5188	-136.139	0.763	-154.968	0.6103	-163.788	-0.8545	-133.423	1.7089		52.9797	0.308578	0.734053	0.244684
53.1797	-179.26	0.5188	-150.299	-0.3357	-159.393	-0.0305	-170.532	0.0611	-146.637	0.9155	-136.169	0.7325	-155.06	0.5188	-163.666	-0.7325	-133.514	1.6174		53.1797	0.362822	0.706942	0.235647
53.3797	-179.413	0.3663	-150.116	-0.1526	-159.515	-0.1526	-170.593	0	-147.003	0.5493	-136.169	0.7325	-154.999	0.5798	-163.971	-1.0376	-133.667	1.4648		53.3797	0.2611	0.703909	0.234636
53.5797	-179.321	0.4578	-150.33	-0.3662	-159.546	-0.1831	-170.532	0.0611	-147.003	0.5493	-136.2	0.7019	-155.06	0.5188	-163.788	-0.8545	-133.545	1.5869		53.5797	0.274667	0.708337	0.236112
53.7797	-179.413	0.3663	-150.177	-0.2136	-159.546	-0.1831	-170.563	0.0306	-147.034	0.5188	-136.231	0.6714	-155.121	0.4578	-163.757	-0.824	-133.453	1.6784		53.7797	0.278067	0.70213	0.234043
53.9797	-179.291	0.4883	-150.391	-0.4272	-159.454	-0.0915	-170.624	-0.0305	-147.064	0.4883	-136.352	0.5494	-155.121	0.4578	-163.788	-0.8545	-133.637	1.4953		53.9797	0.2306	0.67709	0.225697
54.1797	-179.199	0.5799	-150.269	-0.3052	-159.576	-0.2136	-170.563	0.0306	-146.973	0.5798	-136.292	0.6104	-155.06	0.5188	-163.727	-0.7935	-133.758	1.3733		54.1797	0.2645	0.646128	0.215376
54.3797	-179.382	0.3968	-150.085	-0.122	-159.546	-0.1831	-170.532	0.0611	-147.339	0.2136	-136.383	0.5188	-155.182	0.3967	-163.849	-0.9156	-133.728	1.4038		54.3797	0.196678	0.626756	0.208919
54.5797	-179.352	0.4273	-150.147	-0.1831	-159.454	-0.0915	-170.471	0.1221	-147.247	0.3052	-136.383	0.5188	-155.273	0.3052	-163.635	-0.702	-133.82	1.3122		54.5797	0.2238	0.554384	0.184795
54.7797	-179.504	0.2747	-150.147	-0.1831	-159.515	-0.1526	-170.441	0.1526	-147.43	0.1221	-136.414	0.4883	-155.365	0.2136	-163.91	-0.9766	-133.637	1.4953		54.7797	0.159367	0.653416	0.217805
54.9797	-179.382	0.3968	-150.055	-0.0915	-159.576	-0.2136	-170.41	0.1831	-147.553	0	-136.505	0.3968	-155.426	0.1526	-163.666	-0.7325	-133.942	1.1901		54.9797	0.142422	0.523933	0.174644
55.1797	-179.047	0.7325	-150.36	-0.3967	-159.576	-0.2136	-170.471	0.1221	-147.644	-0.0915	-136.627	0.2747	-155.365	0.2136	-163.666	-0.7325	-134.064	1.0681		55.1797	0.108522	0.553999	0.184666
55.3797	-179.138	0.6409	-150.299	-0.3357	-159.515	-0.1526	-170.563	0.0306	-147.644	-0.0915	-136.566	0.3357	-155.426	0.1526	-163.696	-0.763	-134.064	1.0681		55.3797	0.0983444	0.539443	0.179814
55.5797	-179.23	0.5494	-150.299	-0.3357	-159.485	-0.1221	-170.502	0.0916	-147.736	-0.1831	-136.597	0.3052	-155.487	0.0915	-163.422	-0.4883	-134.094	1.0376		55.5797	0.105122	0.47282	0.157607
55.7797	-179.413	0.3663	-150.269	-0.3052	-159.515	-0.1526	-170.502	0.0916	-147.705	-0.1526	-136.597	0.3052	-155.457	0.1221	-163.788	-0.8545	-134.094	1.0376		55.7797	0.0508778	0.521276	0.173759
55.9797	-179.352	0.4273	-150.116	-0.1526	-159.546	-0.1831	-170.502	0.0916	-147.705	-0.1526	-136.597	0.3052	-155.457	0.1221	-163.879	-0.9461	-134.277	0.8545		55.9797	0.0407	0.498685	0.166228
56.1797	-179.626	0.1526	-150.269	-0.3052	-159.546	-0.1831	-170.41	0.1831	-147.888	-0.3357	-136.597	0.3052	-155.457	0.1221	-163.666	-0.7325	-134.43	0.7019		56.1797	-0.0101778	0.423161	0.141054
56.3797	-179.565	0.2137	-150.055	-0.0915	-159.393	-0.0305	-170.563	0.0306	-147.827	-0.2746	-136.658	0.2442	-155.518	0.061	-163.33	-0.3968	-134.522	0.6103		56.3797	0.0407111	0.297839	0.0992798
56.5797	-179.565	0.2137	-150.421	-0.4577	-159.729	-0.3662	-170.502	0.0916	-147.705	-0.1526	-136.78	0.1221	-155.548	0.0305	-163.818	-0.8851	-134.43	0.7019		56.5797	-0.0779778	0.455263	0.151754
56.7797	-179.413	0.3663	-150.452	-0.4883	-159.729	-0.3662	-170.471	0.1221	-147.553	0	-136.658	0.2442	-155.487	0.0915	-163.879	-0.9461	-134.583	0.5493		56.7797	-0.0474667	0.469865	0.156622
56.9797	-179.474	0.3052	-150.116	-0.1526	-159.821	-0.4578	-170.624	-0.0305	-146.759	0.7935	-136.841	0.0611	-155.457	0.1221	-163.483	-0.5494	-134.613	0.5188		56.9797	0.0678222	0.433708	0.144569
57.1797	-179.657	0.1221	-150.116	-0.1526	-159.332	0.0305	-170.563	0.0306	-146.576	0.9766	-136.841	0.0611	-155.457	0.1221	-163.391	-0.4578	-134.46	0.6714		57.1797	0.156	0.42629	0.142097
57.3797	-179.626	0.1526	-150.208	-0.2441	-158.112	1.2512	-170.593	0	-146.667	0.885	-136.749	0.1526	-155.548	0.0305	-162.75	0.1831	-134.552	0.5798		57.3797	0.3323	0.4785	0.1595
57.5797	-179.413	0.3663	-150.116	-0.1526	-159.302	0.061	-170.563	0.0306	-147.034	0.5188	-136.78	0.1221	-155.487	0.0915	-163.238	-0.3052	-134.552	0.5798		57.5797	0.145811	0.29422	0.0980732
57.7797	-179.596	0.1832	-150.055	-0.0915	-159.943	-0.5798	-170.471	0.1221	-147.156	0.3967	-136.627	0.2747	-155.457	0.1221	-163.3	-0.3663	-134.613	0.5188		57.7797	0.0644444	0.354736	0.118245
57.9797	-179.565	0.2137	-150.208	-0.2441	-159.637	-0.2747	-170.593	0	-146.912	0.6409	-136.719	0.1831	-155.487	0.0915	-162.567	0.3662	-134.399	0.7324		57.9797	0.189889	0.349885	0.116628
58.1797	-179.443	0.3357	-149.933	0.0305	-159.393	-0.0305	-170.319	0.2747	-147.43	0.1221	-135.834	1.0682	-155.823	-0.2442	-157.929	5.0048	-134.674	0.4577		58.1797	0.779889	1.62746	0.542488
58.3797	-179.626	0.1526	-150.147	-0.1831	-159.485	-0.1221	-170.441	0.1526	-146.942	0.6104	-135.925	0.9766	-155.64	-0.061	-143.402	19.5312	-134.674	0.4577		58.3797	2.39054	6.43885	2.14628
58.5797	-179.565	0.2137	-150.269	-0.3052	-159.729	-0.3662	-170.38	0.2137	-147.492	0.061	-135.406	1.4954	-155.823	-0.2442	-163.544	-0.6104	-134.613	0.5188		58.5797	0.108511	0.627886	0.209295
58.7797	-179.626	0.1526	-150.299	-0.3357	-158.966	0.3967	-170.532	0.0611	-147.247	0.3052	-135.437	1.4649	-156.158	-0.5798	-164.551	-1.6175	-134.552	0.5798		58.7797	0.0474778	0.851801	0.283934
58.9797	-179.688	0.0916	-150.116	-0.1526	-159.393	-0.0305	-171.051	-0.4577	-147.522	0.0305	-135.101	1.8006	-156.738	-1.1597	-167.358	-4.4251	-133.667	1.4648		58.9797	-0.315344	1.79103	0.597009
59.1797	-179.657	0.1221	-150.116	-0.1526	-159.729	-0.3662	-170.41	0.1831	-147.644	-0.0915	-135.01	1.8921	-157.593	-2.0142	-160.706	2.2277	-134.979	0.1526		59.1797	0.217011	1.24566	0.41522
59.3797	-179.688	0.0916	-150.085	-0.122	-159.637	-0.2747	-170.654	-0.061	-147.247	0.3052	-136.2	0.7019	-156.891	-1.3123	-160.644	2.2888	-134.705	0.4272		59.3797	0.227189	0.95962	0.319873
59.5797	-179.81	-0.0305	-150.085	-0.122	-159.882	-0.5188	-170.593	0	-146.82	0.7324	-136.322	0.5799	-157.562	-1.9837	-164.612	-1.6785	-134.827	0.3051		59.5797	-0.301789	0.947595	0.315865
59.7797	-179.871	-0.0915	-150.055	-0.0915	-159.546	-0.1831	-170.41	0.1831	-147.461	0.0916	-136.017	0.8851	-154.938	0.6409	-164.734	-1.8006	-136.292	-1.1597		59.7797	-0.169522	0.837762	0.279254
59.9797	-179.779	0	-149.963	-149.963	-159.363	-159.363	-170.593	-170.593	-147.553	-147.553	-136.902	-136.902	-155.579	-155.579	-162.933	-162.933	-135.132	-135.132		59.9797	-135.335	52.0496	17.3499
60.1797	-179.657	0.1221	-149.902	0.0611	-159.637	-0.2747	-170.593	0	-147.522	0.0305	-136.78	0.1221	-152.374	3.2043	-166.595	-3.6622	-135.834	-0.7019		60.1797	-0.122078	1.73737	0.579124
60.3797	-179.565	0.2137	-149.872	0.0916	-159.668	-0.3052	-170.258	0.3357	-147.492	0.061	-136.566	0.3357	-156.738	-1.1597	-169.617	-6.6834	-135.834	-0.7019		60.3797	-0.868056	2.23886	0.746287
60.5797	-179.84	-0.061	-149.902	0.0611	-159.241	0.1221	-170.471	0.1221	-147.492	0.061	-136.627	0.2747	-156.616	-1.0376	-165.039	-2.1058	-136.963	-1.8311		60.5797	-0.488278	0.9243	0.3081
60.7797	-179.871	-0.0915	-149.872	0.0916	-159.271	0.0916	-170.288	0.3052	-147.583	-0.0305	-135.345	1.5564	-155.914	-0.3357	-163.483	-0.5494	-135.193	-0.0611		60.7797	0.108511	0.597276	0.199092
60.9797	-179.901	-0.122	-149.597	0.3662	-159.271	0.0916	-170.319	0.2747	-147.766	-0.2136	-136.017	0.8851	-155.945	-0.3662	-162.964	-0.0306	-136.139	-1.0071		60.9797	-0.0135444	0.525536	0.175179
61.1797	-179.962	-0.1831	-149.689	0.2747	-159.332	0.0305	-170.258	0.3357	-147.522	0.0305	-136.108	0.7935	-156.158	-0.5798	-163.391	-0.4578	-135.895	-0.763		61.1797	-0.0576444	0.493862	0.164621
61.3797	-179.993	-0.2136	-149.475	0.4883	-159.271	0.0916	-170.38	0.2137	-147.553	0	-136.017	0.8851	-155.365	0.2136	-162.964	-0.0306	-135.498	-0.3662		61.3797	0.142433	0.374099	0.1247
61.5797	-179.932	-0.1525	-149.475	0.4883	-159.119	0.2441	-170.41	0.1831	-147.827	-0.2746	-135.376	1.5259	-154.083	1.4953	-162.567	0.3662	-135.376	-0.2442		61.5797	0.403511	0.68217	0.22739
61.7797	-180.054	-0.2746	-149.567	0.3967	-159.058	0.3052	-170.502	0.0916	-147.644	-0.0915	-135.925	0.9766	-154.846	0.7324	-162.964	-0.0306	-135.651	-0.5188		61.7797	0.176333	0.477375	0.159125
61.9797	-179.779	0	-149.597	0.3662	-159.241	0.1221	-170.532	0.0611	-147.247	0.3052	-136.2	0.7019	-155.67	-0.0916	-163.117	-0.1832	-135.681	-0.5494		61.9797	0.0813667	0.357555	0.119185
62.1797	-180.42	-0.6408	-149.628	0.3357	-159.149	0.2136	-170.319	0.2747	-146.942	0.6104	-136.231	0.6714	-155.518	0.061	-162.567	0.3662	-135.468	-0.3357		62.1797	0.172944	0.425603	0.141868
62.3797	-180.328	-0.5493	-149.719	0.2442	-158.997	0.3662	-170.502	0.0916	-146.881	0.6714	-136.383	0.5188	-155.823	-0.2442	-162.842	0.0915	-135.773	-0.6409		62.3797	0.0610333	0.456758	0.152253
62.5797	-179.932	-0.1525	-149.567	0.3967	-159.058	0.3052	-170.502	0.0916	-147.034	0.5188	-135.773	1.1292	-155.762	-0.1831	-162.842	0.0915	-135.742	-0.6104		62.5797	0.176333	0.495108	0.165036
62.7797	-179.901	-0.122	-149.628	0.3357	-158.905	0.4578	-170.41	0.1831	-147.247	0.3052	-136.292	0.6104	-155.731	-0.1526	-162.811	0.122	-135.742	-0.6104		62.7797	0.125467	0.371736	0.123912
62.9797	-179.962	-0.1831	-149.811	0.1526	-159.088	0.2747	-170.441	0.1526	-146.973	0.5798	-136.322	0.5799	-155.792	-0.2136	-162.659	0.2746	-135.803	-0.6714		62.9797	0.105122	0.403169	0.13439
63.1797	-179.84	-0.061	-149.689	0.2747	-158.966	0.3967	-170.502	0.0916	-147.217	0.3357	-136.414	0.4883	-155.762	-0.1831	-162.781	0.1525	-135.834	-0.7019		63.1797	0.0881667	0.366667	0.122222
63.3797	-179.901	-0.122	-149.719	0.2442	-158.875	0.4883	-170.38	0.2137	-147.43	0.1221	-136.2	0.7019	-155.914	-0.3357	-162.933	0	-135.712	-0.5799		63.3797	0.0814	0.39616	0.132053
63.5797	-179.871	-0.0915	-149.811	0.1526	-158.752	0.6104	-170.41	0.1831	-147.522	0.0305	-136.475	0.4273	-156.006	-0.4273	-162.75	0.1831	-135.925	-0.7935		63.5797	0.0305222	0.427004	0.142335
63.7797	-180.023	-0.2441	-149.811	0.1526	-158.691	0.6714	-170.441	0.1526	-147.613	-0.061	-136.597	0.3052	-155.945	-0.3662	-162.689	0.2441	-135.773	-0.6409		63.7797	0.0237444	0.395786	0.131929
63.9797	-179.871	-0.0915	-149.567	0.3967	-158.6	0.7629	-170.441	0.1526	-147.827	-0.2746	-136.719	0.1831	-155.945	-0.3662	-162.689	0.2441	-136.017	-0.885		63.9797	0.0135667	0.481564	0.160521
64.1797	-179.657	0.1221	-149.597	0.3662	-158.661	0.7019	-170.41	0.1831	-147.736	-0.1831	-136.81	0.0916	-156.036	-0.4578	-162.567	0.3662	-133.881	1.2512		64.1797	0.271267	0.495483	0.165161
64.3797	-179.657	0.1221	-149.902	0.0611	-158.539	0.824	-170.563	0.0306	-147.675	-0.1221	-136.871	0.0306	-156.128	-0.5493	-162.506	0.4272	-135.956	-0.824		64.3797	2.22222e-05	0.484459	0.161486
64.5797	-179.84	-0.061	-149.902	0.0611	-158.569	0.7935	-170.441	0.1526	-147.797	-0.2441	-136.993	-0.0915	-156.067	-0.4883	-162.506	0.4272	-136.078	-0.9461		64.5797	-0.0440667	0.503352	0.167784
64.7797	-179.932	-0.1525	-149.78	0.1831	-158.447	0.9155	-170.471	0.1221	-147.766	-0.2136	-136.993	-0.0915	-156.189	-0.6104	-162.598	0.3356	-135.986	-0.8545		64.7797	-0.0406889	0.520134	0.173378
64.9797	-179.962	-0.1831	-149.628	0.3357	-158.6	0.7629	-170.502	0.0916	-147.888	-0.3357	-137.146	-0.2441	-156.128	-0.5493	-162.476	0.4577	-135.712	-0.5799		64.9797	-0.0271333	0.467678	0.155893
65.1797	-179.352	0.4273	-149.628	0.3357	-158.539	0.824	-170.532	0.0611	-148.102	-0.5493	-137.146	-0.2441	-156.22	-0.6409	-162.567	0.3662	-135.834	-0.7019		65.1797	-0.0135444	0.544882	0.181627
65.3797	-179.413	0.3663	-149.414	0.5493	-158.569	0.7935	-170.532	0.0611	-147.919	-0.3662	-137.177	-0.2746	-156.158	-0.5798	-162.567	0.3662	-135.712	-0.5799		65.3797	0.0373222	0.50902	0.169673
65.5797	-179.474	0.3052	-149.414	0.5493	-158.539	0.824	-170.41	0.1831	-148.102	-0.5493	-137.238	-0.3356	-156.189	-0.6104	-162.567	0.3662	-135.59	-0.4578		65.5797	0.0305222	0.527923	0.175974
65.7797	-179.443	0.3357	-149.414	0.5493	-158.417	0.9461	-170.441	0.1526	-148.01	-0.4578	-137.268	-0.3662	-156.189	-0.6104	-162.628	0.3051	-135.468	-0.3357		65.7797	0.0576333	0.527373	0.175791
65.9797	-179.565	0.2137	-149.322	0.6409	-158.539	0.824	-170.502	0.0916	-147.98	-0.4272	-137.329	-0.4272	-156.372	-0.7935	-162.537	0.3967	-135.223	-0.0916		65.9797	0.0474889	0.53431	0.178103
66.1797	-179.596	0.1832	-149.353	0.6104	-158.386	0.9766	-170.471	0.1221	-148.041	-0.4883	-137.238	-0.3356	-156.25	-0.6714	-162.628	0.3051	-135.559	-0.4273		66.1797	0.0305333	0.552713	0.184238
66.3797	-179.504	0.2747	-149.262	0.7019	-158.478	0.885	-170.502	0.0916	-148.132	-0.5798	-137.39	-0.4882	-156.28	-0.7019	-162.506	0.4272	-135.406	-0.2747		66.3797	0.0373111	0.577964	0.192655
66.5797	-179.565	0.2137	-149.322	0.6409	-158.325	1.0376	-170.502	0.0916	-148.041	-0.4883	-137.451	-0.5493	-156.158	-0.5798	-162.506	0.4272	-135.62	-0.4883		66.5797	0.0339222	0.594594	0.198198
66.7797	-179.596	0.1832	-149.383	0.5799	-158.447	0.9155	-170.593	0	-148.315	-0.7629	-137.634	-0.7324	-156.372	-0.7935	-162.537	0.3967	-135.498	-0.3662		66.7797	-0.0644111	0.633462	0.211154
66.9797	-179.688	0.0916	-149.597	0.3662	-158.356	1.0071	-170.502	0.0916	-148.102	-0.5493	-137.695	-0.7934	-156.25	-0.6714	-162.476	0.4577	-135.59	-0.4578		66.9797	-0.0508556	0.606519	0.202173
67.1797	-179.504	0.2747	-149.628	0.3357	-158.325	1.0376	-170.563	0.0306	-148.132	-0.5798	-137.634	-0.7324	-156.342	-0.763	-162.384	0.5493	-135.712	-0.5799		67.1797	-0.0474667	0.645967	0.215322
67.3797	-179.596	0.1832	-149.597	0.3662	-158.356	1.0071	-170.654	-0.061	-148.01	-0.4578	-137.695	-0.7934	-156.22	-0.6409	-162.445	0.4882	-135.651	-0.5188		67.3797	-0.0474667	0.604428	0.201476
67.5797	-179.565	0.2137	-149.628	0.3357	-158.234	1.1292	-170.746	-0.1525	-148.102	-0.5493	-137.787	-0.885	-156.22	-0.6409	-162.445	0.4882	-135.62	-0.4883		67.5797	-0.0610222	0.651506	0.217169
67.7797	-179.565	0.2137	-149.75	0.2136	-158.356	1.0071	-170.837	-0.2441	-148.224	-0.6714	-137.726	-0.8239	-156.158	-0.5798	-162.445	0.4882	-135.803	-0.6714		67.7797	-0.118667	0.63179	0.210597
67.9797	-179.443	0.3357	-149.689	0.2747	-158.417	0.9461	-170.837	-0.2441	-148.132	-0.5798	-137.695	-0.7934	-156.189	-0.6104	-162.323	0.6103	-136.047	-0.9156		67.9797	-0.1085	0.669508	0.223169
68.1797	-179.565	0.2137	-149.78	0.1831	-158.356	1.0071	-170.99	-0.3967	-148.102	-0.5493	-137.695	-0.7934	-156.128	-0.5493	-162.476	0.4577	-135.986	-0.8545		68.1797	-0.1424	0.636486	0.212162
68.3797	-179.504	0.2747	-149.719	0.2442	-158.325	1.0376	-170.929	-0.3357	-148.224	-0.6714	-137.726	-0.8239	-156.25	-0.6714	-162.079	0.8544	-136.078	-0.9461		68.3797	-0.115289	0.742483	0.247494
68.5797	-179.626	0.1526	-149.689	0.2747	-158.386	0.9766	-170.837	-0.2441	-148.071	-0.5188	-137.878	-0.9765	-156.433	-0.8545	-162.323	0.6103	-136.078	-0.9461		68.5797	-0.169533	0.713605	0.237868
68.7797	-179.596	0.1832	-149.78	0.1831	-158.356	1.0071	-170.685	-0.0915	-147.766	-0.2136	-137.848	-0.946	-156.28	-0.7019	-162.17	0.7629	-136.169	-1.0376		68.7797	-0.0949222	0.715931	0.238644
68.9797	-179.504	0.2747	-149.567	0.3967	-158.325	1.0376	-170.868	-0.2746	-147.858	-0.3052	-137.512	-0.6103	-156.342	-0.763	-162.17	0.7629	-136.322	-1.1902		68.9797	-0.0746	0.740029	0.246676
69.1797	-179.596	0.1832	-149.75	0.2136	-158.295	1.0681	-170.654	-0.061	-147.827	-0.2746	-137.451	-0.5493	-156.25	-0.6714	-161.041	1.892	-136.261	-1.1292		69.1797	0.0746	0.925765	0.308588
69.3796	-179.443	0.3357	-149.811	0.1526	-158.356	1.0071	-170.807	-0.2136	-147.858	-0.3052	-137.573	-0.6713	-156.342	-0.763	-159.821	3.1127	-136.292	-1.1597		69.3796	0.166144	1.28	0.426666
69.5797	-179.626	0.1526	-149.841	0.1221	-158.325	1.0376	-170.715	-0.122	-147.797	-0.2441	-137.451	-0.5493	-156.342	-0.763	-158.783	4.1503	-136.322	-1.1902		69.5797	0.288222	1.57984	0.526613
69.7797	-179.626	0.1526	-149.994	-0.0305	-158.325	1.0376	-170.685	-0.0915	-147.827	-0.2746	-137.573	-0.6713	-156.433	-0.8545	-158.6	4.3334	-136.292	-1.1597		69.7797	0.271278	1.65176	0.550585
69.9797	-179.596	0.1832	-150.299	-0.3357	-158.234	1.1292	-170.776	-0.1831	-147.827	-0.2746	-137.543	-0.6408	-156.586	-1.0071	-158.295	4.6386	-136.475	-1.3428		69.9797	0.240767	1.7942	0.598066
70.1796	-179.565	0.2137	-150.085	-0.122	-158.417	0.9461	-170.685	-0.0915	-147.858	-0.3052	-137.543	-0.6408	-156.433	-0.8545	-158.661	4.2724	-136.352	-1.2207		70.1796	0.244167	1.63573	0.545244
70.3796	-179.657	0.1221	-150.085	-0.122	-158.234	1.1292	-170.685	-0.0915	-147.797	-0.2441	-137.665	-0.7629	-156.403	-0.824	-158.966	3.9672	-136.383	-1.2513		70.3796	0.213633	1.56235	0.520783
70.5797	-179.657	0.1221	-150.177	-0.2136	-158.356	1.0071	-170.776	-0.1831	-147.766	-0.2136	-137.695	-0.7934	-156.372	-0.7935	-159.058	3.8757	-136.383	-1.2513		70.5797	0.172933	1.53014	0.510048
70.7797	-179.382	0.3968	-150.299	-0.3357	-158.234	1.1292	-170.746	-0.1525	-148.285	-0.7324	-137.665	-0.7629	-156.372	-0.7935	-159.515	3.4179	-136.352	-1.2207		70.7797	0.105133	1.43131	0.477104
70.9796	-179.413	0.3663	-150.269	-0.3052	-158.081	1.2817	-170.715	-0.122	-147.797	-0.2441	-137.726	-0.8239	-156.403	-0.824	-159.729	3.2043	-136.047	-0.9156		70.9796	0.179722	1.32842	0.442805
71.1796	-179.626	0.1526	-150.33	-0.3662	-158.386	0.9766	-170.746	-0.1525	-147.888	-0.3357	-137.878	-0.9765	-156.342	-0.763	-159.76	3.1738	-136.017	-0.885		71.1796	0.0915667	1.30209	0.434031
71.3796	-179.626	0.1526	-150.421	-0.4577	-158.325	1.0376	-170.776	-0.1831	-147.797	-0.2441	-137.94	-1.0376	-156.28	-0.7019	-160.126	2.8076	-135.925	-0.7935		71.3796	0.0644333	1.19617	0.398725
71.5796	-179.657	0.1221	-150.452	-0.4883	-158.386	0.9766	-170.776	-0.1831	-147.766	-0.2136	-138.031	-1.1291	-156.403	-0.824	-160.126	2.8076	-136.047	-0.9156		71.5796	0.0169556	1.22262	0.407541
71.7797	-179.626	0.1526	-150.543	-0.5798	-158.173	1.1902	-170.776	-0.1831	-148.071	-0.5188	-138.092	-1.1901	-156.403	-0.824	-160.126	2.8076	-135.925	-0.7935		71.7797	0.00678889	1.25926	0.419753
71.9796	-179.443	0.3357	-150.665	-0.7019	-158.234	1.1292	-170.746	-0.1525	-147.858	-0.3052	-138.061	-1.1596	-156.372	-0.7935	-160.431	2.5024	-135.925	-0.7935		71.9796	0.00678889	1.16525	0.388416
72.1796	-179.565	0.2137	-150.635	-0.6714	-158.447	0.9155	-170.685	-0.0915	-148.102	-0.5493	-138.153	-1.2512	-156.647	-1.0681	-160.461	2.4719	-135.681	-0.5494		72.1796	-0.0644222	1.1579	0.385966
72.3796	-179.626	0.1526	-150.482	-0.5188	-158.203	1.1597	-170.685	-0.0915	-148.163	-0.6103	-138.092	-1.1901	-156.464	-0.885	-160.767	2.1667	-135.712	-0.5799		72.3796	-0.0440667	1.07419	0.358065
72.5796	-179.443	0.3357	-150.604	-0.6408	-158.325	1.0376	-170.746	-0.1525	-148.224	-0.6714	-138.306	-1.4038	-156.403	-0.824	-160.98	1.9531	-135.986	-0.8545		72.5796	-0.135622	1.0667	0.355567
72.7796	-179.596	0.1832	-150.726	-0.7629	-158.417	0.9461	-170.776	-0.1831	-148.438	-0.885	-138.214	-1.3122	-156.616	-1.0376	-160.767	2.1667	-135.986	-0.8545		72.7796	-0.193256	1.12996	0.376655
72.9796	-179.596	0.1832	-150.635	-0.6714	-158.295	1.0681	-170.715	-0.122	-148.315	-0.7629	-138.275	-1.3732	-156.494	-0.9155	-160.919	2.0141	-136.047	-0.9156		72.9796	-0.166133	1.09501	0.365004
73.1796	-179.657	0.1221	-150.543	-0.5798	-158.478	0.885	-170.624	-0.0305	-148.224	-0.6714	-138.214	-1.3122	-156.708	-1.1292	-160.828	2.1057	-136.108	-0.9766		73.1796	-0.176322	1.10062	0.366873
73.3796	-179.596	0.1832	-150.574	-0.6103	-158.295	1.0681	-170.654	-0.061	-148.59	-1.0376	-138.367	-1.4648	-156.647	-1.0681	-160.919	2.0141	-136.017	-0.885		73.3796	-0.206822	1.13845	0.379483
73.5796	-179.718	0.0611	-150.513	-0.5493	-158.234	1.1292	-170.776	-0.1831	-148.59	-1.0376	-138.336	-1.4343	-156.677	-1.0986	-161.041	1.892	-136.017	-0.885		73.5796	-0.233956	1.10821	0.369405
73.7796	-179.718	0.0611	-150.696	-0.7324	-158.325	1.0376	-170.837	-0.2441	-148.468	-0.9155	-138.397	-1.4953	-156.738	-1.1597	-161.011	1.9226	-136.108	-0.9766		73.7796	-0.278033	1.12081	0.373603
73.9796	-179.626	0.1526	-150.513	-0.5493	-158.386	0.9766	-170.715	-0.122	-148.682	-1.1291	-138.55	-1.6479	-156.708	-1.1292	-160.889	2.0446	-136.047	-0.9156		73.9796	-0.2577	1.17155	0.390516
74.1796	-179.504	0.2747	-150.604	-0.6408	-158.295	1.0681	-170.776	-0.1831	-148.56	-1.0071	-138.397	-1.4953	-156.708	-1.1292	-161.011	1.9226	-135.803	-0.6714		74.1796	-0.206833	1.11512	0.371705
74.3796	-179.565	0.2137	-150.726	-0.7629	-158.173	1.1902	-170.837	-0.2441	-148.56	-1.0071	-138.489	-1.5869	-156.616	-1.0376	-160.919	2.0141	-136.261	-1.1292		74.3796	-0.261089	1.19536	0.398454
74.5796	-179.657	0.1221	-150.848	-0.885	-158.325	1.0376	-170.807	-0.2136	-148.804	-1.2512	-138.458	-1.5564	-156.647	-1.0681	-161.102	1.831	-136.139	-1.0071		74.5796	-0.3323	1.14139	0.380462
74.7796	-179.596	0.1832	-151.031	-1.0681	-157.989	1.3733	-170.746	-0.1525	-148.834	-1.2817	-138.519	-1.6174	-156.799	-1.2207	-161.163	1.77	-135.956	-0.824		74.7796	-0.315322	1.21189	0.403964
74.9796	-179.688	0.0916	-151.031	-1.0681	-158.173	1.1902	-170.837	-0.2441	-148.834	-1.2817	-138.489	-1.5869	-156.738	-1.1597	-161.102	1.831	-135.986	-0.8545		74.9796	-0.342467	1.18102	0.393674
75.1796	-179.688	0.0916	-151.001	-1.0376	-158.203	1.1597	-170.776	-0.1831	-148.743	-1.1902	-138.55	-1.6479	-156.799	-1.2207	-161.346	1.5869	-135.681	-0.5494		75.1796	-0.3323	1.1131	0.371034
75.3796	-179.657	0.1221	-151.123	-1.1596	-158.295	1.0681	-170.837	-0.2441	-148.651	-1.0986	-138.519	-1.6174	-156.83	-1.2512	-161.255	1.6784	-136.017	-0.885		75.3796	-0.376367	1.13324	0.377745
75.5796	-179.596	0.1832	-151.367	-1.4038	-158.386	0.9766	-170.746	-0.1525	-148.865	-1.3122	-138.55	-1.6479	-156.738	-1.1597	-161.102	1.831	-135.986	-0.8545		75.5796	-0.393311	1.19656	0.398854
75.7796	-179.657	0.1221	-151.337	-1.3733	-158.295	1.0681	-170.837	-0.2441	-148.926	-1.3733	-138.489	-1.5869	-156.83	-1.2512	-161.591	1.3427	-136.108	-0.9766		75.7796	-0.474722	1.10676	0.36892
75.9796	-179.565	0.2137	-151.245	-1.2817	-158.234	1.1292	-170.807	-0.2136	-148.926	-1.3733	-138.489	-1.5869	-156.891	-1.3123	-161.53	1.4038	-136.322	-1.1902		75.9796	-0.467922	1.14849	0.382828
76.1796	-179.626	0.1526	-151.306	-1.3428	-158.173	1.1902	-170.837	-0.2441	-148.956	-1.4038	-138.672	-1.77	-156.83	-1.2512	-161.438	1.4953	-136.505	-1.3733		76.1796	-0.505233	1.2143	0.404766
76.3796	-179.688	0.0916	-151.245	-1.2817	-158.325	1.0376	-170.563	0.0306	-148.926	-1.3733	-138.489	-1.5869	-156.86	-1.2818	-161.438	1.4953	-136.505	-1.3733		76.3796	-0.471322	1.16718	0.38906
76.5796	-179.626	0.1526	-151.123	-1.1596	-158.356	1.0071	-170.563	0.0306	-148.987	-1.4343	-138.458	-1.5564	-156.86	-1.2818	-161.591	1.3427	-136.597	-1.4649		76.5796	-0.484889	1.1368	0.378933
76.7796	-179.596	0.1832	-151.276	-1.3122	-158.295	1.0681	-170.624	-0.0305	-149.048	-1.4954	-138.489	-1.5869	-157.043	-1.4649	-161.255	1.6784	-136.719	-1.587		76.7796	-0.505244	1.26668	0.422225
76.9796	-179.688	0.0916	-151.428	-1.4648	-158.295	1.0681	-170.624	-0.0305	-149.262	-1.709	-138.519	-1.6174	-156.952	-1.3733	-161.652	1.2817	-136.81	-1.6785		76.9796	-0.603567	1.21963	0.406542
77.1796	-179.688	0.0916	-151.093	-1.1291	-158.295	1.0681	-170.624	-0.0305	-149.231	-1.6785	-138.428	-1.5258	-156.891	-1.3123	-161.652	1.2817	-136.78	-1.648		77.1796	-0.542533	1.17272	0.390906
77.3796	-179.474	0.3052	-151.245	-1.2817	-158.386	0.9766	-170.746	-0.1525	-149.017	-1.4648	-138.519	-1.6174	-156.891	-1.3123	-161.621	1.3122	-136.902	-1.7701		77.3796	-0.556089	1.18684	0.395613
77.5796	-179.626	0.1526	-151.276	-1.3122	-158.295	1.0681	-170.624	-0.0305	-149.048	-1.4954	-138.367	-1.4648	-156.982	-1.4038	-161.774	1.1596	-137.115	-1.9837		77.5796	-0.590011	1.19301	0.39767
77.7796	-179.749	0.0306	-150.97	-1.0071	-158.295	1.0681	-170.685	-0.0915	-149.383	-1.831	-138.397	-1.4953	-156.982	-1.4038	-161.53	1.4038	-137.085	-1.9532		77.7796	-0.5866	1.24561	0.415202
77.9796	-179.901	-0.122	-150.513	-0.5493	-158.386	0.9766	-170.715	-0.122	-149.475	-1.9226	-138.428	-1.5258	-156.921	-1.3428	-161.346	1.5869	-137.299	-2.1668		77.9796	-0.576422	1.29111	0.43037
78.1796	-179.779	0	-150.177	-0.2136	-158.234	1.1292	-170.685	-0.0915	-149.597	-2.0447	-138.367	-1.4648	-157.013	-1.4343	-161.438	1.4953	-137.36	-2.2278		78.1796	-0.539133	1.33678	0.445592
78.3796	-179.871	-0.0915	-150.33	-0.3662	-158.478	0.885	-170.685	-0.0915	-149.719	-2.1667	-138.458	-1.5564	-157.013	-1.4343	-161.011	1.9226	-137.39	-2.2583		78.3796	-0.573033	1.41197	0.470657
78.5796	-179.81	-0.0305	-150.543	-0.5798	-158.173	1.1902	-170.837	-0.2441	-149.628	-2.0752	-138.458	-1.5564	-156.86	-1.2818	-161.316	1.6174	-137.482	-2.3499		78.5796	-0.590011	1.37796	0.459319
78.7796	-179.901	-0.122	-150.421	-0.4577	-158.234	1.1292	-170.746	-0.1525	-149.475	-1.9226	-138.458	-1.5564	-156.769	-1.1902	-161.346	1.5869	-137.451	-2.3194		78.7796	-0.556078	1.33102	0.443674
78.9796	-179.81	-0.0305	-150.513	-0.5493	-158.325	1.0376	-170.715	-0.122	-149.506	-1.9531	-138.489	-1.5869	-156.952	-1.3733	-161.194	1.7395	-137.543	-2.4109		78.9796	-0.583211	1.387	0.462332
79.1796	-179.779	0	-150.513	-0.5493	-158.325	1.0376	-170.746	-0.1525	-149.506	-1.9531	-138.489	-1.5869	-156.891	-1.3123	-161.621	1.3122	-137.695	-2.5635		79.1796	-0.640867	1.32541	0.441802
79.3796	-179.84	-0.061	-150.787	-0.824	-158.234	1.1292	-170.654	-0.061	-149.597	-2.0447	-138.428	-1.5258	-156.982	-1.4038	-161.469	1.4648	-137.634	-2.5025		79.3796	-0.647644	1.37269	0.457563
79.5796	-179.901	-0.122	-150.482	-0.5188	-158.325	1.0376	-170.715	-0.122	-149.506	-1.9531	-138.458	-1.5564	-157.043	-1.4649	-161.469	1.4648	-137.634	-2.5025		79.5796	-0.637478	1.34672	0.448906
79.7796	-179.962	-0.1831	-150.177	-0.2136	-158.325	1.0376	-170.685	-0.0915	-149.536	-1.9836	-138.367	-1.4648	-156.982	-1.4038	-161.56	1.3732	-137.634	-2.5025		79.7796	-0.603567	1.32687	0.44229
79.9796	-179.84	-0.061	-150.421	-0.4577	-158.173	1.1902	-170.715	-0.122	-149.445	-1.8921	-138.428	-1.5258	-156.982	-1.4038	-161.224	1.7089	-137.543	-2.4109		79.9796	-0.552689	1.39226	0.464086
80.1796	-179.84	-0.061	-150.36	-0.3967	-158.203	1.1597	-170.776	-0.1831	-149.841	-2.2888	-138.306	-1.4038	-156.982	-1.4038	-160.644	2.2888	-137.756	-2.6245		80.1796	-0.545911	1.5876	0.529201
80.3796	-179.84	-0.061	-150.482	-0.5188	-158.203	1.1597	-170.776	-0.1831	-149.963	-2.4109	-138.123	-1.2207	-156.921	-1.3428	-160.98	1.9531	-137.543	-2.4109		80.3796	-0.559489	1.48184	0.493946
80.5796	-179.84	-0.061	-150.421	-0.4577	-158.386	0.9766	-170.776	-0.1831	-149.933	-2.3804	-138.061	-1.1596	-156.921	-1.3428	-160.553	2.3803	-137.512	-2.3804		80.5796	-0.512011	1.54059	0.51353
80.7796	-179.84	-0.061	-150.299	-0.3357	-158.112	1.2512	-170.746	-0.1525	-149.994	-2.4414	-138.031	-1.1291	-156.86	-1.2818	-161.407	1.5258	-137.512	-2.3804		80.7796	-0.5561	1.40511	0.468369
80.9796	-179.81	-0.0305	-150.452	-0.4883	-158.234	1.1292	-170.807	-0.2136	-150.085	-2.5329	-137.878	-0.9765	-156.769	-1.1902	-161.224	1.7089	-137.543	-2.4109		80.9796	-0.556089	1.42721	0.475737
81.1796	-179.81	-0.0305	-150.391	-0.4272	-158.417	0.9461	-170.746	-0.1525	-150.421	-2.8686	-138	-1.0986	-156.86	-1.2818	-160.98	1.9531	-137.573	-2.4414		81.1796	-0.600156	1.52946	0.509819
81.3796	-179.871	-0.0915	-150.452	-0.4883	-158.112	1.2512	-170.654	-0.061	-150.085	-2.5329	-137.909	-1.007	-156.86	-1.2818	-161.011	1.9226	-137.726	-2.594		81.3796	-0.542522	1.52745	0.509151
81.5796	-179.901	-0.122	-150.147	-0.1831	-158.173	1.1902	-170.715	-0.122	-150.391	-2.8381	-137.97	-1.0681	-156.86	-1.2818	-160.828	2.1057	-137.756	-2.6245		81.5796	-0.5493	1.61729	0.539096
81.7796	-179.871	-0.0915	-150.513	-0.5493	-158.356	1.0071	-170.685	-0.0915	-150.36	-2.8076	-138	-1.0986	-156.799	-1.2207	-160.492	2.4414	-137.817	-2.6856		81.7796	-0.566256	1.66581	0.555271
81.9796	-179.871	-0.0915	-150.147	-0.1831	-158.02	1.3428	-170.715	-0.122	-150.574	-3.0212	-138.061	-1.1596	-156.738	-1.1597	-161.041	1.892	-137.817	-2.6856		81.9796	-0.576433	1.63855	0.546183
82.1796	-179.81	-0.0305	-150.269	-0.3052	-157.959	1.4038	-170.776	-0.1831	-150.635	-3.0823	-138.123	-1.2207	-156.83	-1.2512	-161.224	1.7089	-137.756	-2.6245		82.1796	-0.620533	1.62008	0.540026
82.3796	-179.932	-0.1525	-149.933	0.0305	-157.806	1.5564	-170.685	-0.0915	-150.421	-2.8686	-138.031	-1.1291	-156.586	-1.0071	-161.102	1.831	-137.543	-2.4109		82.3796	-0.471311	1.58661	0.528871
82.5796	-179.871	-0.0915	-149.75	0.2136	-157.776	1.5869	-170.837	-0.2441	-150.36	-2.8076	-138	-1.0986	-156.708	-1.1292	-160.98	1.9531	-137.512	-2.3804		82.5796	-0.4442	1.60863	0.53621
82.7796	-179.962	-0.1831	-149.841	0.1221	-157.898	1.4649	-170.837	-0.2441	-150.177	-2.6245	-137.848	-0.946	-156.738	-1.1597	-161.224	1.7089	-137.39	-2.2583		82.7796	-0.457756	1.4797	0.493234
82.9796	-179.84	-0.061	-149.536	0.4273	-157.776	1.5869	-170.715	-0.122	-150.543	-2.9907	-137.848	-0.946	-156.83	-1.2512	-160.98	1.9531	-137.482	-2.3499		82.9796	-0.417056	1.65436	0.551455
83.1796	-179.901	-0.122	-149.567	0.3967	-157.898	1.4649	-170.776	-0.1831	-150.665	-3.1128	-137.878	-0.9765	-156.891	-1.3123	-161.072	1.8615	-137.726	-2.594		83.1796	-0.508622	1.68013	0.560043
83.3796	-179.901	-0.122	-149.536	0.4273	-157.898	1.4649	-170.807	-0.2136	-150.36	-2.8076	-137.39	-0.4882	-156.86	-1.2818	-161.011	1.9226	-137.787	-2.6551		83.3796	-0.417056	1.633	0.544333
83.5796	-179.962	-0.1831	-149.353	0.6104	-157.745	1.6174	-170.776	-0.1831	-150.97	-3.418	-137.207	-0.3051	-156.83	-1.2512	-161.163	1.77	-137.39	-2.2583		83.5796	-0.400111	1.70253	0.567511
83.7796	-179.718	0.0611	-149.292	0.6714	-156.952	2.4109	-170.807	-0.2136	-150.299	-2.7466	-137.177	-0.2746	-156.952	-1.3733	-161.224	1.7089	-137.36	-2.2278		83.7796	-0.2204	1.70529	0.568429
83.9796	-180.359	-0.5798	-149.17	0.7935	-156.891	2.4719	-170.868	-0.2746	-149.75	-2.1973	-137.146	-0.2441	-156.921	-1.3428	-161.316	1.6174	-137.39	-2.2583		83.9796	-0.223789	1.62433	0.541442
84.1796	-179.962	-0.1831	-149.17	0.7935	-157.074	2.2888	-170.776	-0.1831	-149.75	-2.1973	-137.238	-0.3356	-156.921	-1.3428	-161.316	1.6174	-137.482	-2.3499		84.1796	-0.210233	1.59763	0.532544
84.3796	-179.932	-0.1525	-148.987	0.9766	-156.525	2.8381	-170.807	-0.2136	-149.78	-2.2278	-137.238	-0.3356	-156.921	-1.3428	-161.255	1.6784	-137.451	-2.3194		84.3796	-0.122067	1.73273	0.577577
84.5796	-177.155	2.6246	-148.926	1.0376	-155.457	3.9063	-171.143	-0.5493	-149.506	-1.9531	-136.932	-0.0305	-156.891	-1.3123	-161.224	1.7089	-137.482	-2.3499		84.5796	0.342478	2.13455	0.711517
84.7796	-179.047	0.7325	-148.865	1.0987	-155.67	3.6926	-171.112	-0.5188	-149.811	-2.2583	-137.115	-0.2136	-156.891	-1.3123	-161.316	1.6174	-137.421	-2.2889		84.7796	0.0610333	1.94735	0.649116
84.9796	-180.572	-0.7934	-148.834	1.1292	-156.067	3.2959	-171.051	-0.4577	-149.994	-2.4414	-137.238	-0.3356	-156.982	-1.4038	-161.255	1.6784	-137.726	-2.594		84.9796	-0.2136	1.94152	0.647173
85.1796	-179.047	0.7325	-148.712	1.2512	-156.677	2.6856	-170.868	-0.2746	-149.902	-2.3498	-137.177	-0.2746	-157.043	-1.4649	-161.499	1.4343	-137.665	-2.533		85.1796	-0.0881444	1.78662	0.595541
85.3796	-179.657	0.1221	-148.56	1.4038	-156.769	2.594	-171.02	-0.4272	-150.269	-2.7161	-137.085	-0.1831	-157.074	-1.4954	-161.346	1.5869	-137.787	-2.6551		85.3796	-0.196678	1.86291	0.62097
85.5796	-179.962	-0.1831	-148.56	1.4038	-156.921	2.4414	-170.868	-0.2746	-150.299	-2.7466	-137.177	-0.2746	-156.952	-1.3733	-161.285	1.6479	-137.695	-2.5635		85.5796	-0.213622	1.81733	0.605778
85.7796	-179.871	-0.0915	-148.407	1.5564	-157.074	2.2888	-170.929	-0.3357	-150.635	-3.0823	-137.238	-0.3356	-157.013	-1.4343	-161.407	1.5258	-137.543	-2.4109		85.7796	-0.2577	1.83696	0.612319
85.9796	-179.688	0.0916	-148.315	1.648	-157.043	2.3193	-171.02	-0.4272	-150.269	-2.7161	-137.146	-0.2441	-157.074	-1.4954	-161.255	1.6784	-137.787	-2.6551		85.9796	-0.200067	1.85288	0.617626
86.1796	-179.779	0	-148.163	1.8006	-157.227	2.1362	-170.868	-0.2746	-150.208	-2.655	-137.054	-0.1525	-156.982	-1.4038	-161.621	1.3122	-137.573	-2.4414		86.1796	-0.186478	1.7426	0.580866
86.3796	-179.169	0.6104	-148.041	1.9226	-157.166	2.1973	-170.868	-0.2746	-150.452	-2.8992	-137.054	-0.1525	-157.166	-1.5869	-161.53	1.4038	-137.421	-2.2889		86.3796	-0.118667	1.8372	0.612399
86.5796	-180.145	-0.3662	-147.827	2.1363	-156.952	2.4109	-170.807	-0.2136	-150.604	-3.0517	-137.207	-0.3051	-157.166	-1.5869	-161.316	1.6174	-137.451	-2.3194		86.5796	-0.186478	1.94174	0.647246
86.7796	-181.091	-1.3122	-147.919	2.0447	-157.227	2.1362	-170.929	-0.3357	-150.604	-3.0517	-137.238	-0.3356	-157.166	-1.5869	-161.469	1.4648	-137.451	-2.3194		86.7796	-0.3662	1.89871	0.632903
86.9796	-179.84	-0.061	-147.522	2.4414	-157.105	2.2583	-170.929	-0.3357	-150.635	-3.0823	-137.329	-0.4272	-157.257	-1.6785	-161.438	1.4953	-137.451	-2.3194		86.9796	-0.1899	1.96749	0.655831
87.1796	-179.81	-0.0305	-147.247	2.7161	-157.166	2.1973	-170.868	-0.2746	-150.604	-3.0517	-137.268	-0.3662	-157.105	-1.5259	-161.469	1.4648	-137.421	-2.2889		87.1796	-0.128844	1.97776	0.659254
87.3796	-179.749	0.0306	-147.247	2.7161	-157.227	2.1362	-170.868	-0.2746	-150.696	-3.1433	-137.238	-0.3356	-157.257	-1.6785	-161.407	1.5258	-137.451	-2.3194		87.3796	-0.149189	2.01043	0.670143
87.5796	-179.779	0	-147.613	2.3499	-157.471	1.8921	-170.837	-0.2441	-150.726	-3.1738	-137.268	-0.3662	-157.257	-1.6785	-161.469	1.4648	-137.421	-2.2889		87.5796	-0.227189	1.90743	0.63581
87.7796	-179.688	0.0916	-147.766	2.1973	-157.288	2.0752	-170.776	-0.1831	-150.665	-3.1128	-137.299	-0.3967	-157.196	-1.6174	-161.316	1.6174	-137.573	-2.4414		87.7796	-0.196656	1.93222	0.644073
87.9796	-179.81	-0.0305	-147.644	2.3194	-157.227	2.1362	-170.959	-0.3662	-150.665	-3.1128	-137.299	-0.3967	-157.227	-1.648	-161.285	1.6479	-137.817	-2.6856		87.9796	-0.237367	2.00193	0.667309
88.1796	-179.779	0	-146.82	3.1433	-157.043	2.3193	-170.929	-0.3357	-150.635	-3.0823	-137.238	-0.3356	-157.288	-1.709	-161.285	1.6479	-138.58	-3.4485		88.1796	-0.200067	2.29547	0.765157
88.3796	-179.749	0.0306	-146.881	3.0823	-157.166	2.1973	-170.776	-0.1831	-150.604	-3.0517	-137.329	-0.4272	-157.196	-1.6174	-161.377	1.5563	-138.367	-3.2349		88.3796	-0.183089	2.20962	0.736541
88.5796	-179.871	-0.0915	-146.881	3.0823	-157.043	2.3193	-170.746	-0.1525	-150.665	-3.1128	-137.36	-0.4577	-157.257	-1.6785	-161.56	1.3732	-138.061	-2.9297		88.5796	-0.1831	2.17356	0.724519
88.7796	-179.84	-0.061	-146.423	3.5401	-157.318	2.0447	-170.807	-0.2136	-150.757	-3.2043	-137.482	-0.5798	-157.349	-1.77	-161.346	1.5869	-138.336	-3.2044		88.7796	-0.206822	2.31572	0.771907
88.9796	-179.779	0	-146.362	3.6011	-157.257	2.1057	-170.776	-0.1831	-150.665	-3.1128	-137.543	-0.6408	-157.257	-1.6785	-161.377	1.5563	-138.397	-3.2654		88.9796	-0.179722	2.32237	0.774123
89.1796	-179.901	-0.122	-146.057	3.9063	-157.166	2.1973	-170.715	-0.122	-150.848	-3.2959	-137.482	-0.5798	-157.196	-1.6174	-161.346	1.5869	-138.123	-2.9908		89.1796	-0.115267	2.37896	0.792988
89.3795	-179.871	-0.0915	-145.844	4.1199	-157.196	2.1668	-170.868	-0.2746	-150.726	-3.1738	-137.634	-0.7324	-157.257	-1.6785	-161.469	1.4648	-137.726	-2.594		89.3795	-0.0881444	2.34477	0.781591
89.5796	-179.84	-0.061	-145.721	4.242	-157.257	2.1057	-170.746	-0.1525	-150.787	-3.2349	-137.512	-0.6103	-157.196	-1.6174	-161.438	1.4953	-138.123	-2.9908		89.5796	-0.0915444	2.4242	0.808066
89.7796	-179.871	-0.0915	-145.538	4.4251	-157.074	2.2888	-170.837	-0.2441	-151.093	-3.54	-137.726	-0.8239	-157.227	-1.648	-161.407	1.5258	-138.275	-3.1433		89.7796	-0.139011	2.57024	0.856745
89.9796	-179.962	-0.1831	-145.325	4.6387	-156.616	2.7466	-170.776	-0.1831	-150.94	-3.3874	-137.573	-0.6713	-157.196	-1.6174	-161.499	1.4343	-138.061	-2.9297		89.9796	-0.0169333	2.60546	0.868486
90.1796	-179.932	-0.1525	-144.989	4.9744	-156.25	3.1128	-170.868	-0.2746	-151.123	-3.5705	-137.665	-0.7629	-157.227	-1.648	-161.682	1.2512	-138.519	-3.3875		90.1796	-0.0508444	2.8195	0.939833
90.3795	-179.962	-0.1831	-144.867	5.0965	-156.311	3.0518	-170.776	-0.1831	-151.184	-3.6316	-137.726	-0.8239	-157.288	-1.709	-161.774	1.1596	-138.458	-3.3265		90.3795	-0.0610333	2.83989	0.946629
90.5795	-179.901	-0.122	-144.318	5.6458	-156.311	3.0518	-170.837	-0.2441	-150.879	-3.3264	-137.634	-0.7324	-157.288	-1.709	-161.804	1.1291	-138.306	-3.1739		90.5795	0.0576556	2.8962	0.965399
90.7796	-179.901	-0.122	-144.318	5.6458	-156.28	3.0823	-170.746	-0.1525	-151.123	-3.5705	-137.726	-0.8239	-157.166	-1.5869	-161.926	1.007	-138.275	-3.1433		90.7796	0.0373333	2.92064	0.973547
90.9796	-180.023	-0.2441	-143.982	5.9815	-156.342	3.0212	-170.776	-0.1831	-151.154	-3.6011	-137.817	-0.9155	-157.227	-1.648	-161.682	1.2512	-138.367	-3.2349		90.9796	0.0474667	3.03173	1.01058
91.1796	-179.993	-0.2136	-143.677	6.2866	-156.525	2.8381	-170.746	-0.1525	-151.367	-3.8147	-137.665	-0.7629	-157.166	-1.5869	-162.048	0.885	-138.092	-2.9602		91.1796	0.0576556	3.05805	1.01935
91.3795	-180.054	-0.2746	-143.372	6.5918	-156.433	2.9297	-170.715	-0.122	-151.428	-3.8757	-137.695	-0.7934	-157.288	-1.709	-161.926	1.007	-138.397	-3.2654		91.3795	0.0542667	3.20833	1.06944
91.5795	-179.993	-0.2136	-143.036	6.9275	-156.708	2.655	-170.715	-0.122	-151.062	-3.5095	-137.817	-0.9155	-157.288	-1.709	-161.865	1.0681	-139.496	-4.364		91.5795	-0.0203333	3.37929	1.12643
91.7796	-180.145	-0.3662	-142.883	7.0801	-156.83	2.533	-170.746	-0.1525	-150.97	-3.418	-137.909	-1.007	-157.257	-1.6785	-162.109	0.8239	-138.611	-3.479		91.7796	0.0373111	3.25932	1.08644
91.9796	-180.176	-0.3967	-142.609	7.3548	-156.83	2.533	-170.776	-0.1831	-150.94	-3.3874	-137.726	-0.8239	-157.288	-1.709	-162.079	0.8544	-138.397	-3.2654		91.9796	0.108522	3.29888	1.09963
92.1795	-180.023	-0.2441	-142.639	7.3242	-156.952	2.4109	-170.715	-0.122	-150.97	-3.418	-137.451	-0.5493	-157.288	-1.709	-162.231	0.7019	-138.55	-3.418		92.1795	0.108511	3.28834	1.09611
92.3795	-180.267	-0.4882	-142.212	7.7515	-156.952	2.4109	-170.624	-0.0305	-150.879	-3.3264	-137.299	-0.3967	-157.349	-1.77	-161.987	0.946	-138.733	-3.6011		92.3795	0.166167	3.42978	1.14326
92.5795	-180.145	-0.3662	-141.846	8.1177	-156.982	2.3804	-170.746	-0.1525	-151.062	-3.5095	-137.085	-0.1831	-157.41	-1.8311	-162.048	0.885	-139.74	-4.6082		92.5795	0.0813889	3.69768	1.23256
92.7795	-180.237	-0.4577	-141.724	8.2398	-156.952	2.4109	-170.685	-0.0915	-150.97	-3.418	-136.841	0.0611	-157.288	-1.709	-162.201	0.7324	-138.794	-3.6621		92.7795	0.233989	3.57048	1.19016
92.9795	-180.389	-0.6103	-141.388	8.5755	-156.952	2.4109	-170.41	0.1831	-151.062	-3.5095	-136.902	0	-157.318	-1.7395	-162.17	0.7629	-138.825	-3.6927		92.9795	0.264489	3.68593	1.22864
93.1795	-180.359	-0.5798	-140.9	9.0637	-156.83	2.533	-170.471	0.1221	-150.879	-3.3264	-136.841	0.0611	-157.379	-1.8006	-162.231	0.7019	-138.977	-3.8453		93.1795	0.325522	3.83331	1.27777
93.3795	-180.45	-0.6713	-140.32	9.6436	-156.708	2.655	-170.502	0.0916	-151.306	-3.7537	-136.841	0.0611	-157.41	-1.8311	-162.231	0.7019	-138.672	-3.5401		93.3795	0.373	4.02689	1.3423
93.5795	-180.633	-0.8544	-139.648	10.315	-156.952	2.4109	-170.563	0.0306	-151.367	-3.8147	-136.749	0.1526	-157.379	-1.8006	-162.415	0.5187	-140.625	-5.4932		93.5795	0.162767	4.48561	1.4952
93.7795	-180.695	-0.9155	-139.16	10.8032	-156.952	2.4109	-170.441	0.1526	-151.581	-4.0283	-136.627	0.2747	-157.227	-1.648	-162.384	0.5493	-140.045	-4.9134		93.7795	0.298389	4.55581	1.5186
93.9795	-180.908	-1.1291	-138.825	11.1389	-156.799	2.5635	-170.563	0.0306	-151.52	-3.9673	-136.536	0.3663	-157.257	-1.6785	-162.353	0.5798	-139.191	-4.0589		93.9795	0.427256	4.55222	1.51741
94.1795	-180.969	-1.1901	-138.641	11.322	-156.952	2.4109	-170.502	0.0916	-151.611	-4.0588	-136.475	0.4273	-157.288	-1.709	-162.628	0.3051	-139.404	-4.2725		94.1795	0.369611	4.63842	1.54614
94.3795	-181	-1.2207	-138.428	11.5357	-157.074	2.2888	-170.502	0.0916	-151.703	-4.1504	-136.475	0.4273	-157.196	-1.6174	-162.323	0.6103	-139.984	-4.8523		94.3795	0.345878	4.77853	1.59284
94.5795	-180.786	-1.007	-138.123	11.8408	-156.83	2.533	-170.471	0.1221	-151.825	-4.2725	-136.505	0.3968	-157.257	-1.6785	-162.598	0.3356	-139.557	-4.4251		94.5795	0.427244	4.83386	1.61129
94.7795	-180.725	-0.946	-137.878	12.085	-156.83	2.533	-170.471	0.1221	-151.794	-4.2419	-136.566	0.3357	-157.288	-1.709	-162.598	0.3356	-139.282	-4.1504		94.7795	0.4849	4.86855	1.62285
94.9795	-180.847	-1.0681	-137.665	12.2986	-156.921	2.4414	-170.38	0.2137	-151.825	-4.2725	-136.505	0.3968	-157.379	-1.8006	-162.476	0.4577	-139.679	-4.5472		94.9795	0.457756	4.9882	1.66273
95.1795	-180.847	-1.0681	-137.451	12.5122	-156.952	2.4109	-170.41	0.1831	-152.039	-4.4861	-136.688	0.2137	-157.318	-1.7395	-162.75	0.1831	-139.465	-4.3335		95.1795	0.430644	5.04829	1.68276
95.3795	-180.603	-0.8239	-136.871	13.0921	-156.799	2.5635	-170.593	0	-152.1	-4.5471	-136.81	0.0916	-157.288	-1.709	-162.781	0.1525	-139.862	-4.7303		95.3795	0.454378	5.2773	1.7591
95.5795	-180.969	-1.1901	-136.932	13.031	-156.799	2.5635	-170.319	0.2747	-151.917	-4.364	-136.81	0.0916	-157.288	-1.709	-162.903	0.0305	-139.404	-4.2725		95.5795	0.495078	5.19487	1.73162
95.7795	-180.908	-1.1291	-136.566	13.3972	-156.952	2.4109	-170.288	0.3052	-152.039	-4.4861	-136.841	0.0611	-157.44	-1.8616	-162.781	0.1525	-139.862	-4.7303		95.7795	0.457756	5.3709	1.7903
95.9795	-180.878	-1.0986	-136.231	13.7329	-156.921	2.4414	-170.441	0.1526	-152.161	-4.6081	-136.932	-0.0305	-157.318	-1.7395	-162.964	-0.0306	-139.801	-4.6692		95.9795	0.461156	5.47646	1.82549
96.1795	-180.878	-1.0986	-136.078	13.8855	-156.86	2.5024	-170.258	0.3357	-152.191	-4.6387	-136.81	0.0916	-157.379	-1.8006	-162.964	-0.0306	-140.167	-5.0354		96.1795	0.467922	5.57385	1.85795
96.3795	-180.847	-1.0681	-135.681	14.2822	-156.921	2.4414	-170.38	0.2137	-152.161	-4.6081	-136.78	0.1221	-157.257	-1.6785	-162.933	0	-140.503	-5.3711		96.3795	0.481511	5.72229	1.90743
96.5795	-180.908	-1.1291	-135.498	14.4654	-156.86	2.5024	-170.227	0.3662	-152.283	-4.7302	-136.688	0.2137	-157.379	-1.8006	-163.025	-0.0916	-140.076	-4.9439		96.5795	0.539144	5.74909	1.91636
96.7795	-180.969	-1.1901	-135.284	14.679	-156.86	2.5024	-170.288	0.3052	-152.161	-4.6081	-136.993	-0.0915	-157.41	-1.8311	-163.361	-0.4273	-140.167	-5.0354		96.7795	0.478122	5.82367	1.94122
96.9795	-181	-1.2207	-135.04	14.9231	-156.891	2.4719	-170.38	0.2137	-152.374	-4.8218	-136.871	0.0306	-157.349	-1.77	-163.178	-0.2442	-139.618	-4.4861		96.9795	0.566278	5.85264	1.95088
97.1795	-181.122	-1.3427	-134.796	15.1673	-156.952	2.4109	-170.258	0.3357	-152.405	-4.8523	-136.841	0.0611	-157.349	-1.77	-163.33	-0.3968	-139.801	-4.6692		97.1795	0.549333	5.95503	1.98501
97.3795	-181.091	-1.3122	-134.46	15.503	-157.043	2.3193	-170.136	0.4578	-152.496	-4.9438	-136.932	-0.0305	-157.379	-1.8006	-164.398	-1.4649	-140.228	-5.0965		97.3795	0.403511	6.14403	2.04801
97.5795	-181.152	-1.3732	-134.094	15.8692	-156.86	2.5024	-170.166	0.4273	-152.618	-5.0659	-134.46	2.4415	-157.501	-1.9226	-166.656	-3.7232	-139.374	-4.242		97.5795	0.545944	6.37041	2.12347
97.7795	-181.305	-1.5258	-133.82	16.1438	-156.982	2.3804	-170.227	0.3662	-152.496	-4.9438	-134.46	2.4415	-157.318	-1.7395	-167.114	-4.181	-139.435	-4.303		97.7795	0.515422	6.47866	2.15955
97.9795	-181.458	-1.6784	-133.453	16.51	-156.982	2.3804	-170.105	0.4883	-152.466	-4.9133	-134.766	2.1363	-157.257	-1.6785	-166.595	-3.6622	-139.465	-4.3335		97.9795	0.583233	6.5379	2.1793
98.1795	-181.335	-1.5563	-133.27	16.6931	-157.043	2.3193	-170.075	0.5188	-152.832	-5.2795	-134.949	1.9532	-157.349	-1.77	-166.29	-3.357	-139.648	-4.5166		98.1795	0.556111	6.6185	2.20617
98.3795	-181.519	-1.7395	-133.026	16.9373	-156.982	2.3804	-170.075	0.5188	-152.802	-5.249	-135.04	1.8616	-157.288	-1.709	-165.894	-2.9603	-139.404	-4.2725		98.3795	0.640867	6.64354	2.21451
98.5795	-181.488	-1.7089	-132.721	17.2425	-157.074	2.2888	-170.105	0.4883	-152.954	-5.4016	-135.04	1.8616	-157.349	-1.77	-165.619	-2.6856	-139.74	-4.6082		98.5795	0.6341	6.7667	2.25557
98.7795	-181.397	-1.6174	-132.629	17.334	-157.043	2.3193	-170.136	0.4578	-152.985	-5.4321	-135.071	1.8311	-157.349	-1.77	-165.131	-2.1973	-139.526	-4.3946		98.7795	0.725644	6.74599	2.24866
98.9795	-181.397	-1.6174	-132.355	17.6087	-156.86	2.5024	-169.952	0.6409	-152.344	-4.7913	-135.162	1.7395	-157.41	-1.8311	-164.947	-2.0142	-139.496	-4.364		98.9795	0.874833	6.75374	2.25125
99.1795	-181.397	-1.6174	-132.08	17.8833	-157.166	2.1973	-169.891	0.7019	-152.466	-4.9133	-134.918	1.9837	-157.379	-1.8006	-164.764	-1.8311	-139.374	-4.242		99.1795	0.929089	6.82501	2.275
99.3795	-181.519	-1.7395	-132.019	17.9444	-157.074	2.2888	-169.922	0.6714	-152.496	-4.9438	-134.918	1.9837	-157.471	-1.8921	-164.551	-1.6175	-139.618	-4.4861		99.3795	0.912144	6.87319	2.29106
99.5795	-181.519	-1.7395	-131.531	18.4326	-156.921	2.4414	-169.983	0.6104	-152.802	-5.249	-134.827	2.0752	-157.44	-1.8616	-164.551	-1.6175	-139.862	-4.7303		99.5795	0.929078	7.08579	2.36193
99.7795	-181.427	-1.6479	-131.348	18.6157	-157.013	2.3499	-169.739	0.8545	-152.588	-5.0354	-134.674	2.2278	-157.532	-1.9531	-164.368	-1.4344	-139.191	-4.0589		99.7795	1.10202	7.04669	2.3489
99.9795	-181.427	-1.6479	-130.981	18.982	-157.105	2.2583	-169.8	0.7935	-152.588	-5.0354	-134.674	2.2278	-157.471	-1.8921	-164.551	-1.6175	-139.374	-4.242		99.9795	1.09186	7.18106	2.39369
100.18	-181.458	-1.6784	-130.92	19.043	-157.013	2.3499	-169.83	0.763	-152.557	-5.0049	-134.583	2.3194	-157.532	-1.9531	-164.185	-1.2513	-139.435	-4.303		100.18	1.14273	7.19487	2.39829
100.379	-181.488	-1.7089	-130.676	19.2871	-157.013	2.3499	-169.83	0.763	-152.679	-5.1269	-134.552	2.3499	-157.532	-1.9531	-164.246	-1.3123	-139.465	-4.3335		100.379	1.14613	7.29141	2.43047
100.579	-181.458	-1.6784	-130.463	19.5008	-156.952	2.4109	-169.891	0.7019	-152.832	-5.2795	-134.399	2.5025	-157.501	-1.9226	-164.246	-1.3123	-139.923	-4.7913		100.579	1.12578	7.42048	2.47349
100.779	-181.58	-1.8005	-130.31	19.6533	-156.891	2.4719	-169.647	0.9461	-152.679	-5.1269	-134.277	2.6246	-157.532	-1.9531	-164.307	-1.3733	-139.374	-4.242		100.779	1.24446	7.41139	2.47046
100.98	-181.58	-1.8005	-130.035	19.928	-156.799	2.5635	-169.647	0.9461	-152.71	-5.1575	-134.338	2.5635	-157.684	-2.1057	-164.001	-1.0682	-139.496	-4.364		100.98	1.27836	7.50764	2.50255
101.18	-181.58	-1.8005	-129.852	20.1111	-156.586	2.7771	-169.647	0.9461	-152.618	-5.0659	-134.064	2.8382	-157.593	-2.0142	-163.818	-0.8851	-139.191	-4.0589		101.18	1.42754	7.52495	2.50832
101.379	-181.702	-1.9226	-129.517	20.4468	-156.586	2.7771	-169.678	0.9156	-152.771	-5.2185	-134.094	2.8077	-157.562	-1.9837	-163.879	-0.9461	-139.13	-3.9978		101.379	1.43094	7.64705	2.54902
101.579	-181.702	-1.9226	-129.394	20.5689	-156.891	2.4719	-169.83	0.763	-152.74	-5.188	-134.033	2.8687	-157.654	-2.0752	-163.605	-0.6714	-139.099	-3.9673		101.579	1.42756	7.67112	2.55704
101.779	-181.976	-2.1972	-129.181	20.7825	-156.799	2.5635	-169.83	0.763	-152.679	-5.1269	-134.003	2.8992	-157.654	-2.0752	-163.574	-0.6409	-139.191	-4.0589		101.779	1.43434	7.75613	2.58538
101.98	-181.702	-1.9226	-128.906	21.0571	-156.586	2.7771	-169.647	0.9461	-152.496	-4.9438	-133.911	2.9908	-157.532	-1.9531	-163.422	-0.4883	-139.343	-4.2115		101.98	1.58353	7.81275	2.60425
102.18	-181.702	-1.9226	-128.632	21.3318	-156.586	2.7771	-169.678	0.9156	-152.74	-5.188	-133.911	2.9908	-157.562	-1.9837	-163.33	-0.3968	-139.587	-4.4556		102.18	1.56318	7.94596	2.64865
102.379	-181.854	-2.0751	-128.326	21.637	-156.616	2.7466	-169.556	1.0376	-152.893	-5.3406	-133.789	3.1128	-156.738	-1.1597	-163.33	-0.3968	-139.465	-4.3335		102.379	1.69203	8.01415	2.67138
102.579	-181.671	-1.892	-128.143	21.8201	-156.494	2.8687	-169.495	1.0987	-153.046	-5.4932	-133.728	3.1739	-156.769	-1.1902	-163.117	-0.1832	-139.282	-4.1504		102.579	1.7836	8.05781	2.68594
102.779	-181.885	-2.1057	-128.052	21.9116	-156.494	2.8687	-169.495	1.0987	-152.924	-5.3711	-133.82	3.0823	-156.708	-1.1292	-163.3	-0.3663	-139.282	-4.1504		102.779	1.75984	8.08625	2.69542
102.98	-181.915	-2.1362	-127.716	22.2473	-156.464	2.8992	-169.556	1.0376	-152.863	-5.31	-133.697	3.2044	-156.83	-1.2512	-163.238	-0.3052	-139.191	-4.0589		102.98	1.81411	8.1851	2.72837
103.18	-181.915	-2.1362	-127.594	22.3694	-156.403	2.9602	-169.373	1.2207	-152.985	-5.4321	-133.606	3.2959	-156.83	-1.2512	-163.513	-0.5799	-139.221	-4.0894		103.18	1.81749	8.24979	2.74993
103.379	-182.037	-2.2583	-127.228	22.7356	-156.342	3.0212	-169.373	1.2207	-152.954	-5.4016	-133.453	3.4485	-157.013	-1.4343	-163.361	-0.4273	-139.191	-4.0589		103.379	1.87173	8.37316	2.79105
103.579	-181.976	-2.1972	-127.167	22.7967	-156.433	2.9297	-169.281	1.3123	-153.198	-5.6457	-133.301	3.6011	-156.982	-1.4038	-163.483	-0.5494	-139.221	-4.0894		103.579	1.86159	8.42222	2.80741
103.779	-182.129	-2.3498	-127.045	22.9187	-156.311	3.0518	-169.25	1.3428	-152.893	-5.3406	-133.27	3.6316	-156.952	-1.3733	-163.33	-0.3968	-139.252	-4.1199		103.779	1.92939	8.43452	2.81151
103.98	-182.098	-2.3193	-126.862	23.1018	-156.403	2.9602	-169.128	1.4649	-152.924	-5.3711	-133.301	3.6011	-157.043	-1.4649	-163.422	-0.4883	-139.557	-4.4251		103.98	1.89548	8.52517	2.84172
104.18	-182.159	-2.3803	-126.77	23.1934	-156.342	3.0212	-168.915	1.6785	-152.924	-5.3711	-133.118	3.7842	-157.105	-1.5259	-163.544	-0.6104	-139.343	-4.2115		104.18	1.95312	8.54999	2.85
104.379	-182.129	-2.3498	-126.465	23.4986	-156.311	3.0518	-169.037	1.5564	-152.954	-5.4016	-133.087	3.8147	-157.166	-1.5869	-163.757	-0.824	-139.16	-4.0284		104.379	1.97009	8.64338	2.88113
104.579	-182.22	-2.4414	-126.343	23.6206	-156.28	3.0823	-169.067	1.5259	-153.381	-5.8288	-133.118	3.7842	-157.105	-1.5259	-163.635	-0.702	-139.618	-4.4861		104.579	1.89209	8.76601	2.922
104.779	-182.159	-2.3803	-126.038	23.9258	-156.372	2.9907	-169.006	1.587	-153.046	-5.4932	-133.209	3.6927	-157.349	-1.77	-163.513	-0.5799	-139.74	-4.6082		104.779	1.9294	8.8359	2.9453
104.98	-182.098	-2.3193	-125.824	24.1394	-156.464	2.8992	-168.945	1.648	-153.015	-5.4626	-133.026	3.8758	-157.379	-1.8006	-163.605	-0.6714	-140.015	-4.8828		104.98	1.93619	8.92936	2.97645
105.18	-182.281	-2.5024	-125.702	24.2615	-156.342	3.0212	-169.037	1.5564	-153.168	-5.6152	-133.057	3.8453	-157.166	-1.5869	-163.544	-0.6104	-139.984	-4.8523		105.18	1.94636	8.97977	2.99326
105.379	-182.129	-2.3498	-125.488	24.4751	-156.189	3.1738	-168.915	1.6785	-152.863	-5.31	-133.087	3.8147	-157.318	-1.7395	-163.361	-0.4273	-140.35	-5.2185		105.379	2.01078	9.04325	3.01442
105.579	-182.281	-2.5024	-125.366	24.5972	-156.25	3.1128	-168.945	1.648	-153.168	-5.6152	-133.026	3.8758	-157.379	-1.8006	-163.33	-0.3968	-140.198	-5.066		105.579	1.98364	9.10969	3.03656
105.779	-182.22	-2.4414	-125.092	24.8718	-156.128	3.2349	-168.854	1.7395	-153.076	-5.5237	-132.935	3.9673	-157.41	-1.8311	-163.605	-0.6714	-140.137	-5.0049		105.779	2.03789	9.19092	3.06364
105.98	-182.22	-2.4414	-125.122	24.8413	-156.311	3.0518	-168.732	1.8616	-153.168	-5.6152	-132.935	3.9673	-157.44	-1.8616	-163.818	-0.8851	-140.381	-5.2491		105.98	1.96329	9.22098	3.07366
106.18	-182.281	-2.5024	-124.939	25.0244	-156.128	3.2349	-168.762	1.8311	-153.351	-5.7983	-133.057	3.8453	-157.501	-1.9226	-163.208	-0.2747	-140.411	-5.2796		106.18	2.01757	9.28519	3.09506
106.379	-182.129	-2.3498	-124.756	25.2075	-156.128	3.2349	-168.701	1.8921	-153.198	-5.6457	-132.935	3.9673	-157.501	-1.9226	-163.025	-0.0916	-140.198	-5.066		106.379	2.13623	9.29311	3.0977
106.579	-182.22	-2.4414	-124.451	25.5127	-156.22	3.1433	-168.64	1.9532	-153.381	-5.8288	-132.935	3.9673	-157.471	-1.8921	-163.3	-0.3663	-140.35	-5.2185		106.579	2.09216	9.43279	3.14426
106.779	-182.159	-2.3803	-124.512	25.4517	-156.189	3.1738	-168.488	2.1058	-153.412	-5.8594	-133.026	3.8758	-157.471	-1.8921	-163.269	-0.3357	-140.381	-5.2491		106.779	2.09894	9.4135	3.13783
106.98	-182.312	-2.5329	-124.145	25.8179	-155.945	3.418	-168.274	2.3194	-153.351	-5.7983	-132.904	3.9978	-157.501	-1.9226	-163.238	-0.3052	-140.503	-5.3711		106.98	2.18033	9.5492	3.18307
107.18	-182.281	-2.5024	-124.115	25.8484	-156.158	3.2044	-168.213	2.3804	-153.534	-5.9814	-132.812	4.0894	-157.41	-1.8311	-163.269	-0.3357	-140.442	-5.3101		107.18	2.17354	9.56544	3.18848
107.379	-182.373	-2.5939	-123.871	26.0926	-156.006	3.3569	-168.121	2.472	-153.534	-5.9814	-132.782	4.1199	-157.44	-1.8616	-163.117	-0.1832	-140.442	-5.3101		107.379	2.23458	9.64649	3.2155
107.579	-182.312	-2.5329	-123.627	26.3367	-156.006	3.3569	-168.182	2.4109	-153.717	-6.1645	-132.935	3.9673	-157.44	-1.8616	-163.208	-0.2747	-140.442	-5.3101		107.579	2.21422	9.73699	3.24566
107.779	-182.312	-2.5329	-123.566	26.3977	-155.853	3.5095	-167.938	2.6551	-153.656	-6.1035	-132.812	4.0894	-157.623	-2.0447	-163.147	-0.2137	-140.595	-5.4627		107.779	2.25491	9.77818	3.25939
107.98	-182.373	-2.5939	-123.322	26.6419	-156.006	3.3569	-167.786	2.8077	-153.565	-6.012	-132.812	4.0894	-157.593	-2.0142	-162.903	0.0305	-140.533	-5.4016		107.98	2.32274	9.83118	3.27706
108.18	-182.556	-2.7771	-123.26	26.7029	-155.792	3.5706	-167.755	2.8382	-153.748	-6.1951	-132.782	4.1199	-157.562	-1.9837	-163.117	-0.1832	-140.655	-5.5237		108.18	2.28542	9.90193	3.30064
108.379	-182.373	-2.5939	-123.077	26.886	-155.945	3.418	-167.694	2.8992	-153.839	-6.2866	-132.721	4.181	-157.623	-2.0447	-162.964	-0.0306	-140.655	-5.5237		108.379	2.32274	9.95498	3.31833
108.579	-182.343	-2.5634	-123.047	26.9165	-155.914	3.4485	-167.694	2.8992	-153.778	-6.2256	-132.69	4.2115	-157.562	-1.9837	-162.75	0.1831	-140.625	-5.4932		108.579	2.37699	9.94456	3.31485
108.779	-182.495	-2.716	-122.833	27.1301	-155.67	3.6926	-167.633	2.9602	-153.717	-6.1645	-132.599	4.303	-157.745	-2.1668	-162.72	0.2136	-140.808	-5.6763		108.779	2.39732	10.0472	3.34907
108.98	-182.465	-2.6855	-122.65	27.3133	-155.762	3.6011	-167.542	3.0518	-153.625	-6.073	-132.477	4.4251	-157.562	-1.9837	-162.933	0	-140.839	-5.7068		108.98	2.43803	10.0932	3.3644
109.18	-182.526	-2.7465	-122.314	27.6489	-155.792	3.5706	-167.511	3.0823	-153.9	-6.3476	-132.66	4.242	-157.532	-1.9531	-162.659	0.2746	-140.839	-5.7068		109.18	2.4516	10.2158	3.40528
109.379	-182.526	-2.7465	-122.436	27.5269	-155.792	3.5706	-167.389	3.2044	-153.717	-6.1645	-132.538	4.3641	-157.593	-2.0142	-162.75	0.1831	-140.778	-5.6458		109.379	2.47534	10.1622	3.38739
109.579	-182.556	-2.7771	-122.07	27.8931	-155.945	3.418	-167.267	3.3265	-153.9	-6.3476	-132.599	4.303	-157.532	-1.9531	-162.964	-0.0306	-140.991	-5.8594		109.579	2.44142	10.3187	3.43955
109.779	-182.587	-2.8076	-122.07	27.8931	-155.762	3.6011	-167.145	3.4485	-153.778	-6.2256	-132.599	4.303	-157.44	-1.8616	-162.994	-0.0611	-140.991	-5.8594		109.779	2.49227	10.3074	3.4358
109.98	-182.465	-2.6855	-122.04	27.9236	-155.67	3.6926	-167.084	3.5096	-153.931	-6.3782	-132.538	4.3641	-157.654	-2.0752	-162.659	0.2746	-140.991	-5.8594		109.98	2.52958	10.3304	3.44348
110.18	-182.434	-2.655	-121.918	28.0457	-155.762	3.6011	-167.053	3.5401	-153.748	-6.1951	-132.568	4.3335	-157.593	-2.0142	-162.842	0.0915	-141.113	-5.9815		110.18	2.52957	10.3593	3.45311
110.379	-182.434	-2.655	-121.49	28.4729	-155.731	3.6316	-166.992	3.6011	-153.839	-6.2866	-132.568	4.3335	-157.593	-2.0142	-162.811	0.122	-140.93	-5.7984		110.379	2.60077	10.4823	3.4941
110.579	-182.526	-2.7465	-121.735	28.2288	-155.731	3.6316	-166.931	3.6621	-153.595	-6.0425	-132.599	4.303	-157.532	-1.9531	-163.238	-0.3052	-140.717	-5.5848		110.579	2.57704	10.3764	3.45881
110.779	-182.526	-2.7465	-121.399	28.5645	-155.548	3.8147	-166.779	3.8147	-154.022	-6.4697	-132.538	4.3641	-157.654	-2.0752	-162.903	0.0305	-140.808	-5.6763		110.779	2.62453	10.5357	3.51191
110.979	-182.587	-2.8076	-121.216	28.7476	-155.67	3.6926	-166.473	4.1199	-153.961	-6.4087	-132.507	4.3946	-157.623	-2.0447	-162.964	-0.0306	-140.93	-5.7984		110.979	2.65163	10.6056	3.53519
111.18	-182.495	-2.716	-120.85	29.1138	-155.548	3.8147	-166.473	4.1199	-153.839	-6.2866	-132.477	4.4251	-157.654	-2.0752	-162.842	0.0915	-140.869	-5.7373		111.18	2.74999	10.6934	3.56446
111.379	-182.434	-2.655	-121.124	28.8391	-155.609	3.7537	-166.382	4.2115	-154.083	-6.5308	-132.416	4.4861	-157.623	-2.0447	-162.994	-0.0611	-140.9	-5.7679		111.379	2.69232	10.6393	3.54644
111.579	-182.526	-2.7465	-121.063	28.9002	-155.548	3.8147	-166.443	4.1504	-154.205	-6.6528	-132.538	4.3641	-157.593	-2.0142	-162.72	0.2136	-141.022	-5.8899		111.579	2.68218	10.6765	3.55882
111.779	-182.373	-2.5939	-120.575	29.3884	-155.457	3.9063	-166.351	4.242	-154.297	-6.7444	-132.477	4.4251	-157.745	-2.1668	-162.903	0.0305	-140.9	-5.7679		111.779	2.74659	10.8328	3.61094
111.979	-182.434	-2.655	-120.3	29.6631	-155.548	3.8147	-166.229	4.3641	-153.931	-6.3782	-132.416	4.4861	-157.623	-2.0447	-162.598	0.3356	-140.9	-5.7679		111.979	2.86864	10.8677	3.62256
112.179	-182.343	-2.5634	-120.392	29.5716	-155.426	3.9368	-166.26	4.3335	-153.9	-6.3476	-132.538	4.3641	-157.623	-2.0447	-162.964	-0.0306	-140.991	-5.8594		112.179	2.81781	10.8497	3.61655
112.379	-182.343	-2.5634	-120.178	29.7852	-155.701	3.6621	-166.077	4.5166	-154.022	-6.4697	-132.568	4.3335	-157.654	-2.0752	-163.025	-0.0916	-140.9	-5.7679		112.379	2.8144	10.9229	3.64096
112.579	-182.251	-2.4719	-120.087	29.8767	-155.457	3.9063	-165.924	4.6692	-154.144	-6.5918	-132.538	4.3641	-157.745	-2.1668	-162.689	0.2441	-140.93	-5.7984		112.579	2.89239	10.9623	3.65408
112.779	-182.19	-2.4108	-119.659	30.304	-155.518	3.8452	-165.649	4.9439	-154.083	-6.5308	-132.568	4.3335	-157.684	-2.1057	-162.537	0.3967	-141.083	-5.951		112.779	2.98056	11.0954	3.69845
112.979	-182.251	-2.4719	-119.598	30.365	-155.426	3.9368	-165.466	5.127	-153.839	-6.2866	-132.66	4.242	-157.654	-2.0752	-162.628	0.3051	-141.083	-5.951		112.979	3.02124	11.0968	3.69892
113.179	-182.251	-2.4719	-119.415	30.5481	-155.457	3.9063	-165.405	5.188	-154.236	-6.6833	-132.629	4.2725	-157.623	-2.0447	-162.689	0.2441	-140.991	-5.8594		113.179	3.01108	11.188	3.72932
113.379	-182.251	-2.4719	-119.629	30.3345	-155.426	3.9368	-165.344	5.2491	-153.992	-6.4392	-132.629	4.2725	-157.562	-1.9837	-162.567	0.3662	-141.418	-6.2867		113.379	2.99751	11.1343	3.71144
113.579	-182.159	-2.3803	-119.324	30.6397	-155.365	3.9978	-165.344	5.2491	-154.205	-6.6528	-132.599	4.303	-157.684	-2.1057	-162.598	0.3356	-141.083	-5.951		113.579	3.04838	11.2199	3.73998
113.779	-182.159	-2.3803	-119.476	30.4871	-155.304	4.0588	-165.192	5.4016	-154.022	-6.4697	-132.477	4.4251	-157.837	-2.2583	-162.628	0.3051	-141.205	-6.073		113.779	3.05516	11.1819	3.72732
113.979	-182.159	-2.3803	-119.11	30.8533	-155.365	3.9978	-165.1	5.4932	-154.175	-6.6223	-132.599	4.303	-157.776	-2.1973	-162.598	0.3356	-141.327	-6.1951		113.979	3.06532	11.3185	3.77285
114.179	-182.19	-2.4108	-119.049	30.9143	-155.212	4.1504	-165.008	5.5848	-153.961	-6.4087	-132.538	4.3641	-157.654	-2.0752	-162.598	0.3356	-141.327	-6.1951		114.179	3.13993	11.3143	3.77143
114.379	-182.068	-2.2888	-118.713	31.25	-155.365	3.9978	-164.856	5.7373	-153.931	-6.3782	-132.568	4.3335	-157.806	-2.2278	-162.445	0.4882	-141.296	-6.1646		114.379	3.19416	11.4102	3.8034
114.579	-182.037	-2.2583	-118.897	31.0669	-155.365	3.9978	-164.673	5.9204	-153.961	-6.4087	-132.538	4.3641	-157.776	-2.1973	-162.567	0.3662	-141.449	-6.3172		114.579	3.17043	11.3787	3.79292
114.779	-182.037	-2.2583	-118.713	31.25	-155.334	4.0283	-164.642	5.951	-154.114	-6.5613	-132.507	4.3946	-157.745	-2.1668	-162.506	0.4272	-141.388	-6.2561		114.779	3.20096	11.4426	3.81421
114.979	-182.281	-2.5024	-118.622	31.3416	-155.457	3.9063	-164.612	5.9815	-153.9	-6.3476	-132.599	4.303	-157.745	-2.1668	-162.567	0.3662	-141.388	-6.2561		114.979	3.18063	11.4637	3.82122
115.179	-182.19	-2.4108	-118.744	31.2195	-155.212	4.1504	-164.49	6.1036	-154.053	-6.5002	-132.538	4.3641	-157.837	-2.2583	-162.598	0.3356	-141.449	-6.3172		115.179	3.18741	11.4561	3.81869
115.379	-182.281	-2.5024	-118.439	31.5247	-155.334	4.0283	-164.337	6.2561	-154.114	-6.5613	-132.477	4.4251	-157.806	-2.2278	-162.537	0.3967	-141.388	-6.2561		115.379	3.23148	11.5561	3.85203
115.579	-182.19	-2.4108	-118.103	31.8604	-155.243	4.1199	-164.307	6.2867	-154.022	-6.4697	-132.477	4.4251	-157.837	-2.2583	-162.506	0.4272	-141.357	-6.2256		115.579	3.3061	11.6431	3.88104
115.779	-182.251	-2.4719	-118.103	31.8604	-155.182	4.1809	-164.185	6.4087	-154.053	-6.5002	-132.507	4.3946	-157.776	-2.1973	-162.537	0.3967	-141.51	-6.3782		115.779	3.2993	11.6673	3.88911
115.979	-182.098	-2.3193	-117.706	32.2571	-155.243	4.1199	-164.185	6.4087	-154.205	-6.6528	-132.477	4.4251	-157.654	-2.0752	-162.445	0.4882	-141.327	-6.1951		115.979	3.38407	11.7667	3.92224
116.179	-181.976	-2.1972	-117.737	32.2266	-155.182	4.1809	-164.001	6.5918	-154.205	-6.6528	-132.538	4.3641	-157.806	-2.2278	-162.567	0.3662	-141.449	-6.3172		116.179	3.37051	11.7812	3.92708
116.379	-182.098	-2.3193	-117.523	32.4402	-155.182	4.1809	-163.879	6.7139	-153.839	-6.2866	-132.507	4.3946	-157.867	-2.2888	-162.567	0.3662	-141.357	-6.2256		116.379	3.44172	11.8145	3.93816
116.579	-182.037	-2.2583	-117.401	32.5623	-155.304	4.0588	-163.818	6.7749	-153.931	-6.3782	-132.507	4.3946	-157.654	-2.0752	-162.445	0.4882	-141.418	-6.2867		116.579	3.4756	11.8486	3.94954
116.779	-182.007	-2.2277	-117.371	32.5928	-155.09	4.2725	-163.666	6.9275	-153.809	-6.2561	-132.568	4.3335	-157.745	-2.1668	-162.445	0.4882	-141.418	-6.2867		116.779	3.51969	11.8553	3.95175
116.979	-182.007	-2.2277	-117.279	32.6843	-155.212	4.1504	-163.574	7.0191	-153.809	-6.2561	-132.568	4.3335	-157.562	-1.9837	-162.445	0.4882	-141.418	-6.2867		116.979	3.54681	11.8749	3.95832
117.179	-182.098	-2.3193	-117.249	32.7149	-155.029	4.3335	-163.513	7.0801	-153.9	-6.3476	-132.629	4.2725	-157.684	-2.1057	-162.476	0.4577	-141.296	-6.1646		117.179	3.54683	11.8981	3.96604
117.379	-181.915	-2.1362	-117.096	32.8675	-155.121	4.242	-163.483	7.1106	-153.748	-6.1951	-132.568	4.3335	-157.684	-2.1057	-162.445	0.4882	-141.205	-6.073		117.379	3.61464	11.9086	3.96952
117.579	-181.976	-2.1972	-117.096	32.8675	-155.09	4.2725	-163.33	7.2632	-153.809	-6.2561	-132.69	4.2115	-157.837	-2.2583	-162.445	0.4882	-141.205	-6.073		117.579	3.59092	11.9329	3.97763
117.779	-181.763	-1.9836	-117.157	32.8064	-155.029	4.3335	-163.238	7.3548	-153.717	-6.1645	-132.629	4.2725	-157.745	-2.1668	-162.384	0.5493	-141.144	-6.012		117.779	3.66551	11.8824	3.96081
117.979	-181.671	-1.892	-117.096	32.8675	-155.06	4.303	-162.933	7.66	-153.809	-6.2561	-132.599	4.303	-157.593	-2.0142	-162.384	0.5493	-141.113	-5.9815		117.979	3.72656	11.9051	3.96837
118.179	-181.732	-1.9531	-116.76	33.2031	-155.06	4.303	-162.903	7.6905	-154.236	-6.6833	-132.69	4.2115	-157.684	-2.1057	-162.445	0.4882	-140.9	-5.7679		118.179	3.70959	12.0437	4.01458
118.379	-181.641	-1.8615	-116.76	33.2031	-155.182	4.1809	-162.598	7.9956	-154.236	-6.6833	-132.782	4.1199	-157.745	-2.1668	-162.445	0.4882	-140.808	-5.6763		118.379	3.73331	12.0451	4.01503
118.579	-181.732	-1.9531	-117.004	32.959	-154.968	4.3945	-162.506	8.0872	-154.358	-6.8054	-132.69	4.2115	-157.806	-2.2278	-162.506	0.4272	-140.778	-5.6458		118.579	3.71637	11.9979	3.99929
118.779	-181.732	-1.9531	-116.73	33.2337	-154.999	4.364	-162.415	8.1787	-154.633	-7.0801	-132.721	4.181	-157.684	-2.1057	-162.445	0.4882	-140.655	-5.5237		118.779	3.75367	12.0945	4.03149
118.979	-181.854	-2.0751	-116.394	33.5694	-154.846	4.5166	-162.201	8.3924	-154.297	-6.7444	-132.599	4.303	-157.806	-2.2278	-162.415	0.5187	-140.533	-5.4016		118.979	3.87236	12.1732	4.05774
119.179	-181.702	-1.9226	-116.516	33.4473	-154.938	4.4251	-162.14	8.4534	-154.327	-6.7749	-132.629	4.2725	-157.684	-2.1057	-162.353	0.5798	-140.595	-5.4627		119.179	3.87913	12.1285	4.04282
119.379	-181.702	-1.9226	-116.272	33.6914	-154.938	4.4251	-162.109	8.4839	-154.327	-6.7749	-132.599	4.303	-157.654	-2.0752	-162.201	0.7324	-140.411	-5.2796		119.379	3.95372	12.18	4.05998
119.579	-181.702	-1.9226	-116.18	33.783	-154.938	4.4251	-162.14	8.4534	-154.45	-6.897	-132.599	4.303	-157.654	-2.0752	-162.323	0.6103	-140.35	-5.2185		119.579	3.94017	12.2183	4.07278
119.779	-181.519	-1.7395	-116.15	33.8135	-154.907	4.4556	-162.14	8.4534	-154.541	-6.9885	-132.477	4.4251	-157.654	-2.0752	-162.353	0.5798	-140.32	-5.188		119.779	3.97069	12.2259	4.07529
119.979	-181.519	-1.7395	-116.028	33.9356	-154.877	4.4861	-161.865	8.7281	-154.511	-6.958	-132.599	4.303	-157.867	-2.2888	-162.353	0.5798	-140.259	-5.127		119.979	3.99103	12.28	4.09334
120.179	-181.519	-1.7395	-116.028	33.9356	-154.907	4.4556	-161.774	8.8196	-154.633	-7.0801	-132.66	4.242	-157.745	-2.1668	-162.231	0.7019	-140.228	-5.0965		120.179	4.00798	12.2831	4.09437
120.379	-181.335	-1.5563	-115.967	33.9966	-154.907	4.4556	-161.774	8.8196	-154.388	-6.8359	-132.538	4.3641	-157.776	-2.1973	-162.353	0.5798	-140.167	-5.0354		120.379	4.06564	12.2646	4.08819
120.579	-181.335	-1.5563	-115.997	33.9661	-154.877	4.4861	-161.56	9.0332	-154.358	-6.8054	-132.629	4.2725	-157.806	-2.2278	-162.323	0.6103	-140.228	-5.0965		120.579	4.0758	12.2689	4.08964
120.779	-181.213	-1.4343	-115.906	34.0576	-154.907	4.4556	-161.377	9.2163	-154.327	-6.7749	-132.599	4.303	-157.898	-2.3193	-162.231	0.7019	-140.289	-5.1575		120.779	4.11649	12.3042	4.1014
120.979	-181.274	-1.4953	-115.936	34.0271	-154.907	4.4556	-161.377	9.2163	-154.327	-6.7749	-132.416	4.4861	-157.745	-2.1668	-162.231	0.7019	-140.106	-4.9744		120.979	4.16396	12.2718	4.09061
121.179	-181.183	-1.4038	-115.936	34.0271	-154.877	4.4861	-161.316	9.2774	-154.297	-6.7444	-132.538	4.3641	-157.806	-2.2278	-162.323	0.6103	-140.32	-5.188		121.179	4.13344	12.2934	4.0978
121.379	-181.122	-1.3427	-115.723	34.2407	-154.968	4.3945	-161.194	9.3995	-154.083	-6.5308	-132.568	4.3335	-157.776	-2.1973	-162.323	0.6103	-140.289	-5.1575		121.379	4.19447	12.3328	4.11093
121.579	-181.213	-1.4343	-115.54	34.4238	-154.694	4.6692	-161.041	9.552	-154.205	-6.6528	-132.477	4.4251	-157.776	-2.1973	-162.415	0.5187	-140.442	-5.3101		121.579	4.22159	12.434	4.14467
121.779	-181.152	-1.3732	-115.54	34.4238	-154.724	4.6387	-161.011	9.5826	-154.48	-6.9275	-132.538	4.3641	-157.776	-2.1973	-162.323	0.6103	-140.35	-5.2185		121.779	4.21144	12.4503	4.15008
121.979	-181.061	-1.2817	-115.448	34.5154	-154.724	4.6387	-160.858	9.7351	-154.48	-6.9275	-132.507	4.3946	-157.837	-2.2583	-162.353	0.5798	-140.259	-5.127		121.979	4.25212	12.4777	4.15924
122.179	-181.122	-1.3427	-115.326	34.6375	-154.755	4.6082	-160.858	9.7351	-154.236	-6.6833	-132.507	4.3946	-157.867	-2.2888	-162.201	0.7324	-140.32	-5.188		122.179	4.28944	12.4932	4.1644
122.379	-181	-1.2207	-115.265	34.6985	-154.694	4.6692	-160.797	9.7962	-154.602	-7.0496	-132.538	4.3641	-157.898	-2.3193	-162.353	0.5798	-140.442	-5.3101		122.379	4.24534	12.5683	4.18942
122.579	-180.969	-1.1901	-115.265	34.6985	-154.663	4.6997	-160.644	9.9488	-154.571	-7.019	-132.629	4.2725	-157.989	-2.4109	-162.323	0.6103	-140.411	-5.2796		122.579	4.25891	12.5738	4.19127
122.779	-181	-1.2207	-115.418	34.5459	-154.755	4.6082	-160.523	10.0708	-154.511	-6.958	-132.629	4.2725	-157.989	-2.4109	-162.262	0.6713	-140.35	-5.2185		122.779	4.26229	12.5211	4.1737
122.979	-180.908	-1.1291	-115.082	34.8816	-154.755	4.6082	-160.37	10.2234	-154.48	-6.9275	-132.538	4.3641	-157.867	-2.2888	-162.445	0.4882	-140.35	-5.2185		122.979	4.33351	12.6218	4.20728
123.179	-180.939	-1.1596	-115.265	34.6985	-154.633	4.7302	-160.339	10.2539	-154.541	-6.9885	-132.568	4.3335	-157.867	-2.2888	-162.353	0.5798	-140.442	-5.3101		123.179	4.31654	12.5825	4.19415
123.379	-180.847	-1.0681	-114.929	35.0342	-154.663	4.6997	-160.278	10.315	-154.755	-7.2021	-132.477	4.4251	-157.898	-2.3193	-162.262	0.6713	-140.503	-5.3711		123.379	4.35386	12.711	4.23699
123.579	-180.878	-1.0986	-114.868	35.0952	-154.633	4.7302	-160.309	10.2845	-154.602	-7.0496	-132.538	4.3641	-157.867	-2.2888	-162.384	0.5493	-140.442	-5.3101		123.579	4.36402	12.7088	4.23626
123.779	-180.817	-1.0376	-114.868	35.0952	-154.663	4.6997	-160.126	10.4676	-154.419	-6.8664	-132.568	4.3335	-157.806	-2.2278	-162.445	0.4882	-140.778	-5.6458		123.779	4.3674	12.7267	4.24222
123.979	-180.786	-1.007	-114.99	34.9732	-154.602	4.7607	-160.065	10.5286	-154.358	-6.8054	-132.507	4.3946	-157.837	-2.2583	-162.353	0.5798	-140.564	-5.4322		123.979	4.41489	12.663	4.22099
124.179	-180.756	-0.9765	-114.746	35.2173	-154.511	4.8523	-159.973	10.6202	-153.961	-6.4087	-132.599	4.303	-157.959	-2.3804	-162.353	0.5798	-140.625	-5.4932		124.179	4.47931	12.7119	4.23729
124.379	-180.603	-0.8239	-114.777	35.1868	-154.602	4.7607	-159.821	10.7727	-154.205	-6.6528	-132.538	4.3641	-158.05	-2.4719	-162.384	0.5493	-140.564	-5.4322		124.379	4.47253	12.7314	4.24378
124.579	-180.633	-0.8544	-114.441	35.5225	-154.45	4.9133	-159.698	10.8948	-154.144	-6.5918	-132.538	4.3641	-157.867	-2.2888	-162.353	0.5798	-140.503	-5.3711		124.579	4.57427	12.8161	4.27204
124.779	-180.572	-0.7934	-114.502	35.4614	-154.571	4.7913	-159.637	10.9558	-154.053	-6.5002	-132.355	4.5472	-158.05	-2.4719	-162.445	0.4882	-140.411	-5.2796		124.779	4.57764	12.7949	4.26498
124.979	-180.603	-0.8239	-114.136	35.8277	-154.541	4.8218	-159.485	11.1084	-153.992	-6.4392	-132.477	4.4251	-157.929	-2.3499	-162.323	0.6103	-140.442	-5.3101		124.979	4.65224	12.9001	4.30002
125.179	-180.542	-0.7629	-114.227	35.7361	-154.511	4.8523	-159.515	11.0779	-154.175	-6.6223	-132.507	4.3946	-157.867	-2.2888	-162.506	0.4272	-140.411	-5.2796		125.179	4.61494	12.8875	4.29583
125.379	-180.481	-0.7019	-114.319	35.6446	-154.633	4.7302	-159.454	11.139	-154.083	-6.5308	-132.385	4.5166	-157.837	-2.2583	-162.353	0.5798	-140.442	-5.3101		125.379	4.64546	12.845	4.28165
125.579	-180.45	-0.6713	-114.197	35.7666	-154.48	4.8828	-159.332	11.261	-154.022	-6.4697	-132.477	4.4251	-157.745	-2.1668	-162.384	0.5493	-140.442	-5.3101		125.579	4.69632	12.8768	4.29225
125.779	-180.42	-0.6408	-114.136	35.8277	-154.511	4.8523	-159.332	11.261	-154.236	-6.6833	-132.355	4.5472	-157.806	-2.2278	-162.323	0.6103	-140.411	-5.2796		125.779	4.69633	12.9153	4.30511
125.979	-180.45	-0.6713	-113.861	36.1023	-154.45	4.9133	-159.302	11.2915	-154.45	-6.897	-132.294	4.6082	-157.989	-2.4109	-162.445	0.4882	-140.289	-5.1575		125.979	4.69631	13.0308	4.34361
126.179	-180.359	-0.5798	-113.678	36.2854	-154.45	4.9133	-159.149	11.4441	-154.114	-6.5613	-132.324	4.5777	-157.867	-2.2888	-162.353	0.5798	-140.442	-5.3101		126.179	4.78448	13.0568	4.35225
126.379	-180.267	-0.4882	-113.586	36.377	-154.419	4.9439	-159.119	11.4746	-154.175	-6.6223	-132.355	4.5472	-157.898	-2.3193	-162.476	0.4577	-140.533	-5.4016		126.379	4.77433	13.1043	4.3681
126.579	-180.328	-0.5493	-113.495	36.4685	-154.419	4.9439	-159.088	11.5052	-153.931	-6.3782	-132.324	4.5777	-157.959	-2.3804	-162.353	0.5798	-140.655	-5.5237		126.579	4.80483	13.1217	4.37391
126.779	-180.237	-0.4577	-113.342	36.6211	-154.45	4.9133	-158.752	11.8409	-153.961	-6.4087	-132.355	4.5472	-157.898	-2.3193	-162.445	0.4882	-140.442	-5.3101		126.779	4.87943	13.1669	4.38898
126.979	-180.054	-0.2746	-113.525	36.438	-154.419	4.9439	-158.783	11.8103	-154.175	-6.6223	-132.263	4.6387	-157.867	-2.2888	-162.384	0.5493	-140.625	-5.4932		126.979	4.8557	13.1369	4.37895
127.179	-180.176	-0.3967	-113.251	36.7127	-154.358	5.0049	-158.722	11.8714	-153.961	-6.4087	-132.355	4.5472	-157.837	-2.2583	-162.445	0.4882	-140.442	-5.3101		127.179	4.91673	13.1894	4.39645
127.379	-180.054	-0.2746	-113.22	36.7432	-154.297	5.0659	-158.63	11.9629	-154.053	-6.5002	-132.385	4.5166	-157.837	-2.2583	-162.506	0.4272	-140.625	-5.4932		127.379	4.90994	13.229	4.40967
127.579	-180.054	-0.2746	-113.19	36.7737	-154.327	5.0354	-158.386	12.2071	-153.931	-6.3782	-132.294	4.6082	-157.806	-2.2278	-162.476	0.4577	-140.655	-5.5237		127.579	4.9642	13.2408	4.41362
127.779	-180.023	-0.2441	-113.098	36.8653	-154.327	5.0354	-158.386	12.2071	-153.9	-6.3476	-132.324	4.5777	-157.806	-2.2278	-162.445	0.4882	-140.564	-5.4322		127.779	4.99133	13.2534	4.41779
127.979	-179.932	-0.1525	-113.037	36.9263	-154.297	5.0659	-158.295	12.2986	-153.87	-6.3171	-132.141	4.7608	-157.837	-2.2583	-162.476	0.4577	-140.625	-5.4932		127.979	5.03202	13.279	4.42634
128.179	-179.962	-0.1831	-113.007	36.9568	-154.297	5.0659	-158.295	12.2986	-153.809	-6.2561	-132.019	4.8829	-157.806	-2.2278	-162.445	0.4882	-140.655	-5.5237		128.179	5.05574	13.2825	4.42751
128.379	-179.962	-0.1831	-113.037	36.9263	-154.327	5.0354	-158.295	12.2986	-153.625	-6.073	-132.08	4.8218	-157.806	-2.2278	-162.537	0.3967	-140.289	-5.1575		128.379	5.09304	13.2221	4.40737
128.579	-179.901	-0.122	-112.732	37.2315	-154.297	5.0659	-158.05	12.5428	-153.717	-6.1645	-132.111	4.7913	-157.745	-2.1668	-162.537	0.3967	-140.625	-5.4932		128.579	5.12019	13.3661	4.45537
128.779	-179.779	0	-112.823	37.1399	-154.297	5.0659	-158.081	12.5122	-153.9	-6.3476	-132.202	4.6998	-157.806	-2.2278	-162.537	0.3967	-140.564	-5.4322		128.779	5.08966	13.3485	4.4495
128.979	-179.84	-0.061	-112.763	37.2009	-154.236	5.127	-157.929	12.6648	-153.717	-6.1645	-132.019	4.8829	-157.684	-2.1057	-162.537	0.3967	-140.625	-5.4932		128.979	5.16088	13.358	4.45267
129.179	-179.718	0.0611	-112.61	37.3535	-154.144	5.2185	-157.776	12.8174	-153.9	-6.3476	-131.958	4.9439	-157.745	-2.1668	-162.476	0.4577	-140.625	-5.4932		129.179	5.20494	13.4294	4.47648
129.379	-179.81	-0.0305	-112.518	37.4451	-154.205	5.1575	-157.806	12.7869	-153.565	-6.012	-131.897	5.0049	-157.745	-2.1668	-162.537	0.3967	-140.595	-5.4627		129.379	5.23546	13.4231	4.47437
129.579	-179.749	0.0306	-112.518	37.4451	-154.236	5.127	-157.745	12.8479	-153.87	-6.3171	-131.958	4.9439	-157.806	-2.2278	-162.598	0.3356	-140.625	-5.4932		129.579	5.188	13.4669	4.48896
129.779	-179.688	0.0916	-112.274	37.6892	-154.114	5.249	-157.867	12.7259	-153.442	-5.8899	-131.958	4.9439	-157.806	-2.2278	-162.537	0.3967	-140.411	-5.2796		129.779	5.29989	13.4597	4.48657
129.979	-179.596	0.1832	-112.091	37.8723	-154.114	5.249	-157.562	13.031	-153.534	-5.9814	-131.897	5.0049	-157.745	-2.1668	-162.537	0.3967	-139.862	-4.7303		129.979	5.42873	13.4839	4.49462
130.179	-179.504	0.2747	-112.244	37.7197	-154.175	5.188	-157.532	13.0616	-153.351	-5.7983	-131.958	4.9439	-157.684	-2.1057	-162.567	0.3662	-139.587	-4.4556		130.179	5.46606	13.3882	4.46274
130.379	-179.565	0.2137	-112.122	37.8418	-154.144	5.2185	-157.44	13.1531	-153.442	-5.8899	-131.897	5.0049	-157.745	-2.1668	-162.567	0.3662	-139.587	-4.4556		130.379	5.47621	13.4481	4.48269
130.579	-179.443	0.3357	-111.999	37.9639	-154.144	5.2185	-157.532	13.0616	-153.503	-5.9509	-131.805	5.0965	-157.745	-2.1668	-162.598	0.3356	-139.618	-4.4861		130.579	5.48978	13.4828	4.49427
130.779	-179.321	0.4578	-111.999	37.9639	-154.114	5.249	-157.318	13.2752	-153.259	-5.7068	-131.775	5.127	-157.623	-2.0447	-162.628	0.3051	-139.465	-4.3335		130.779	5.58811	13.4449	4.48162
130.979	-179.23	0.5494	-111.969	37.9944	-154.083	5.2795	-157.349	13.2447	-153.198	-5.6457	-131.836	5.066	-157.623	-2.0447	-162.598	0.3356	-139.648	-4.5166		130.979	5.58473	13.4569	4.48562
131.179	-179.23	0.5494	-111.969	37.9944	-154.144	5.2185	-157.166	13.4278	-153.442	-5.8899	-131.836	5.066	-157.654	-2.0752	-162.598	0.3356	-139.435	-4.303		131.179	5.59151	13.4783	4.49277
131.379	-179.199	0.5799	-111.816	38.147	-154.053	5.3101	-157.196	13.3973	-153.229	-5.6763	-131.683	5.2186	-157.837	-2.2583	-162.537	0.3967	-139.191	-4.0589		131.379	5.6729	13.485	4.495
131.579	-179.26	0.5188	-111.939	38.0249	-154.083	5.2795	-157.105	13.4888	-153.351	-5.7983	-131.775	5.127	-157.562	-1.9837	-162.567	0.3662	-139.13	-3.9978		131.579	5.66949	13.4474	4.48246
131.779	-179.199	0.5799	-111.694	38.2691	-154.083	5.2795	-156.952	13.6414	-153.381	-5.8288	-131.744	5.1575	-157.654	-2.0752	-162.659	0.2746	-138.123	-2.9908		131.779	5.81191	13.457	4.48565
131.979	-179.108	0.6714	-111.359	38.6048	-154.022	5.3406	-157.043	13.5498	-153.259	-5.7068	-131.744	5.1575	-157.684	-2.1057	-162.445	0.4882	-137.665	-2.533		131.979	5.94076	13.4885	4.49618
132.179	-179.138	0.6409	-111.298	38.6658	-154.022	5.3406	-156.982	13.6109	-152.954	-5.4016	-131.531	5.3711	-157.623	-2.0447	-162.476	0.4577	-137.482	-2.3499		132.179	6.03231	13.4614	4.48713
132.379	-179.047	0.7325	-111.603	38.3606	-153.992	5.3711	-156.799	13.794	-153.29	-5.7373	-131.5	5.4017	-157.806	-2.2278	-162.598	0.3356	-137.299	-2.1668		132.379	5.98484	13.4196	4.47322
132.579	-179.016	0.763	-111.328	38.6353	-153.931	5.4321	-156.677	13.9161	-152.985	-5.4321	-131.409	5.4932	-157.654	-2.0752	-162.537	0.3967	-137.39	-2.2583		132.579	6.09676	13.4682	4.48941
132.779	-179.077	0.702	-111.359	38.6048	-154.022	5.3406	-156.708	13.8855	-152.924	-5.3711	-131.439	5.4627	-157.745	-2.1668	-162.598	0.3356	-137.573	-2.4414		132.779	6.0391	13.4786	4.49286
132.979	-178.803	0.9766	-111.237	38.7268	-153.9	5.4627	-156.677	13.9161	-152.863	-5.31	-131.378	5.5237	-157.684	-2.1057	-162.506	0.4272	-136.871	-1.7395		132.979	6.20866	13.4334	4.47779
133.179	-178.65	1.1292	-111.237	38.7268	-153.839	5.5237	-156.494	14.0992	-152.802	-5.249	-131.378	5.5237	-157.654	-2.0752	-162.445	0.4882	-136.78	-1.648		133.179	6.27984	13.4198	4.47328
133.379	-178.619	1.1597	-111.237	38.7268	-153.961	5.4016	-156.525	14.0686	-152.985	-5.4321	-131.531	5.3711	-157.776	-2.1973	-162.445	0.4882	-137.054	-1.9226		133.379	6.18489	13.4678	4.48927
133.579	-178.528	1.2513	-111.023	38.9405	-153.931	5.4321	-156.403	14.1907	-152.863	-5.31	-131.256	5.6458	-157.623	-2.0447	-162.506	0.4272	-137.115	-1.9837		133.579	6.28324	13.5179	4.50597
133.779	-178.436	1.3428	-111.084	38.8794	-153.87	5.4932	-156.25	14.3433	-152.74	-5.188	-131.317	5.5848	-157.745	-2.1668	-162.506	0.4272	-137.299	-2.1668		133.779	6.28323	13.517	4.50568
133.979	-178.467	1.3123	-110.931	39.032	-153.87	5.4932	-156.25	14.3433	-152.893	-5.3406	-131.348	5.5542	-157.745	-2.1668	-162.415	0.5187	-137.268	-2.1363		133.979	6.29	13.5736	4.52454
134.179	-178.284	1.4954	-110.718	39.2456	-153.9	5.4627	-156.25	14.3433	-152.802	-5.249	-131.317	5.5848	-157.776	-2.1973	-162.506	0.4272	-137.207	-2.0752		134.179	6.3375	13.6226	4.54088
134.379	-178.223	1.5564	-110.565	39.3982	-153.931	5.4321	-156.22	14.3738	-152.771	-5.2185	-131.103	5.7984	-157.745	-2.1668	-162.506	0.4272	-137.299	-2.1668		134.379	6.38156	13.6687	4.55623
134.579	-178.284	1.4954	-110.687	39.2761	-153.809	5.5542	-156.158	14.4349	-152.771	-5.2185	-131.195	5.7068	-157.654	-2.0752	-162.445	0.4882	-137.238	-2.1057		134.579	6.39513	13.6233	4.54111
134.779	-178.223	1.5564	-110.443	39.5203	-153.839	5.5237	-156.006	14.5874	-152.71	-5.1575	-131.073	5.8289	-157.654	-2.0752	-162.384	0.5493	-137.421	-2.2889		134.779	6.44938	13.7097	4.56991
134.979	-178.101	1.6785	-110.474	39.4898	-153.809	5.5542	-156.158	14.4349	-152.74	-5.188	-131.042	5.8594	-157.684	-2.1057	-162.415	0.5187	-136.658	-1.5259		134.979	6.52399	13.6322	4.54407
135.179	-178.131	1.648	-110.443	39.5203	-153.839	5.5237	-155.884	14.7095	-152.252	-4.6997	-131.103	5.7984	-157.806	-2.2278	-162.537	0.3967	-136.536	-1.4038		135.179	6.58503	13.6198	4.53993
135.379	-177.856	1.9227	-110.474	39.4898	-153.87	5.4932	-155.945	14.6485	-152.313	-4.7607	-131.103	5.7984	-157.654	-2.0752	-162.415	0.5187	-136.597	-1.4649		135.379	6.61894	13.5859	4.52863
135.579	-177.826	1.9532	-110.26	39.7034	-153.656	5.7068	-155.914	14.679	-152.222	-4.6692	-131.103	5.7984	-157.776	-2.1973	-162.201	0.7324	-136.627	-1.4954		135.579	6.69014	13.6401	4.5467
135.779	-177.765	2.0142	-110.382	39.5813	-153.717	5.6458	-155.823	14.7705	-152.283	-4.7302	-130.981	5.9205	-157.654	-2.0752	-162.262	0.6713	-136.719	-1.587		135.779	6.69013	13.6137	4.5379
135.979	-177.704	2.0752	-110.138	39.8255	-153.656	5.7068	-155.823	14.7705	-152.191	-4.6387	-131.073	5.8289	-157.806	-2.2278	-162.262	0.6713	-136.932	-1.8006		135.979	6.69012	13.7042	4.56807
136.179	-177.673	2.1058	-110.321	39.6424	-153.595	5.7678	-155.701	14.8926	-152.222	-4.6692	-131.073	5.8289	-157.654	-2.0752	-162.262	0.6713	-136.963	-1.8311		136.179	6.7037	13.6494	4.54979
136.379	-177.551	2.2278	-110.077	39.8865	-153.625	5.7373	-155.762	14.8316	-151.856	-4.303	-131.042	5.8594	-157.623	-2.0447	-162.231	0.7019	-137.299	-2.1668		136.379	6.74778	13.6986	4.5662
136.579	-177.551	2.2278	-110.168	39.7949	-153.595	5.7678	-155.914	14.679	-151.886	-4.3335	-130.981	5.9205	-157.654	-2.0752	-162.231	0.7019	-137.268	-2.1363		136.579	6.72743	13.662	4.55401
136.779	-177.368	2.4109	-110.138	39.8255	-153.748	5.6152	-155.792	14.8011	-151.764	-4.2114	-130.859	6.0425	-157.501	-1.9226	-162.262	0.6713	-137.39	-2.2583		136.779	6.77491	13.6606	4.55352
136.979	-177.46	2.3194	-109.955	40.0086	-153.748	5.6152	-155.609	14.9842	-151.672	-4.1199	-130.951	5.951	-157.593	-2.0142	-162.201	0.7324	-137.512	-2.3804		136.979	6.78848	13.7387	4.57958
137.179	-177.307	2.472	-109.924	40.0391	-153.565	5.7983	-155.609	14.9842	-151.886	-4.3335	-130.951	5.951	-157.593	-2.0142	-162.384	0.5493	-137.421	-2.2889		137.179	6.79526	13.7641	4.58803
137.379	-177.185	2.594	-110.016	39.9475	-153.595	5.7678	-155.487	15.1062	-151.703	-4.1504	-130.798	6.1036	-157.623	-2.0447	-162.231	0.7019	-137.695	-2.5635		137.379	6.82916	13.7386	4.57952
137.579	-177.185	2.594	-109.985	39.978	-153.625	5.7373	-155.365	15.2283	-151.977	-4.425	-130.859	6.0425	-157.623	-2.0447	-162.231	0.7019	-137.695	-2.5635		137.579	6.80542	13.7854	4.59514
137.779	-176.941	2.8382	-109.711	40.2527	-153.565	5.7983	-155.182	15.4114	-151.672	-4.1199	-130.615	6.2867	-157.623	-2.0447	-162.231	0.7019	-137.634	-2.5025		137.779	6.95801	13.8346	4.61154
137.979	-177.002	2.7771	-109.772	40.1917	-153.534	5.8289	-155.334	15.2588	-151.703	-4.1504	-130.676	6.2256	-157.745	-2.1668	-162.231	0.7019	-137.787	-2.6551		137.979	6.89019	13.8331	4.61104
138.179	-177.002	2.7771	-109.619	40.3443	-153.625	5.7373	-155.212	15.3809	-151.672	-4.1199	-130.859	6.0425	-157.745	-2.1668	-162.14	0.7934	-137.726	-2.594		138.179	6.91053	13.8772	4.62572
138.379	-176.91	2.8687	-109.65	40.3137	-153.503	5.8594	-155.121	15.4725	-151.764	-4.2114	-130.737	6.1646	-157.623	-2.0447	-162.201	0.7324	-137.787	-2.6551		138.379	6.94446	13.8773	4.62576
138.579	-176.758	3.0213	-109.436	40.5274	-153.503	5.8594	-154.968	15.625	-151.611	-4.0588	-130.798	6.1036	-157.593	-2.0142	-162.201	0.7324	-137.787	-2.6551		138.579	7.01567	13.9305	4.64349
138.779	-176.697	3.0823	-109.406	40.5579	-153.503	5.8594	-154.938	15.6556	-151.581	-4.0283	-130.768	6.1341	-157.654	-2.0752	-162.353	0.5798	-137.787	-2.6551		138.779	7.01228	13.9502	4.65008
138.979	-176.636	3.1434	-109.375	40.5884	-153.534	5.8289	-154.907	15.6861	-151.276	-3.7231	-130.615	6.2867	-157.593	-2.0142	-162.14	0.7934	-137.726	-2.594		138.979	7.11062	13.9063	4.63543
139.179	-176.544	3.2349	-109.253	40.7105	-153.565	5.7983	-154.877	15.7166	-151.093	-3.54	-130.554	6.3477	-157.562	-1.9837	-162.048	0.885	-136.902	-1.7701		139.179	7.26658	13.8469	4.61563
139.379	-176.514	3.2654	-109.283	40.68	-153.473	5.8899	-154.694	15.8997	-150.97	-3.418	-130.524	6.3782	-157.562	-1.9837	-162.201	0.7324	-136.627	-1.4954		139.379	7.32761	13.8241	4.60803
139.579	-176.392	3.3875	-109.222	40.741	-153.473	5.8899	-154.571	16.0218	-150.848	-3.2959	-130.554	6.3477	-157.501	-1.9226	-162.109	0.8239	-136.627	-1.4954		139.579	7.38866	13.8254	4.60846
139.779	-176.239	3.5401	-109.222	40.741	-153.442	5.9204	-154.358	16.2354	-150.879	-3.3264	-130.432	6.4698	-157.532	-1.9531	-162.201	0.7324	-136.81	-1.6785		139.779	7.40901	13.8611	4.62038
139.979	-176.269	3.5096	-109.131	40.8325	-153.412	5.9509	-154.388	16.2049	-150.757	-3.2043	-130.341	6.5613	-157.501	-1.9226	-162.14	0.7934	-136.932	-1.8006		139.979	7.43612	13.8782	4.62608
140.179	-176.208	3.5706	-109.253	40.7105	-153.442	5.9204	-154.236	16.3575	-150.757	-3.2043	-130.463	6.4393	-157.501	-1.9226	-162.201	0.7324	-136.871	-1.7395		140.179	7.42937	13.8516	4.61721
140.379	-176.117	3.6622	-109.07	40.8936	-153.412	5.9509	-154.175	16.4185	-150.574	-3.0212	-130.585	6.3172	-157.532	-1.9531	-162.14	0.7934	-136.932	-1.8006		140.379	7.47343	13.8957	4.63191
140.579	-175.995	3.7842	-108.948	41.0156	-153.412	5.9509	-154.205	16.388	-150.208	-2.655	-130.463	6.4393	-157.41	-1.8311	-162.231	0.7019	-137.238	-2.1057		140.579	7.5209	13.9118	4.63725
140.779	-175.903	3.8758	-109.009	40.9546	-153.412	5.9509	-154.053	16.5406	-150.147	-2.594	-130.524	6.3782	-157.44	-1.8616	-162.14	0.7934	-137.238	-2.1057		140.779	7.54802	13.8947	4.63155
140.979	-175.995	3.7842	-109.009	40.9546	-153.412	5.9509	-154.083	16.51	-150.024	-2.4719	-130.402	6.5003	-157.532	-1.9531	-162.14	0.7934	-137.146	-2.0142		140.979	7.56158	13.8828	4.62761
141.179	-175.629	4.1504	-108.795	41.1682	-153.412	5.9509	-153.992	16.6016	-150.208	-2.655	-130.371	6.5308	-157.379	-1.8006	-162.17	0.7629	-137.115	-1.9837		141.179	7.63617	13.9451	4.64838
141.379	-175.598	4.181	-108.795	41.1682	-153.351	6.012	-153.992	16.6016	-150.208	-2.655	-130.432	6.4698	-157.41	-1.8311	-162.079	0.8544	-137.146	-2.0142		141.379	7.64297	13.9435	4.64784
141.579	-175.568	4.2115	-108.704	41.2598	-153.381	5.9815	-153.931	16.6626	-150.055	-2.5024	-130.341	6.5613	-157.44	-1.8616	-162.231	0.7019	-137.085	-1.9532		141.579	7.67349	13.9672	4.65575
141.779	-175.476	4.303	-108.704	41.2598	-153.351	6.012	-153.9	16.6932	-149.963	-2.4109	-130.31	6.5918	-157.349	-1.77	-162.109	0.8239	-137.085	-1.9532		141.779	7.72773	13.9424	4.64747
141.979	-175.446	4.3335	-108.704	41.2598	-153.381	5.9815	-153.809	16.7847	-149.78	-2.2278	-130.341	6.5613	-157.318	-1.7395	-162.14	0.7934	-137.238	-2.1057		141.979	7.73791	13.9458	4.6486
142.179	-175.354	4.4251	-108.673	41.2903	-153.351	6.012	-153.748	16.8457	-149.383	-1.831	-130.31	6.5918	-157.379	-1.8006	-161.926	1.007	-137.299	-2.1668		142.179	7.81928	13.9189	4.63962
142.379	-175.262	4.5166	-108.643	41.3208	-153.351	6.012	-153.717	16.8763	-149.139	-1.5869	-130.249	6.6529	-157.379	-1.8006	-161.011	1.9226	-137.146	-2.0142		142.379	7.98883	13.839	4.613
142.579	-175.232	4.5472	-108.673	41.2903	-153.29	6.073	-153.656	16.9373	-149.231	-1.6785	-130.31	6.5918	-157.349	-1.77	-159.821	3.1127	-137.238	-2.1057		142.579	8.1109	13.7875	4.59584
142.779	-175.049	4.7303	-108.917	41.0462	-153.381	5.9815	-153.534	17.0594	-148.804	-1.2512	-130.28	6.6224	-157.379	-1.8006	-159.302	3.6315	-137.268	-2.1363		142.779	8.20924	13.665	4.555
142.979	-175.018	4.7608	-109.009	40.9546	-153.351	6.012	-153.565	17.0288	-148.895	-1.3428	-130.249	6.6529	-157.471	-1.8921	-158.783	4.1503	-137.207	-2.0752		142.979	8.24992	13.623	4.54101
143.179	-175.018	4.7608	-108.917	41.0462	-153.259	6.1035	-153.381	17.212	-149.139	-1.5869	-130.249	6.6529	-157.349	-1.77	-158.508	4.425	-137.085	-1.9532		143.179	8.32114	13.6524	4.55079
143.379	-174.835	4.9439	-108.551	41.4124	-153.381	5.9815	-153.32	17.273	-148.773	-1.2207	-130.341	6.5613	-157.379	-1.8006	-158.203	4.7302	-137.146	-2.0142		143.379	8.42964	13.7307	4.57689
143.579	-174.805	4.9744	-108.551	41.4124	-153.32	6.0425	-153.412	17.1814	-149.017	-1.4648	-130.157	6.7444	-157.471	-1.8921	-158.295	4.6386	-137.054	-1.9226		143.579	8.41269	13.7428	4.58092
143.779	-174.774	5.0049	-108.582	41.3819	-153.259	6.1035	-153.29	17.3035	-148.773	-1.2207	-130.157	6.7444	-157.379	-1.8006	-158.234	4.6997	-137.054	-1.9226		143.779	8.47711	13.7087	4.56956
143.979	-174.683	5.0965	-108.49	41.4734	-153.259	6.1035	-153.168	17.4256	-148.773	-1.2207	-130.096	6.8055	-157.471	-1.8921	-158.234	4.6997	-136.963	-1.8311		143.979	8.51781	13.7421	4.58071
144.179	-174.56	5.2186	-108.49	41.4734	-153.259	6.1035	-153.229	17.3645	-148.804	-1.2512	-129.944	6.9581	-157.349	-1.77	-158.508	4.425	-137.054	-1.9226		144.179	8.51103	13.7409	4.58031
144.379	-174.53	5.2491	-108.429	41.5344	-153.198	6.1646	-153.168	17.4256	-148.621	-1.0681	-129.974	6.9275	-157.41	-1.8311	-158.569	4.364	-137.115	-1.9837		144.379	8.53137	13.7601	4.58669
144.579	-174.377	5.4017	-108.52	41.4429	-153.229	6.134	-153.137	17.4561	-148.56	-1.0071	-129.852	7.0496	-157.257	-1.6785	-158.6	4.3334	-137.085	-1.9532		144.579	8.57543	13.7082	4.56939
144.779	-174.164	5.6153	-108.673	41.2903	-153.168	6.1951	-152.954	17.6392	-148.102	-0.5493	-129.883	7.0191	-157.227	-1.648	-158.752	4.1809	-137.085	-1.9532		144.779	8.64327	13.6344	4.54479
144.979	-174.194	5.5848	-108.734	41.2293	-153.229	6.134	-153.015	17.5782	-147.797	-0.2441	-129.822	7.0801	-157.166	-1.5869	-158.935	3.9978	-137.115	-1.9837		144.979	8.64328	13.592	4.53065
145.179	-174.103	5.6763	-108.795	41.1682	-153.076	6.2866	-152.771	17.8223	-147.797	-0.2441	-129.944	6.9581	-157.166	-1.5869	-158.997	3.9367	-137.238	-2.1057		145.179	8.65683	13.6045	4.53483
145.379	-174.042	5.7374	-108.765	41.1988	-153.198	6.1646	-152.71	17.8833	-147.736	-0.1831	-129.761	7.1412	-157.257	-1.6785	-159.027	3.9062	-137.146	-2.0142		145.379	8.68397	13.6131	4.5377
145.579	-173.981	5.7984	-108.765	41.1988	-153.168	6.1951	-152.374	18.219	-147.98	-0.4272	-129.73	7.1717	-157.105	-1.5259	-159.271	3.6621	-137.207	-2.0752		145.579	8.69076	13.6619	4.55395
145.779	-173.859	5.9205	-108.337	41.626	-153.137	6.2256	-152.466	18.1275	-147.797	-0.2441	-129.639	7.2632	-157.166	-1.5869	-159.393	3.54	-137.146	-2.0142		145.779	8.76196	13.7664	4.58881
145.979	-173.859	5.9205	-108.124	41.8396	-153.137	6.2256	-152.344	18.2495	-147.583	-0.0305	-129.669	7.2327	-157.227	-1.648	-159.454	3.479	-137.115	-1.9837		145.979	8.80941	13.8294	4.60981
146.179	-173.584	6.1951	-108.185	41.7786	-153.015	6.3477	-152.466	18.1275	-147.797	-0.2441	-129.608	7.2937	-157.196	-1.6174	-159.485	3.4484	-137.146	-2.0142		146.179	8.81281	13.8092	4.60308
146.379	-173.675	6.1036	-107.941	42.0227	-153.015	6.3477	-152.374	18.219	-147.583	-0.0305	-129.517	7.3853	-157.318	-1.7395	-159.515	3.4179	-137.177	-2.0447		146.379	8.8535	13.8896	4.62985
146.579	-173.492	6.2867	-107.971	41.9922	-153.076	6.2866	-152.344	18.2495	-147.583	-0.0305	-129.517	7.3853	-157.349	-1.77	-159.515	3.4179	-137.115	-1.9837		146.579	8.87044	13.877	4.62566
146.779	-173.492	6.2867	-108.002	41.9617	-153.015	6.3477	-152.222	18.3716	-147.522	0.0305	-129.639	7.2632	-157.288	-1.709	-159.607	3.3264	-137.146	-2.0142		146.779	8.87384	13.8754	4.62512
146.979	-173.401	6.3782	-108.978	40.9851	-153.076	6.2866	-152.13	18.4632	-147.553	0	-129.486	7.4158	-157.257	-1.6785	-159.576	3.3569	-137.238	-2.1057		146.979	8.78907	13.5976	4.53253
147.179	-173.248	6.5308	-109.1	40.8631	-153.015	6.3477	-152.039	18.5547	-147.247	0.3052	-129.486	7.4158	-157.349	-1.77	-159.79	3.1433	-137.146	-2.0142		147.179	8.8196	13.5513	4.5171
147.379	-173.187	6.5918	-108.795	41.1682	-152.985	6.3782	-152.039	18.5547	-147.43	0.1221	-129.517	7.3853	-157.44	-1.8616	-159.637	3.2958	-137.207	-2.0752		147.379	8.83992	13.6616	4.55388
147.579	-173.065	6.7139	-108.093	41.8701	-153.076	6.2866	-151.977	18.6158	-147.339	0.2136	-129.486	7.4158	-157.349	-1.77	-159.79	3.1433	-136.871	-1.7395		147.579	8.97218	13.8331	4.61102
147.779	-173.035	6.7444	-108.124	41.8396	-153.046	6.3171	-151.764	18.8294	-147.217	0.3357	-129.517	7.3853	-157.318	-1.7395	-159.851	3.0822	-136.871	-1.7395		147.779	9.00608	13.8325	4.61085
147.979	-172.913	6.8665	-108.154	41.8091	-152.985	6.3782	-151.703	18.8904	-147.217	0.3357	-129.425	7.4769	-157.44	-1.8616	-159.912	3.0212	-136.719	-1.587		147.979	9.0366	13.8242	4.60806
148.179	-172.821	6.9581	-108.032	41.9312	-152.863	6.5003	-151.672	18.9209	-146.973	0.5798	-129.394	7.5074	-157.349	-1.77	-159.882	3.0517	-136.871	-1.7395		148.179	9.10443	13.8431	4.61436
148.379	-172.73	7.0496	-108.002	41.9617	-152.954	6.4087	-151.52	19.0735	-146.912	0.6409	-129.333	7.5684	-157.379	-1.8006	-160.034	2.8991	-136.902	-1.7701		148.379	9.11458	13.8751	4.62503
148.579	-172.73	7.0496	-107.788	42.1753	-152.893	6.4697	-151.428	19.1651	-147.095	0.4578	-129.273	7.6294	-157.349	-1.77	-160.095	2.8381	-136.963	-1.8311		148.579	9.13154	13.9647	4.6549
148.779	-172.577	7.2022	-107.666	42.2974	-152.985	6.3782	-151.459	19.1346	-146.759	0.7935	-129.211	7.6905	-157.257	-1.6785	-160.065	2.8686	-136.871	-1.7395		148.779	9.21633	13.9514	4.65047
148.979	-172.546	7.2327	-107.697	42.2669	-152.954	6.4087	-151.245	19.3482	-146.728	0.824	-129.303	7.5989	-157.379	-1.8006	-159.973	2.9602	-136.963	-1.8311		148.979	9.2231	13.9751	4.65835
149.179	-172.455	7.3243	-107.513	42.45	-152.985	6.3782	-151.306	19.2871	-146.973	0.5798	-129.333	7.5684	-157.257	-1.6785	-160.126	2.8076	-137.054	-1.9226		149.179	9.19937	14.0476	4.68253
149.379	-172.363	7.4158	-107.788	42.1753	-152.924	6.4392	-151.154	19.4397	-146.759	0.7935	-129.303	7.5989	-157.41	-1.8311	-159.943	2.9907	-136.902	-1.7701		149.379	9.25021	13.95	4.65
149.579	-172.363	7.4158	-107.819	42.1448	-152.802	6.5613	-151.093	19.5008	-146.728	0.824	-129.211	7.6905	-157.41	-1.8311	-160.156	2.777	-137.177	-2.0447		149.579	9.22649	13.9796	4.65985
149.779	-172.211	7.5684	-107.849	42.1143	-152.802	6.5613	-151.062	19.5313	-146.545	1.0071	-129.211	7.6905	-157.379	-1.8006	-160.156	2.777	-137.085	-1.9532		149.779	9.27734	13.9451	4.64836
149.979	-172.119	7.66	-107.697	42.2669	-152.863	6.5003	-151.031	19.5618	-146.362	1.1902	-129.12	7.782	-157.44	-1.8616	-160.156	2.777	-136.902	-1.7701		149.979	9.34517	13.9659	4.65532
150.179	-171.997	7.782	-107.605	42.3584	-152.74	6.6223	-150.909	19.6839	-146.332	1.2207	-128.937	7.9651	-157.288	-1.709	-160.156	2.777	-137.054	-1.9226		150.179	9.41976	13.9946	4.66485
150.379	-171.936	7.8431	-107.697	42.2669	-152.863	6.5003	-150.879	19.7144	-146.149	1.4038	-128.937	7.9651	-157.471	-1.8921	-160.217	2.716	-136.993	-1.8616		150.379	9.40621	13.9753	4.65842
150.579	-171.783	7.9957	-107.635	42.3279	-152.771	6.5918	-150.787	19.8059	-145.905	1.648	-128.876	8.0262	-157.318	-1.7395	-160.187	2.7465	-137.054	-1.9226		150.579	9.49777	13.968	4.656
150.779	-171.692	8.0872	-107.483	42.4805	-152.832	6.5308	-150.635	19.9585	-145.782	1.77	-128.906	7.9956	-157.349	-1.77	-160.248	2.6855	-136.963	-1.8311		150.779	9.54522	14.0167	4.67224
150.979	-171.661	8.1177	-107.575	42.3889	-152.863	6.5003	-150.543	20.0501	-145.599	1.9531	-128.815	8.0872	-157.288	-1.709	-160.187	2.7465	-137.085	-1.9532		150.979	9.57573	13.9876	4.66253
151.179	-171.631	8.1482	-107.605	42.3584	-152.832	6.5308	-150.574	20.0196	-145.538	2.0142	-128.815	8.0872	-157.41	-1.8311	-160.309	2.6245	-137.054	-1.9226		151.179	9.5588	13.9872	4.66239
151.379	-171.509	8.2703	-107.33	42.6331	-152.74	6.6223	-150.452	20.1416	-145.416	2.1362	-128.754	8.1482	-157.44	-1.8616	-160.217	2.716	-137.146	-2.0142		151.379	9.64354	14.073	4.691
151.579	-171.265	8.5145	-107.422	42.5415	-152.71	6.6528	-150.299	20.2942	-145.05	2.5025	-128.601	8.3008	-157.288	-1.709	-160.339	2.5939	-137.115	-1.9837		151.579	9.74528	14.0197	4.67322
151.779	-171.265	8.5145	-107.391	42.572	-152.802	6.5613	-150.391	20.2027	-144.867	2.6856	-128.326	8.5755	-157.44	-1.8616	-160.339	2.5939	-137.238	-2.1057		151.779	9.74869	14.0362	4.67873
151.979	-171.265	8.5145	-107.483	42.4805	-152.679	6.6834	-150.269	20.3247	-144.928	2.6245	-128.326	8.5755	-157.379	-1.8006	-160.309	2.6245	-137.268	-2.1363		151.979	9.76563	14.0163	4.67212
152.179	-171.173	8.606	-107.391	42.572	-152.74	6.6223	-150.177	20.4163	-144.806	2.7466	-128.448	8.4534	-157.379	-1.8006	-160.339	2.5939	-137.39	-2.2583		152.179	9.7724	14.061	4.687
152.379	-171.082	8.6976	-107.269	42.6941	-152.74	6.6223	-150.055	20.5384	-144.592	2.9602	-128.387	8.5144	-157.318	-1.7395	-160.309	2.6245	-137.36	-2.2278		152.379	9.8538	14.0818	4.69393
152.579	-171.02	8.7586	-107.117	42.8467	-152.679	6.6834	-149.963	20.6299	-144.562	2.9907	-128.235	8.667	-157.501	-1.9226	-160.339	2.5939	-137.512	-2.3804		152.579	9.87413	14.1663	4.72211
152.779	-170.929	8.8501	-107.056	42.9077	-152.618	6.7444	-150.024	20.5689	-144.379	3.1738	-128.296	8.606	-157.379	-1.8006	-160.339	2.5939	-137.39	-2.2583		152.779	9.93177	14.1395	4.71317
152.979	-170.776	9.0027	-107.208	42.7551	-152.618	6.7444	-149.841	20.752	-144.379	3.1738	-128.296	8.606	-157.41	-1.8311	-160.4	2.5329	-137.421	-2.2889		152.979	9.93854	14.1216	4.70719
153.179	-170.593	9.1858	-107.086	42.8772	-152.588	6.7749	-149.841	20.752	-144.379	3.1738	-128.357	8.545	-157.471	-1.8921	-160.523	2.4108	-137.329	-2.1973		153.179	9.9589	14.1601	4.72004
153.379	-170.532	9.2469	-107.33	42.6331	-152.649	6.7139	-149.78	20.813	-144.562	2.9907	-128.448	8.4534	-157.379	-1.8006	-160.4	2.5329	-137.329	-2.1973		153.379	9.93178	14.0911	4.69703
153.579	-170.441	9.3384	-107.056	42.9077	-152.588	6.7749	-149.719	20.8741	-144.257	3.2959	-128.387	8.5144	-157.349	-1.77	-160.339	2.5939	-137.207	-2.0752		153.579	10.0505	14.1347	4.71158
153.779	-170.41	9.3689	-107.056	42.9077	-152.588	6.7749	-149.597	20.9961	-144.196	3.3569	-128.113	8.7891	-157.379	-1.8006	-160.431	2.5024	-137.238	-2.1057		153.779	10.0877	14.1517	4.71725
153.979	-170.319	9.4605	-106.873	43.0908	-152.588	6.7749	-149.567	21.0266	-144.287	3.2654	-128.235	8.667	-157.257	-1.6785	-160.339	2.5939	-137.299	-2.1668		153.979	10.1149	14.2019	4.73398
154.179	-170.196	9.5826	-107.056	42.9077	-152.405	6.958	-149.414	21.1792	-144.196	3.3569	-128.235	8.667	-157.288	-1.709	-160.492	2.4414	-137.421	-2.2889		154.179	10.1217	14.179	4.72632
154.379	-170.013	9.7657	-107.056	42.9077	-152.588	6.7749	-149.414	21.1792	-143.951	3.6011	-128.265	8.6365	-157.318	-1.7395	-160.461	2.4719	-137.36	-2.2278		154.379	10.1522	14.164	4.72133
154.579	-170.044	9.7352	-107.025	42.9383	-152.557	6.8054	-149.262	21.3318	-143.707	3.8452	-128.143	8.7586	-157.288	-1.709	-160.4	2.5329	-137.36	-2.2278		154.579	10.2234	14.1641	4.72136
154.779	-169.891	9.8877	-106.811	43.1519	-152.557	6.8054	-149.506	21.0877	-143.89	3.6621	-128.235	8.667	-157.318	-1.7395	-160.461	2.4719	-137.39	-2.2583		154.779	10.1929	14.224	4.74132
154.979	-169.983	9.7962	-106.811	43.1519	-152.466	6.897	-149.262	21.3318	-143.707	3.8452	-128.174	8.7281	-157.44	-1.8616	-160.675	2.2583	-137.665	-2.533		154.979	10.1793	14.2918	4.76394
155.179	-169.861	9.9183	-106.903	43.0603	-152.435	6.9275	-149.262	21.3318	-143.982	3.5706	-128.174	8.7281	-157.288	-1.709	-160.553	2.3803	-137.634	-2.5025		155.179	10.1895	14.252	4.75065
155.379	-169.8	9.9793	-106.811	43.1519	-152.466	6.897	-149.17	21.4234	-144.135	3.418	-127.96	8.9417	-157.257	-1.6785	-160.523	2.4108	-137.543	-2.4109		155.379	10.237	14.279	4.75967
155.579	-169.739	10.0403	-106.659	43.3045	-152.496	6.8665	-149.139	21.4539	-144.135	3.418	-128.143	8.7586	-157.227	-1.648	-160.675	2.2583	-137.634	-2.5025		155.579	10.2166	14.3465	4.78215
155.779	-169.556	10.2234	-106.628	43.335	-152.374	6.9885	-149.017	21.576	-143.799	3.7537	-128.052	8.8501	-157.44	-1.8616	-160.492	2.4414	-137.787	-2.6551		155.779	10.2946	14.3696	4.78987
155.979	-169.403	10.376	-106.506	43.4571	-152.283	7.0801	-148.895	21.698	-143.616	3.9368	-127.991	8.9112	-157.379	-1.8006	-160.553	2.3803	-137.726	-2.594		155.979	10.3828	14.3937	4.79792
156.179	-169.342	10.4371	-106.659	43.3045	-152.344	7.019	-148.773	21.8201	-143.616	3.9368	-128.052	8.8501	-157.318	-1.7395	-160.492	2.4414	-137.848	-2.7161		156.179	10.3726	14.3678	4.78926
156.379	-169.281	10.4981	-106.659	43.3045	-152.252	7.1106	-148.682	21.9117	-143.677	3.8757	-128.021	8.8807	-157.349	-1.77	-160.644	2.2888	-137.787	-2.6551		156.379	10.3828	14.3843	4.79476
156.579	-169.098	10.6812	-106.476	43.4876	-152.252	7.1106	-148.651	21.9422	-144.104	3.4485	-127.899	9.0027	-157.227	-1.648	-160.523	2.4108	-138	-2.8687		156.579	10.3963	14.4665	4.82215
156.779	-169.006	10.7728	-106.628	43.335	-152.161	7.2022	-148.529	22.0642	-143.89	3.6621	-127.96	8.9417	-157.349	-1.77	-160.523	2.4108	-137.94	-2.8077		156.779	10.4235	14.4267	4.80889
156.979	-168.945	10.8338	-106.445	43.5181	-152.222	7.1411	-148.56	22.0337	-143.616	3.9368	-127.96	8.9417	-157.227	-1.648	-160.614	2.3193	-137.94	-2.8077		156.979	10.4743	14.4556	4.81852
157.179	-168.823	10.9559	-106.537	43.4265	-152.161	7.2022	-148.59	22.0032	-143.463	4.0894	-127.869	9.0332	-157.257	-1.6785	-160.644	2.2888	-138.031	-2.8992		157.179	10.4913	14.4312	4.81041
157.379	-168.671	11.1084	-106.384	43.5791	-152.161	7.2022	-148.438	22.1558	-143.28	4.2725	-127.869	9.0332	-157.288	-1.709	-160.828	2.1057	-137.94	-2.8077		157.379	10.5489	14.4865	4.82882
157.579	-168.457	11.3221	-106.537	43.4265	-152.222	7.1411	-148.224	22.3694	-143.585	3.9673	-127.808	9.0943	-157.227	-1.648	-160.675	2.2583	-137.94	-2.8077		157.579	10.5693	14.4663	4.82211
157.779	-168.488	11.2916	-106.689	43.2739	-152.1	7.2632	-148.254	22.3389	-143.28	4.2725	-127.899	9.0027	-157.166	-1.5869	-160.736	2.1972	-138.061	-2.9297		157.779	10.5693	14.4125	4.80416
157.979	-168.518	11.261	-106.476	43.4876	-152.191	7.1716	-148.193	22.3999	-143.158	4.3945	-127.747	9.1553	-157.196	-1.6174	-160.675	2.2583	-138.031	-2.8992		157.979	10.6235	14.4685	4.82282
158.179	-168.549	11.2305	-106.415	43.5486	-152.161	7.2022	-147.98	22.6136	-142.975	4.5776	-127.747	9.1553	-157.257	-1.6785	-160.644	2.2888	-138.031	-2.8992		158.179	10.671	14.5011	4.8337
158.379	-168.427	11.3526	-106.262	43.7012	-152.191	7.1716	-147.919	22.6746	-143.036	4.5166	-127.747	9.1553	-157.288	-1.709	-160.644	2.2888	-137.909	-2.7771		158.379	10.7083	14.5445	4.84815
158.579	-168.243	11.5357	-106.293	43.6707	-152.191	7.1716	-147.98	22.6136	-143.189	4.364	-127.716	9.1858	-157.105	-1.5259	-160.614	2.3193	-138.397	-3.2654		158.579	10.6744	14.5745	4.85816
158.779	-168.182	11.5967	-106.11	43.8538	-152.222	7.1411	-148.01	22.583	-143.005	4.5471	-127.624	9.2774	-157.349	-1.77	-160.736	2.1972	-138.611	-3.479		158.779	10.6608	14.6738	4.89126
158.979	-167.969	11.8103	-105.987	43.9759	-152.161	7.2022	-147.827	22.7662	-142.944	4.6082	-127.564	9.3384	-157.257	-1.6785	-160.614	2.3193	-138.336	-3.2044		158.979	10.7931	14.6715	4.89051
159.179	-167.969	11.8103	-106.201	43.7622	-152.13	7.2327	-147.888	22.7051	-142.792	4.7608	-127.564	9.3384	-157.166	-1.5869	-160.767	2.1667	-138.214	-3.0823		159.179	10.7897	14.5829	4.86095
159.379	-167.938	11.8409	-106.232	43.7317	-152.161	7.2022	-147.797	22.7967	-142.67	4.8828	-127.686	9.2164	-157.166	-1.5869	-160.614	2.3193	-138.275	-3.1433		159.379	10.8066	14.5763	4.85875
159.579	-167.908	11.8714	-105.957	44.0064	-152.1	7.2632	-147.705	22.8882	-142.609	4.9439	-127.411	9.491	-157.196	-1.6174	-160.675	2.2583	-137.817	-2.6856		159.579	10.9355	14.6087	4.86955
159.779	-167.755	12.024	-106.079	43.8843	-152.1	7.2632	-147.613	22.9798	-142.334	5.2185	-127.594	9.3079	-157.166	-1.5869	-160.736	2.1972	-137.146	-2.0142		159.779	11.0304	14.4977	4.83258
159.979	-167.725	12.0545	-106.232	43.7317	-152.1	7.2632	-147.613	22.9798	-142.364	5.188	-127.441	9.4605	-157.166	-1.5869	-160.614	2.3193	-136.993	-1.8616		159.979	11.0609	14.4277	4.80925
160.179	-167.542	12.2376	-106.14	43.8233	-152.069	7.2937	-147.461	23.1324	-142.304	5.249	-127.533	9.3689	-157.074	-1.4954	-160.675	2.2583	-136.932	-1.8006		160.179	11.1186	14.4562	4.81873
160.379	-167.358	12.4207	-105.987	43.9759	-152.069	7.2937	-147.522	23.0713	-141.968	5.5847	-127.411	9.491	-157.043	-1.4649	-160.736	2.1972	-136.902	-1.7701		160.379	11.1999	14.4744	4.82479
160.579	-167.358	12.4207	-106.171	43.7927	-152.069	7.2937	-147.308	23.285	-141.998	5.5542	-127.38	9.5215	-157.074	-1.4954	-160.736	2.1972	-136.993	-1.8616		160.579	11.1898	14.4594	4.81981
160.779	-167.236	12.5428	-106.11	43.8538	-152.069	7.2937	-147.217	23.3765	-141.876	5.6763	-127.228	9.6741	-156.982	-1.4038	-160.675	2.2583	-137.085	-1.9532		160.779	11.2576	14.4751	4.82503
160.979	-167.145	12.6343	-105.865	44.0979	-152.069	7.2937	-147.095	23.4986	-141.785	5.7678	-127.38	9.5215	-156.921	-1.3428	-160.675	2.2583	-137.146	-2.0142		160.979	11.3017	14.5558	4.85193
161.179	-167.053	12.7259	-106.201	43.7622	-152.13	7.2327	-147.125	23.4681	-141.724	5.8289	-127.167	9.7352	-156.921	-1.3428	-160.858	2.0751	-137.299	-2.1668		161.179	11.2576	14.4875	4.82915
161.379	-167.023	12.7564	-106.171	43.7927	-152.069	7.2937	-147.064	23.5291	-141.48	6.073	-127.319	9.5826	-156.952	-1.3733	-160.736	2.1972	-137.177	-2.0447		161.379	11.3119	14.4712	4.82373
161.579	-166.87	12.909	-106.079	43.8843	-152.039	7.3242	-146.851	23.7427	-141.266	6.2866	-127.411	9.491	-156.769	-1.1902	-160.858	2.0751	-137.36	-2.2278		161.579	11.3661	14.5234	4.84112
161.779	-166.779	13.0005	-106.171	43.7927	-152.039	7.3242	-146.912	23.6817	-141.144	6.4087	-127.106	9.7962	-156.677	-1.0986	-160.767	2.1667	-137.36	-2.2278		161.779	11.4271	14.4653	4.82178
161.979	-166.687	13.0921	-106.232	43.7317	-152.008	7.3547	-146.881	23.7122	-141.113	6.4392	-127.289	9.6131	-156.708	-1.1292	-160.767	2.1667	-137.39	-2.2583		161.979	11.4136	14.46	4.82001
162.179	-166.626	13.1531	-106.201	43.7622	-152.008	7.3547	-146.881	23.7122	-141.296	6.2561	-127.136	9.7657	-156.738	-1.1597	-160.828	2.1057	-137.36	-2.2278		162.179	11.4136	14.4798	4.8266
162.379	-166.565	13.2142	-106.049	43.9148	-151.917	7.4463	-146.698	23.8953	-141.205	6.3477	-127.075	9.8267	-156.708	-1.1292	-160.736	2.1972	-137.482	-2.3499		162.379	11.4848	14.5385	4.84616
162.579	-166.382	13.3973	-106.201	43.7622	-151.917	7.4463	-146.637	23.9563	-141.205	6.3477	-126.984	9.9183	-156.769	-1.1902	-160.706	2.2277	-137.482	-2.3499		162.579	11.5017	14.5083	4.8361
162.779	-166.412	13.3667	-106.171	43.7927	-151.856	7.5073	-146.484	24.1089	-141.113	6.4392	-126.984	9.9183	-156.677	-1.0986	-160.736	2.1972	-137.421	-2.2889		162.779	11.5492	14.5117	4.83724
162.979	-166.168	13.6109	-106.232	43.7317	-151.825	7.5378	-146.576	24.0174	-141.296	6.2561	-126.923	9.9793	-156.708	-1.1292	-160.706	2.2277	-137.451	-2.3194		162.979	11.5458	14.4998	4.83328
163.179	-166.168	13.6109	-106.079	43.8843	-151.977	7.3853	-146.484	24.1089	-140.869	6.6834	-126.953	9.9488	-156.708	-1.1292	-160.675	2.2583	-137.482	-2.3499		163.179	11.6001	14.5403	4.84676
163.379	-166.016	13.7635	-106.079	43.8843	-151.886	7.4768	-146.393	24.2005	-140.9	6.6528	-127.045	9.8572	-156.769	-1.1902	-160.736	2.1972	-137.39	-2.2583		163.379	11.6204	14.5529	4.85096
163.579	-165.924	13.855	-106.079	43.8843	-151.856	7.5073	-146.301	24.292	-140.808	6.7444	-126.923	9.9793	-156.83	-1.2512	-160.767	2.1667	-137.39	-2.2583		163.579	11.6577	14.5669	4.85564
163.779	-165.894	13.8855	-105.865	44.0979	-151.886	7.4768	-146.301	24.292	-140.808	6.7444	-126.892	10.0098	-156.769	-1.1902	-160.767	2.1667	-137.573	-2.4414		163.779	11.6713	14.6425	4.88083
163.979	-165.833	13.9466	-105.896	44.0674	-151.856	7.5073	-146.179	24.4141	-140.717	6.8359	-126.953	9.9488	-156.769	-1.1902	-160.675	2.2583	-137.634	-2.5025		163.979	11.6984	14.6444	4.88146
164.179	-165.71	14.0687	-105.957	44.0064	-151.977	7.3853	-146.118	24.4751	-140.595	6.958	-126.923	9.9793	-156.738	-1.1597	-160.644	2.2888	-137.695	-2.5635		164.179	11.7154	14.6372	4.87905
164.379	-165.619	14.1602	-105.835	44.1284	-151.825	7.5378	-146.027	24.5667	-140.839	6.7139	-126.892	10.0098	-156.708	-1.1292	-160.644	2.2888	-137.573	-2.4414		164.379	11.7594	14.6686	4.88955
164.579	-165.497	14.2823	-105.774	44.1895	-151.825	7.5378	-146.057	24.5362	-140.625	6.9275	-127.014	9.8877	-156.83	-1.2512	-160.644	2.2888	-137.634	-2.5025		164.579	11.7662	14.6985	4.8995
164.779	-165.344	14.4349	-105.927	44.0369	-151.825	7.5378	-145.721	24.8719	-140.747	6.8054	-126.892	10.0098	-156.677	-1.0986	-160.767	2.1667	-137.512	-2.3804		164.779	11.8205	14.6782	4.89275
164.979	-165.375	14.4043	-105.957	44.0064	-151.825	7.5378	-145.66	24.9329	-140.595	6.958	-126.8	10.1014	-156.738	-1.1597	-160.706	2.2277	-137.543	-2.4109		164.979	11.8442	14.6736	4.8912
165.179	-165.253	14.5264	-106.079	43.8843	-151.856	7.5073	-145.721	24.8719	-140.228	7.3242	-126.648	10.254	-156.677	-1.0986	-160.675	2.2583	-137.695	-2.5635		165.179	11.8849	14.6297	4.87656
165.379	-165.1	14.679	-106.262	43.7012	-151.917	7.4463	-145.66	24.9329	-139.984	7.5684	-126.8	10.1014	-156.738	-1.1597	-160.614	2.3193	-137.665	-2.533		165.379	11.8951	14.5833	4.86111
165.579	-165.07	14.7095	-105.804	44.159	-151.794	7.5684	-145.66	24.9329	-140.106	7.4463	-126.923	9.9793	-156.677	-1.0986	-160.675	2.2583	-137.512	-2.3804		165.579	11.9527	14.6906	4.89687
165.779	-165.039	14.74	-105.896	44.0674	-151.825	7.5378	-145.538	25.055	-139.77	7.782	-126.831	10.0708	-156.738	-1.1597	-160.644	2.2888	-137.695	-2.5635		165.779	11.9798	14.6938	4.89793
165.979	-164.947	14.8316	-105.896	44.0674	-151.764	7.5989	-145.599	24.9939	-139.709	7.843	-126.831	10.0708	-156.738	-1.1597	-160.553	2.3803	-137.665	-2.533		165.979	12.0104	14.6734	4.89114
166.179	-164.825	14.9537	-105.927	44.0369	-151.825	7.5378	-145.569	25.0245	-140.015	7.5379	-126.862	10.0403	-156.616	-1.0376	-160.492	2.4414	-137.695	-2.5635		166.179	11.9968	14.6707	4.89022
166.379	-164.551	15.2283	-105.927	44.0369	-151.733	7.6294	-145.355	25.2381	-139.618	7.9346	-126.8	10.1014	-156.708	-1.1292	-160.675	2.2583	-137.573	-2.4414		166.379	12.0952	14.6928	4.89758
166.579	-164.52	15.2588	-105.927	44.0369	-151.733	7.6294	-145.386	25.2076	-139.526	8.0261	-126.77	10.1319	-156.677	-1.0986	-160.644	2.2888	-137.451	-2.3194		166.579	12.1291	14.6654	4.88845
166.779	-164.52	15.2588	-105.927	44.0369	-151.825	7.5378	-145.325	25.2686	-139.74	7.8125	-126.831	10.0708	-156.769	-1.1902	-160.553	2.3803	-137.543	-2.4109		166.779	12.085	14.6984	4.89946
166.979	-164.429	15.3504	-106.201	43.7622	-151.764	7.5989	-145.355	25.2381	-139.496	8.0567	-126.831	10.0708	-156.769	-1.1902	-160.523	2.4108	-137.573	-2.4414		166.979	12.0951	14.6132	4.87106
167.179	-164.307	15.4725	-105.652	44.3115	-151.703	7.6599	-145.294	25.2991	-139.465	8.0872	-126.556	10.3455	-156.677	-1.0986	-160.706	2.2277	-137.787	-2.6551		167.179	12.1833	14.796	4.93201
167.379	-164.185	15.5945	-106.201	43.7622	-151.672	7.6904	-145.203	25.3907	-139.343	8.2092	-126.465	10.4371	-156.708	-1.1292	-160.644	2.2888	-137.726	-2.594		167.379	12.1833	14.645	4.88168
167.579	-164.093	15.6861	-106.079	43.8843	-151.703	7.6599	-145.142	25.4517	-139.374	8.1787	-126.617	10.2845	-156.83	-1.2512	-160.706	2.2277	-137.756	-2.6245		167.579	12.1664	14.715	4.90499
167.779	-164.124	15.6556	-105.987	43.9759	-151.703	7.6599	-145.05	25.5433	-139.435	8.1177	-126.495	10.4065	-156.83	-1.2512	-160.614	2.3193	-137.695	-2.5635		167.779	12.2071	14.7339	4.91131
167.979	-163.94	15.8387	-105.927	44.0369	-151.764	7.5989	-144.928	25.6653	-139.282	8.2703	-126.526	10.376	-156.799	-1.2207	-160.553	2.3803	-137.787	-2.6551		167.979	12.2545	14.7702	4.9234
168.179	-163.91	15.8692	-105.835	44.1284	-151.672	7.6904	-144.958	25.6348	-139.16	8.3923	-126.648	10.254	-156.769	-1.1902	-160.553	2.3803	-137.909	-2.7771		168.179	12.2647	14.7987	4.93288
168.379	-163.788	15.9913	-105.896	44.0674	-151.703	7.6599	-144.867	25.7264	-139.191	8.3618	-126.587	10.315	-156.738	-1.1597	-160.461	2.4719	-137.848	-2.7161		168.379	12.302	14.7787	4.92623
168.579	-163.788	15.9913	-105.987	43.9759	-151.703	7.6599	-144.836	25.7569	-139.038	8.5144	-126.556	10.3455	-156.83	-1.2512	-160.523	2.4108	-137.909	-2.7771		168.579	12.2918	14.7754	4.92514
168.779	-163.544	16.2354	-105.713	44.2505	-151.642	7.721	-144.836	25.7569	-138.794	8.7586	-126.465	10.4371	-156.799	-1.2207	-160.644	2.2888	-137.94	-2.8077		168.779	12.38	14.856	4.952
168.979	-163.483	16.2964	-105.804	44.159	-151.672	7.6904	-144.806	25.7874	-138.519	9.0332	-126.465	10.4371	-156.769	-1.1902	-160.431	2.5024	-137.909	-2.7771		168.979	12.4376	14.8045	4.93485
169.179	-163.361	16.4185	-105.743	44.22	-151.642	7.721	-144.745	25.8484	-138.611	8.9417	-126.465	10.4371	-156.738	-1.1597	-160.461	2.4719	-138.061	-2.9297		169.179	12.441	14.8519	4.95065
169.379	-163.33	16.449	-105.682	44.281	-151.581	7.782	-144.714	25.8789	-138.825	8.728	-126.465	10.4371	-156.769	-1.1902	-160.431	2.5024	-138	-2.8687		169.379	12.4444	14.8699	4.95663
169.579	-163.208	16.5711	-105.774	44.1895	-151.672	7.6904	-144.775	25.8179	-138.55	9.0027	-126.587	10.315	-156.677	-1.0986	-160.492	2.4414	-138.061	-2.9297		169.579	12.4444	14.8427	4.94757
169.779	-163.086	16.6932	-105.865	44.0979	-151.581	7.782	-144.714	25.8789	-138.58	8.9722	-126.556	10.3455	-156.86	-1.2818	-160.614	2.3193	-137.909	-2.7771		169.779	12.4478	14.8379	4.94596
169.979	-163.055	16.7237	-105.774	44.1895	-151.611	7.7515	-144.562	26.0315	-138.825	8.728	-126.495	10.4065	-156.769	-1.1902	-160.492	2.4414	-138	-2.8687		169.979	12.4681	14.8791	4.95971
170.179	-162.933	16.8458	-105.927	44.0369	-151.581	7.782	-144.44	26.1536	-138.428	9.1248	-126.556	10.3455	-156.708	-1.1292	-160.553	2.3803	-138	-2.8687		170.179	12.519	14.8431	4.94769
170.379	-162.811	16.9678	-105.927	44.0369	-151.52	7.843	-144.47	26.1231	-138.214	9.3384	-126.434	10.4676	-156.677	-1.0986	-160.644	2.2888	-138.092	-2.9602		170.379	12.5563	14.8497	4.94992
170.579	-162.842	16.9373	-105.865	44.0979	-151.581	7.782	-144.318	26.2757	-138.153	9.3994	-126.434	10.4676	-156.677	-1.0986	-160.523	2.4108	-138.214	-3.0823		170.579	12.5766	14.8886	4.96286
170.779	-162.75	17.0289	-105.865	44.0979	-151.581	7.782	-144.318	26.2757	-138.061	9.491	-126.434	10.4676	-156.769	-1.1902	-160.614	2.3193	-138.031	-2.8992		170.779	12.597	14.884	4.96134
170.979	-162.659	17.1204	-105.927	44.0369	-151.55	7.8125	-144.318	26.2757	-137.787	9.7656	-126.404	10.4981	-156.708	-1.1292	-160.492	2.4414	-137.97	-2.8382		170.979	12.6648	14.837	4.94567
171.179	-162.537	17.2425	-105.865	44.0979	-151.489	7.8735	-144.318	26.2757	-137.848	9.7046	-126.465	10.4371	-156.738	-1.1597	-160.461	2.4719	-138.123	-2.9908		171.179	12.6614	14.8789	4.95962
171.379	-162.415	17.3645	-105.865	44.0979	-151.703	7.6599	-144.287	26.3062	-137.878	9.6741	-126.343	10.5591	-156.647	-1.0681	-160.492	2.4414	-138.123	-2.9908		171.379	12.6716	14.8864	4.96215
171.579	-162.323	17.4561	-105.957	44.0064	-151.52	7.843	-144.257	26.3367	-137.756	9.7962	-126.465	10.4371	-156.799	-1.2207	-160.431	2.5024	-138.031	-2.8992		171.579	12.6953	14.8616	4.95385
171.779	-162.109	17.6697	-105.957	44.0064	-151.55	7.8125	-144.104	26.4893	-137.695	9.8572	-126.465	10.4371	-156.677	-1.0986	-160.523	2.4108	-137.909	-2.7771		171.779	12.7564	14.8652	4.95508
171.979	-162.14	17.6392	-105.835	44.1284	-151.52	7.843	-144.196	26.3977	-137.726	9.8267	-126.343	10.5591	-156.769	-1.1902	-160.431	2.5024	-138	-2.8687		171.979	12.7597	14.8975	4.96582
172.179	-162.048	17.7308	-105.987	43.9759	-151.489	7.8735	-144.104	26.4893	-137.512	10.0403	-126.404	10.4981	-156.83	-1.2512	-160.461	2.4719	-137.97	-2.8382		172.179	12.7767	14.8723	4.95744
172.379	-162.018	17.7613	-105.804	44.159	-151.581	7.782	-144.135	26.4588	-137.726	9.8267	-126.373	10.5286	-156.769	-1.1902	-160.309	2.6245	-137.94	-2.8077		172.379	12.7937	14.9022	4.96741
172.579	-161.865	17.9139	-105.774	44.1895	-151.581	7.782	-144.196	26.3977	-137.634	9.9182	-126.251	10.6507	-156.738	-1.1597	-160.461	2.4719	-137.817	-2.6856		172.579	12.831	14.8988	4.96627
172.779	-161.865	17.9139	-105.774	44.1895	-151.55	7.8125	-144.012	26.5808	-137.39	10.1624	-126.221	10.6812	-156.708	-1.1292	-160.461	2.4719	-138.092	-2.9602		172.779	12.8581	14.9446	4.98154
172.979	-161.743	18.0359	-105.927	44.0369	-151.55	7.8125	-144.073	26.5198	-137.146	10.4065	-126.312	10.5896	-156.738	-1.1597	-160.461	2.4719	-138.031	-2.8992		172.979	12.8682	14.8948	4.96494
173.179	-161.621	18.158	-105.927	44.0369	-151.733	7.6294	-144.012	26.5808	-137.36	10.1929	-126.282	10.6202	-156.525	-0.9461	-160.431	2.5024	-137.909	-2.7771		173.179	12.8886	14.8754	4.95846
173.379	-161.499	18.2801	-105.865	44.0979	-151.581	7.782	-144.043	26.5503	-137.39	10.1624	-126.282	10.6202	-156.647	-1.0681	-160.553	2.3803	-137.817	-2.6856		173.379	12.9022	14.9003	4.96677
173.579	-161.407	18.3716	-105.804	44.159	-151.55	7.8125	-143.951	26.6419	-137.238	10.315	-126.251	10.6507	-156.616	-1.0376	-160.339	2.5939	-137.756	-2.6245		173.579	12.9869	14.8952	4.96508
173.779	-161.194	18.5853	-105.927	44.0369	-151.581	7.782	-143.951	26.6419	-136.963	10.5896	-126.282	10.6202	-156.525	-0.9461	-160.4	2.5329	-137.817	-2.6856		173.779	13.0175	14.8719	4.95728
173.979	-161.194	18.5853	-105.896	44.0674	-151.581	7.782	-143.982	26.6114	-136.902	10.6506	-126.251	10.6507	-156.647	-1.0681	-160.37	2.5634	-137.726	-2.594		173.979	13.0276	14.8741	4.95804
174.179	-161.163	18.6158	-106.171	43.7927	-151.611	7.7515	-143.951	26.6419	-136.597	10.9558	-126.221	10.6812	-156.708	-1.1292	-160.37	2.5634	-137.695	-2.5635		174.179	13.0344	14.8058	4.93528
174.379	-160.95	18.8294	-105.835	44.1284	-151.581	7.782	-143.86	26.7334	-136.902	10.6506	-126.251	10.6507	-156.769	-1.1902	-160.37	2.5634	-137.695	-2.5635		174.379	13.0649	14.9261	4.97536
174.579	-160.828	18.9515	-105.957	44.0064	-151.611	7.7515	-143.982	26.6114	-136.993	10.5591	-126.19	10.7117	-156.647	-1.0681	-160.248	2.6855	-137.665	-2.533		174.579	13.0751	14.8591	4.95305
174.779	-160.797	18.982	-105.896	44.0674	-151.642	7.721	-144.043	26.5503	-136.78	10.7727	-126.373	10.5286	-156.677	-1.0986	-160.187	2.7465	-137.756	-2.6245		174.779	13.0717	14.8808	4.96026
174.979	-160.644	19.1346	-105.927	44.0369	-151.55	7.8125	-143.89	26.7029	-136.993	10.5591	-126.19	10.7117	-156.647	-1.0681	-160.248	2.6855	-137.726	-2.594		174.979	13.109	14.892	4.96399
175.179	-160.644	19.1346	-106.079	43.8843	-151.55	7.8125	-143.982	26.6114	-136.902	10.6506	-126.19	10.7117	-156.677	-1.0986	-160.248	2.6855	-137.695	-2.5635		175.179	13.0921	14.8396	4.94654
175.379	-160.523	19.2566	-105.987	43.9759	-151.52	7.843	-143.829	26.764	-136.658	10.8948	-126.068	10.8338	-156.616	-1.0376	-160.248	2.6855	-137.695	-2.5635		175.379	13.1836	14.871	4.95701
175.579	-160.431	19.3482	-105.774	44.1895	-151.55	7.8125	-143.86	26.7334	-136.688	10.8643	-126.19	10.7117	-156.647	-1.0681	-160.095	2.8381	-137.665	-2.533		175.579	13.2107	14.9183	4.97277
175.779	-160.309	19.4703	-106.11	43.8538	-151.55	7.8125	-143.86	26.7334	-136.536	11.0169	-126.16	10.7422	-156.586	-1.0071	-160.217	2.716	-137.695	-2.5635		175.779	13.1972	14.8417	4.94722
175.979	-160.278	19.5008	-105.804	44.159	-151.489	7.8735	-143.707	26.886	-136.566	10.9863	-126.068	10.8338	-156.677	-1.0986	-160.248	2.6855	-137.512	-2.3804		175.979	13.2718	14.925	4.975
176.179	-160.095	19.6839	-105.804	44.159	-151.367	7.9956	-143.738	26.8555	-136.841	10.7117	-126.19	10.7117	-156.586	-1.0071	-160.126	2.8076	-137.695	-2.5635		176.179	13.2616	14.9363	4.97876
176.379	-159.851	19.928	-105.743	44.22	-151.611	7.7515	-143.555	27.0386	-136.658	10.8948	-126.221	10.6812	-156.677	-1.0986	-160.095	2.8381	-137.726	-2.594		176.379	13.2955	15.0064	5.00215
176.579	-159.851	19.928	-105.957	44.0064	-151.611	7.7515	-143.585	27.0081	-136.475	11.0779	-126.221	10.6812	-156.647	-1.0681	-160.126	2.8076	-137.634	-2.5025		176.579	13.2989	14.9313	4.97711
176.779	-159.851	19.928	-106.079	43.8843	-151.459	7.9041	-143.616	26.9776	-136.749	10.8032	-126.068	10.8338	-156.494	-0.9155	-160.126	2.8076	-137.817	-2.6856		176.779	13.2819	14.8978	4.96592
176.979	-159.576	20.2027	-105.987	43.9759	-151.52	7.843	-143.616	26.9776	-136.597	10.9558	-126.007	10.8948	-156.616	-1.0376	-160.065	2.8686	-137.573	-2.4414		176.979	13.3599	14.912	4.97066
177.179	-159.515	20.2637	-105.804	44.159	-151.581	7.782	-143.494	27.0996	-136.658	10.8948	-125.824	11.0779	-156.616	-1.0376	-160.095	2.8381	-137.634	-2.5025		177.179	13.3972	14.9876	4.99586
177.379	-159.454	20.3248	-105.896	44.0674	-151.581	7.782	-143.494	27.0996	-136.383	11.1694	-125.793	11.1084	-156.647	-1.0681	-159.973	2.9602	-137.543	-2.4109		177.379	13.4481	14.9423	4.98078
177.579	-159.302	20.4773	-105.865	44.0979	-151.55	7.8125	-143.494	27.0996	-136.352	11.2	-125.915	10.9864	-156.677	-1.0986	-159.973	2.9602	-137.665	-2.533		177.579	13.4447	14.9794	4.99313
177.779	-159.149	20.6299	-105.774	44.1895	-151.581	7.782	-143.524	27.0691	-136.292	11.261	-125.946	10.9559	-156.616	-1.0376	-160.095	2.8381	-137.543	-2.4109		177.779	13.4752	14.9965	4.99882
177.979	-159.18	20.5994	-105.927	44.0369	-151.55	7.8125	-143.402	27.1912	-136.047	11.5051	-125.793	11.1084	-156.647	-1.0681	-159.943	2.9907	-137.634	-2.5025		177.979	13.5193	14.9631	4.9877
178.179	-158.966	20.813	-105.804	44.159	-151.581	7.782	-143.402	27.1912	-136.078	11.4746	-126.038	10.8643	-156.616	-1.0376	-160.065	2.8686	-137.665	-2.533		178.179	13.5091	15.0253	5.00843
178.379	-158.875	20.9046	-105.713	44.2505	-151.55	7.8125	-143.372	27.2217	-136.047	11.5051	-125.855	11.0474	-156.677	-1.0986	-159.943	2.9907	-137.573	-2.4414		178.379	13.5769	15.0362	5.01205
178.579	-158.814	20.9656	-105.743	44.22	-151.611	7.7515	-143.372	27.2217	-136.139	11.4136	-125.885	11.0169	-156.738	-1.1597	-159.79	3.1433	-137.573	-2.4414		178.579	13.5702	15.0314	5.01048
178.779	-158.539	21.2403	-105.774	44.1895	-151.459	7.9041	-143.219	27.3743	-136.047	11.5051	-125.885	11.0169	-156.708	-1.1292	-159.851	3.0822	-137.665	-2.533		178.779	13.6278	15.0631	5.02102
178.979	-158.569	21.2098	-105.957	44.0064	-151.52	7.843	-143.25	27.3438	-135.986	11.5662	-125.885	11.0169	-156.616	-1.0376	-159.882	3.0517	-137.665	-2.533		178.979	13.6075	15.0046	5.00153
179.179	-158.356	21.4234	-106.079	43.8843	-151.611	7.7515	-143.25	27.3438	-135.803	11.7493	-125.885	11.0169	-156.708	-1.1292	-160.034	2.8991	-137.634	-2.5025		179.179	13.6041	15.0095	5.00318
179.379	-158.386	21.3929	-105.865	44.0979	-151.489	7.8735	-143.158	27.4353	-135.529	12.0239	-125.977	10.9253	-156.586	-1.0071	-159.943	2.9907	-137.665	-2.533		179.379	13.6888	15.045	5.01501
179.579	-158.295	21.4844	-105.774	44.1895	-151.489	7.8735	-143.189	27.4048	-135.986	11.5662	-125.855	11.0474	-156.647	-1.0681	-159.882	3.0517	-137.726	-2.594		179.579	13.6617	15.0853	5.02843
179.779	-158.325	21.4539	-105.713	44.2505	-151.428	7.9346	-143.25	27.3438	-135.651	11.9019	-125.915	10.9864	-156.647	-1.0681	-159.882	3.0517	-137.756	-2.6245		179.779	13.6922	15.089	5.02966
179.979	-157.989	21.7896	-105.927	44.0369	-151.367	7.9956	-143.066	27.5269	-135.712	11.8408	-125.824	11.0779	-156.525	-0.9461	-159.851	3.0822	-137.665	-2.533		179.979	13.7634	15.0439	5.01462
180.179	-158.112	21.6675	-105.896	44.0674	-151.367	7.9956	-143.219	27.3743	-135.498	12.0545	-125.855	11.0474	-156.464	-0.885	-159.851	3.0822	-137.573	-2.4414		180.179	13.7736	15.0037	5.00123
180.379	-157.989	21.7896	-105.713	44.2505	-151.367	7.9956	-143.097	27.4964	-135.468	12.085	-125.824	11.0779	-156.616	-1.0376	-159.76	3.1738	-137.726	-2.594		180.379	13.8041	15.1019	5.03396
180.579	-157.684	22.0948	-105.804	44.159	-151.428	7.9346	-143.036	27.5574	-135.59	11.9629	-125.763	11.139	-156.525	-0.9461	-159.821	3.1127	-137.665	-2.533		180.579	13.8313	15.0956	5.03187
180.779	-157.745	22.0337	-105.896	44.0674	-151.367	7.9956	-143.127	27.4659	-135.437	12.1155	-125.763	11.139	-156.525	-0.9461	-159.79	3.1433	-137.36	-2.2278		180.779	13.8652	15.0089	5.00297
180.979	-157.623	22.1558	-105.743	44.22	-151.337	8.0261	-143.036	27.5574	-135.803	11.7493	-125.793	11.1084	-156.647	-1.0681	-159.729	3.2043	-137.573	-2.4414		180.979	13.8346	15.1094	5.03647
181.179	-157.593	22.1863	-105.774	44.1895	-151.367	7.9956	-143.005	27.5879	-135.559	11.9934	-125.763	11.139	-156.616	-1.0376	-159.698	3.2348	-137.451	-2.3194		181.179	13.8855	15.0812	5.02707
181.379	-157.41	22.3694	-105.743	44.22	-151.428	7.9346	-142.975	27.6184	-135.529	12.0239	-125.641	11.261	-156.525	-0.9461	-159.729	3.2043	-137.36	-2.2278		181.379	13.9397	15.0839	5.02797
181.579	-157.349	22.4305	-105.774	44.1895	-151.337	8.0261	-142.822	27.771	-135.223	12.3291	-125.763	11.139	-156.616	-1.0376	-159.821	3.1127	-137.177	-2.0447		181.579	13.9906	15.0867	5.02891
181.779	-157.349	22.4305	-105.743	44.22	-151.459	7.9041	-142.853	27.7405	-135.101	12.4512	-125.641	11.261	-156.464	-0.885	-159.821	3.1127	-137.085	-1.9532		181.779	14.0313	15.0614	5.02048
181.979	-157.288	22.4915	-105.774	44.1895	-151.276	8.0872	-142.731	27.8626	-135.132	12.4207	-125.702	11.2	-156.494	-0.9155	-159.76	3.1738	-137.085	-1.9532		181.979	14.0618	15.0629	5.02097
182.179	-157.105	22.6746	-105.713	44.2505	-151.428	7.9346	-142.822	27.771	-135.254	12.2986	-125.641	11.261	-156.525	-0.9461	-159.576	3.3569	-136.993	-1.8616		182.179	14.0822	15.0639	5.02129
182.379	-156.982	22.7967	-105.774	44.1895	-151.367	7.9956	-142.822	27.771	-135.132	12.4207	-125.671	11.2305	-156.616	-1.0376	-159.698	3.2348	-136.963	-1.8311		182.379	14.0856	15.0716	5.02386
182.579	-156.921	22.8577	-106.049	43.9148	-151.276	8.0872	-142.822	27.771	-134.766	12.7869	-125.61	11.2915	-156.647	-1.0681	-159.576	3.3569	-137.207	-2.0752		182.579	14.1025	15.0225	5.0075
182.779	-156.891	22.8882	-105.713	44.2505	-151.367	7.9956	-142.853	27.7405	-134.918	12.6343	-125.702	11.2	-156.525	-0.9461	-159.515	3.4179	-137.115	-1.9837		182.779	14.133	15.0804	5.02679
182.979	-156.586	23.1934	-105.774	44.1895	-151.367	7.9956	-142.7	27.8931	-135.132	12.4207	-125.58	11.3221	-156.708	-1.1292	-159.576	3.3569	-137.329	-2.1973		182.979	14.1161	15.1619	5.05396
183.179	-156.586	23.1934	-105.804	44.159	-151.306	8.0566	-142.639	27.9541	-135.376	12.1765	-125.641	11.261	-156.403	-0.824	-159.485	3.4484	-137.238	-2.1057		183.179	14.1466	15.1048	5.03493
183.379	-156.372	23.407	-105.987	43.9759	-151.306	8.0566	-142.7	27.8931	-134.888	12.6648	-125.641	11.261	-156.342	-0.763	-159.546	3.3874	-137.238	-2.1057		183.379	14.1975	15.0594	5.01981
183.579	-156.128	23.6512	-105.927	44.0369	-151.428	7.9346	-142.639	27.9541	-134.613	12.9395	-125.641	11.261	-156.372	-0.7935	-159.576	3.3569	-137.512	-2.3804		183.579	14.2178	15.1472	5.04908
183.779	-156.006	23.7732	-105.835	44.1284	-151.245	8.1177	-142.517	28.0762	-134.796	12.7564	-125.61	11.2915	-156.311	-0.7324	-159.576	3.3569	-137.329	-2.1973		183.779	14.2856	15.1525	5.05085
183.979	-155.853	23.9258	-105.804	44.159	-151.337	8.0261	-142.578	28.0152	-134.888	12.6648	-125.702	11.2	-156.25	-0.6714	-159.607	3.3264	-137.238	-2.1057		183.979	14.2822	15.1562	5.05206
184.179	-155.792	23.9869	-105.957	44.0064	-151.337	8.0261	-142.731	27.8626	-134.583	12.97	-125.702	11.2	-156.311	-0.7324	-159.546	3.3874	-137.451	-2.3194		184.179	14.2653	15.1337	5.04458
184.379	-155.64	24.1395	-105.957	44.0064	-151.184	8.1787	-142.67	27.9236	-134.43	13.1226	-125.671	11.2305	-156.311	-0.7324	-159.576	3.3569	-137.451	-2.3194		184.379	14.3229	15.1455	5.0485
184.579	-155.67	24.1089	-106.201	43.7622	-151.245	8.1177	-142.578	28.0152	-134.216	13.3362	-125.702	11.2	-156.403	-0.824	-159.668	3.2653	-137.451	-2.3194		184.579	14.2958	15.1154	5.03847
184.779	-155.518	24.2615	-105.987	43.9759	-151.306	8.0566	-142.517	28.0762	-134.369	13.1836	-125.702	11.2	-156.22	-0.6409	-159.607	3.3264	-137.329	-2.1973		184.779	14.3602	15.1463	5.04877
184.979	-155.334	24.4446	-105.927	44.0369	-151.215	8.1482	-142.578	28.0152	-134.003	13.5498	-125.702	11.2	-156.311	-0.7324	-159.698	3.2348	-137.39	-2.2583		184.979	14.4043	15.1897	5.06323
185.179	-155.243	24.5362	-106.079	43.8843	-151.337	8.0261	-142.242	28.3509	-134.064	13.4888	-125.793	11.1084	-156.25	-0.6714	-159.637	3.2958	-137.329	-2.1973		185.179	14.4246	15.1859	5.06198
185.379	-155.212	24.5667	-106.11	43.8538	-151.276	8.0872	-142.364	28.2288	-133.942	13.6108	-125.671	11.2305	-156.372	-0.7935	-159.607	3.3264	-137.543	-2.4109		185.379	14.4111	15.2016	5.06721
185.579	-155.09	24.6888	-105.927	44.0369	-151.337	8.0261	-142.304	28.2898	-134.125	13.4277	-125.702	11.2	-156.311	-0.7324	-159.637	3.2958	-137.39	-2.2583		185.579	14.4416	15.2427	5.0809
185.779	-154.968	24.8108	-105.987	43.9759	-151.184	8.1787	-142.334	28.2593	-134.003	13.5498	-125.702	11.2	-156.22	-0.6409	-159.576	3.3569	-137.421	-2.2889		185.779	14.4891	15.213	5.07101
185.979	-154.938	24.8414	-105.927	44.0369	-151.215	8.1482	-142.334	28.2593	-133.82	13.7329	-125.671	11.2305	-156.25	-0.6714	-159.546	3.3874	-137.482	-2.3499		185.979	14.5128	15.2393	5.07977
186.179	-154.846	24.9329	-106.323	43.6402	-151.215	8.1482	-142.364	28.2288	-133.881	13.6719	-125.671	11.2305	-156.22	-0.6409	-159.515	3.4179	-137.482	-2.3499		186.179	14.4755	15.1417	5.04724
186.379	-154.755	25.0245	-105.987	43.9759	-151.215	8.1482	-142.304	28.2898	-133.82	13.7329	-125.61	11.2915	-156.28	-0.7019	-159.668	3.2653	-137.482	-2.3499		186.379	14.5196	15.257	5.08567
186.579	-154.45	25.3296	-106.171	43.7927	-151.245	8.1177	-142.334	28.2593	-133.789	13.7634	-125.732	11.1695	-156.22	-0.6409	-159.668	3.2653	-137.512	-2.3804		186.579	14.5196	15.2375	5.07915
186.779	-154.571	25.2076	-106.049	43.9148	-151.276	8.0872	-142.334	28.2593	-133.82	13.7329	-125.763	11.139	-156.342	-0.763	-159.546	3.3874	-137.512	-2.3804		186.779	14.5094	15.2627	5.08758
186.979	-154.236	25.5433	-105.896	44.0674	-151.245	8.1177	-142.212	28.3814	-133.667	13.8855	-125.763	11.139	-156.25	-0.6714	-159.698	3.2348	-137.543	-2.4109		186.979	14.5874	15.3471	5.11571
187.179	-154.144	25.6348	-105.743	44.22	-151.276	8.0872	-142.304	28.2898	-133.697	13.855	-125.702	11.2	-156.403	-0.824	-159.76	3.1738	-137.695	-2.5635		187.179	14.5637	15.4276	5.14253
187.379	-153.961	25.8179	-106.201	43.7622	-151.184	8.1787	-142.273	28.3204	-133.758	13.794	-125.702	11.2	-156.342	-0.763	-159.546	3.3874	-137.726	-2.594		187.379	14.5671	15.3107	5.10356
187.579	-153.992	25.7874	-105.896	44.0674	-151.276	8.0872	-142.304	28.2898	-133.697	13.855	-125.824	11.0779	-156.189	-0.6104	-159.607	3.3264	-137.573	-2.4414		187.579	14.6044	15.3506	5.11687
187.779	-153.9	25.879	-105.957	44.0064	-151.184	8.1787	-142.334	28.2593	-133.453	14.0991	-125.702	11.2	-156.311	-0.7324	-159.607	3.3264	-137.848	-2.7161		187.779	14.6112	15.385	5.12835
187.979	-153.839	25.94	-105.865	44.0979	-151.093	8.2703	-142.273	28.3204	-133.24	14.3128	-125.732	11.1695	-156.311	-0.7324	-159.454	3.479	-137.756	-2.6245		187.979	14.6926	15.3877	5.12924
188.179	-153.656	26.1231	-106.415	43.5486	-151.154	8.2092	-142.334	28.2593	-133.362	14.1907	-125.885	11.0169	-156.189	-0.6104	-159.546	3.3874	-137.787	-2.6551		188.179	14.6077	15.2727	5.0909
188.379	-153.534	26.2452	-106.445	43.5181	-151.154	8.2092	-142.151	28.4424	-133.423	14.1296	-125.885	11.0169	-156.28	-0.7019	-159.607	3.3264	-137.94	-2.8077		188.379	14.5976	15.3364	5.11215
188.579	-153.442	26.3367	-106.201	43.7622	-151.184	8.1787	-142.151	28.4424	-133.514	14.0381	-125.885	11.0169	-156.403	-0.824	-159.576	3.3569	-137.878	-2.7466		188.579	14.6179	15.4086	5.13619
188.779	-153.442	26.3367	-106.232	43.7317	-151.093	8.2703	-142.12	28.4729	-133.24	14.3128	-125.732	11.1695	-156.25	-0.6714	-159.576	3.3569	-137.787	-2.6551		188.779	14.7027	15.3625	5.12083
188.979	-153.442	26.3367	-106.323	43.6402	-151.062	8.3008	-142.059	28.534	-133.423	14.1296	-125.763	11.139	-156.403	-0.824	-159.515	3.4179	-137.817	-2.6856		188.979	14.6654	15.3656	5.12186
189.179	-153.198	26.5809	-105.987	43.9759	-151.093	8.2703	-141.998	28.595	-133.301	14.2517	-125.855	11.0474	-156.342	-0.763	-159.607	3.3264	-137.878	-2.7466		189.179	14.7264	15.488	5.16267
189.379	-153.046	26.7334	-106.201	43.7622	-151.245	8.1177	-142.242	28.3509	-133.209	14.3433	-125.763	11.139	-156.28	-0.7019	-159.607	3.3264	-138.031	-2.8992		189.379	14.6858	15.4443	5.14809
189.579	-152.863	26.9166	-106.171	43.7927	-151.093	8.2703	-142.059	28.534	-132.66	14.8926	-125.763	11.139	-156.28	-0.7019	-159.698	3.2348	-138.092	-2.9602		189.579	14.7909	15.4982	5.16606
189.779	-152.802	26.9776	-106.323	43.6402	-151.093	8.2703	-141.998	28.595	-132.568	14.9841	-125.732	11.1695	-156.25	-0.6714	-159.668	3.2653	-138.153	-3.0213		189.779	14.801	15.4767	5.15889
189.979	-152.649	27.1302	-106.293	43.6707	-151.184	8.1787	-142.12	28.4729	-132.507	15.0452	-125.671	11.2305	-156.25	-0.6714	-159.668	3.2653	-138.214	-3.0823		189.979	14.8044	15.4973	5.16577
190.179	-152.435	27.3438	-106.293	43.6707	-151.184	8.1787	-141.998	28.595	-132.538	15.0147	-125.732	11.1695	-156.28	-0.7019	-159.698	3.2348	-138.092	-2.9602		190.179	14.8383	15.523	5.17433
190.379	-152.283	27.4964	-105.987	43.9759	-151.215	8.1482	-141.937	28.656	-132.324	15.2283	-125.763	11.139	-156.342	-0.763	-159.729	3.2043	-138.214	-3.0823		190.379	14.8892	15.647	5.21566
190.579	-152.252	27.5269	-106.201	43.7622	-151.093	8.2703	-142.029	28.5645	-132.324	15.2283	-125.702	11.2	-156.311	-0.7324	-159.76	3.1738	-138.306	-3.1739		190.579	14.8689	15.5943	5.19811
190.779	-152.1	27.6795	-105.835	44.1284	-151.184	8.1787	-141.998	28.595	-132.324	15.2283	-125.763	11.139	-156.311	-0.7324	-159.851	3.0822	-138.214	-3.0823		190.779	14.9129	15.7003	5.23343
190.979	-151.977	27.8016	-106.262	43.7012	-151.154	8.2092	-142.029	28.5645	-132.141	15.4114	-125.732	11.1695	-156.22	-0.6409	-159.882	3.0517	-138.336	-3.2044		190.979	14.896	15.6177	5.20589
191.179	-152.039	27.7405	-106.171	43.7927	-151.184	8.1787	-141.998	28.595	-132.294	15.2588	-125.519	11.3831	-156.25	-0.6714	-159.79	3.1433	-138.031	-2.8992		191.179	14.9468	15.5819	5.19398
191.379	-152.008	27.771	-106.14	43.8233	-151.184	8.1787	-141.968	28.6255	-132.019	15.5335	-125.671	11.2305	-156.25	-0.6714	-159.943	2.9907	-138.123	-2.9908		191.379	14.9434	15.6286	5.20952
191.579	-151.703	28.0762	-105.957	44.0064	-151.215	8.1482	-141.998	28.595	-132.202	15.3504	-125.61	11.2915	-156.25	-0.6714	-159.912	3.0212	-138.153	-3.0213		191.579	14.9774	15.6997	5.23324
191.779	-151.642	28.1373	-106.262	43.7012	-151.215	8.1482	-141.876	28.7171	-132.141	15.4114	-125.641	11.261	-156.25	-0.6714	-160.065	2.8686	-138.123	-2.9908		191.779	14.9536	15.6605	5.22017
191.979	-151.611	28.1678	-106.201	43.7622	-151.154	8.2092	-141.998	28.595	-132.172	15.3809	-125.58	11.3221	-156.28	-0.7019	-159.943	2.9907	-138.214	-3.0823		191.979	14.9604	15.6644	5.22148
192.179	-151.459	28.3204	-106.232	43.7317	-151.154	8.2092	-141.937	28.656	-132.141	15.4114	-125.702	11.2	-156.22	-0.6409	-159.973	2.9602	-138.275	-3.1433		192.179	14.9672	15.688	5.22935
192.379	-151.428	28.3509	-106.171	43.7927	-151.245	8.1177	-141.815	28.7781	-131.988	15.564	-125.519	11.3831	-156.22	-0.6409	-160.126	2.8076	-138.306	-3.1739		192.379	14.9977	15.7379	5.24597
192.579	-151.337	28.4424	-106.323	43.6402	-151.276	8.0872	-142.029	28.5645	-131.988	15.564	-125.671	11.2305	-156.036	-0.4578	-160.156	2.777	-138.153	-3.0213		192.579	14.9807	15.654	5.218
192.779	-151.306	28.4729	-106.445	43.5181	-151.215	8.1482	-141.876	28.7171	-131.531	16.0217	-125.519	11.3831	-156.25	-0.6714	-160.126	2.8076	-138.214	-3.0823		192.779	15.035	15.6734	5.22446
192.979	-151.093	28.6866	-106.201	43.7622	-151.154	8.2092	-141.937	28.656	-131.988	15.564	-125.61	11.2915	-156.25	-0.6714	-160.095	2.8381	-138.214	-3.0823		192.979	15.0282	15.739	5.24633
193.179	-151.031	28.7476	-106.232	43.7317	-151.215	8.1482	-141.815	28.7781	-131.561	15.9912	-125.336	11.5662	-156.22	-0.6409	-160.126	2.8076	-138.275	-3.1433		193.179	15.1096	15.7576	5.25255
193.379	-151.001	28.7781	-106.476	43.4876	-151.154	8.2092	-141.693	28.9002	-131.592	15.9607	-125.397	11.5052	-156.158	-0.5798	-160.187	2.7465	-138.245	-3.1128		193.379	15.0994	15.7111	5.23703
193.579	-150.909	28.8697	-106.171	43.7927	-151.184	8.1787	-141.663	28.9307	-131.683	15.8692	-125.458	11.4441	-156.189	-0.6104	-160.309	2.6245	-138.306	-3.1739		193.579	15.1028	15.8209	5.27364
193.779	-150.726	29.0528	-106.171	43.7927	-151.154	8.2092	-141.541	29.0528	-131.775	15.7776	-125.305	11.5967	-156.158	-0.5798	-160.278	2.655	-138.306	-3.1739		193.779	15.1537	15.841	5.28032
193.979	-150.574	29.2054	-106.079	43.8843	-151.123	8.2398	-141.571	29.0223	-131.744	15.8081	-125.336	11.5662	-156.22	-0.6409	-160.4	2.5329	-138.306	-3.1739		193.979	15.1605	15.8941	5.29805
194.179	-150.421	29.358	-106.354	43.6096	-151.215	8.1482	-141.48	29.1138	-131.683	15.8692	-125.305	11.5967	-156.22	-0.6409	-160.278	2.655	-138.306	-3.1739		194.179	15.1706	15.8517	5.2839
194.379	-150.665	29.1138	-106.415	43.5486	-151.123	8.2398	-141.449	29.1443	-131.531	16.0217	-125.458	11.4441	-156.189	-0.6104	-160.339	2.5939	-138.153	-3.0213		194.379	15.1638	15.7948	5.26492
194.579	-150.391	29.3885	-106.506	43.4571	-151.306	8.0566	-141.51	29.0833	-131.5	16.0523	-125.397	11.5052	-156.097	-0.5188	-160.37	2.5634	-138.336	-3.2044		194.579	15.1537	15.8248	5.27494
194.779	-150.421	29.358	-106.171	43.7927	-151.184	8.1787	-141.449	29.1443	-131.317	16.2354	-125.427	11.4747	-156.128	-0.5493	-160.309	2.6245	-138.458	-3.3265		194.779	15.2147	15.9142	5.30474
194.979	-150.513	29.2664	-106.506	43.4571	-151.154	8.2092	-141.541	29.0528	-131.134	16.4185	-125.397	11.5052	-156.189	-0.6104	-160.461	2.4719	-138.336	-3.2044		194.979	15.174	15.8229	5.27431
195.179	-150.391	29.3885	-106.415	43.5486	-151.062	8.3008	-141.541	29.0528	-131.103	16.449	-125.336	11.5662	-156.158	-0.5798	-160.4	2.5329	-138.336	-3.2044		195.179	15.2283	15.8406	5.28019
195.379	-150.33	29.4495	-106.659	43.3045	-151.245	8.1177	-141.693	28.9002	-131.226	16.3269	-125.275	11.6272	-156.097	-0.5188	-160.492	2.4414	-138.214	-3.0823		195.379	15.174	15.7674	5.25582
195.579	-150.299	29.48	-106.567	43.396	-150.757	8.606	-141.785	28.8086	-131.012	16.5405	-125.214	11.6883	-156.128	-0.5493	-160.644	2.2888	-138.123	-2.9908		195.579	15.252	15.7613	5.25378
195.779	-149.994	29.7852	-106.323	43.6402	-150.421	8.9417	-141.571	29.0223	-130.89	16.6626	-125.305	11.5967	-156.128	-0.5493	-160.614	2.3193	-138.123	-2.9908		195.779	15.3809	15.8567	5.28557
195.979	-150.055	29.7242	-106.567	43.396	-150.421	8.9417	-141.541	29.0528	-130.92	16.6321	-125.061	11.8409	-156.128	-0.5493	-160.614	2.3193	-138.214	-3.0823		195.979	15.3639	15.8048	5.26825
196.179	-149.933	29.8462	-106.476	43.4876	-150.269	9.0942	-141.602	28.9917	-130.859	16.6931	-125.153	11.7493	-156.128	-0.5493	-160.644	2.2888	-138.275	-3.1433		196.179	15.3843	15.84	5.27999
196.379	-149.811	29.9683	-106.506	43.4571	-148.834	10.5286	-141.541	29.0528	-130.615	16.9373	-125.092	11.8103	-156.006	-0.4273	-160.675	2.2583	-138.031	-2.8992		196.379	15.6318	15.7417	5.24722
196.579	-149.689	30.0904	-106.384	43.5791	-147.858	11.5051	-141.724	28.8697	-130.646	16.9067	-125.061	11.8409	-156.158	-0.5798	-160.675	2.2583	-138.214	-3.0823		196.579	15.7098	15.7726	5.25753
196.779	-149.597	30.1819	-106.628	43.335	-147.278	12.085	-141.541	29.0528	-130.585	16.9678	-125.092	11.8103	-156.067	-0.4883	-160.644	2.2888	-137.909	-2.7771		196.779	15.8285	15.6712	5.22374
196.979	-149.536	30.243	-106.384	43.5791	-147.43	11.9324	-141.449	29.1443	-130.463	17.0899	-125.122	11.7798	-156.158	-0.5798	-160.706	2.2277	-138.153	-3.0213		196.979	15.8217	15.803	5.26766
197.179	-149.567	30.2124	-106.537	43.4265	-147.186	12.1765	-141.51	29.0833	-130.524	17.0288	-125.153	11.7493	-156.097	-0.5188	-160.797	2.1362	-138.214	-3.0823		197.179	15.8013	15.7638	5.2546
197.379	-149.445	30.3345	-106.628	43.335	-147.156	12.207	-141.541	29.0528	-130.493	17.0593	-125.031	11.8714	-156.097	-0.5188	-160.828	2.1057	-138.123	-2.9908		197.379	15.8285	15.7398	5.24658
197.579	-149.231	30.5481	-106.537	43.4265	-147.43	11.9324	-141.51	29.0833	-130.341	17.2119	-125	11.9019	-156.006	-0.4273	-160.828	2.1057	-138.031	-2.8992		197.579	15.8759	15.771	5.25699
197.779	-149.109	30.6702	-106.781	43.1824	-147.553	11.8103	-141.51	29.0833	-130.31	17.2424	-124.908	11.9935	-155.945	-0.3662	-160.828	2.1057	-138.123	-2.9908		197.779	15.859	15.7393	5.24642
197.979	-148.926	30.8533	-106.567	43.396	-147.736	11.6272	-141.48	29.1138	-130.31	17.2424	-125	11.9019	-156.097	-0.5188	-161.011	1.9226	-138.092	-2.9602		197.979	15.842	15.8544	5.28481
198.179	-148.956	30.8228	-106.781	43.1824	-147.827	11.5357	-141.48	29.1138	-130.371	17.1814	-125.031	11.8714	-156.128	-0.5493	-160.95	1.9836	-138.031	-2.8992		198.179	15.8047	15.796	5.26534
198.379	-148.743	31.0364	-106.537	43.4265	-148.041	11.322	-141.51	29.0833	-130.493	17.0593	-124.939	11.9629	-156.128	-0.5493	-161.102	1.831	-138.153	-3.0213		198.379	15.7945	15.9093	5.30311
198.579	-148.773	31.0059	-106.72	43.2434	-148.254	11.1084	-141.418	29.1748	-130.188	17.3645	-125.031	11.8714	-156.128	-0.5493	-161.041	1.892	-138.031	-2.8992		198.579	15.8013	15.8648	5.28826
198.779	-148.804	30.9754	-106.567	43.396	-148.56	10.8032	-141.449	29.1443	-130.188	17.3645	-125	11.9019	-156.097	-0.5188	-161.072	1.8615	-138.031	-2.8992		198.779	15.781	15.9011	5.30036
198.979	-148.59	31.189	-106.537	43.4265	-148.926	10.437	-141.48	29.1138	-130.035	17.5171	-125.031	11.8714	-156.067	-0.4883	-161.163	1.77	-138.061	-2.9297		198.979	15.7674	15.9585	5.3195
199.179	-148.621	31.1585	-106.415	43.5486	-149.048	10.3149	-141.541	29.0528	-130.035	17.5171	-125.061	11.8409	-156.036	-0.4578	-161.255	1.6784	-137.97	-2.8382		199.179	15.7572	15.9739	5.32462
199.379	-148.468	31.3111	-106.659	43.3045	-149.292	10.0708	-141.418	29.1748	-130.096	17.4561	-125	11.9019	-156.189	-0.6104	-161.377	1.5563	-138.061	-2.9297		199.379	15.6928	16.0063	5.33544
199.579	-148.438	31.3416	-106.689	43.2739	-149.2	10.1624	-141.541	29.0528	-129.944	17.6087	-125.061	11.8409	-156.067	-0.4883	-161.316	1.6174	-138.061	-2.9297		199.579	15.72	15.9684	5.3228
199.779	-148.376	31.4026	-106.72	43.2434	-149.017	10.3455	-141.51	29.0833	-129.761	17.7918	-125	11.9019	-156.128	-0.5493	-161.377	1.5563	-138.092	-2.9602		199.779	15.7573	15.9846	5.32819
199.979	-148.193	31.5857	-106.689	43.2739	-149.017	10.3455	-141.449	29.1443	-129.883	17.6697	-124.939	11.9629	-156.067	-0.4883	-161.346	1.5869	-137.97	-2.8382		199.979	15.8047	15.9873	5.3291
200.179	-148.224	31.5552	-106.873	43.0908	-148.987	10.376	-141.418	29.1748	-129.639	17.9138	-124.908	11.9935	-156.158	-0.5798	-161.377	1.5563	-137.94	-2.8077		200.179	15.8081	15.9597	5.31991
200.379	-148.041	31.7383	-106.628	43.335	-149.139	10.2234	-141.449	29.1443	-129.578	17.9749	-124.847	12.0545	-156.067	-0.4883	-161.407	1.5258	-137.817	-2.6856		200.379	15.8691	16.0112	5.33707
200.579	-147.888	31.8909	-106.781	43.1824	-149.048	10.3149	-141.388	29.2054	-129.852	17.7002	-124.847	12.0545	-156.097	-0.5188	-161.53	1.4038	-137.909	-2.7771		200.579	15.8285	16.0265	5.34218
200.779	-148.102	31.6773	-106.903	43.0603	-149.048	10.3149	-141.48	29.1138	-129.791	17.7612	-124.908	11.9935	-156.036	-0.4578	-161.499	1.4343	-137.756	-2.6245		200.779	15.8081	15.9336	5.31121
200.979	-147.736	32.0435	-106.934	43.0298	-149.048	10.3149	-141.48	29.1138	-129.639	17.9138	-124.878	12.024	-156.067	-0.4883	-161.407	1.5258	-137.634	-2.5025		200.979	15.8861	15.9505	5.31685
201.179	-147.766	32.013	-106.811	43.1519	-148.987	10.376	-141.357	29.2359	-129.517	18.0359	-124.878	12.024	-156.036	-0.4578	-161.53	1.4038	-137.665	-2.533		201.179	15.9166	15.999	5.33298
201.379	-147.797	31.9825	-106.72	43.2434	-149.048	10.3149	-141.449	29.1443	-129.517	18.0359	-124.908	11.9935	-156.067	-0.4883	-161.56	1.3732	-137.878	-2.7466		201.379	15.8725	16.0469	5.34897
201.579	-147.583	32.1961	-107.086	42.8772	-149.292	10.0708	-141.48	29.1138	-129.578	17.9749	-124.878	12.024	-156.036	-0.4578	-161.469	1.4648	-137.695	-2.5635		201.579	15.8556	15.9612	5.3204
201.779	-147.278	32.5013	-107.117	42.8467	-149.353	10.0098	-141.418	29.1748	-129.791	17.7612	-124.908	11.9935	-156.006	-0.4273	-161.255	1.6784	-137.695	-2.5635		201.779	15.8861	15.973	5.32434
201.979	-147.339	32.4402	-106.873	43.0908	-149.262	10.1013	-141.48	29.1138	-129.578	17.9749	-124.878	12.024	-156.006	-0.4273	-161.346	1.5869	-137.817	-2.6856		201.979	15.9132	16.0365	5.34549
202.179	-147.339	32.4402	-106.72	43.2434	-149.2	10.1624	-141.418	29.1748	-129.7	17.8528	-124.847	12.0545	-156.097	-0.5188	-161.255	1.6784	-137.848	-2.7161		202.179	15.9302	16.0755	5.35849
202.379	-147.156	32.6233	-106.689	43.2739	-149.17	10.1929	-141.48	29.1138	-129.669	17.8833	-124.878	12.024	-156.006	-0.4273	-161.377	1.5563	-137.787	-2.6551		202.379	15.9539	16.0924	5.36413
202.579	-147.095	32.6844	-106.72	43.2434	-149.139	10.2234	-141.357	29.2359	-129.7	17.8528	-124.847	12.0545	-156.006	-0.4273	-161.194	1.7395	-137.756	-2.6245		202.579	15.998	16.0788	5.3596
202.779	-146.912	32.8675	-106.903	43.0603	-149.262	10.1013	-141.449	29.1443	-129.517	18.0359	-124.786	12.1155	-156.067	-0.4883	-161.316	1.6174	-137.817	-2.6856		202.779	15.9743	16.0913	5.36377
202.979	-146.912	32.8675	-107.025	42.9383	-149.139	10.2234	-141.418	29.1748	-129.517	18.0359	-124.817	12.085	-156.036	-0.4578	-161.163	1.77	-137.787	-2.6551		202.979	15.998	16.0389	5.34629
203.179	-146.912	32.8675	-106.659	43.3045	-149.17	10.1929	-141.388	29.2054	-129.456	18.0969	-124.756	12.146	-156.006	-0.4273	-161.072	1.8615	-137.848	-2.7161		203.179	16.059	16.1145	5.3715
203.379	-146.667	33.1116	-106.811	43.1519	-149.17	10.1929	-141.235	29.3579	-129.181	18.3716	-124.786	12.1155	-156.006	-0.4273	-161.102	1.831	-137.817	-2.6856		203.379	16.1133	16.1344	5.37814
203.579	-146.606	33.1727	-106.751	43.2129	-149.262	10.1013	-141.296	29.2969	-129.364	18.1885	-124.847	12.0545	-156.036	-0.4578	-161.072	1.8615	-137.848	-2.7161		203.579	16.0794	16.157	5.38567
203.779	-146.484	33.2947	-106.934	43.0298	-149.231	10.1318	-141.113	29.48	-129.15	18.4021	-124.695	12.2071	-156.006	-0.4273	-161.102	1.831	-137.848	-2.7161		203.779	16.137	16.1507	5.38356
203.979	-146.515	33.2642	-106.781	43.1824	-149.292	10.0708	-141.113	29.48	-129.059	18.4937	-124.786	12.1155	-156.067	-0.4883	-161.224	1.7089	-137.695	-2.5635		203.979	16.1404	16.185	5.395
204.179	-146.301	33.4778	-106.689	43.2739	-149.262	10.1013	-141.235	29.3579	-129.12	18.4326	-124.756	12.146	-155.945	-0.3662	-161.011	1.9226	-137.726	-2.594		204.179	16.1947	16.1816	5.39387
204.379	-146.393	33.3863	-106.873	43.0908	-149.353	10.0098	-141.327	29.2664	-129.15	18.4021	-124.634	12.2681	-155.762	-0.1831	-161.102	1.831	-137.695	-2.5635		204.379	16.1675	16.1043	5.36808
204.579	-146.301	33.4778	-106.567	43.396	-149.322	10.0403	-141.327	29.2664	-129.059	18.4937	-124.664	12.2376	-155.579	0	-161.041	1.892	-137.787	-2.6551		204.579	16.2387	16.1649	5.38831
204.779	-146.332	33.4473	-106.964	42.9993	-149.383	9.9793	-141.296	29.2969	-129.394	18.158	-124.786	12.1155	-155.609	-0.0305	-161.163	1.77	-137.817	-2.6856		204.779	16.1167	16.1039	5.36795
204.979	-146.24	33.5389	-106.781	43.1824	-149.414	9.9487	-141.266	29.3274	-129.211	18.3411	-124.756	12.146	-155.579	0	-161.011	1.9226	-137.665	-2.533		204.979	16.2082	16.118	5.37267
205.179	-146.149	33.6304	-106.842	43.1214	-149.414	9.9487	-141.174	29.419	-129.273	18.28	-124.786	12.1155	-155.64	-0.061	-160.98	1.9531	-137.634	-2.5025		205.179	16.2116	16.1268	5.3756
205.379	-146.057	33.722	-106.995	42.9688	-149.383	9.9793	-141.266	29.3274	-129.273	18.28	-124.603	12.2986	-155.487	0.0915	-161.041	1.892	-137.543	-2.4109		205.379	16.2387	16.0652	5.35506
205.579	-146.088	33.6915	-106.659	43.3045	-149.414	9.9487	-141.357	29.2359	-129.181	18.3716	-124.664	12.2376	-155.548	0.0305	-160.98	1.9531	-137.756	-2.6245		205.579	16.2388	16.1586	5.38621
205.779	-145.935	33.844	-106.934	43.0298	-149.475	9.8877	-141.205	29.3885	-129.12	18.4326	-124.664	12.2376	-155.579	0	-161.041	1.892	-137.543	-2.4109		205.779	16.2557	16.1211	5.37369
205.979	-145.66	34.1187	-106.689	43.2739	-149.536	9.8267	-141.266	29.3274	-128.845	18.7073	-124.603	12.2986	-155.579	0	-161.011	1.9226	-137.329	-2.1973		205.979	16.3642	16.175	5.39165
206.179	-145.416	34.3628	-106.903	43.0603	-149.506	9.8572	-141.235	29.3579	-128.754	18.7988	-124.573	12.3291	-155.548	0.0305	-160.98	1.9531	-137.268	-2.1363		206.179	16.4015	16.1506	5.38354
206.379	-145.386	34.3934	-106.842	43.1214	-149.536	9.8267	-141.357	29.2359	-128.937	18.6157	-124.573	12.3291	-155.548	0.0305	-160.98	1.9531	-137.177	-2.0447		206.379	16.3846	16.1405	5.38016
206.579	-145.294	34.4849	-106.903	43.0603	-149.719	9.6436	-141.266	29.3274	-128.754	18.7988	-124.451	12.4512	-155.548	0.0305	-161.041	1.892	-137.299	-2.1668		206.579	16.3913	16.183	5.39433
206.779	-145.233	34.5459	-106.934	43.0298	-149.628	9.7351	-141.296	29.2969	-128.571	18.9819	-124.634	12.2681	-155.426	0.1526	-161.041	1.892	-136.963	-1.8311		206.779	16.4524	16.1234	5.37447
206.979	-145.019	34.7596	-106.995	42.9688	-149.628	9.7351	-141.418	29.1748	-128.754	18.7988	-124.481	12.4207	-155.457	0.1221	-161.072	1.8615	-137.085	-1.9532		206.979	16.432	16.1452	5.38175
207.179	-145.05	34.7291	-106.811	43.1519	-149.597	9.7656	-141.418	29.1748	-128.662	18.8904	-124.573	12.3291	-155.426	0.1526	-160.95	1.9836	-136.902	-1.7701		207.179	16.4897	16.1381	5.37935
207.379	-144.928	34.8511	-106.934	43.0298	-149.689	9.6741	-141.266	29.3274	-128.601	18.9514	-124.573	12.3291	-155.548	0.0305	-160.98	1.9531	-137.115	-1.9837		207.379	16.4625	16.2004	5.40014
207.579	-144.928	34.8511	-106.934	43.0298	-149.567	9.7961	-141.327	29.2664	-128.326	19.2261	-124.573	12.3291	-155.487	0.0915	-161.011	1.9226	-136.932	-1.8006		207.579	16.5236	16.1632	5.38773
207.779	-144.898	34.8816	-107.025	42.9383	-149.597	9.7656	-141.205	29.3885	-128.082	19.4702	-124.542	12.3597	-155.579	0	-160.919	2.0141	-137.146	-2.0142		207.779	16.5338	16.1986	5.39953
207.979	-144.714	35.0647	-107.056	42.9077	-149.628	9.7351	-141.266	29.3274	-128.54	19.0125	-124.481	12.4207	-155.67	-0.0916	-160.889	2.0446	-137.054	-1.9226		207.979	16.4998	16.1976	5.39921
208.179	-144.745	35.0342	-107.178	42.7857	-149.597	9.7656	-141.327	29.2664	-128.601	18.9514	-124.512	12.3902	-155.579	0	-160.889	2.0446	-136.993	-1.8616		208.179	16.4863	16.1402	5.38006
208.379	-144.47	35.3089	-106.995	42.9688	-149.597	9.7656	-141.388	29.2054	-128.601	18.9514	-124.573	12.3291	-155.579	0	-160.889	2.0446	-137.146	-2.0142		208.379	16.5066	16.2348	5.41159
208.579	-144.409	35.3699	-107.025	42.9383	-149.689	9.6741	-141.296	29.2969	-128.296	19.2566	-124.603	12.2986	-155.518	0.061	-160.797	2.1362	-136.871	-1.7395		208.579	16.588	16.2012	5.4004
208.779	-144.287	35.492	-107.483	42.4805	-149.567	9.7961	-141.388	29.2054	-128.479	19.0735	-124.573	12.3291	-155.548	0.0305	-160.95	1.9836	-136.963	-1.8311		208.779	16.5066	16.1403	5.38009
208.979	-144.348	35.431	-106.995	42.9688	-149.719	9.6436	-141.327	29.2664	-128.571	18.9819	-124.542	12.3597	-155.67	-0.0916	-160.828	2.1057	-136.963	-1.8311		208.979	16.5372	16.2433	5.41444
209.179	-144.257	35.5225	-107.117	42.8467	-149.78	9.5825	-141.388	29.2054	-128.571	18.9819	-124.451	12.4512	-155.609	-0.0305	-160.828	2.1057	-137.054	-1.9226		209.179	16.527	16.2314	5.41048
209.379	-144.196	35.5835	-107.025	42.9383	-149.841	9.5215	-141.357	29.2359	-128.54	19.0125	-124.573	12.3291	-155.548	0.0305	-160.889	2.0446	-137.054	-1.9226		209.379	16.5304	16.2687	5.4229
209.579	-144.012	35.7666	-107.117	42.8467	-149.78	9.5825	-141.357	29.2359	-128.265	19.2871	-124.512	12.3902	-155.64	-0.061	-160.767	2.1667	-136.871	-1.7395		209.579	16.6084	16.2494	5.41647
209.779	-143.86	35.9192	-107.208	42.7551	-149.597	9.7656	-141.235	29.3579	-128.265	19.2871	-124.603	12.2986	-155.548	0.0305	-160.98	1.9531	-136.841	-1.709		209.779	16.6287	16.2666	5.42219
209.979	-143.677	36.1023	-107.269	42.6941	-149.628	9.7351	-141.48	29.1138	-128.113	19.4397	-124.603	12.2986	-155.487	0.0915	-160.95	1.9836	-137.085	-1.9532		209.979	16.6117	16.2862	5.42873
210.179	-143.494	36.2854	-107.269	42.6941	-149.719	9.6436	-141.327	29.2664	-128.51	19.043	-124.603	12.2986	-155.487	0.0915	-160.889	2.0446	-136.993	-1.8616		210.179	16.6117	16.3054	5.43514
210.379	-143.738	36.0413	-107.208	42.7551	-149.719	9.6436	-141.388	29.2054	-127.991	19.5618	-124.512	12.3902	-155.334	0.2441	-161.102	1.831	-136.932	-1.8006		210.379	16.6524	16.2789	5.42631
210.579	-143.555	36.2244	-107.391	42.572	-149.628	9.7351	-141.388	29.2054	-128.174	19.3787	-124.451	12.4512	-155.548	0.0305	-160.98	1.9531	-137.085	-1.9532		210.579	16.6219	16.2938	5.43128
210.779	-143.616	36.1634	-107.361	42.6026	-149.719	9.6436	-141.296	29.2969	-128.052	19.5007	-124.451	12.4512	-155.548	0.0305	-161.072	1.8615	-136.932	-1.8006		210.779	16.6389	16.2958	5.43194
210.979	-143.28	36.4991	-107.361	42.6026	-149.811	9.552	-141.48	29.1138	-127.93	19.6228	-124.298	12.6038	-155.487	0.0915	-160.828	2.1057	-136.963	-1.8311		210.979	16.7067	16.3007	5.43357
211.179	-143.31	36.4686	-107.758	42.2058	-149.75	9.613	-141.418	29.1748	-127.747	19.8059	-124.42	12.4817	-155.365	0.2136	-160.828	2.1057	-136.902	-1.7701		211.179	16.6999	16.204	5.40135
211.379	-143.25	36.5296	-107.575	42.3889	-149.719	9.6436	-141.296	29.2969	-127.777	19.7754	-124.268	12.6343	-155.457	0.1221	-160.919	2.0141	-136.993	-1.8616		211.379	16.727	16.2889	5.42963
211.579	-143.25	36.5296	-107.605	42.3584	-149.78	9.5825	-141.51	29.0833	-127.96	19.5923	-124.329	12.5733	-155.457	0.1221	-160.95	1.9836	-136.963	-1.8311		211.579	16.666	16.2625	5.42084
211.779	-143.066	36.7127	-107.941	42.0227	-149.78	9.5825	-141.418	29.1748	-127.808	19.7449	-124.298	12.6038	-155.365	0.2136	-160.858	2.0751	-136.932	-1.8006		211.779	16.7033	16.2097	5.40324
211.979	-142.914	36.8653	-107.758	42.2058	-149.75	9.613	-141.48	29.1138	-127.655	19.8975	-124.298	12.6038	-155.426	0.1526	-160.919	2.0141	-136.902	-1.7701		211.979	16.744	16.2755	5.42517
212.179	-142.883	36.8958	-107.849	42.1143	-149.75	9.613	-141.48	29.1138	-127.594	19.9585	-124.359	12.5428	-155.487	0.0915	-160.858	2.0751	-136.871	-1.7395		212.179	16.7406	16.2624	5.42079
212.379	-142.792	36.9874	-107.941	42.0227	-149.841	9.5215	-141.418	29.1748	-127.472	20.0806	-124.451	12.4512	-155.457	0.1221	-160.919	2.0141	-136.963	-1.8311		212.379	16.727	16.2917	5.43056
212.579	-142.792	36.9874	-108.185	41.7786	-149.75	9.613	-141.48	29.1138	-127.502	20.0501	-124.451	12.4512	-155.487	0.0915	-160.828	2.1057	-136.78	-1.648		212.579	16.727	16.2003	5.4001
212.779	-142.67	37.1094	-107.849	42.1143	-149.75	9.613	-141.48	29.1138	-127.319	20.2332	-124.329	12.5733	-155.518	0.061	-160.889	2.0446	-136.932	-1.8006		212.779	16.7847	16.3176	5.4392
212.979	-142.578	37.201	-108.063	41.9007	-149.811	9.552	-141.388	29.2054	-127.533	20.0195	-124.329	12.5733	-155.426	0.1526	-160.919	2.0141	-136.932	-1.8006		212.979	16.7576	16.2889	5.42964
213.179	-142.456	37.323	-108.215	41.7481	-149.811	9.552	-141.602	28.9917	-127.441	20.1111	-124.359	12.5428	-155.487	0.0915	-160.858	2.0751	-137.268	-2.1363		213.179	16.6999	16.3108	5.43695
213.379	-142.456	37.323	-108.215	41.7481	-149.811	9.552	-141.754	28.8391	-127.411	20.1416	-124.207	12.6954	-155.457	0.1221	-160.919	2.0141	-137.085	-1.9532		213.379	16.7202	16.2692	5.42306
213.579	-142.425	37.3536	-108.154	41.8091	-149.811	9.552	-141.663	28.9307	-127.472	20.0806	-124.329	12.5733	-155.518	0.061	-160.767	2.1667	-137.238	-2.1057		213.579	16.7135	16.3091	5.43638
213.779	-142.304	37.4756	-108.154	41.8091	-149.872	9.491	-141.754	28.8391	-127.441	20.1111	-124.359	12.5428	-155.365	0.2136	-160.858	2.0751	-137.177	-2.0447		213.779	16.7236	16.3072	5.43572
213.979	-142.151	37.6282	-108.398	41.565	-149.872	9.491	-141.541	29.0528	-127.228	20.3247	-124.268	12.6343	-155.457	0.1221	-160.919	2.0141	-137.115	-1.9837		213.979	16.7609	16.3173	5.4391
214.179	-142.151	37.6282	-108.093	41.8701	-149.78	9.5825	-141.541	29.0528	-127.167	20.3858	-124.298	12.6038	-155.365	0.2136	-160.858	2.0751	-136.688	-1.5564		214.179	16.8728	16.2936	5.4312
214.379	-142.029	37.7503	-108.185	41.7786	-149.75	9.613	-141.663	28.9307	-127.106	20.4468	-124.329	12.5733	-155.426	0.1526	-160.889	2.0446	-136.475	-1.3428		214.379	16.883	16.2664	5.42214
214.579	-141.907	37.8724	-108.246	41.7176	-149.75	9.613	-141.51	29.0833	-127.289	20.2637	-124.268	12.6343	-155.365	0.2136	-160.919	2.0141	-136.475	-1.3428		214.579	16.8966	16.2774	5.42579
214.779	-141.785	37.9944	-108.276	41.687	-149.597	9.7656	-141.541	29.0528	-127.228	20.3247	-124.268	12.6343	-155.457	0.1221	-160.889	2.0446	-136.627	-1.4954		214.779	16.9033	16.3113	5.43708
214.979	-141.693	38.086	-108.276	41.687	-149.811	9.552	-141.51	29.0833	-127.075	20.4773	-124.268	12.6343	-155.518	0.061	-160.889	2.0446	-136.475	-1.3428		214.979	16.9203	16.3313	5.44377
215.179	-141.51	38.2691	-108.276	41.687	-149.689	9.6741	-141.48	29.1138	-127.045	20.5078	-124.237	12.6648	-155.426	0.1526	-160.858	2.0751	-136.352	-1.2207		215.179	16.9915	16.3245	5.4415
215.379	-141.541	38.2386	-108.337	41.626	-149.719	9.6436	-141.48	29.1138	-126.862	20.6909	-124.329	12.5733	-155.365	0.2136	-160.797	2.1362	-136.261	-1.1292		215.379	17.0119	16.2903	5.43009
215.579	-141.388	38.3912	-108.337	41.626	-149.75	9.613	-141.541	29.0528	-126.923	20.6299	-124.298	12.6038	-155.457	0.1221	-160.95	1.9836	-136.231	-1.0987		215.579	16.9915	16.3336	5.44452
215.779	-141.449	38.3301	-108.246	41.7176	-149.811	9.552	-141.541	29.0528	-126.587	20.9656	-124.329	12.5733	-155.426	0.1526	-160.919	2.0141	-136.261	-1.1292		215.779	17.0254	16.3519	5.45063
215.979	-141.357	38.4217	-108.551	41.4124	-149.628	9.7351	-141.48	29.1138	-126.709	20.8435	-124.298	12.6038	-155.579	0	-160.919	2.0141	-136.383	-1.2513		215.979	16.9881	16.3369	5.44564
216.179	-141.296	38.4827	-108.429	41.5344	-149.75	9.613	-141.571	29.0223	-126.831	20.7214	-124.359	12.5428	-155.365	0.2136	-160.797	2.1362	-136.261	-1.1292		216.179	17.0152	16.3081	5.43605
216.379	-141.205	38.5743	-108.429	41.5344	-149.689	9.6741	-141.663	28.9307	-126.923	20.6299	-124.42	12.4817	-155.426	0.1526	-160.706	2.2277	-136.566	-1.4344		216.379	16.9746	16.3511	5.45036
216.579	-141.083	38.6963	-108.185	41.7786	-149.75	9.613	-141.663	28.9307	-126.74	20.813	-124.329	12.5733	-155.518	0.061	-160.675	2.2583	-136.414	-1.2818		216.579	17.0492	16.4096	5.46987
216.779	-140.93	38.8489	-108.337	41.626	-149.78	9.5825	-141.602	28.9917	-126.648	20.9046	-124.359	12.5428	-155.548	0.0305	-160.736	2.1972	-136.658	-1.5259		216.779	17.022	16.4622	5.48741
216.979	-140.961	38.8184	-108.276	41.687	-149.78	9.5825	-141.754	28.8391	-126.526	21.0266	-124.451	12.4512	-155.457	0.1221	-160.706	2.2277	-136.78	-1.648		216.979	17.0118	16.4636	5.48788
217.179	-140.9	38.8794	-108.185	41.7786	-149.78	9.5825	-141.693	28.9002	-126.556	20.9961	-124.359	12.5428	-155.518	0.061	-160.767	2.1667	-136.688	-1.5564		217.179	17.039	16.4941	5.49803
217.379	-140.869	38.91	-108.337	41.626	-149.872	9.491	-141.602	28.9917	-126.404	21.1487	-124.481	12.4207	-155.487	0.0915	-160.828	2.1057	-136.749	-1.6175		217.379	17.0186	16.5045	5.50152
217.579	-140.808	38.971	-108.398	41.565	-149.75	9.613	-141.663	28.9307	-126.526	21.0266	-124.42	12.4817	-155.487	0.0915	-160.767	2.1667	-136.841	-1.709		217.579	17.0152	16.4911	5.49703
217.779	-140.655	39.1236	-108.246	41.7176	-149.719	9.6436	-141.785	28.8086	-126.617	20.9351	-124.329	12.5733	-155.457	0.1221	-160.767	2.1667	-136.78	-1.648		217.779	17.0492	16.5139	5.50463
217.979	-140.747	39.032	-108.46	41.5039	-149.689	9.6741	-141.846	28.7476	-126.404	21.1487	-124.42	12.4817	-155.365	0.2136	-160.767	2.1667	-136.871	-1.7395		217.979	17.0254	16.4626	5.48752
218.179	-140.595	39.1846	-108.46	41.5039	-149.719	9.6436	-141.663	28.9307	-126.373	21.1792	-124.451	12.4512	-155.487	0.0915	-160.767	2.1667	-136.902	-1.7701		218.179	17.0424	16.5281	5.50938
218.379	-140.564	39.2151	-108.49	41.4734	-149.719	9.6436	-141.785	28.8086	-126.465	21.0877	-124.359	12.5428	-155.64	-0.061	-160.858	2.0751	-136.871	-1.7395		218.379	17.0051	16.5363	5.5121
218.579	-140.442	39.3372	-108.52	41.4429	-149.75	9.613	-141.663	28.9307	-126.648	20.9046	-124.512	12.3902	-155.609	-0.0305	-160.889	2.0446	-136.963	-1.8311		218.579	16.978	16.576	5.52534
218.779	-140.411	39.3677	-108.398	41.565	-149.75	9.613	-141.663	28.9307	-126.465	21.0877	-124.359	12.5428	-155.609	-0.0305	-160.797	2.1362	-137.085	-1.9532		218.779	17.0288	16.6111	5.53703
218.979	-140.411	39.3677	-108.643	41.3208	-149.719	9.6436	-141.785	28.8086	-126.282	21.2708	-124.481	12.4207	-155.701	-0.1221	-160.828	2.1057	-136.902	-1.7701		218.979	17.0051	16.5526	5.51753
219.179	-140.198	39.5813	-108.673	41.2903	-149.75	9.613	-141.754	28.8391	-126.343	21.2097	-124.451	12.4512	-155.579	0	-160.797	2.1362	-136.81	-1.6785		219.179	17.0491	16.5525	5.51749
219.379	-140.259	39.5203	-108.52	41.4429	-149.628	9.7351	-141.693	28.9002	-126.556	20.9961	-124.451	12.4512	-155.67	-0.0916	-160.767	2.1667	-137.054	-1.9226		219.379	17.022	16.6053	5.53509
219.579	-140.259	39.5203	-108.673	41.2903	-149.719	9.6436	-141.754	28.8391	-126.404	21.1487	-124.329	12.5733	-155.609	-0.0305	-160.858	2.0751	-136.963	-1.8311		219.579	17.0254	16.5668	5.52226
219.779	-140.045	39.7339	-108.612	41.3513	-149.719	9.6436	-141.785	28.8086	-126.19	21.3623	-124.603	12.2986	-155.67	-0.0916	-160.736	2.1972	-136.963	-1.8311		219.779	17.0525	16.622	5.54068
219.979	-140.015	39.7645	-108.673	41.2903	-149.811	9.552	-141.785	28.8086	-126.434	21.1182	-124.481	12.4207	-155.67	-0.0916	-160.736	2.1972	-137.177	-2.0447		219.979	17.0017	16.6397	5.54656
220.179	-139.984	39.795	-108.765	41.1988	-149.75	9.613	-141.785	28.8086	-126.434	21.1182	-124.298	12.6038	-155.67	-0.0916	-160.767	2.1667	-136.993	-1.8616		220.179	17.039	16.5959	5.53196
220.379	-139.923	39.856	-108.765	41.1988	-149.719	9.6436	-141.724	28.8697	-126.434	21.1182	-124.329	12.5733	-155.64	-0.061	-160.767	2.1667	-137.085	-1.9532		220.379	17.0458	16.6202	5.54007
220.579	-140.045	39.7339	-108.704	41.2598	-149.597	9.7656	-141.815	28.7781	-126.343	21.2097	-124.298	12.6038	-155.792	-0.2136	-160.736	2.1972	-136.902	-1.7701		220.579	17.0627	16.5876	5.5292
220.779	-139.648	40.1307	-108.734	41.2293	-149.689	9.6741	-141.815	28.7781	-126.404	21.1487	-124.451	12.4512	-155.731	-0.1526	-160.828	2.1057	-136.993	-1.8616		220.779	17.056	16.674	5.55799
220.979	-139.709	40.0696	-108.795	41.1682	-149.719	9.6436	-141.693	28.9002	-126.465	21.0877	-124.268	12.6343	-155.64	-0.061	-160.767	2.1667	-136.993	-1.8616		220.979	17.0831	16.6381	5.54603
221.179	-139.709	40.0696	-108.917	41.0462	-149.719	9.6436	-141.785	28.8086	-126.312	21.2402	-124.329	12.5733	-155.579	0	-160.675	2.2583	-136.932	-1.8006		221.179	17.0932	16.5879	5.52929
221.379	-139.679	40.1001	-108.917	41.0462	-149.689	9.6741	-141.907	28.6866	-126.221	21.3318	-124.359	12.5428	-155.579	0	-160.736	2.1972	-136.932	-1.8006		221.379	17.0865	16.5915	5.53051
221.579	-139.648	40.1307	-108.795	41.1682	-149.628	9.7351	-141.937	28.656	-125.977	21.5759	-124.237	12.6648	-155.548	0.0305	-160.828	2.1057	-136.81	-1.6785		221.579	17.1543	16.6057	5.53522
221.779	-139.557	40.2222	-108.917	41.0462	-149.719	9.6436	-141.754	28.8391	-126.312	21.2402	-124.298	12.6038	-155.579	0	-160.797	2.1362	-136.749	-1.6175		221.779	17.1238	16.6038	5.53459
221.979	-139.465	40.3138	-109.07	40.8936	-149.841	9.5215	-141.754	28.8391	-126.343	21.2097	-124.359	12.5428	-155.548	0.0305	-160.675	2.2583	-136.81	-1.6785		221.979	17.1034	16.5914	5.53046
222.179	-139.557	40.2222	-108.948	41.0156	-149.75	9.613	-141.876	28.7171	-126.068	21.4844	-124.176	12.7259	-155.548	0.0305	-160.644	2.2888	-136.81	-1.6785		222.179	17.1577	16.5805	5.52683
222.379	-139.221	40.5579	-108.978	40.9851	-149.75	9.613	-141.754	28.8391	-126.251	21.3013	-124.329	12.5733	-155.548	0.0305	-160.706	2.2277	-136.81	-1.6785		222.379	17.161	16.6505	5.55018
222.579	-139.282	40.4969	-108.856	41.1072	-149.78	9.5825	-141.815	28.7781	-126.221	21.3318	-124.237	12.6648	-155.518	0.061	-160.767	2.1667	-136.78	-1.648		222.579	17.1712	16.6546	5.55153
222.779	-139.191	40.5884	-109.375	40.5884	-149.75	9.613	-141.571	29.0223	-126.282	21.2708	-124.176	12.7259	-155.426	0.1526	-160.797	2.1362	-136.627	-1.4954		222.779	17.178	16.5643	5.52142
222.979	-139.191	40.5884	-109.039	40.9241	-149.628	9.7351	-141.571	29.0223	-126.068	21.4844	-124.176	12.7259	-155.609	-0.0305	-160.797	2.1362	-136.688	-1.5564		222.979	17.2255	16.6558	5.55193
223.179	-139.069	40.7105	-109.283	40.68	-149.719	9.6436	-141.663	28.9307	-126.16	21.3928	-124.237	12.6648	-155.457	0.1221	-160.767	2.1667	-136.505	-1.3733		223.179	17.2153	16.5814	5.52712
223.379	-139.008	40.7715	-109.283	40.68	-149.811	9.552	-141.663	28.9307	-125.915	21.637	-124.207	12.6954	-155.426	0.1526	-160.736	2.1972	-136.81	-1.6785		223.379	17.2153	16.6399	5.54664
223.579	-138.916	40.8631	-109.283	40.68	-149.75	9.613	-141.815	28.7781	-126.038	21.5149	-124.176	12.7259	-155.457	0.1221	-160.736	2.1972	-136.688	-1.5564		223.579	17.2153	16.6209	5.54031
223.779	-138.946	40.8326	-109.131	40.8325	-149.75	9.613	-141.876	28.7171	-126.19	21.3623	-124.115	12.7869	-155.487	0.0915	-160.889	2.0446	-136.566	-1.4344		223.779	17.2051	16.6344	5.5448
223.979	-138.946	40.8326	-109.1	40.8631	-149.78	9.5825	-141.876	28.7171	-126.007	21.5454	-124.145	12.7564	-155.426	0.1526	-160.736	2.1972	-136.719	-1.587		223.979	17.2289	16.6448	5.54825
224.179	-138.855	40.9241	-109.1	40.8631	-149.689	9.6741	-141.754	28.8391	-126.282	21.2708	-124.176	12.7259	-155.426	0.1526	-160.889	2.0446	-136.597	-1.4649		224.179	17.2255	16.6589	5.55296
224.379	-138.702	41.0767	-109.131	40.8325	-149.75	9.613	-141.815	28.7781	-126.312	21.2402	-124.145	12.7564	-155.548	0.0305	-160.797	2.1362	-136.597	-1.4649		224.379	17.2221	16.6822	5.56072
224.579	-138.733	41.0462	-109.039	40.9241	-149.75	9.613	-141.846	28.7476	-125.885	21.6675	-124.268	12.6343	-155.487	0.0915	-160.706	2.2277	-136.719	-1.587		224.579	17.2628	16.7069	5.56898
224.779	-138.733	41.0462	-109.131	40.8325	-149.811	9.552	-141.846	28.7476	-125.427	22.1253	-124.145	12.7564	-155.518	0.061	-160.828	2.1057	-136.536	-1.4038		224.779	17.3137	16.6979	5.56595
224.979	-138.489	41.2903	-109.009	40.9546	-149.811	9.552	-141.846	28.7476	-125.58	21.9727	-124.176	12.7259	-155.548	0.0305	-160.736	2.1972	-136.688	-1.5564		224.979	17.3238	16.7735	5.59116
225.179	-138.58	41.1988	-108.856	41.1072	-149.78	9.5825	-141.968	28.6255	-125.519	22.0337	-124.237	12.6648	-155.518	0.061	-160.767	2.1667	-136.81	-1.6785		225.179	17.3069	16.793	5.59767
225.379	-138.397	41.3819	-109.039	40.9241	-149.75	9.613	-141.785	28.8086	-125.488	22.0642	-124.329	12.5733	-155.457	0.1221	-160.706	2.2277	-136.658	-1.5259		225.379	17.3543	16.7752	5.59173
225.579	-138.367	41.4124	-108.978	40.9851	-149.78	9.5825	-141.785	28.8086	-125.488	22.0642	-124.268	12.6343	-155.457	0.1221	-160.767	2.1667	-136.719	-1.587		225.579	17.3543	16.8065	5.60215
225.779	-138.306	41.4734	-109.1	40.8631	-149.75	9.613	-141.876	28.7171	-125.458	22.0947	-124.207	12.6954	-155.518	0.061	-160.736	2.1972	-136.658	-1.5259		225.779	17.3543	16.7812	5.59373
225.979	-138.306	41.4734	-109.131	40.8325	-149.719	9.6436	-141.998	28.595	-125.336	22.2168	-124.207	12.6954	-155.426	0.1526	-160.858	2.0751	-136.597	-1.4649		225.979	17.3577	16.7617	5.58722
226.179	-138.153	41.626	-109.222	40.741	-149.75	9.613	-141.968	28.6255	-125.305	22.2473	-124.207	12.6954	-155.457	0.1221	-160.767	2.1667	-136.597	-1.4649		226.179	17.3747	16.7721	5.59071
226.379	-138.245	41.5345	-109.161	40.802	-149.719	9.6436	-141.876	28.7171	-125.275	22.2778	-124.268	12.6343	-155.548	0.0305	-160.889	2.0446	-136.536	-1.4038		226.379	17.3645	16.7926	5.59753
226.579	-138.153	41.626	-109.283	40.68	-149.719	9.6436	-141.785	28.8086	-125.031	22.522	-124.268	12.6343	-155.487	0.0915	-160.889	2.0446	-136.719	-1.587		226.579	17.3848	16.8226	5.60753
226.779	-138.061	41.7176	-109.222	40.741	-149.841	9.5215	-141.876	28.7171	-125.214	22.3389	-124.268	12.6343	-155.365	0.2136	-160.736	2.1972	-136.749	-1.6175		226.779	17.3849	16.8135	5.60451
226.979	-138	41.7786	-109.344	40.6189	-149.719	9.6436	-141.876	28.7171	-125.275	22.2778	-124.237	12.6648	-155.487	0.0915	-160.767	2.1667	-136.688	-1.5564		226.979	17.3781	16.8035	5.60117
227.179	-137.878	41.9007	-109.344	40.6189	-149.811	9.552	-141.846	28.7476	-125.275	22.2778	-124.268	12.6343	-155.365	0.2136	-160.767	2.1667	-136.749	-1.6175		227.179	17.3882	16.8276	5.60921
227.379	-137.878	41.9007	-109.253	40.7105	-149.841	9.5215	-141.846	28.7476	-125.031	22.522	-124.329	12.5733	-155.365	0.2136	-160.736	2.1972	-136.658	-1.5259		227.379	17.4289	16.8401	5.61337
227.579	-137.848	41.9312	-109.375	40.5884	-149.78	9.5825	-141.846	28.7476	-124.939	22.6135	-124.268	12.6343	-155.426	0.1526	-160.675	2.2583	-136.688	-1.5564		227.579	17.4391	16.8275	5.60918
227.779	-137.695	42.0838	-109.344	40.6189	-149.78	9.5825	-141.846	28.7476	-124.939	22.6135	-124.207	12.6954	-155.579	0	-160.736	2.1972	-136.749	-1.6175		227.779	17.4357	16.8936	5.63119
227.979	-137.787	41.9922	-109.619	40.3443	-149.689	9.6741	-141.907	28.6866	-125.183	22.3694	-124.237	12.6648	-155.365	0.2136	-160.614	2.3193	-136.597	-1.4649		227.979	17.4222	16.7485	5.58282
228.179	-137.726	42.0533	-109.344	40.6189	-149.75	9.613	-141.846	28.7476	-125.031	22.522	-124.329	12.5733	-155.457	0.1221	-160.767	2.1667	-136.78	-1.648		228.179	17.4188	16.8791	5.62638
228.379	-137.665	42.1143	-109.375	40.5884	-149.75	9.613	-141.846	28.7476	-124.939	22.6135	-124.207	12.6954	-155.365	0.2136	-160.675	2.2583	-136.78	-1.648		228.379	17.4662	16.8621	5.62071
228.579	-137.512	42.2669	-109.406	40.5579	-149.75	9.613	-141.998	28.595	-124.756	22.7966	-124.176	12.7259	-155.457	0.1221	-160.767	2.1667	-136.78	-1.648		228.579	17.4662	16.9003	5.63342
228.779	-137.482	42.2974	-109.558	40.4053	-149.811	9.552	-141.907	28.6866	-125	22.5525	-124.268	12.6343	-155.487	0.0915	-160.706	2.2277	-136.81	-1.6785		228.779	17.4188	16.8861	5.62871
228.979	-137.512	42.2669	-109.619	40.3443	-149.75	9.613	-141.815	28.7781	-124.847	22.7051	-124.359	12.5428	-155.334	0.2441	-160.767	2.1667	-136.871	-1.7395		228.979	17.4357	16.8794	5.62648
229.179	-137.421	42.3584	-109.375	40.5884	-149.872	9.491	-141.876	28.7171	-125.183	22.3694	-124.329	12.5733	-155.273	0.3052	-160.767	2.1667	-136.841	-1.709		229.179	17.4289	16.914	5.63801
229.379	-137.39	42.389	-109.283	40.68	-149.841	9.5215	-142.029	28.5645	-125.092	22.4609	-124.237	12.6648	-155.426	0.1526	-160.736	2.1972	-136.932	-1.8006		229.379	17.4255	16.95	5.64999
229.579	-137.299	42.4805	-109.711	40.2527	-149.78	9.5825	-142.059	28.534	-124.756	22.7966	-124.298	12.6038	-155.334	0.2441	-160.675	2.2583	-136.902	-1.7701		229.579	17.4425	16.8803	5.62677
229.779	-137.207	42.5721	-109.497	40.4663	-149.78	9.5825	-141.968	28.6255	-124.908	22.6441	-124.268	12.6343	-155.304	0.2746	-160.706	2.2277	-136.963	-1.8311		229.779	17.4662	16.9422	5.64739
229.979	-137.115	42.6636	-109.528	40.4358	-149.811	9.552	-141.846	28.7476	-124.878	22.6746	-124.207	12.6954	-155.334	0.2441	-160.797	2.1362	-136.993	-1.8616		229.979	17.4764	16.9834	5.66112
230.179	-136.963	42.8162	-109.589	40.3748	-149.75	9.613	-141.846	28.7476	-124.847	22.7051	-124.207	12.6954	-155.426	0.1526	-160.706	2.2277	-136.871	-1.7395		230.179	17.5103	16.983	5.66101
230.379	-136.993	42.7857	-109.68	40.2832	-149.841	9.5215	-141.907	28.6866	-124.634	22.9187	-124.237	12.6648	-155.426	0.1526	-160.736	2.1972	-137.054	-1.9226		230.379	17.4764	17.0012	5.66706
230.579	-136.932	42.8467	-109.741	40.2222	-149.719	9.6436	-141.937	28.656	-124.878	22.6746	-124.207	12.6954	-155.334	0.2441	-160.706	2.2277	-136.993	-1.8616		230.579	17.4832	16.9583	5.65277
230.779	-136.902	42.8772	-109.558	40.4053	-149.811	9.552	-141.937	28.656	-124.817	22.7356	-124.268	12.6343	-155.457	0.1221	-160.797	2.1362	-137.085	-1.9532		230.779	17.4628	17.0434	5.68113
230.979	-136.932	42.8467	-109.741	40.2222	-149.78	9.5825	-142.029	28.5645	-124.725	22.8272	-124.329	12.5733	-155.457	0.1221	-160.767	2.1667	-136.871	-1.7395		230.979	17.4629	16.9697	5.65656
231.179	-136.841	42.9383	-109.558	40.4053	-149.811	9.552	-141.937	28.656	-124.542	23.0103	-124.237	12.6648	-155.426	0.1526	-160.767	2.1667	-137.085	-1.9532		231.179	17.5103	17.0572	5.68575
231.379	-136.749	43.0298	-109.589	40.3748	-149.811	9.552	-141.907	28.6866	-124.542	23.0103	-124.329	12.5733	-155.487	0.0915	-160.706	2.2277	-136.932	-1.8006		231.379	17.5273	17.0542	5.68475
231.579	-136.688	43.0909	-109.619	40.3443	-149.75	9.613	-142.09	28.5035	-124.786	22.7661	-124.268	12.6343	-155.487	0.0915	-160.767	2.1667	-136.993	-1.8616		231.579	17.4832	17.0458	5.68194
231.779	-136.597	43.1824	-109.619	40.3443	-149.811	9.552	-141.998	28.595	-124.786	22.7661	-124.268	12.6343	-155.426	0.1526	-160.828	2.1057	-137.085	-1.9532		231.779	17.4866	17.0861	5.69535
231.979	-136.475	43.3045	-109.68	40.2832	-149.841	9.5215	-141.998	28.595	-124.481	23.0713	-124.329	12.5733	-155.243	0.3357	-160.767	2.1667	-137.054	-1.9226		231.979	17.5476	17.0805	5.69351
232.179	-136.475	43.3045	-109.833	40.1306	-149.75	9.613	-142.059	28.534	-124.634	22.9187	-124.359	12.5428	-155.426	0.1526	-160.858	2.0751	-137.054	-1.9226		232.179	17.4832	17.0734	5.69112
232.379	-136.414	43.3655	-109.772	40.1917	-149.75	9.613	-142.09	28.5035	-124.634	22.9187	-124.329	12.5733	-155.365	0.2136	-160.767	2.1667	-136.963	-1.8311		232.379	17.5239	17.0604	5.68681
232.579	-136.231	43.5486	-109.741	40.2222	-149.719	9.6436	-142.059	28.534	-124.359	23.1934	-124.298	12.6038	-155.426	0.1526	-160.797	2.1362	-136.871	-1.7395		232.579	17.5883	17.109	5.70301
232.779	-136.261	43.5181	-109.863	40.1001	-149.811	9.552	-142.09	28.5035	-124.481	23.0713	-124.329	12.5733	-155.334	0.2441	-160.797	2.1362	-137.115	-1.9837		232.779	17.5239	17.1051	5.70171
232.979	-136.169	43.6097	-109.833	40.1306	-149.78	9.5825	-142.029	28.5645	-124.42	23.1323	-124.329	12.5733	-155.334	0.2441	-160.767	2.1667	-136.749	-1.6175		232.979	17.5985	17.0779	5.69263
233.179	-136.231	43.5486	-109.802	40.1612	-149.872	9.491	-142.12	28.4729	-124.359	23.1934	-124.359	12.5428	-155.334	0.2441	-160.706	2.2277	-137.177	-2.0447		233.179	17.5374	17.1267	5.7089
233.379	-136.261	43.5181	-109.711	40.2527	-149.811	9.552	-142.09	28.5035	-124.42	23.1323	-124.359	12.5428	-155.457	0.1221	-160.797	2.1362	-136.993	-1.8616		233.379	17.5442	17.1321	5.71069
233.579	-136.322	43.4571	-109.924	40.0391	-149.75	9.613	-142.12	28.4729	-124.42	23.1323	-124.329	12.5733	-155.426	0.1526	-160.736	2.1972	-137.085	-1.9532		233.579	17.5205	17.0804	5.69346
233.779	-136.231	43.5486	-109.924	40.0391	-149.75	9.613	-142.09	28.5035	-124.42	23.1323	-124.359	12.5428	-155.487	0.0915	-160.95	1.9836	-137.054	-1.9226		233.779	17.5035	17.1288	5.70961
233.979	-136.139	43.6402	-109.863	40.1001	-149.872	9.491	-142.242	28.3509	-124.207	23.346	-124.359	12.5428	-155.426	0.1526	-160.736	2.1972	-136.993	-1.8616		233.979	17.551	17.1197	5.70656
234.179	-136.108	43.6707	-109.863	40.1001	-149.78	9.5825	-142.425	28.1678	-124.268	23.2849	-124.42	12.4817	-155.457	0.1221	-160.736	2.1972	-136.932	-1.8006		234.179	17.534	17.1007	5.70024
234.379	-136.139	43.6402	-110.077	39.8865	-149.811	9.552	-142.334	28.2593	-124.207	23.346	-124.451	12.4512	-155.365	0.2136	-160.675	2.2583	-136.993	-1.8616		234.379	17.5273	17.0626	5.68753
234.579	-135.986	43.7928	-109.863	40.1001	-149.811	9.552	-142.334	28.2593	-124.023	23.5291	-124.329	12.5733	-155.426	0.1526	-160.767	2.1667	-136.993	-1.8616		234.579	17.5849	17.1482	5.71606
234.779	-135.986	43.7928	-110.016	39.9475	-149.78	9.5825	-142.334	28.2593	-123.871	23.6817	-124.42	12.4817	-155.518	0.061	-160.767	2.1667	-137.085	-1.9532		234.779	17.5578	17.1562	5.71872
234.979	-135.986	43.7928	-110.016	39.9475	-149.872	9.491	-142.334	28.2593	-124.176	23.3765	-124.268	12.6343	-155.273	0.3052	-160.736	2.1972	-137.054	-1.9226		234.979	17.5646	17.1039	5.70131
235.179	-136.078	43.7012	-109.894	40.0696	-149.841	9.5215	-142.334	28.2593	-124.237	23.3154	-124.298	12.6038	-155.518	0.061	-160.675	2.2583	-136.902	-1.7701		235.179	17.5578	17.1057	5.70189
235.379	-135.956	43.8233	-109.863	40.1001	-149.78	9.5825	-142.304	28.2898	-124.176	23.3765	-124.359	12.5428	-155.457	0.1221	-160.675	2.2583	-136.932	-1.8006		235.379	17.5883	17.1342	5.71139
235.579	-135.986	43.7928	-109.924	40.0391	-149.872	9.491	-142.304	28.2898	-123.962	23.5901	-124.268	12.6343	-155.457	0.1221	-160.736	2.1972	-136.841	-1.709		235.579	17.6053	17.1235	5.70782
235.779	-136.047	43.7317	-110.077	39.8865	-149.872	9.491	-142.364	28.2288	-124.054	23.4985	-124.298	12.6038	-155.457	0.1221	-160.644	2.2888	-136.963	-1.8311		235.779	17.5578	17.0862	5.69539
235.979	-136.017	43.7623	-110.016	39.9475	-149.841	9.5215	-142.273	28.3204	-124.085	23.468	-124.298	12.6038	-155.426	0.1526	-160.523	2.4108	-136.932	-1.8006		235.979	17.5985	17.0842	5.69474
236.179	-135.834	43.9454	-109.924	40.0391	-149.841	9.5215	-142.334	28.2593	-123.962	23.5901	-124.268	12.6343	-155.365	0.2136	-160.706	2.2277	-136.993	-1.8616		236.179	17.6188	17.155	5.71834
236.379	-135.986	43.7928	-109.985	39.978	-149.841	9.5215	-142.304	28.2898	-124.298	23.2544	-124.359	12.5428	-155.334	0.2441	-160.492	2.4414	-136.749	-1.6175		236.379	17.6053	17.0449	5.68165
236.579	-135.834	43.9454	-110.199	39.7644	-149.841	9.5215	-142.273	28.3204	-124.054	23.4985	-124.298	12.6038	-155.334	0.2441	-160.644	2.2888	-136.78	-1.648		236.579	17.6154	17.0713	5.69043
236.779	-135.773	44.0064	-110.23	39.7339	-149.841	9.5215	-142.242	28.3509	-123.932	23.6206	-124.42	12.4817	-155.304	0.2746	-160.644	2.2888	-136.78	-1.648		236.779	17.6256	17.0865	5.69549
236.979	-135.712	44.0674	-110.138	39.8255	-149.872	9.491	-142.151	28.4424	-123.779	23.7732	-124.542	12.3597	-155.457	0.1221	-160.644	2.2888	-136.932	-1.8006		236.979	17.6188	17.1744	5.72479
237.179	-135.712	44.0674	-110.29	39.6729	-149.841	9.5215	-142.273	28.3204	-124.023	23.5291	-124.451	12.4512	-155.426	0.1526	-160.614	2.3193	-136.841	-1.709		237.179	17.5917	17.1039	5.70129
237.379	-135.651	44.1285	-110.199	39.7644	-149.872	9.491	-142.304	28.2898	-123.932	23.6206	-124.359	12.5428	-155.457	0.1221	-160.523	2.4108	-136.932	-1.8006		237.379	17.6188	17.1371	5.71237
237.579	-135.651	44.1285	-110.352	39.6118	-149.872	9.491	-142.364	28.2288	-123.901	23.6511	-124.481	12.4207	-155.426	0.1526	-160.614	2.3193	-136.871	-1.7395		237.579	17.5849	17.1113	5.70377
237.779	-135.651	44.1285	-110.352	39.6118	-149.933	9.4299	-142.212	28.3814	-123.779	23.7732	-124.481	12.4207	-155.334	0.2441	-160.614	2.3193	-136.902	-1.7701		237.779	17.6154	17.125	5.70834
237.979	-135.59	44.1895	-110.504	39.4592	-149.78	9.5825	-142.334	28.2593	-123.718	23.8342	-124.481	12.4207	-155.334	0.2441	-160.553	2.3803	-136.81	-1.6785		237.979	17.6324	17.0768	5.69226
238.179	-135.437	44.3421	-110.29	39.6729	-149.872	9.491	-142.334	28.2593	-123.779	23.7732	-124.481	12.4207	-155.487	0.0915	-160.675	2.2583	-136.871	-1.7395		238.179	17.6188	17.185	5.72833
238.379	-135.437	44.3421	-110.352	39.6118	-149.75	9.613	-142.425	28.1678	-123.688	23.8648	-124.451	12.4512	-155.334	0.2441	-160.614	2.3193	-136.81	-1.6785		238.379	17.6595	17.1291	5.70969
238.579	-135.468	44.3116	-110.29	39.6729	-149.872	9.491	-142.364	28.2288	-123.718	23.8342	-124.512	12.3902	-155.457	0.1221	-160.492	2.4414	-136.749	-1.6175		238.579	17.6527	17.1392	5.71305
238.779	-135.376	44.4031	-110.321	39.6424	-149.872	9.491	-142.334	28.2593	-123.84	23.7122	-124.512	12.3902	-155.487	0.0915	-160.492	2.4414	-136.932	-1.8006		238.779	17.6256	17.1787	5.72623
238.979	-135.284	44.4947	-110.413	39.5508	-149.841	9.5215	-142.364	28.2288	-123.749	23.8037	-124.542	12.3597	-155.457	0.1221	-160.461	2.4719	-136.81	-1.6785		238.979	17.6527	17.1585	5.7195
239.179	-135.406	44.3726	-110.535	39.4287	-149.872	9.491	-142.364	28.2288	-123.932	23.6206	-124.542	12.3597	-155.426	0.1526	-160.644	2.2888	-137.054	-1.9226		239.179	17.5578	17.1598	5.71992
239.379	-135.284	44.4947	-110.504	39.4592	-149.841	9.5215	-142.334	28.2593	-123.749	23.8037	-124.603	12.2986	-155.334	0.2441	-160.553	2.3803	-136.841	-1.709		239.379	17.6392	17.1476	5.71586
239.579	-135.254	44.5252	-110.382	39.5813	-149.872	9.491	-142.304	28.2898	-123.779	23.7732	-124.634	12.2681	-155.457	0.1221	-160.644	2.2888	-136.78	-1.648		239.579	17.6324	17.1941	5.73136
239.779	-135.193	44.5862	-110.626	39.3372	-149.902	9.4605	-142.334	28.2593	-124.023	23.5291	-124.603	12.2986	-155.304	0.2746	-160.675	2.2583	-136.841	-1.709		239.779	17.5883	17.1474	5.7158
239.979	-135.132	44.6473	-110.535	39.4287	-149.872	9.491	-142.242	28.3509	-123.84	23.7122	-124.756	12.146	-155.334	0.2441	-160.614	2.3193	-136.993	-1.8616		239.979	17.6087	17.2118	5.73727
240.179	-135.101	44.6778	-110.474	39.4898	-149.933	9.4299	-142.334	28.2593	-123.718	23.8342	-124.664	12.2376	-155.548	0.0305	-160.675	2.2583	-136.932	-1.8006		240.179	17.6019	17.2511	5.75036
240.379	-135.071	44.7083	-110.443	39.5203	-149.841	9.5215	-142.425	28.1678	-123.566	23.9868	-124.695	12.2071	-155.304	0.2746	-160.553	2.3803	-136.902	-1.7701		240.379	17.6663	17.2088	5.73627
240.579	-135.04	44.7388	-110.565	39.3982	-149.841	9.5215	-142.425	28.1678	-123.566	23.9868	-124.664	12.2376	-155.426	0.1526	-160.614	2.3193	-136.902	-1.7701		240.579	17.6392	17.2165	5.73883
240.779	-134.979	44.7999	-110.443	39.5203	-149.902	9.4605	-142.395	28.1983	-123.627	23.9258	-124.542	12.3597	-155.426	0.1526	-160.492	2.4414	-136.963	-1.8311		240.779	17.6697	17.2413	5.74711
240.979	-134.949	44.8304	-110.413	39.5508	-149.902	9.4605	-142.334	28.2593	-123.444	24.1089	-124.664	12.2376	-155.457	0.1221	-160.675	2.2583	-137.054	-1.9226		240.979	17.6561	17.3071	5.76902
241.179	-134.857	44.9219	-110.718	39.2456	-149.902	9.4605	-142.334	28.2593	-123.657	23.8953	-124.634	12.2681	-155.426	0.1526	-160.37	2.5634	-137.054	-1.9226		241.179	17.6493	17.2285	5.74284
241.379	-134.888	44.8914	-110.657	39.3067	-149.933	9.4299	-142.456	28.1372	-123.413	24.1394	-124.634	12.2681	-155.304	0.2746	-160.492	2.4414	-136.993	-1.8616		241.379	17.6697	17.2251	5.74171
241.579	-134.827	44.9524	-110.535	39.4287	-149.902	9.4605	-142.456	28.1372	-123.474	24.0784	-124.603	12.2986	-155.365	0.2136	-160.431	2.5024	-136.871	-1.7395		241.579	17.7036	17.2342	5.74474
241.779	-134.766	45.0135	-110.565	39.3982	-149.811	9.552	-142.395	28.1983	-123.108	24.4446	-124.664	12.2376	-155.304	0.2746	-160.431	2.5024	-136.871	-1.7395		241.779	17.7646	17.2527	5.75089
241.979	-134.796	44.983	-110.657	39.3067	-149.902	9.4605	-142.487	28.1067	-123.383	24.1699	-124.42	12.4817	-155.334	0.2441	-160.431	2.5024	-136.81	-1.6785		241.979	17.7307	17.2035	5.7345
242.179	-134.674	45.105	-110.718	39.2456	-149.963	9.3994	-142.425	28.1678	-123.26	24.292	-124.176	12.7259	-155.365	0.2136	-160.523	2.4108	-136.81	-1.6785		242.179	17.7646	17.2371	5.7457
242.379	-134.583	45.1966	-110.84	39.1236	-149.902	9.4605	-142.425	28.1678	-123.108	24.4446	-124.085	12.8174	-155.334	0.2441	-160.675	2.2583	-136.871	-1.7395		242.379	17.7748	17.2584	5.75281
242.579	-134.613	45.1661	-110.718	39.2456	-149.902	9.4605	-142.425	28.1678	-123.108	24.4446	-124.145	12.7564	-155.334	0.2441	-160.614	2.3193	-136.871	-1.7395		242.579	17.785	17.2666	5.75555
242.779	-134.674	45.105	-110.657	39.3067	-149.933	9.4299	-142.395	28.1983	-123.26	24.292	-124.145	12.7564	-155.426	0.1526	-160.706	2.2277	-136.902	-1.7701		242.779	17.7443	17.2871	5.76237
242.979	-134.552	45.2271	-110.626	39.3372	-149.933	9.4299	-142.395	28.1983	-123.108	24.4446	-124.176	12.7259	-155.365	0.2136	-160.523	2.4108	-136.81	-1.6785		242.979	17.8121	17.2833	5.7611
243.179	-134.552	45.2271	-110.931	39.032	-149.933	9.4299	-142.456	28.1372	-123.169	24.3836	-124.207	12.6954	-155.426	0.1526	-160.675	2.2583	-136.688	-1.5564		243.179	17.7511	17.2373	5.74575
243.379	-134.399	45.3797	-110.748	39.2151	-149.902	9.4605	-142.395	28.1983	-122.925	24.6277	-124.268	12.6343	-155.334	0.2441	-160.675	2.2583	-136.627	-1.4954		243.379	17.8358	17.2926	5.7642
243.579	-134.491	45.2881	-110.962	39.0015	-149.841	9.5215	-142.395	28.1983	-122.925	24.6277	-124.329	12.5733	-155.304	0.2746	-160.706	2.2277	-136.871	-1.7395		243.579	17.7748	17.274	5.75798
243.779	-134.552	45.2271	-111.115	38.8489	-149.872	9.491	-142.334	28.2593	-122.925	24.6277	-124.359	12.5428	-155.304	0.2746	-160.614	2.3193	-136.658	-1.5259		243.779	17.785	17.2056	5.73522
243.979	-134.399	45.3797	-110.87	39.093	-149.902	9.4605	-142.395	28.1983	-122.833	24.7192	-124.451	12.4512	-155.426	0.1526	-160.706	2.2277	-136.78	-1.648		243.979	17.7816	17.3217	5.77391
244.179	-134.369	45.4102	-110.718	39.2456	-149.933	9.4299	-142.395	28.1983	-122.894	24.6582	-124.42	12.4817	-155.334	0.2441	-160.644	2.2888	-136.78	-1.648		244.179	17.8121	17.3305	5.77683
244.379	-134.216	45.5628	-110.84	39.1236	-149.933	9.4299	-142.425	28.1678	-122.803	24.7498	-124.481	12.4207	-155.426	0.1526	-160.644	2.2888	-136.841	-1.709		244.379	17.7986	17.3669	5.78898
244.579	-134.338	45.4407	-110.84	39.1236	-149.933	9.4299	-142.517	28.0762	-122.772	24.7803	-124.481	12.4207	-155.457	0.1221	-160.706	2.2277	-136.749	-1.6175		244.579	17.7782	17.3352	5.77839
244.779	-134.216	45.5628	-110.809	39.1541	-149.902	9.4605	-142.425	28.1678	-122.742	24.8108	-124.481	12.4207	-155.334	0.2441	-160.706	2.2277	-136.81	-1.6785		244.779	17.8189	17.3638	5.78793
244.979	-134.186	45.5933	-110.779	39.1846	-149.841	9.5215	-142.425	28.1678	-122.467	25.0855	-124.481	12.4207	-155.212	0.3662	-160.706	2.2277	-136.688	-1.5564		244.979	17.8901	17.3524	5.78413
245.179	-134.186	45.5933	-110.718	39.2456	-149.78	9.5825	-142.517	28.0762	-123.047	24.5056	-124.573	12.3291	-155.304	0.2746	-160.675	2.2583	-136.688	-1.5564		245.179	17.8121	17.3341	5.77802
245.379	-134.003	45.7764	-110.962	39.0015	-149.872	9.491	-142.395	28.1983	-122.864	24.6887	-124.573	12.3291	-155.334	0.2441	-160.553	2.3803	-136.841	-1.709		245.379	17.8223	17.3685	5.78948
245.579	-134.094	45.6849	-110.962	39.0015	-149.963	9.3994	-142.425	28.1678	-122.864	24.6887	-124.664	12.2376	-155.365	0.2136	-160.553	2.3803	-136.719	-1.587		245.579	17.7985	17.3437	5.78123
245.779	-134.094	45.6849	-111.115	38.8489	-149.872	9.491	-142.548	28.0457	-122.833	24.7192	-124.725	12.1766	-155.304	0.2746	-160.644	2.2888	-136.841	-1.709		245.779	17.7579	17.3294	5.77646
245.979	-134.064	45.7154	-111.115	38.8489	-149.902	9.4605	-142.425	28.1678	-122.894	24.6582	-124.695	12.2071	-155.304	0.2746	-160.767	2.1667	-137.085	-1.9532		245.979	17.7273	17.3902	5.79674
246.179	-134.003	45.7764	-111.023	38.9405	-149.811	9.552	-142.456	28.1372	-122.986	24.5667	-124.695	12.2071	-155.365	0.2136	-160.736	2.1972	-136.78	-1.648		246.179	17.7714	17.3656	5.78852
246.379	-133.942	45.8374	-111.084	38.8794	-149.872	9.491	-142.456	28.1372	-123.047	24.5056	-124.634	12.2681	-155.212	0.3662	-160.523	2.4108	-136.749	-1.6175		246.379	17.8087	17.3194	5.77315
246.579	-133.911	45.868	-111.084	38.8794	-149.841	9.5215	-142.09	28.5035	-122.955	24.5972	-124.664	12.2376	-155.243	0.3357	-160.431	2.5024	-136.871	-1.7395		246.579	17.8562	17.368	5.78933
246.779	-133.972	45.8069	-111.115	38.8489	-149.811	9.552	-142.212	28.3814	-122.986	24.5667	-124.847	12.0545	-155.151	0.4272	-160.553	2.3803	-136.902	-1.7701		246.779	17.8053	17.3523	5.78409
246.979	-133.911	45.868	-111.267	38.6963	-149.902	9.4605	-142.304	28.2898	-123.077	24.4751	-124.725	12.1766	-155.304	0.2746	-160.431	2.5024	-136.871	-1.7395		246.979	17.7782	17.332	5.77732
247.179	-133.911	45.868	-111.145	38.8184	-149.841	9.5215	-142.212	28.3814	-122.925	24.6277	-124.725	12.1766	-155.151	0.4272	-160.461	2.4719	-136.81	-1.6785		247.179	17.846	17.3367	5.77889
247.379	-133.789	45.99	-111.206	38.7573	-149.872	9.491	-142.395	28.1983	-122.986	24.5667	-124.664	12.2376	-155.182	0.3967	-160.553	2.3803	-137.054	-1.9226		247.379	17.7884	17.3832	5.79439
247.579	-133.85	45.929	-111.237	38.7268	-149.872	9.491	-142.364	28.2288	-123.169	24.3836	-124.634	12.2681	-155.243	0.3357	-160.431	2.5024	-136.902	-1.7701		247.579	17.7884	17.3311	5.77702
247.779	-133.85	45.929	-111.511	38.4522	-149.872	9.491	-142.364	28.2288	-123.016	24.5361	-124.725	12.1766	-155.212	0.3662	-160.461	2.4719	-136.932	-1.8006		247.779	17.7612	17.3047	5.76822
247.979	-133.85	45.929	-111.542	38.4217	-149.902	9.4605	-142.364	28.2288	-123.047	24.5056	-124.603	12.2986	-155.273	0.3052	-160.523	2.4108	-136.871	-1.7395		247.979	17.7579	17.3014	5.76713
248.179	-133.758	46.0206	-111.298	38.6658	-149.902	9.4605	-142.273	28.3204	-122.894	24.6582	-124.725	12.1766	-155.182	0.3967	-160.37	2.5634	-137.054	-1.9226		248.179	17.8155	17.3734	5.79113
248.379	-133.606	46.1731	-111.328	38.6353	-149.841	9.5215	-142.395	28.1983	-122.803	24.7498	-124.725	12.1766	-155.212	0.3662	-160.431	2.5024	-136.932	-1.8006		248.379	17.8358	17.3848	5.79493
248.579	-133.392	46.3868	-111.389	38.5742	-149.811	9.552	-142.364	28.2288	-122.559	24.9939	-124.634	12.2681	-155.212	0.3662	-160.431	2.5024	-136.993	-1.8616		248.579	17.8901	17.4369	5.81231
248.779	-133.484	46.2952	-111.572	38.3911	-149.78	9.5825	-142.364	28.2288	-122.864	24.6887	-124.725	12.1766	-155.182	0.3967	-160.523	2.4108	-137.085	-1.9532		248.779	17.8019	17.3969	5.79898
248.979	-133.484	46.2952	-111.603	38.3606	-149.75	9.613	-142.364	28.2288	-122.65	24.9024	-124.725	12.1766	-155.212	0.3662	-160.4	2.5329	-136.932	-1.8006		248.979	17.8528	17.37	5.79002
249.179	-133.545	46.2342	-111.389	38.5742	-149.841	9.5215	-142.364	28.2288	-122.772	24.7803	-124.725	12.1766	-155.212	0.3662	-160.461	2.4719	-136.902	-1.7701		249.179	17.8426	17.391	5.797
249.379	-133.362	46.4173	-111.389	38.5742	-149.841	9.5215	-142.487	28.1067	-122.498	25.0549	-124.847	12.0545	-155.273	0.3052	-160.492	2.4414	-136.993	-1.8616		249.379	17.846	17.4622	5.82075
249.579	-133.301	46.4783	-111.542	38.4217	-149.78	9.5825	-142.364	28.2288	-122.589	24.9634	-124.847	12.0545	-155.273	0.3052	-160.461	2.4719	-136.932	-1.8006		249.579	17.8562	17.4409	5.81364
249.779	-133.331	46.4478	-111.481	38.4827	-149.811	9.552	-142.395	28.1983	-122.742	24.8108	-124.786	12.1155	-155.273	0.3052	-160.461	2.4719	-136.993	-1.8616		249.779	17.8358	17.4416	5.81387
249.979	-133.24	46.5394	-111.542	38.4217	-149.841	9.5215	-142.425	28.1678	-122.589	24.9634	-124.786	12.1155	-155.151	0.4272	-160.4	2.5329	-136.932	-1.8006		249.979	17.8765	17.428	5.80934
250.179	-133.24	46.5394	-111.786	38.1775	-149.841	9.5215	-142.487	28.1067	-122.589	24.9634	-124.725	12.1766	-155.212	0.3662	-160.492	2.4414	-136.993	-1.8616		250.179	17.8257	17.4115	5.80384
250.379	-133.331	46.4478	-111.542	38.4217	-149.933	9.4299	-142.395	28.1983	-122.498	25.0549	-124.786	12.1155	-155.182	0.3967	-160.431	2.5024	-137.085	-1.9532		250.379	17.846	17.4504	5.81681
250.579	-133.179	46.6004	-111.786	38.1775	-149.841	9.5215	-142.395	28.1983	-122.528	25.0244	-124.847	12.0545	-155.212	0.3662	-160.492	2.4414	-137.054	-1.9226		250.579	17.8291	17.4476	5.81588
250.779	-133.27	46.5088	-111.725	38.2385	-149.902	9.4605	-142.364	28.2288	-122.436	25.116	-124.695	12.2071	-155.182	0.3967	-160.431	2.5024	-136.963	-1.8311		250.779	17.8697	17.4186	5.80621
250.979	-133.148	46.6309	-111.847	38.1165	-149.811	9.552	-142.487	28.1067	-122.467	25.0855	-124.725	12.1766	-155.151	0.4272	-160.431	2.5024	-137.268	-2.1363		250.979	17.8291	17.4507	5.8169
251.179	-133.148	46.6309	-111.786	38.1775	-149.872	9.491	-142.487	28.1067	-122.559	24.9939	-124.634	12.2681	-155.151	0.4272	-160.4	2.5329	-137.085	-1.9532		251.179	17.8528	17.4254	5.80846
251.379	-133.179	46.6004	-111.816	38.147	-149.811	9.552	-142.334	28.2593	-122.589	24.9634	-124.634	12.2681	-155.151	0.4272	-160.278	2.655	-137.115	-1.9837		251.379	17.8765	17.4117	5.80389
251.579	-133.118	46.6614	-111.847	38.1165	-149.933	9.4299	-142.548	28.0457	-122.65	24.9024	-124.756	12.146	-155.121	0.4578	-160.431	2.5024	-137.115	-1.9837		251.579	17.8087	17.4261	5.8087
251.779	-133.118	46.6614	-112.213	37.7503	-149.78	9.5825	-142.456	28.1372	-122.65	24.9024	-124.725	12.1766	-155.182	0.3967	-160.461	2.4719	-137.085	-1.9532		251.779	17.7918	17.3762	5.79207
251.979	-132.935	46.8445	-111.939	38.0249	-149.811	9.552	-142.395	28.1983	-122.559	24.9939	-124.817	12.085	-155.243	0.3357	-160.553	2.3803	-137.177	-2.0447		251.979	17.8189	17.4992	5.83307
252.179	-133.026	46.753	-111.999	37.9639	-149.75	9.613	-142.425	28.1678	-122.436	25.116	-124.817	12.085	-155.09	0.4883	-160.644	2.2888	-137.299	-2.1668		252.179	17.8121	17.4804	5.82681
252.379	-133.057	46.7225	-111.969	37.9944	-149.872	9.491	-142.334	28.2593	-122.467	25.0855	-124.756	12.146	-155.121	0.4578	-160.461	2.4719	-137.268	-2.1363		252.379	17.8325	17.4677	5.82256
252.579	-132.965	46.814	-111.999	37.9639	-149.811	9.552	-142.456	28.1372	-122.376	25.177	-124.756	12.146	-155.06	0.5188	-160.4	2.5329	-137.238	-2.1057		252.579	17.8596	17.4557	5.81855
252.779	-133.057	46.7225	-111.939	38.0249	-149.75	9.613	-142.395	28.1983	-122.62	24.9329	-124.695	12.2071	-155.151	0.4272	-160.431	2.5024	-137.299	-2.1668		252.779	17.8291	17.4548	5.81827
252.979	-133.026	46.753	-112.03	37.9334	-149.841	9.5215	-142.578	28.0152	-122.498	25.0549	-124.634	12.2681	-155.151	0.4272	-160.431	2.5024	-137.299	-2.1668		252.979	17.8121	17.4437	5.81456
253.179	-132.935	46.8445	-112.183	37.7808	-149.811	9.552	-142.456	28.1372	-122.314	25.238	-124.664	12.2376	-155.151	0.4272	-160.37	2.5634	-137.421	-2.2889		253.179	17.8324	17.4696	5.82319
253.379	-132.965	46.814	-111.999	37.9639	-149.75	9.613	-142.517	28.0762	-122.376	25.177	-124.786	12.1155	-155.09	0.4883	-160.4	2.5329	-137.329	-2.1973		253.379	17.8426	17.4657	5.82191
253.579	-132.935	46.8445	-111.877	38.086	-149.811	9.552	-142.548	28.0457	-122.253	25.2991	-124.756	12.146	-155.212	0.3662	-160.614	2.3193	-137.421	-2.2889		253.579	17.8189	17.548	5.84934
253.779	-132.904	46.875	-111.908	38.0554	-149.811	9.552	-142.548	28.0457	-122.314	25.238	-124.756	12.146	-155.09	0.4883	-160.492	2.4414	-137.482	-2.3499		253.779	17.8324	17.5268	5.84228
253.979	-132.904	46.875	-111.847	38.1165	-149.78	9.5825	-142.517	28.0762	-122.467	25.0855	-124.725	12.1766	-155.09	0.4883	-160.461	2.4719	-137.36	-2.2278		253.979	17.8494	17.506	5.83533
254.179	-132.874	46.9056	-112.122	37.8418	-149.78	9.5825	-142.425	28.1678	-122.436	25.116	-124.756	12.146	-155.09	0.4883	-160.461	2.4719	-137.451	-2.3194		254.179	17.8223	17.4955	5.83185
254.379	-132.751	47.0276	-112.122	37.8418	-149.689	9.6741	-142.548	28.0457	-122.314	25.238	-124.756	12.146	-155.06	0.5188	-160.523	2.4108	-137.421	-2.2889		254.379	17.846	17.5115	5.83718
254.579	-132.69	47.0887	-111.969	37.9944	-149.78	9.5825	-142.548	28.0457	-122.406	25.1465	-124.756	12.146	-155.121	0.4578	-160.431	2.5024	-137.421	-2.2889		254.579	17.8528	17.5442	5.84806
254.779	-132.935	46.8445	-112.03	37.9334	-149.841	9.5215	-142.487	28.1067	-122.406	25.1465	-124.725	12.1766	-155.06	0.5188	-160.492	2.4414	-137.543	-2.4109		254.779	17.8087	17.5082	5.83607
254.979	-132.751	47.0276	-112.152	37.8113	-149.811	9.552	-142.517	28.0762	-122.192	25.3601	-124.695	12.2071	-155.09	0.4883	-160.461	2.4719	-137.421	-2.2889		254.979	17.8562	17.5177	5.83922
255.179	-132.66	47.1192	-112.183	37.7808	-149.811	9.552	-142.639	27.9541	-122.009	25.5432	-124.664	12.2376	-154.968	0.6103	-160.4	2.5329	-137.512	-2.3804		255.179	17.8833	17.5237	5.84123
255.379	-132.69	47.0887	-112.183	37.7808	-149.78	9.5825	-142.517	28.0762	-122.284	25.2686	-124.695	12.2071	-155.06	0.5188	-160.461	2.4719	-137.482	-2.3499		255.379	17.8494	17.5244	5.84147
255.579	-132.721	47.0582	-112.061	37.9029	-149.811	9.552	-142.609	27.9847	-121.948	25.6043	-124.634	12.2681	-155.09	0.4883	-160.339	2.5939	-137.36	-2.2278		255.579	17.9138	17.5191	5.8397
255.779	-132.66	47.1192	-112.122	37.8418	-149.841	9.5215	-142.609	27.9847	-122.131	25.4212	-124.634	12.2681	-155.06	0.5188	-160.523	2.4108	-137.39	-2.2583		255.779	17.8698	17.5357	5.84522
255.979	-132.599	47.1802	-112.274	37.6892	-149.78	9.5825	-142.609	27.9847	-121.948	25.6043	-124.634	12.2681	-155.09	0.4883	-160.431	2.5024	-137.482	-2.3499		255.979	17.8833	17.54	5.84666
256.179	-132.69	47.0887	-112.183	37.7808	-149.75	9.613	-142.548	28.0457	-122.04	25.5127	-124.725	12.1766	-155.06	0.5188	-160.37	2.5634	-137.329	-2.1973		256.179	17.9003	17.5027	5.83424
256.379	-132.538	47.2413	-112.183	37.7808	-149.841	9.5215	-142.639	27.9541	-122.223	25.3296	-124.664	12.2376	-155.029	0.5493	-160.431	2.5024	-137.36	-2.2278		256.379	17.8765	17.5284	5.8428
256.579	-132.66	47.1192	-112.457	37.5061	-149.75	9.613	-142.517	28.0762	-122.162	25.3906	-124.634	12.2681	-155.06	0.5188	-160.461	2.4719	-137.421	-2.2889		256.579	17.8528	17.4854	5.82848
256.779	-132.538	47.2413	-111.939	38.0249	-149.902	9.4605	-142.517	28.0762	-121.948	25.6043	-124.664	12.2376	-155.06	0.5188	-160.431	2.5024	-137.421	-2.2889		256.779	17.9308	17.6029	5.86763
256.979	-132.66	47.1192	-112.274	37.6892	-149.872	9.491	-142.548	28.0457	-122.131	25.4212	-124.664	12.2376	-155.09	0.4883	-160.431	2.5024	-137.482	-2.3499		256.979	17.8494	17.5283	5.84278
257.179	-132.629	47.1497	-112.244	37.7197	-149.75	9.613	-142.639	27.9541	-122.192	25.3601	-124.695	12.2071	-155.09	0.4883	-160.431	2.5024	-137.299	-2.1668		257.179	17.8697	17.4968	5.83227
257.379	-132.568	47.2107	-112.152	37.8113	-149.78	9.5825	-142.578	28.0152	-122.07	25.4822	-124.603	12.2986	-155.029	0.5493	-160.4	2.5329	-137.39	-2.2583		257.379	17.9138	17.5339	5.84462
257.579	-132.507	47.2718	-112.122	37.8418	-149.811	9.552	-142.609	27.9847	-122.009	25.5432	-124.695	12.2071	-155.06	0.5188	-160.431	2.5024	-137.421	-2.2889		257.579	17.9037	17.5691	5.85636
257.779	-132.416	47.3633	-112.213	37.7503	-149.75	9.613	-142.609	27.9847	-122.009	25.5432	-124.664	12.2376	-154.999	0.5798	-160.492	2.4414	-136.841	-1.709		257.779	17.9783	17.4871	5.82904
257.979	-132.355	47.4244	-112.152	37.8113	-149.75	9.613	-142.67	27.9236	-122.131	25.4212	-124.695	12.2071	-154.846	0.7324	-160.492	2.4414	-136.993	-1.8616		257.979	17.9681	17.5016	5.83387
258.179	-132.507	47.2718	-112.244	37.7197	-149.902	9.4605	-142.792	27.8016	-122.253	25.2991	-124.634	12.2681	-154.785	0.7934	-160.553	2.3803	-137.085	-1.9532		258.179	17.8935	17.4603	5.82011
258.379	-132.294	47.4854	-112.183	37.7808	-149.841	9.5215	-142.883	27.71	-122.162	25.3906	-124.634	12.2681	-154.724	0.8545	-160.461	2.4719	-137.085	-1.9532		258.379	17.9477	17.4911	5.83037
258.579	-132.355	47.4244	-112.427	37.5366	-149.902	9.4605	-142.883	27.71	-122.192	25.3601	-124.634	12.2681	-154.724	0.8545	-160.461	2.4719	-137.268	-2.1363		258.579	17.8833	17.4719	5.82397
258.779	-132.324	47.4549	-112.305	37.6587	-149.78	9.5825	-142.822	27.771	-122.162	25.3906	-124.756	12.146	-154.633	0.946	-160.492	2.4414	-137.115	-1.9837		258.779	17.9342	17.4696	5.82319
258.979	-132.416	47.3633	-112.518	37.4451	-149.78	9.5825	-142.731	27.8626	-122.162	25.3906	-124.939	11.9629	-154.663	0.9155	-160.431	2.5024	-137.299	-2.1668		258.979	17.8731	17.4575	5.81917
259.179	-132.233	47.5464	-112.427	37.5366	-149.78	9.5825	-142.639	27.9541	-122.04	25.5127	-124.908	11.9935	-154.694	0.885	-160.553	2.3803	-137.268	-2.1363		259.179	17.9172	17.5337	5.84455
259.379	-132.477	47.3023	-112.763	37.2009	-149.78	9.5825	-142.67	27.9236	-122.345	25.2075	-125.031	11.8714	-154.694	0.885	-160.614	2.3193	-137.36	-2.2278		259.379	17.785	17.4417	5.81389
259.579	-132.355	47.4244	-112.518	37.4451	-149.78	9.5825	-142.792	27.8016	-122.009	25.5432	-124.878	12.024	-154.755	0.824	-160.461	2.4719	-137.39	-2.2583		259.579	17.8732	17.4994	5.83314
259.779	-132.294	47.4854	-112.366	37.5977	-149.75	9.613	-142.853	27.7405	-122.07	25.4822	-124.878	12.024	-154.755	0.824	-160.553	2.3803	-137.39	-2.2583		259.779	17.8765	17.5343	5.84478
259.979	-132.294	47.4854	-112.457	37.5061	-149.719	9.6436	-142.67	27.9236	-122.284	25.2686	-124.817	12.085	-154.785	0.7934	-160.553	2.3803	-137.177	-2.0447		259.979	17.8935	17.4919	5.83063
260.179	-132.294	47.4854	-112.518	37.4451	-149.75	9.613	-142.731	27.8626	-122.376	25.177	-124.817	12.085	-154.694	0.885	-160.644	2.2888	-137.482	-2.3499		260.179	17.8324	17.5187	5.83957
260.379	-132.324	47.4549	-112.64	37.323	-149.811	9.552	-142.67	27.9236	-122.376	25.177	-124.939	11.9629	-154.694	0.885	-160.431	2.5024	-137.329	-2.1973		260.379	17.8426	17.4627	5.82091
260.579	-132.202	47.577	-112.64	37.323	-149.75	9.613	-142.792	27.8016	-122.467	25.0855	-124.786	12.1155	-154.724	0.8545	-160.461	2.4719	-137.329	-2.1973		260.579	17.8494	17.4723	5.82409
260.779	-132.202	47.577	-112.701	37.262	-149.75	9.613	-142.731	27.8626	-122.436	25.116	-124.908	11.9935	-154.785	0.7934	-160.614	2.3193	-137.39	-2.2583		260.779	17.8087	17.5078	5.83592
260.979	-132.141	47.638	-112.579	37.3841	-149.841	9.5215	-142.853	27.7405	-122.192	25.3601	-124.878	12.024	-154.877	0.7019	-160.614	2.3193	-137.39	-2.2583		260.979	17.8257	17.5572	5.85239
261.179	-132.141	47.638	-112.885	37.0789	-149.78	9.5825	-142.731	27.8626	-122.376	25.177	-124.908	11.9935	-154.785	0.7934	-160.644	2.2888	-137.36	-2.2278		261.179	17.7985	17.4994	5.83314
261.379	-132.141	47.638	-112.64	37.323	-149.78	9.5825	-142.7	27.8931	-122.376	25.177	-124.878	12.024	-154.877	0.7019	-160.706	2.2277	-137.299	-2.1668		261.379	17.8223	17.5433	5.84777
261.579	-132.202	47.577	-112.823	37.1399	-149.841	9.5215	-142.67	27.9236	-122.253	25.2991	-124.908	11.9935	-154.846	0.7324	-160.492	2.4414	-137.299	-2.1668		261.579	17.8291	17.4912	5.83039
261.779	-132.202	47.577	-112.823	37.1399	-149.75	9.613	-142.67	27.9236	-122.314	25.238	-124.786	12.1155	-154.724	0.8545	-160.553	2.3803	-137.329	-2.1973		261.779	17.8494	17.4737	5.82457
261.979	-132.08	47.699	-112.763	37.2009	-149.841	9.5215	-142.7	27.8931	-122.528	25.0244	-124.756	12.146	-154.785	0.7934	-160.492	2.4414	-137.36	-2.2278		261.979	17.8324	17.504	5.83467
262.179	-132.111	47.6685	-112.701	37.262	-149.841	9.5215	-142.7	27.8931	-122.345	25.2075	-124.817	12.085	-154.785	0.7934	-160.492	2.4414	-137.268	-2.1363		262.179	17.8596	17.5049	5.83496
262.379	-132.08	47.699	-112.793	37.1704	-149.811	9.552	-142.883	27.71	-122.528	25.0244	-124.817	12.085	-154.846	0.7324	-160.523	2.4108	-137.299	-2.1668		262.379	17.8019	17.4895	5.82983
262.579	-131.988	47.7906	-113.007	36.9568	-149.811	9.552	-142.7	27.8931	-122.04	25.5127	-124.786	12.1155	-154.755	0.824	-160.431	2.5024	-137.268	-2.1363		262.579	17.8901	17.4918	5.8306
262.779	-132.172	47.6075	-112.732	37.2315	-149.811	9.552	-142.731	27.8626	-122.04	25.5127	-124.725	12.1766	-154.877	0.7019	-160.523	2.4108	-137.268	-2.1363		262.779	17.8799	17.5108	5.83695
262.979	-131.805	47.9737	-112.61	37.3535	-149.78	9.5825	-142.67	27.9236	-122.223	25.3296	-124.695	12.2071	-154.907	0.6714	-160.523	2.4108	-137.329	-2.1973		262.979	17.9172	17.6095	5.86985
263.179	-132.019	47.7601	-112.885	37.0789	-149.75	9.613	-142.822	27.771	-122.131	25.4212	-124.786	12.1155	-154.785	0.7934	-160.553	2.3803	-137.299	-2.1668		263.179	17.863	17.5063	5.83542
263.379	-132.019	47.7601	-112.793	37.1704	-149.78	9.5825	-142.822	27.771	-122.009	25.5432	-124.725	12.1766	-154.907	0.6714	-160.492	2.4414	-137.177	-2.0447		263.379	17.8969	17.5155	5.83851
263.579	-132.08	47.699	-112.885	37.0789	-149.78	9.5825	-142.792	27.8016	-121.979	25.5737	-124.786	12.1155	-154.907	0.6714	-160.553	2.3803	-137.177	-2.0447		263.579	17.8731	17.503	5.83434
263.779	-132.141	47.638	-112.823	37.1399	-149.75	9.613	-142.578	28.0152	-121.887	25.6653	-124.817	12.085	-154.846	0.7324	-160.431	2.5024	-137.054	-1.9226		263.779	17.941	17.4798	5.82662
263.979	-132.08	47.699	-112.946	37.0178	-149.841	9.5215	-142.578	28.0152	-122.04	25.5127	-124.756	12.146	-154.846	0.7324	-160.553	2.3803	-137.177	-2.0447		263.979	17.8867	17.5015	5.83384
264.179	-131.958	47.8211	-112.885	37.0789	-149.78	9.5825	-142.578	28.0152	-121.948	25.6043	-124.725	12.1766	-154.785	0.7934	-160.492	2.4414	-137.146	-2.0142		264.179	17.9444	17.5174	5.83913
264.379	-132.172	47.6075	-113.037	36.9263	-149.78	9.5825	-142.456	28.1372	-121.796	25.7568	-124.817	12.085	-154.877	0.7019	-160.553	2.3803	-137.115	-1.9837		264.379	17.9104	17.4859	5.82864
264.579	-132.172	47.6075	-112.946	37.0178	-149.841	9.5215	-142.395	28.1983	-122.009	25.5432	-124.786	12.1155	-154.907	0.6714	-160.553	2.3803	-137.115	-1.9837		264.579	17.8969	17.4972	5.83239
264.779	-132.263	47.5159	-113.19	36.7737	-149.628	9.7351	-142.425	28.1678	-122.314	25.238	-124.939	11.9629	-154.846	0.7324	-160.644	2.2888	-137.054	-1.9226		264.779	17.8324	17.4135	5.8045
264.979	-132.233	47.5464	-113.068	36.8958	-149.383	9.9793	-142.456	28.1372	-121.826	25.7263	-124.878	12.024	-154.968	0.6103	-160.553	2.3803	-137.177	-2.0447		264.979	17.9172	17.4666	5.82219
265.179	-132.324	47.4549	-113.159	36.8042	-149.414	9.9487	-142.548	28.0457	-121.796	25.7568	-124.817	12.085	-154.785	0.7934	-160.553	2.3803	-137.177	-2.0447		265.179	17.9138	17.4064	5.80212
265.379	-132.141	47.638	-113.586	36.377	-149.414	9.9487	-142.425	28.1678	-121.796	25.7568	-124.725	12.1766	-154.907	0.6714	-160.523	2.4108	-137.238	-2.1057		265.379	17.8935	17.4135	5.80452
265.579	-132.263	47.5159	-114.075	35.8887	-149.414	9.9487	-142.425	28.1678	-121.674	25.8789	-124.817	12.085	-154.877	0.7019	-160.614	2.3193	-137.299	-2.1668		265.579	17.8155	17.3492	5.78308
265.779	-132.263	47.5159	-113.647	36.3159	-149.475	9.8877	-142.578	28.0152	-121.612	25.94	-124.756	12.146	-154.877	0.7019	-160.706	2.2277	-137.207	-2.0752		265.779	17.8528	17.3957	5.79858
265.979	-132.111	47.6685	-113.586	36.377	-149.506	9.8572	-142.487	28.1067	-121.674	25.8789	-124.786	12.1155	-154.877	0.7019	-160.614	2.3193	-137.115	-1.9837		265.979	17.8935	17.4193	5.80642
266.179	-132.294	47.4854	-113.495	36.4685	-149.506	9.8572	-142.578	28.0152	-121.582	25.9705	-124.756	12.146	-154.907	0.6714	-160.675	2.2583	-137.238	-2.1057		266.179	17.863	17.4178	5.80593
266.379	-131.775	48.0042	-113.281	36.6821	-149.536	9.8267	-142.609	27.9847	-121.399	26.1536	-124.603	12.2986	-154.938	0.6409	-160.644	2.2888	-137.146	-2.0142		266.379	17.985	17.5482	5.84939
266.579	-132.324	47.4549	-113.159	36.8042	-149.597	9.7656	-142.609	27.9847	-121.735	25.8179	-124.695	12.2071	-154.938	0.6409	-160.736	2.1972	-137.207	-2.0752		266.579	17.8664	17.4545	5.81818
266.779	-132.385	47.3938	-113.373	36.5906	-149.567	9.7961	-142.548	28.0457	-121.796	25.7568	-124.756	12.146	-154.907	0.6714	-160.706	2.2277	-137.36	-2.2278		266.779	17.8223	17.4291	5.8097
266.979	-132.66	47.1192	-113.312	36.6516	-149.567	9.7961	-142.517	28.0762	-121.643	25.9094	-124.695	12.2071	-154.877	0.7019	-160.797	2.1362	-137.146	-2.0142		266.979	17.8426	17.3637	5.78791
267.179	-132.263	47.5159	-113.495	36.4685	-149.536	9.8267	-142.609	27.9847	-121.887	25.6653	-124.786	12.1155	-154.846	0.7324	-160.797	2.1362	-137.207	-2.0752		267.179	17.8189	17.4094	5.80314
267.379	-132.599	47.1802	-113.434	36.5296	-149.567	9.7961	-142.548	28.0457	-121.857	25.6958	-124.908	11.9935	-154.846	0.7324	-160.797	2.1362	-137.329	-2.1973		267.379	17.768	17.3768	5.79227
267.579	-132.629	47.1497	-113.495	36.4685	-149.719	9.6436	-142.548	28.0457	-121.887	25.6653	-124.817	12.085	-154.846	0.7324	-160.706	2.2277	-137.207	-2.0752		267.579	17.7714	17.3377	5.77922
267.779	-132.843	46.9361	-113.617	36.3465	-149.689	9.6741	-142.731	27.8626	-121.552	26.001	-124.908	11.9935	-154.846	0.7324	-160.767	2.1667	-137.054	-1.9226		267.779	17.7545	17.2692	5.75641
267.979	-132.812	46.9666	-113.403	36.5601	-149.628	9.7351	-142.578	28.0152	-121.948	25.6043	-124.603	12.2986	-154.785	0.7934	-160.767	2.1667	-137.299	-2.1668		267.979	17.7748	17.3042	5.76807
268.179	-132.874	46.9056	-113.617	36.3465	-149.719	9.6436	-142.578	28.0152	-121.796	25.7568	-124.878	12.024	-154.846	0.7324	-160.736	2.1972	-137.329	-2.1973		268.179	17.7138	17.2961	5.76536
268.379	-133.179	46.6004	-113.525	36.438	-149.78	9.5825	-142.517	28.0762	-121.796	25.7568	-124.847	12.0545	-154.755	0.824	-160.797	2.1362	-137.39	-2.2583		268.379	17.69	17.2556	5.75188
268.579	-133.453	46.3257	-113.678	36.2854	-149.811	9.552	-142.639	27.9541	-121.765	25.7874	-124.939	11.9629	-154.846	0.7324	-160.644	2.2888	-137.36	-2.2278		268.579	17.629	17.1653	5.72177
268.779	-133.423	46.3562	-113.556	36.4075	-149.78	9.5825	-142.548	28.0457	-121.735	25.8179	-124.878	12.024	-154.877	0.7019	-160.736	2.1972	-137.36	-2.2278		268.779	17.6561	17.2067	5.73557
268.979	-133.453	46.3257	-113.678	36.2854	-149.78	9.5825	-142.456	28.1372	-121.704	25.8484	-124.908	11.9935	-154.755	0.824	-160.767	2.1667	-137.36	-2.2278		268.979	17.6595	17.1822	5.7274
269.179	-133.514	46.2647	-113.556	36.4075	-149.811	9.552	-142.456	28.1372	-121.765	25.7874	-124.908	11.9935	-154.785	0.7934	-160.706	2.2277	-137.451	-2.3194		269.179	17.6493	17.1944	5.73148
269.379	-133.637	46.1426	-113.709	36.2549	-149.841	9.5215	-142.273	28.3204	-121.674	25.8789	-125	11.9019	-154.877	0.7019	-160.828	2.1057	-137.482	-2.3499		269.379	17.6087	17.2028	5.73428
269.579	-133.85	45.929	-113.525	36.438	-149.78	9.5825	-142.425	28.1678	-121.765	25.7874	-124.939	11.9629	-154.877	0.7019	-160.797	2.1362	-137.451	-2.3194		269.579	17.5985	17.1524	5.71745
269.779	-133.789	45.99	-113.678	36.2854	-149.872	9.491	-142.395	28.1983	-122.009	25.5432	-124.878	12.024	-154.785	0.7934	-160.858	2.0751	-137.36	-2.2278		269.779	17.5747	17.1173	5.70578
269.979	-133.972	45.8069	-113.678	36.2854	-149.719	9.6436	-142.334	28.2593	-121.826	25.7263	-124.908	11.9935	-154.907	0.6714	-160.767	2.1667	-137.482	-2.3499		269.979	17.5781	17.1097	5.70322
270.179	-133.881	45.8985	-113.617	36.3465	-149.841	9.5215	-142.425	28.1678	-121.765	25.7874	-124.939	11.9629	-154.785	0.7934	-160.889	2.0446	-137.421	-2.2889		270.179	17.5815	17.1318	5.7106
270.379	-134.186	45.5933	-113.709	36.2549	-149.872	9.491	-142.487	28.1067	-121.857	25.6958	-124.908	11.9935	-154.846	0.7324	-160.767	2.1667	-137.482	-2.3499		270.379	17.5205	17.0492	5.68306
270.579	-134.216	45.5628	-113.953	36.0108	-149.78	9.5825	-142.487	28.1067	-121.857	25.6958	-125.031	11.8714	-154.755	0.824	-160.858	2.0751	-137.482	-2.3499		270.579	17.4866	17.0083	5.66942
270.779	-134.094	45.6849	-113.983	35.9802	-149.811	9.552	-142.395	28.1983	-122.009	25.5432	-124.908	11.9935	-154.663	0.9155	-160.767	2.1667	-137.421	-2.2889		270.779	17.5273	16.9937	5.66458
270.979	-134.338	45.4407	-114.014	35.9497	-149.872	9.491	-142.487	28.1067	-122.131	25.4212	-124.817	12.085	-154.877	0.7019	-160.736	2.1972	-137.299	-2.1668		270.979	17.4696	16.9297	5.64323
271.179	-134.308	45.4712	-113.8	36.1634	-149.841	9.5215	-142.395	28.1983	-122.04	25.5127	-125	11.9019	-154.846	0.7324	-160.675	2.2583	-137.268	-2.1363		271.179	17.5137	16.9684	5.65613
271.379	-134.186	45.5933	-113.831	36.1328	-149.841	9.5215	-142.487	28.1067	-122.04	25.5127	-124.939	11.9629	-154.724	0.8545	-160.644	2.2888	-137.299	-2.1668		271.379	17.534	16.9656	5.65521
271.579	-134.338	45.4407	-113.861	36.1023	-149.841	9.5215	-142.425	28.1678	-121.887	25.6653	-125.031	11.8714	-154.785	0.7934	-160.644	2.2888	-137.268	-2.1363		271.579	17.5239	16.9507	5.65023
271.779	-134.46	45.3187	-113.831	36.1328	-149.872	9.491	-142.548	28.0457	-121.918	25.6348	-124.939	11.9629	-154.724	0.8545	-160.736	2.1972	-137.451	-2.3194		271.779	17.4798	16.9459	5.64863
271.979	-134.46	45.3187	-113.8	36.1634	-149.902	9.4605	-142.456	28.1372	-121.857	25.6958	-124.939	11.9629	-154.755	0.824	-160.614	2.3193	-137.39	-2.2583		271.979	17.5137	16.9438	5.64794
272.179	-134.491	45.2881	-113.739	36.2244	-149.933	9.4299	-142.456	28.1372	-122.009	25.5432	-125.122	11.7798	-154.785	0.7934	-160.614	2.3193	-137.39	-2.2583		272.179	17.473	16.95	5.65
272.379	-134.522	45.2576	-113.525	36.438	-149.933	9.4299	-142.456	28.1372	-121.582	25.9705	-125.092	11.8103	-154.724	0.8545	-160.614	2.3193	-137.36	-2.2278		272.379	17.5544	16.9861	5.66203
272.579	-134.43	45.3492	-113.709	36.2549	-149.872	9.491	-142.334	28.2593	-121.429	26.1231	-125.061	11.8409	-154.846	0.7324	-160.644	2.2888	-137.451	-2.3194		272.579	17.5578	17.0254	5.67515
272.779	-134.583	45.1966	-113.892	36.0718	-149.963	9.3994	-142.578	28.0152	-121.582	25.9705	-124.939	11.9629	-154.877	0.7019	-160.614	2.3193	-137.39	-2.2583		272.779	17.4866	16.9323	5.64411
272.979	-134.522	45.2576	-113.709	36.2549	-149.963	9.3994	-142.425	28.1678	-121.185	26.3672	-125	11.9019	-154.877	0.7019	-160.614	2.3193	-137.573	-2.4414		272.979	17.5476	17.0363	5.67877
273.179	-134.583	45.1966	-113.953	36.0108	-149.963	9.3994	-142.364	28.2288	-119.751	27.8015	-125	11.9019	-154.724	0.8545	-160.553	2.3803	-137.482	-2.3499		273.179	17.7138	17.0559	5.68529
273.379	-134.552	45.2271	-114.075	35.8887	-149.963	9.3994	-142.334	28.2593	-118.622	28.9307	-124.878	12.024	-154.785	0.7934	-160.431	2.5024	-137.299	-2.1668		273.379	17.8731	17.0973	5.69909
273.579	-134.613	45.1661	-113.831	36.1328	-150.024	9.3384	-142.364	28.2288	-118.5	29.0527	-125.061	11.8409	-154.785	0.7934	-160.553	2.3803	-137.451	-2.3194		273.579	17.846	17.1728	5.72428
273.779	-134.277	45.5018	-113.739	36.2244	-150.055	9.3079	-142.304	28.2898	-118.927	28.6255	-125.092	11.8103	-154.907	0.6714	-160.461	2.4719	-137.36	-2.2278		273.779	17.8528	17.2173	5.73911
273.979	-134.522	45.2576	-113.831	36.1328	-150.024	9.3384	-142.334	28.2593	-119.873	27.6795	-124.939	11.9629	-154.907	0.6714	-160.614	2.3193	-137.146	-2.0142		273.979	17.7341	17.0598	5.68659
274.179	-134.491	45.2881	-113.831	36.1328	-149.994	9.3689	-142.304	28.2898	-120.239	27.3132	-125.031	11.8714	-154.755	0.824	-160.614	2.3193	-137.146	-2.0142		274.179	17.7104	17.0251	5.67502
274.379	-134.552	45.2271	-113.769	36.1939	-150.055	9.3079	-142.334	28.2593	-119.141	28.4119	-125.092	11.8103	-154.907	0.6714	-160.614	2.3193	-137.36	-2.2278		274.379	17.7748	17.1564	5.71879
274.579	-134.522	45.2576	-113.892	36.0718	-150.116	9.2468	-142.395	28.1983	-118.988	28.5645	-124.939	11.9629	-154.877	0.7019	-160.523	2.4108	-137.36	-2.2278		274.579	17.7985	17.1366	5.71218
274.779	-134.583	45.1966	-113.709	36.2549	-149.994	9.3689	-142.334	28.2593	-119.324	28.2288	-125	11.9019	-154.877	0.7019	-160.614	2.3193	-137.268	-2.1363		274.779	17.7884	17.1196	5.70652
274.979	-134.674	45.105	-113.983	35.9802	-149.994	9.3689	-142.395	28.1983	-119.019	28.5339	-125.031	11.8714	-154.938	0.6409	-160.461	2.4719	-137.177	-2.0447		274.979	17.7918	17.0618	5.68728
275.179	-134.857	44.9219	-113.953	36.0108	-149.994	9.3689	-142.334	28.2593	-119.049	28.5034	-125	11.9019	-154.846	0.7324	-160.644	2.2888	-137.085	-1.9532		275.179	17.7816	17.0263	5.67542
275.379	-134.674	45.105	-113.953	36.0108	-150.116	9.2468	-142.364	28.2288	-119.568	27.9846	-125.031	11.8714	-154.755	0.824	-160.523	2.4108	-137.238	-2.1057		275.379	17.7307	17.0264	5.67548
275.579	-134.583	45.1966	-114.166	35.7971	-150.055	9.3079	-142.334	28.2593	-119.873	27.6795	-125.061	11.8409	-154.877	0.7019	-160.492	2.4414	-137.177	-2.0447		275.579	17.6867	16.9964	5.66547
275.779	-134.918	44.8609	-113.861	36.1023	-150.085	9.2774	-142.273	28.3204	-120.026	27.5269	-125	11.9019	-154.907	0.6714	-160.461	2.4719	-137.268	-2.1363		275.779	17.6663	16.9765	5.65884
275.979	-134.552	45.2271	-114.41	35.553	-150.055	9.3079	-142.334	28.2593	-120.209	27.3438	-125.061	11.8409	-154.907	0.6714	-160.461	2.4719	-137.207	-2.0752		275.979	17.6222	16.9507	5.65022
276.179	-134.583	45.1966	-114.227	35.7361	-150.085	9.2774	-142.273	28.3204	-120.575	26.9775	-125.092	11.8103	-154.877	0.7019	-160.461	2.4719	-137.146	-2.0142		276.179	17.6087	16.9384	5.64612
276.379	-134.583	45.1966	-114.014	35.9497	-150.116	9.2468	-142.242	28.3509	-120.27	27.2827	-125.183	11.7188	-154.785	0.7934	-160.492	2.4414	-137.177	-2.0447		276.379	17.6595	16.9931	5.66435
276.579	-134.705	45.0745	-114.227	35.7361	-150.147	9.2163	-142.334	28.2593	-119.843	27.71	-125	11.9019	-154.785	0.7934	-160.431	2.5024	-137.115	-1.9837		276.579	17.69	16.9418	5.64727
276.779	-134.644	45.1355	-114.075	35.8887	-150.116	9.2468	-142.456	28.1372	-119.629	27.9236	-125.031	11.8714	-154.846	0.7324	-160.431	2.5024	-137.146	-2.0142		276.779	17.7138	16.9924	5.66414
276.979	-134.796	44.983	-114.136	35.8277	-150.085	9.2774	-142.425	28.1678	-119.69	27.8626	-125.153	11.7493	-154.999	0.5798	-160.37	2.5634	-137.115	-1.9837		276.979	17.6697	16.9626	5.6542
277.179	-134.613	45.1661	-114.014	35.9497	-150.116	9.2468	-142.273	28.3204	-119.812	27.7405	-125.061	11.8409	-154.877	0.7019	-160.461	2.4719	-136.993	-1.8616		277.179	17.7307	16.9938	5.66459
277.379	-134.674	45.105	-114.258	35.7056	-150.147	9.2163	-142.364	28.2288	-119.721	27.832	-125.092	11.8103	-154.907	0.6714	-160.553	2.3803	-136.902	-1.7701		277.379	17.6866	16.9527	5.65091
277.579	-134.522	45.2576	-114.014	35.9497	-150.177	9.1858	-142.395	28.1983	-119.965	27.5879	-125.122	11.7798	-154.846	0.7324	-160.614	2.3193	-137.085	-1.9532		277.579	17.6731	17.0246	5.67488
277.779	-134.491	45.2881	-114.441	35.5225	-150.085	9.2774	-142.334	28.2593	-119.904	27.6489	-125.122	11.7798	-154.938	0.6409	-160.461	2.4719	-137.054	-1.9226		277.779	17.6629	16.9675	5.65582
277.979	-134.644	45.1355	-114.502	35.4614	-150.055	9.3079	-142.334	28.2593	-120.087	27.4658	-125.122	11.7798	-154.785	0.7934	-160.492	2.4414	-137.299	-2.1668		277.979	17.6086	16.9329	5.64431
278.179	-134.583	45.1966	-114.014	35.9497	-150.269	9.0942	-142.364	28.2288	-119.873	27.6795	-125.122	11.7798	-154.907	0.6714	-160.492	2.4414	-137.268	-2.1363		278.179	17.6561	17.0475	5.68249
278.379	-134.522	45.2576	-114.197	35.7666	-150.269	9.0942	-142.212	28.3814	-120.178	27.3743	-125.092	11.8103	-154.938	0.6409	-160.492	2.4414	-136.963	-1.8311		278.379	17.6595	16.9836	5.6612
278.579	-134.613	45.1661	-114.41	35.553	-150.116	9.2468	-142.395	28.1983	-120.483	27.0691	-125.092	11.8103	-154.907	0.6714	-160.461	2.4719	-137.238	-2.1057		278.579	17.5646	16.9234	5.64115
278.779	-134.491	45.2881	-114.594	35.3699	-150.208	9.1553	-142.425	28.1678	-120.606	26.947	-125.183	11.7188	-154.846	0.7324	-160.431	2.5024	-137.146	-2.0142		278.779	17.5408	16.8985	5.63285
278.979	-134.491	45.2881	-113.983	35.9802	-150.177	9.1858	-142.395	28.1983	-120.514	27.0386	-125.031	11.8714	-154.846	0.7324	-160.309	2.6245	-137.207	-2.0752		278.979	17.6493	16.9756	5.65853
279.179	-134.644	45.1355	-114.227	35.7361	-150.208	9.1553	-142.334	28.2593	-120.819	26.7334	-125.092	11.8103	-154.938	0.6409	-160.431	2.5024	-137.146	-2.0142		279.179	17.551	16.9161	5.6387
279.379	-134.674	45.105	-114.227	35.7361	-150.055	9.3079	-142.487	28.1067	-120.85	26.7029	-125.092	11.8103	-154.877	0.7019	-160.339	2.5939	-137.177	-2.0447		279.379	17.5578	16.8731	5.62436
279.579	-134.583	45.1966	-114.258	35.7056	-150.085	9.2774	-142.395	28.1983	-120.697	26.8555	-125.031	11.8714	-154.877	0.7019	-160.461	2.4719	-137.207	-2.0752		279.579	17.5782	16.9225	5.64084
279.779	-134.674	45.105	-114.014	35.9497	-150.177	9.1858	-142.304	28.2898	-120.636	26.9165	-125.061	11.8409	-154.907	0.6714	-160.431	2.5024	-137.238	-2.1057		279.779	17.5951	16.9599	5.65329
279.979	-134.644	45.1355	-114.41	35.553	-150.177	9.1858	-142.456	28.1372	-120.636	26.9165	-125.183	11.7188	-154.846	0.7324	-160.431	2.5024	-137.299	-2.1668		279.979	17.5239	16.9073	5.63577
280.179	-134.613	45.1661	-114.197	35.7666	-150.177	9.1858	-142.517	28.0762	-120.636	26.9165	-125.031	11.8714	-154.877	0.7019	-160.492	2.4414	-137.177	-2.0447		280.179	17.5646	16.9238	5.64126
280.379	-134.705	45.0745	-114.166	35.7971	-150.269	9.0942	-142.425	28.1678	-120.88	26.6724	-124.939	11.9629	-154.755	0.824	-160.523	2.4108	-137.177	-2.0447		280.379	17.551	16.8898	5.62995
280.579	-134.827	44.9524	-114.654	35.3089	-150.116	9.2468	-142.517	28.0762	-120.85	26.7029	-125.061	11.8409	-154.724	0.8545	-160.644	2.2888	-137.238	-2.1057		280.579	17.4629	16.8089	5.60296
280.779	-134.796	44.983	-114.716	35.2478	-150.147	9.2163	-142.395	28.1983	-120.85	26.7029	-125.061	11.8409	-154.785	0.7934	-160.614	2.3193	-137.329	-2.1973		280.779	17.4561	16.8361	5.61202
280.979	-134.583	45.1966	-114.471	35.492	-150.269	9.0942	-142.517	28.0762	-120.728	26.825	-124.908	11.9935	-154.846	0.7324	-160.523	2.4108	-137.39	-2.2583		280.979	17.5069	16.9183	5.63943
281.179	-134.46	45.3187	-114.288	35.6751	-150.177	9.1858	-142.548	28.0457	-121.063	26.4893	-125.092	11.8103	-154.755	0.824	-160.492	2.4414	-137.39	-2.2583		281.179	17.5036	16.9299	5.6433
281.379	-134.43	45.3492	-114.594	35.3699	-150.36	9.0027	-142.456	28.1372	-121.094	26.4587	-125.031	11.8714	-154.724	0.8545	-160.553	2.3803	-137.299	-2.1668		281.379	17.473	16.8992	5.63306
281.579	-134.369	45.4102	-114.746	35.2173	-150.269	9.0942	-142.731	27.8626	-121.124	26.4282	-124.878	12.024	-154.785	0.7934	-160.614	2.3193	-137.665	-2.533		281.579	17.4018	16.9242	5.64139
281.779	-134.369	45.4102	-114.746	35.2173	-150.33	9.0332	-142.67	27.9236	-121.155	26.3977	-124.908	11.9935	-154.846	0.7324	-160.553	2.3803	-137.848	-2.7161		281.779	17.3747	16.9596	5.65319
281.979	-134.399	45.3797	-114.654	35.3089	-150.269	9.0942	-142.548	28.0457	-121.155	26.3977	-124.878	12.024	-154.755	0.824	-160.644	2.2888	-137.817	-2.6856		281.979	17.4086	16.9643	5.65478
282.179	-134.369	45.4102	-114.594	35.3699	-150.208	9.1553	-142.7	27.8931	-121.277	26.2756	-124.939	11.9629	-154.755	0.824	-160.492	2.4414	-137.756	-2.6245		282.179	17.412	16.9315	5.64384
282.379	-134.369	45.4102	-114.594	35.3699	-150.147	9.2163	-142.639	27.9541	-121.094	26.4587	-124.847	12.0545	-154.694	0.885	-160.644	2.2888	-137.665	-2.533		282.379	17.4561	16.9369	5.64564
282.579	-134.369	45.4102	-114.96	35.0037	-150.208	9.1553	-142.609	27.9847	-121.094	26.4587	-125.031	11.8714	-154.724	0.8545	-160.553	2.3803	-137.665	-2.533		282.579	17.3984	16.8959	5.63196
282.779	-134.369	45.4102	-114.838	35.1258	-150.299	9.0637	-142.578	28.0152	-120.911	26.6419	-124.878	12.024	-154.755	0.824	-160.4	2.5329	-137.573	-2.4414		282.779	17.4663	16.8993	5.63311
282.979	-134.308	45.4712	-114.41	35.553	-150.208	9.1553	-142.578	28.0152	-121.185	26.3672	-125	11.9019	-154.755	0.824	-160.523	2.4108	-137.451	-2.3194		282.979	17.4866	16.9449	5.64831
283.179	-134.216	45.5628	-114.532	35.4309	-150.33	9.0332	-142.517	28.0762	-121.277	26.2756	-125	11.9019	-154.755	0.824	-160.553	2.3803	-137.573	-2.4414		283.179	17.4493	16.9752	5.6584
283.379	-134.064	45.7154	-114.563	35.4004	-150.299	9.0637	-142.609	27.9847	-121.277	26.2756	-124.634	12.2681	-154.663	0.9155	-160.644	2.2888	-137.543	-2.4109		283.379	17.5001	16.9738	5.65794
283.579	-134.125	45.6543	-114.563	35.4004	-150.33	9.0332	-142.578	28.0152	-121.429	26.1231	-124.847	12.0545	-154.846	0.7324	-160.523	2.4108	-137.36	-2.2278		283.579	17.4662	16.9461	5.64871
283.779	-134.186	45.5933	-114.532	35.4309	-150.269	9.0942	-142.548	28.0457	-121.582	25.9705	-124.573	12.3291	-154.724	0.8545	-160.461	2.4719	-137.482	-2.3499		283.779	17.4934	16.9117	5.63723
283.979	-134.338	45.4407	-114.532	35.4309	-150.36	9.0027	-142.609	27.9847	-121.307	26.2451	-124.817	12.085	-154.755	0.824	-160.523	2.4108	-137.39	-2.2583		283.979	17.4628	16.9052	5.63506
284.179	-134.186	45.5933	-114.563	35.4004	-150.33	9.0332	-142.517	28.0762	-121.612	25.94	-124.817	12.085	-154.694	0.885	-160.461	2.4719	-137.115	-1.9837		284.179	17.5001	16.8644	5.62148
284.379	-134.216	45.5628	-114.563	35.4004	-150.482	8.8806	-142.609	27.9847	-121.46	26.0925	-124.817	12.085	-154.846	0.7324	-160.492	2.4414	-137.36	-2.2278		284.379	17.4391	16.9277	5.64258
284.579	-134.125	45.6543	-114.654	35.3089	-150.36	9.0027	-142.548	28.0457	-121.399	26.1536	-124.878	12.024	-154.877	0.7019	-160.644	2.2888	-137.482	-2.3499		284.579	17.4256	16.9766	5.65886
284.779	-134.216	45.5628	-114.96	35.0037	-150.299	9.0637	-142.548	28.0457	-121.826	25.7263	-124.908	11.9935	-154.785	0.7934	-160.675	2.2583	-137.512	-2.3804		284.779	17.3408	16.8845	5.62818
284.979	-134.247	45.5323	-114.716	35.2478	-150.33	9.0332	-142.487	28.1067	-121.735	25.8179	-125	11.9019	-154.663	0.9155	-160.523	2.4108	-137.482	-2.3499		284.979	17.4018	16.89	5.62999
285.179	-134.064	45.7154	-114.563	35.4004	-150.269	9.0942	-142.578	28.0152	-121.796	25.7568	-124.847	12.0545	-154.663	0.9155	-160.553	2.3803	-137.36	-2.2278		285.179	17.4561	16.913	5.63768
285.379	-134.064	45.7154	-114.654	35.3089	-150.33	9.0332	-142.7	27.8931	-121.643	25.9094	-124.573	12.3291	-154.633	0.946	-160.461	2.4719	-137.177	-2.0447		285.379	17.5069	16.8534	5.6178
285.579	-134.186	45.5933	-114.807	35.1563	-150.421	8.9417	-142.517	28.0762	-121.674	25.8789	-124.664	12.2376	-154.694	0.885	-160.614	2.3193	-137.39	-2.2583		285.579	17.4256	16.885	5.62834
285.779	-134.094	45.6849	-114.807	35.1563	-150.421	8.9417	-142.425	28.1678	-121.796	25.7568	-124.695	12.2071	-154.694	0.885	-160.492	2.4414	-137.39	-2.2583		285.779	17.4425	16.8914	5.63046
285.979	-134.094	45.6849	-114.838	35.1258	-150.421	8.9417	-142.487	28.1067	-121.612	25.94	-124.542	12.3597	-154.877	0.7019	-160.553	2.3803	-137.299	-2.1668		285.979	17.4527	16.9042	5.63472
286.179	-134.033	45.7459	-114.532	35.4309	-150.421	8.9417	-142.456	28.1372	-121.735	25.8179	-124.725	12.1766	-154.785	0.7934	-160.492	2.4414	-137.451	-2.3194		286.179	17.4628	16.963	5.65432
286.379	-134.186	45.5933	-115.021	34.9426	-150.452	8.9111	-142.395	28.1983	-121.612	25.94	-124.664	12.2376	-154.846	0.7324	-160.523	2.4108	-137.39	-2.2583		286.379	17.412	16.8811	5.62705
286.579	-133.972	45.8069	-114.807	35.1563	-150.452	8.9111	-142.517	28.0762	-121.704	25.8484	-124.664	12.2376	-154.785	0.7934	-160.523	2.4108	-137.36	-2.2278		286.579	17.4459	16.9263	5.6421
286.779	-134.064	45.7154	-114.899	35.0647	-150.452	8.9111	-142.487	28.1067	-121.948	25.6043	-124.573	12.3291	-154.755	0.824	-160.37	2.5634	-137.421	-2.2889		286.779	17.4255	16.8673	5.62245
286.979	-134.094	45.6849	-114.99	34.9732	-150.482	8.8806	-142.425	28.1678	-121.918	25.6348	-124.603	12.2986	-154.785	0.7934	-160.461	2.4719	-137.421	-2.2889		286.979	17.4018	16.8727	5.62422
287.179	-134.064	45.7154	-114.899	35.0647	-150.452	8.9111	-142.517	28.0762	-122.07	25.4822	-124.786	12.1155	-154.694	0.885	-160.492	2.4414	-137.299	-2.1668		287.179	17.3916	16.854	5.618
287.379	-134.064	45.7154	-114.777	35.1868	-150.391	8.9722	-142.456	28.1372	-122.04	25.5127	-124.756	12.146	-154.724	0.8545	-160.339	2.5939	-137.268	-2.1363		287.379	17.4425	16.8541	5.61804
287.579	-134.094	45.6849	-115.021	34.9426	-150.482	8.8806	-142.364	28.2288	-122.009	25.5432	-124.725	12.1766	-154.755	0.824	-160.339	2.5939	-137.421	-2.2889		287.579	17.3984	16.8555	5.61849
287.779	-134.094	45.6849	-114.868	35.0952	-150.482	8.8806	-142.578	28.0152	-121.918	25.6348	-124.725	12.1766	-154.663	0.9155	-160.339	2.5939	-137.482	-2.3499		287.779	17.4052	16.8617	5.62056
287.979	-134.186	45.5933	-114.899	35.0647	-150.482	8.8806	-142.425	28.1678	-121.918	25.6348	-124.695	12.2071	-154.694	0.885	-160.4	2.5329	-137.451	-2.3194		287.979	17.4052	16.8554	5.61847
288.179	-134.064	45.7154	-114.838	35.1258	-150.452	8.9111	-142.425	28.1678	-121.765	25.7874	-124.756	12.146	-154.602	0.9765	-160.339	2.5939	-137.512	-2.3804		288.179	17.4493	16.8898	5.62993
288.379	-134.003	45.7764	-114.929	35.0342	-150.482	8.8806	-142.487	28.1067	-122.04	25.5127	-124.786	12.1155	-154.663	0.9155	-160.339	2.5939	-137.573	-2.4414		288.379	17.3882	16.8885	5.62951
288.579	-134.064	45.7154	-115.051	34.9121	-150.543	8.8196	-142.456	28.1372	-122.009	25.5432	-124.725	12.1766	-154.694	0.885	-160.4	2.5329	-137.665	-2.533		288.579	17.3543	16.8894	5.62981
288.779	-134.003	45.7764	-114.99	34.9732	-150.513	8.8501	-142.517	28.0762	-122.04	25.5127	-124.786	12.1155	-154.633	0.946	-160.309	2.6245	-137.695	-2.5635		288.779	17.3679	16.891	5.63033
288.979	-134.064	45.7154	-114.96	35.0037	-150.543	8.8196	-142.548	28.0457	-121.948	25.6043	-124.817	12.085	-154.694	0.885	-160.309	2.6245	-137.695	-2.5635		288.979	17.3577	16.8958	5.63194
289.179	-134.186	45.5933	-115.082	34.8816	-150.452	8.9111	-142.395	28.1983	-122.192	25.3601	-124.878	12.024	-154.602	0.9765	-160.339	2.5939	-137.787	-2.6551		289.179	17.3204	16.8542	5.61805
289.379	-134.064	45.7154	-115.112	34.8511	-150.482	8.8806	-142.548	28.0457	-122.04	25.5127	-124.756	12.146	-154.663	0.9155	-160.278	2.655	-137.756	-2.6245		289.379	17.3442	16.8662	5.62206
289.579	-134.094	45.6849	-115.143	34.8206	-150.513	8.8501	-142.425	28.1678	-121.857	25.6958	-124.817	12.085	-154.663	0.9155	-160.278	2.655	-137.726	-2.594		289.579	17.3645	16.8765	5.6255
289.779	-133.728	46.0511	-115.234	34.729	-150.543	8.8196	-142.425	28.1678	-122.223	25.3296	-124.847	12.0545	-154.694	0.885	-160.248	2.6855	-137.665	-2.533		289.779	17.3543	16.9144	5.63813
289.979	-134.186	45.5933	-115.143	34.8206	-150.604	8.7586	-142.517	28.0762	-121.826	25.7263	-124.817	12.085	-154.633	0.946	-160.278	2.655	-137.695	-2.5635		289.979	17.3442	16.8495	5.61649
290.179	-133.728	46.0511	-115.143	34.8206	-150.574	8.7891	-142.456	28.1372	-122.04	25.5127	-124.847	12.0545	-154.694	0.885	-160.278	2.655	-137.665	-2.533		290.179	17.3747	16.9398	5.64662
290.379	-134.064	45.7154	-114.99	34.9732	-150.543	8.8196	-142.456	28.1372	-122.467	25.0855	-124.817	12.085	-154.724	0.8545	-160.523	2.4108	-137.634	-2.5025		290.379	17.2865	16.8865	5.62883
290.579	-134.003	45.7764	-115.143	34.8206	-150.543	8.8196	-142.456	28.1372	-122.376	25.177	-124.786	12.1155	-154.602	0.9765	-160.248	2.6855	-137.543	-2.4109		290.579	17.3442	16.8252	5.60841
290.779	-133.942	45.8374	-116.028	33.9356	-150.543	8.8196	-142.548	28.0457	-122.253	25.2991	-124.756	12.146	-154.694	0.885	-160.248	2.6855	-137.543	-2.4109		290.779	17.2492	16.7354	5.57847
290.978	-133.881	45.8985	-115.448	34.5154	-150.604	8.7586	-142.456	28.1372	-122.284	25.2686	-124.695	12.2071	-154.694	0.885	-160.309	2.6245	-137.421	-2.2889		290.978	17.334	16.8175	5.60582
291.179	-133.942	45.8374	-115.356	34.607	-150.543	8.8196	-142.395	28.1983	-122.253	25.2991	-124.664	12.2376	-154.785	0.7934	-160.309	2.6245	-137.482	-2.3499		291.179	17.3408	16.8381	5.61269
291.378	-134.033	45.7459	-115.082	34.8816	-150.513	8.8501	-142.334	28.2593	-122.253	25.2991	-124.634	12.2681	-154.602	0.9765	-160.248	2.6855	-137.482	-2.3499		291.378	17.4018	16.8269	5.60897
291.579	-134.033	45.7459	-115.356	34.607	-150.543	8.8196	-142.334	28.2593	-122.406	25.1465	-124.695	12.2071	-154.663	0.9155	-160.217	2.716	-137.512	-2.3804		291.579	17.3374	16.7954	5.59846
291.779	-134.033	45.7459	-115.448	34.5154	-150.574	8.7891	-142.364	28.2288	-122.436	25.116	-124.664	12.2376	-154.633	0.946	-160.309	2.6245	-137.39	-2.2583		291.779	17.3272	16.7686	5.58952
291.978	-134.125	45.6543	-115.295	34.668	-150.543	8.8196	-142.334	28.2593	-122.192	25.3601	-124.695	12.2071	-154.663	0.9155	-160.187	2.7465	-137.665	-2.533		291.978	17.3442	16.8156	5.60521
292.179	-134.064	45.7154	-115.234	34.729	-150.665	8.6975	-142.395	28.1983	-122.223	25.3296	-124.664	12.2376	-154.663	0.9155	-160.156	2.777	-137.573	-2.4414		292.179	17.3509	16.8195	5.60648
292.378	-134.033	45.7459	-115.356	34.607	-150.574	8.7891	-142.304	28.2898	-122.04	25.5127	-124.695	12.2071	-154.663	0.9155	-160.095	2.8381	-137.421	-2.2889		292.378	17.4018	16.7948	5.59827
292.579	-134.216	45.5628	-115.356	34.607	-150.574	8.7891	-142.151	28.4424	-121.826	25.7263	-124.695	12.2071	-154.694	0.885	-160.095	2.8381	-137.329	-2.1973		292.579	17.4289	16.7722	5.59072
292.779	-134.125	45.6543	-115.234	34.729	-150.696	8.667	-142.425	28.1678	-122.162	25.3906	-124.695	12.2071	-154.694	0.885	-160.095	2.8381	-137.177	-2.0447		292.779	17.3882	16.7501	5.58335
292.978	-134.094	45.6849	-115.54	34.4238	-150.604	8.7586	-142.334	28.2593	-122.131	25.4212	-124.695	12.2071	-154.755	0.824	-160.156	2.777	-137.573	-2.4414		292.978	17.3238	16.7928	5.59759
293.179	-134.277	45.5018	-115.54	34.4238	-150.543	8.8196	-142.334	28.2593	-122.65	24.9024	-124.664	12.2376	-154.724	0.8545	-160.126	2.8076	-137.451	-2.3194		293.179	17.2764	16.6936	5.56454
293.378	-134.094	45.6849	-115.692	34.2713	-150.574	8.7891	-142.334	28.2593	-122.467	25.0855	-124.786	12.1155	-154.724	0.8545	-160.126	2.8076	-137.299	-2.1668		293.378	17.3001	16.7078	5.56926
293.579	-134.125	45.6543	-115.295	34.668	-150.696	8.667	-142.334	28.2593	-122.742	24.8108	-124.756	12.146	-154.724	0.8545	-160.095	2.8381	-137.543	-2.4109		293.579	17.2763	16.7755	5.59183
293.779	-134.125	45.6543	-115.234	34.729	-150.726	8.6365	-142.09	28.5035	-122.498	25.0549	-124.725	12.1766	-154.755	0.824	-160.034	2.8991	-137.512	-2.3804		293.779	17.3442	16.8109	5.60362
293.978	-134.216	45.5628	-115.448	34.5154	-150.665	8.6975	-141.876	28.7171	-122.864	24.6887	-124.634	12.2681	-154.785	0.7934	-159.912	3.0212	-137.482	-2.3499		293.978	17.3238	16.7402	5.58008
294.178	-134.125	45.6543	-115.814	34.1492	-150.574	8.7891	-141.907	28.6866	-123.108	24.4446	-124.695	12.2071	-154.846	0.7324	-159.973	2.9602	-137.451	-2.3194		294.178	17.256	16.7031	5.56771
294.378	-133.972	45.8069	-115.814	34.1492	-150.635	8.728	-141.693	28.9002	-122.65	24.9024	-124.695	12.2071	-154.755	0.824	-160.126	2.8076	-137.39	-2.2583		294.378	17.3408	16.7791	5.59305
294.579	-133.942	45.8374	-115.54	34.4238	-150.665	8.6975	-141.693	28.9002	-122.833	24.7192	-124.756	12.146	-154.663	0.9155	-159.973	2.9602	-137.238	-2.1057		294.579	17.3882	16.7645	5.58815
294.779	-134.003	45.7764	-115.814	34.1492	-150.665	8.6975	-141.754	28.8391	-122.772	24.7803	-124.634	12.2681	-154.785	0.7934	-160.095	2.8381	-137.421	-2.2889		294.779	17.317	16.7652	5.58839
294.978	-134.033	45.7459	-115.906	34.0576	-150.635	8.728	-141.724	28.8697	-123.077	24.4751	-124.634	12.2681	-154.663	0.9155	-160.095	2.8381	-137.115	-1.9837		294.978	17.3238	16.6718	5.55725
295.178	-134.125	45.6543	-115.997	33.9661	-150.696	8.667	-141.693	28.9002	-122.955	24.5972	-124.634	12.2681	-154.724	0.8545	-160.095	2.8381	-137.299	-2.1668		295.178	17.2865	16.6881	5.5627
295.378	-134.094	45.6849	-116.089	33.8745	-150.665	8.6975	-141.846	28.7476	-122.986	24.5667	-124.695	12.2071	-154.694	0.885	-160.156	2.777	-137.39	-2.2583		295.378	17.2424	16.6849	5.56162
295.579	-134.094	45.6849	-116.089	33.8745	-150.848	8.5144	-141.846	28.7476	-123.047	24.5056	-124.695	12.2071	-154.846	0.7324	-159.943	2.9907	-137.329	-2.1973		295.579	17.2289	16.6803	5.56009
295.779	-134.186	45.5933	-116.15	33.8135	-150.757	8.606	-141.846	28.7476	-123.077	24.4751	-124.664	12.2376	-154.724	0.8545	-159.973	2.9602	-137.177	-2.0447		295.779	17.2492	16.6103	5.53678
295.978	-134.094	45.6849	-115.814	34.1492	-150.757	8.606	-141.876	28.7171	-123.016	24.5361	-124.695	12.2071	-154.785	0.7934	-160.034	2.8991	-137.36	-2.2278		295.978	17.2628	16.7145	5.57152
296.178	-133.942	45.8374	-115.997	33.9661	-150.757	8.606	-141.815	28.7781	-123.138	24.4141	-124.695	12.2071	-154.785	0.7934	-159.912	3.0212	-137.268	-2.1363		296.178	17.2763	16.6963	5.56544
296.378	-134.094	45.6849	-115.906	34.0576	-150.696	8.667	-141.815	28.7781	-123.077	24.4751	-124.725	12.1766	-154.846	0.7324	-159.973	2.9602	-137.329	-2.1973		296.378	17.2594	16.6987	5.56623
296.579	-134.064	45.7154	-116.028	33.9356	-150.787	8.5754	-141.785	28.8086	-123.077	24.4751	-124.695	12.2071	-154.846	0.7324	-159.943	2.9907	-137.238	-2.1057		296.579	17.2594	16.6807	5.56024
296.779	-134.186	45.5933	-115.997	33.9661	-150.696	8.667	-141.724	28.8697	-123.077	24.4751	-124.725	12.1766	-154.846	0.7324	-159.943	2.9907	-137.238	-2.1057		296.779	17.2628	16.6591	5.55302
296.978	-134.064	45.7154	-115.723	34.2407	-150.757	8.606	-141.876	28.7171	-123.26	24.292	-124.725	12.1766	-154.846	0.7324	-159.851	3.0822	-137.115	-1.9837		296.978	17.2865	16.6733	5.55776
297.178	-134.186	45.5933	-115.54	34.4238	-150.757	8.606	-141.815	28.7781	-123.535	24.0173	-124.725	12.1766	-155.06	0.5188	-159.851	3.0822	-137.268	-2.1363		297.178	17.2289	16.7105	5.57016
297.378	-134.064	45.7154	-115.601	34.3628	-150.696	8.667	-141.815	28.7781	-123.383	24.1699	-124.725	12.1766	-155.06	0.5188	-159.851	3.0822	-137.085	-1.9532		297.378	17.2797	16.706	5.56868
297.579	-134.064	45.7154	-115.814	34.1492	-150.665	8.6975	-141.785	28.8086	-123.2	24.353	-124.725	12.1766	-155.029	0.5493	-159.76	3.1738	-137.207	-2.0752		297.579	17.2831	16.6932	5.5644
297.779	-133.942	45.8374	-115.662	34.3018	-150.787	8.5754	-141.815	28.7781	-123.474	24.0784	-124.756	12.146	-155.029	0.5493	-159.943	2.9907	-137.177	-2.0447		297.779	17.2458	16.7457	5.58191
297.978	-134.033	45.7459	-115.814	34.1492	-150.787	8.5754	-141.754	28.8391	-123.566	23.9868	-124.756	12.146	-155.06	0.5188	-159.912	3.0212	-137.36	-2.2278		297.978	17.195	16.7345	5.57816
298.178	-133.942	45.8374	-115.662	34.3018	-150.787	8.5754	-141.754	28.8391	-123.657	23.8953	-124.725	12.1766	-154.968	0.6103	-159.729	3.2043	-137.177	-2.0447		298.178	17.2662	16.7104	5.57014
298.378	-134.003	45.7764	-115.875	34.0882	-150.848	8.5144	-141.876	28.7171	-123.413	24.1394	-124.725	12.1766	-154.968	0.6103	-159.973	2.9602	-137.207	-2.0752		298.378	17.2119	16.7064	5.56878
298.579	-134.186	45.5933	-115.967	33.9966	-150.787	8.5754	-141.754	28.8391	-123.566	23.9868	-124.725	12.1766	-154.968	0.6103	-159.851	3.0822	-137.177	-2.0447		298.579	17.2017	16.6371	5.5457
298.779	-134.186	45.5933	-115.906	34.0576	-150.848	8.5144	-141.724	28.8697	-123.566	23.9868	-124.725	12.1766	-154.846	0.7324	-159.79	3.1433	-137.085	-1.9532		298.779	17.2357	16.6166	5.53885
298.978	-134.094	45.6849	-116.242	33.7219	-150.848	8.5144	-141.846	28.7476	-123.627	23.9258	-124.725	12.1766	-154.846	0.7324	-159.821	3.1127	-137.207	-2.0752		298.978	17.1712	16.6011	5.53371
299.178	-134.216	45.5628	-116.058	33.9051	-150.848	8.5144	-141.846	28.7476	-123.627	23.9258	-124.725	12.1766	-154.938	0.6409	-159.821	3.1127	-137.207	-2.0752		299.178	17.1679	16.6093	5.53643
299.378	-134.216	45.5628	-115.997	33.9661	-150.787	8.5754	-141.754	28.8391	-123.962	23.5901	-124.603	12.2986	-154.968	0.6103	-159.79	3.1433	-137.085	-1.9532		299.378	17.1814	16.5828	5.5276
299.579	-134.247	45.5323	-116.028	33.9356	-150.848	8.5144	-141.754	28.8391	-123.535	24.0173	-124.725	12.1766	-154.846	0.7324	-159.79	3.1433	-137.085	-1.9532		299.579	17.2153	16.587	5.52901
299.779	-134.277	45.5018	-116.15	33.8135	-150.909	8.4534	-141.754	28.8391	-123.688	23.8648	-124.817	12.085	-154.877	0.7019	-159.79	3.1433	-136.993	-1.8616		299.779	17.1712	16.5555	5.51849
299.978	-134.186	45.5933	-116.394	33.5694	-150.879	8.4839	-141.693	28.9002	-123.84	23.7122	-124.786	12.1155	-154.938	0.6409	-159.729	3.2043	-136.993	-1.8616		299.978	17.1509	16.5404	5.51345
300.178	-134.308	45.4712	-116.333	33.6304	-150.848	8.5144	-141.785	28.8086	-123.84	23.7122	-124.756	12.146	-154.907	0.6714	-159.79	3.1433	-136.841	-1.709		300.178	17.1543	16.4912	5.49708
300.378	-134.308	45.4712	-116.547	33.4168	-150.879	8.4839	-141.846	28.7476	-123.779	23.7732	-124.786	12.1155	-154.846	0.7324	-159.79	3.1433	-136.993	-1.8616		300.378	17.1136	16.4798	5.49327
300.579	-134.308	45.4712	-116.15	33.8135	-150.787	8.5754	-141.724	28.8697	-123.871	23.6817	-124.756	12.146	-154.877	0.7019	-159.76	3.1738	-137.085	-1.9532		300.579	17.1644	16.5422	5.51405
300.779	-134.369	45.4102	-116.242	33.7219	-150.879	8.4839	-141.693	28.9002	-123.962	23.5901	-124.817	12.085	-155.029	0.5493	-159.821	3.1127	-136.871	-1.7395		300.779	17.1238	16.5189	5.50631
300.978	-134.399	45.3797	-116.486	33.4778	-150.879	8.4839	-141.663	28.9307	-124.023	23.5291	-124.725	12.1766	-154.846	0.7324	-159.76	3.1738	-136.81	-1.6785		300.978	17.1339	16.4401	5.48003
301.178	-134.247	45.5323	-116.302	33.6609	-150.787	8.5754	-141.815	28.7781	-124.023	23.5291	-124.756	12.146	-154.999	0.5798	-159.851	3.0822	-136.536	-1.4038		301.178	17.1644	16.4672	5.48907
301.378	-134.094	45.6849	-116.211	33.7525	-150.848	8.5144	-141.754	28.8391	-123.901	23.6511	-124.725	12.1766	-154.907	0.6714	-159.821	3.1127	-136.658	-1.5259		301.378	17.2085	16.5282	5.50939
301.579	-134.277	45.5018	-116.211	33.7525	-150.909	8.4534	-141.693	28.9002	-124.237	23.3154	-124.756	12.146	-154.968	0.6103	-159.668	3.2653	-136.658	-1.5259		301.579	17.1577	16.4748	5.4916
301.779	-134.369	45.4102	-116.18	33.783	-150.787	8.5754	-141.724	28.8697	-124.145	23.407	-124.695	12.2071	-154.938	0.6409	-159.79	3.1433	-136.536	-1.4038		301.779	17.1814	16.442	5.48068
301.978	-134.338	45.4407	-116.058	33.9051	-150.848	8.5144	-141.785	28.8086	-124.145	23.407	-124.634	12.2681	-154.999	0.5798	-159.698	3.2348	-136.841	-1.709		301.978	17.1611	16.5017	5.50056
302.178	-134.277	45.5018	-116.18	33.783	-150.879	8.4839	-141.754	28.8391	-124.359	23.1934	-124.695	12.2071	-154.938	0.6409	-159.729	3.2043	-136.688	-1.5564		302.178	17.1441	16.4702	5.49006
302.378	-134.46	45.3187	-116.486	33.4778	-150.757	8.606	-141.754	28.8391	-124.42	23.1323	-124.725	12.1766	-154.938	0.6409	-159.729	3.2043	-136.902	-1.7701		302.378	17.0695	16.4133	5.4711
302.579	-134.46	45.3187	-116.638	33.3252	-150.848	8.5144	-141.724	28.8697	-124.207	23.346	-124.786	12.1155	-154.877	0.7019	-159.76	3.1738	-136.902	-1.7701		302.579	17.0661	16.411	5.47032
302.779	-134.43	45.3492	-116.211	33.7525	-150.94	8.4229	-141.724	28.8697	-124.176	23.3765	-124.725	12.1766	-154.846	0.7324	-159.698	3.2348	-136.688	-1.5564		302.779	17.1509	16.4353	5.47844
302.978	-134.399	45.3797	-116.242	33.7219	-150.848	8.5144	-141.785	28.8086	-124.115	23.4375	-124.756	12.146	-154.907	0.6714	-159.698	3.2348	-136.841	-1.709		302.978	17.1339	16.46	5.48666
303.178	-134.399	45.3797	-116.119	33.844	-150.848	8.5144	-141.663	28.9307	-124.542	23.0103	-124.786	12.1155	-154.877	0.7019	-159.668	3.2653	-136.78	-1.648		303.178	17.1238	16.452	5.48399
303.378	-134.491	45.2881	-116.119	33.844	-150.879	8.4839	-141.693	28.9002	-124.145	23.407	-124.725	12.1766	-154.907	0.6714	-159.668	3.2653	-136.719	-1.587		303.378	17.1611	16.4427	5.4809
303.579	-134.399	45.3797	-116.18	33.783	-150.879	8.4839	-141.663	28.9307	-124.359	23.1934	-124.664	12.2376	-154.785	0.7934	-159.576	3.3569	-136.688	-1.5564		303.579	17.178	16.4158	5.47193
303.779	-134.552	45.2271	-116.242	33.7219	-150.879	8.4839	-141.571	29.0223	-124.359	23.1934	-124.634	12.2681	-154.785	0.7934	-159.607	3.3264	-136.78	-1.648		303.779	17.1543	16.3988	5.46625
303.978	-134.43	45.3492	-116.333	33.6304	-150.848	8.5144	-141.663	28.9307	-124.176	23.3765	-124.664	12.2376	-154.846	0.7324	-159.668	3.2653	-136.658	-1.5259		303.978	17.1678	16.4095	5.46982
304.178	-134.522	45.2576	-116.302	33.6609	-150.909	8.4534	-141.724	28.8697	-124.268	23.2849	-124.786	12.1155	-154.755	0.824	-159.546	3.3874	-136.658	-1.5259		304.178	17.1475	16.3682	5.45607
304.378	-134.338	45.4407	-116.272	33.6914	-150.879	8.4839	-141.663	28.9307	-124.573	22.9797	-124.634	12.2681	-154.755	0.824	-159.576	3.3569	-136.749	-1.6175		304.378	17.1509	16.4115	5.47049
304.579	-134.522	45.2576	-116.425	33.5388	-150.848	8.5144	-141.663	28.9307	-124.725	22.8272	-124.695	12.2071	-154.785	0.7934	-159.637	3.2958	-136.688	-1.5564		304.579	17.0898	16.3479	5.44929
304.779	-134.46	45.3187	-116.394	33.5694	-150.909	8.4534	-141.693	28.9002	-124.451	23.1018	-124.756	12.146	-154.755	0.824	-159.515	3.4179	-136.78	-1.648		304.779	17.1204	16.3772	5.45906
304.978	-134.552	45.2271	-116.425	33.5388	-150.848	8.5144	-141.541	29.0528	-124.695	22.8577	-124.695	12.2071	-154.755	0.824	-159.576	3.3569	-136.749	-1.6175		304.978	17.1068	16.3522	5.45075
305.178	-134.552	45.2271	-116.272	33.6914	-150.909	8.4534	-141.663	28.9307	-124.786	22.7661	-124.725	12.1766	-154.755	0.824	-159.698	3.2348	-136.719	-1.587		305.178	17.0797	16.3701	5.45669
305.378	-134.674	45.105	-116.425	33.5388	-150.787	8.5754	-141.663	28.9307	-124.695	22.8577	-124.756	12.146	-154.907	0.6714	-159.79	3.1433	-136.688	-1.5564		305.378	17.0458	16.3461	5.44871
305.579	-134.674	45.105	-116.425	33.5388	-150.97	8.3923	-141.724	28.8697	-124.756	22.7966	-124.756	12.146	-154.968	0.6103	-159.607	3.3264	-136.78	-1.648		305.579	17.0152	16.3512	5.45041
305.779	-134.705	45.0745	-116.394	33.5694	-150.94	8.4229	-141.754	28.8391	-124.908	22.6441	-124.786	12.1155	-154.938	0.6409	-159.698	3.2348	-136.719	-1.587		305.779	16.9949	16.3353	5.44511
305.978	-134.552	45.2271	-116.486	33.4778	-150.879	8.4839	-141.785	28.8086	-124.878	22.6746	-124.817	12.085	-154.938	0.6409	-159.637	3.2958	-136.78	-1.648		305.978	17.0051	16.3546	5.45154
306.178	-134.613	45.1661	-116.608	33.3557	-150.909	8.4534	-141.663	28.9307	-124.817	22.7356	-124.725	12.1766	-154.907	0.6714	-159.546	3.3874	-136.871	-1.7395		306.178	17.0153	16.3381	5.44605
306.378	-134.43	45.3492	-116.486	33.4778	-150.879	8.4839	-141.815	28.7781	-125.031	22.522	-124.725	12.1766	-154.907	0.6714	-159.637	3.2958	-136.688	-1.5564		306.378	17.022	16.3515	5.45049
306.579	-134.674	45.105	-116.486	33.4778	-150.879	8.4839	-141.754	28.8391	-125	22.5525	-124.695	12.2071	-154.877	0.7019	-159.698	3.2348	-136.81	-1.6785		306.579	16.9915	16.3244	5.44147
306.779	-134.43	45.3492	-116.547	33.4168	-150.909	8.4534	-141.724	28.8697	-124.878	22.6746	-124.756	12.146	-154.907	0.6714	-159.576	3.3569	-136.871	-1.7395		306.779	17.0221	16.3814	5.46047
306.978	-134.583	45.1966	-116.73	33.2337	-150.909	8.4534	-141.724	28.8697	-125.031	22.522	-124.817	12.085	-154.877	0.7019	-159.515	3.4179	-136.749	-1.6175		306.978	16.9847	16.2937	5.43123
307.178	-134.674	45.105	-116.943	33.02	-150.879	8.4839	-141.724	28.8697	-125	22.5525	-124.817	12.085	-154.846	0.7324	-159.668	3.2653	-136.81	-1.6785		307.178	16.9373	16.2675	5.42251
307.378	-134.796	44.983	-116.974	32.9895	-150.94	8.4229	-141.754	28.8391	-125.214	22.3389	-124.756	12.146	-154.785	0.7934	-159.576	3.3569	-136.688	-1.5564		307.378	16.9237	16.1925	5.39751
307.579	-134.491	45.2881	-117.157	32.8064	-150.909	8.4534	-141.907	28.6866	-125.305	22.2473	-124.786	12.1155	-154.846	0.7324	-159.515	3.4179	-136.78	-1.648		307.579	16.9	16.2321	5.41069
307.779	-134.857	44.9219	-117.188	32.7759	-150.97	8.3923	-141.907	28.6866	-125.244	22.3084	-124.878	12.024	-154.938	0.6409	-159.576	3.3569	-136.719	-1.587		307.779	16.8355	16.1675	5.38917
307.978	-134.857	44.9219	-117.218	32.7454	-150.909	8.4534	-141.876	28.7171	-125.305	22.2473	-124.786	12.1155	-154.846	0.7324	-159.668	3.2653	-136.81	-1.6785		307.978	16.8355	16.1679	5.38929
308.178	-134.827	44.9524	-117.34	32.6233	-150.879	8.4839	-141.998	28.595	-125.519	22.0337	-124.878	12.024	-154.907	0.6714	-159.698	3.2348	-136.81	-1.6785		308.178	16.7711	16.1517	5.38389
308.378	-134.705	45.0745	-117.371	32.5928	-150.848	8.5144	-141.968	28.6255	-125.336	22.2168	-124.786	12.1155	-154.846	0.7324	-159.851	3.0822	-136.902	-1.7701		308.378	16.7982	16.2012	5.4004
308.579	-134.674	45.105	-117.279	32.6843	-150.94	8.4229	-141.937	28.656	-125.427	22.1253	-124.847	12.0545	-154.846	0.7324	-159.912	3.0212	-136.932	-1.8006		308.579	16.7779	16.2369	5.41231
308.779	-134.918	44.8609	-117.34	32.6233	-150.97	8.3923	-141.876	28.7171	-125.58	21.9727	-124.786	12.1155	-154.846	0.7324	-159.851	3.0822	-136.902	-1.7701		308.779	16.7474	16.1647	5.38822
308.978	-134.888	44.8914	-117.34	32.6233	-150.97	8.3923	-141.693	28.9002	-125.244	22.3084	-124.908	11.9935	-154.877	0.7019	-159.79	3.1433	-136.963	-1.8311		308.978	16.7915	16.2127	5.40425
309.178	-134.979	44.7999	-117.249	32.7149	-150.848	8.5144	-141.663	28.9307	-125.275	22.2778	-124.847	12.0545	-154.755	0.824	-159.668	3.2653	-136.871	-1.7395		309.178	16.8491	16.1544	5.38481
309.378	-134.918	44.8609	-116.974	32.9895	-151.031	8.3313	-141.571	29.0223	-125.275	22.2778	-124.817	12.085	-154.968	0.6103	-159.79	3.1433	-136.902	-1.7701		309.378	16.8389	16.2646	5.42154
309.579	-134.857	44.9219	-116.943	33.02	-150.848	8.5144	-141.541	29.0528	-125.61	21.9421	-124.847	12.0545	-154.785	0.7934	-159.76	3.1738	-136.749	-1.6175		309.579	16.8728	16.2123	5.40411
309.779	-134.827	44.9524	-116.974	32.9895	-151.001	8.3618	-141.724	28.8697	-125.519	22.0337	-124.939	11.9629	-154.877	0.7019	-159.76	3.1738	-136.993	-1.8616		309.779	16.7982	16.2612	5.42039
309.978	-135.04	44.7388	-117.065	32.898	-150.94	8.4229	-141.51	29.0833	-125.488	22.0642	-124.908	11.9935	-154.846	0.7324	-159.882	3.0517	-136.932	-1.8006		309.978	16.7982	16.2202	5.40673
310.178	-134.552	45.2271	-117.218	32.7454	-150.97	8.3923	-141.51	29.0833	-125.397	22.1558	-124.817	12.085	-154.907	0.6714	-159.851	3.0822	-137.054	-1.9226		310.178	16.8355	16.3312	5.44375
310.378	-135.04	44.7388	-117.218	32.7454	-150.909	8.4534	-141.51	29.0833	-125.519	22.0337	-125	11.9019	-154.907	0.6714	-159.912	3.0212	-136.749	-1.6175		310.378	16.7813	16.1862	5.39541
310.579	-135.162	44.6167	-117.279	32.6843	-150.94	8.4229	-141.602	28.9917	-125.397	22.1558	-124.878	12.024	-154.785	0.7934	-159.76	3.1738	-136.902	-1.7701		310.579	16.7881	16.1366	5.37887
310.779	-135.254	44.5252	-117.401	32.5623	-150.97	8.3923	-141.51	29.0833	-125.519	22.0337	-124.786	12.1155	-154.877	0.7019	-159.851	3.0822	-136.932	-1.8006		310.779	16.744	16.1296	5.37655
310.978	-135.162	44.6167	-117.584	32.3792	-151.031	8.3313	-141.602	28.9917	-125.732	21.8201	-124.817	12.085	-154.785	0.7934	-159.821	3.1127	-136.871	-1.7395		310.978	16.7101	16.0914	5.3638
311.178	-135.04	44.7388	-117.584	32.3792	-150.97	8.3923	-141.571	29.0223	-125.671	21.8811	-124.817	12.085	-154.877	0.7019	-159.821	3.1127	-136.932	-1.8006		311.178	16.7236	16.1394	5.37979
311.378	-134.949	44.8304	-117.767	32.1961	-151.001	8.3618	-141.571	29.0223	-125.824	21.7285	-124.817	12.085	-154.877	0.7019	-159.821	3.1127	-136.78	-1.648		311.378	16.7101	16.1113	5.37044
311.579	-135.01	44.7693	-117.432	32.5318	-151.001	8.3618	-141.571	29.0223	-125.641	21.9116	-124.817	12.085	-154.907	0.6714	-159.76	3.1738	-136.841	-1.709		311.579	16.7576	16.152	5.38399
311.778	-135.101	44.6778	-117.279	32.6843	-151.062	8.3008	-141.51	29.0833	-125.61	21.9421	-124.786	12.1155	-154.755	0.824	-159.79	3.1433	-136.902	-1.7701		311.778	16.7779	16.1538	5.38461
311.978	-135.254	44.5252	-117.004	32.959	-150.94	8.4229	-141.51	29.0833	-125.488	22.0642	-124.817	12.085	-154.877	0.7019	-159.729	3.2043	-136.871	-1.7395		311.978	16.8118	16.1574	5.38581
312.178	-134.979	44.7999	-116.882	33.0811	-151.031	8.3313	-141.571	29.0223	-125.671	21.8811	-124.878	12.024	-154.846	0.7324	-159.851	3.0822	-136.963	-1.8311		312.178	16.7915	16.2491	5.41636
312.378	-135.254	44.5252	-116.882	33.0811	-151.001	8.3618	-141.541	29.0528	-125.519	22.0337	-124.847	12.0545	-154.785	0.7934	-159.821	3.1127	-136.902	-1.7701		312.378	16.805	16.1764	5.39213
312.579	-135.101	44.6778	-116.852	33.1116	-151.031	8.3313	-141.48	29.1138	-125.702	21.8506	-124.908	11.9935	-154.907	0.6714	-159.851	3.0822	-136.993	-1.8616		312.579	16.7745	16.2471	5.41572
312.778	-135.193	44.5862	-116.821	33.1421	-151.062	8.3008	-141.51	29.0833	-125.488	22.0642	-124.878	12.024	-154.877	0.7019	-159.882	3.0517	-137.085	-1.9532		312.778	16.7779	16.2505	5.41682
312.978	-135.132	44.6473	-116.882	33.0811	-151.093	8.2703	-141.51	29.0833	-125.702	21.8506	-124.817	12.085	-154.755	0.824	-159.973	2.9602	-136.932	-1.8006		312.978	16.7779	16.2199	5.40662
313.178	-134.979	44.7999	-116.76	33.2031	-151.093	8.2703	-141.51	29.0833	-125.977	21.5759	-124.878	12.024	-154.785	0.7934	-159.973	2.9602	-137.054	-1.9226		313.178	16.7542	16.281	5.42701
313.378	-135.132	44.6473	-116.821	33.1421	-151.062	8.3008	-141.51	29.0833	-125.702	21.8506	-124.847	12.0545	-154.694	0.885	-159.882	3.0517	-137.054	-1.9226		313.378	16.7881	16.227	5.40899
313.578	-135.254	44.5252	-117.004	32.959	-151.123	8.2398	-141.51	29.0833	-125.855	21.698	-124.786	12.1155	-154.755	0.824	-159.943	2.9907	-137.268	-2.1363		313.578	16.6999	16.2185	5.40616
313.778	-135.162	44.6167	-116.974	32.9895	-151.062	8.3008	-141.541	29.0528	-125.977	21.5759	-124.878	12.024	-154.785	0.7934	-159.851	3.0822	-137.207	-2.0752		313.778	16.7067	16.219	5.40632
313.978	-135.132	44.6473	-117.096	32.8675	-151.093	8.2703	-141.541	29.0528	-125.915	21.637	-124.847	12.0545	-154.694	0.885	-159.821	3.1127	-137.207	-2.0752		313.978	16.7169	16.1991	5.39969
314.178	-134.949	44.8304	-116.943	33.02	-151.093	8.2703	-141.449	29.1443	-125.946	21.6065	-124.847	12.0545	-154.877	0.7019	-159.882	3.0517	-137.115	-1.9837		314.178	16.744	16.2808	5.42693
314.378	-135.132	44.6473	-117.218	32.7454	-151.093	8.2703	-141.48	29.1138	-125.824	21.7285	-124.878	12.024	-154.755	0.824	-159.882	3.0517	-137.146	-2.0142		314.378	16.7101	16.1994	5.3998
314.578	-135.193	44.5862	-117.188	32.7759	-151.184	8.1787	-141.571	29.0223	-125.977	21.5759	-124.847	12.0545	-154.938	0.6409	-159.882	3.0517	-137.36	-2.2278		314.578	16.6287	16.2337	5.41124
314.778	-135.406	44.3726	-117.31	32.6538	-151.062	8.3008	-141.48	29.1138	-126.19	21.3623	-124.939	11.9629	-154.694	0.885	-160.034	2.8991	-137.115	-1.9837		314.778	16.6185	16.1196	5.37319
314.978	-135.284	44.4947	-117.157	32.8064	-151.184	8.1787	-141.388	29.2054	-126.099	21.4539	-124.817	12.085	-154.755	0.824	-159.912	3.0212	-137.207	-2.0752		314.978	16.666	16.1884	5.39613
315.178	-135.132	44.6473	-117.096	32.8675	-151.123	8.2398	-141.418	29.1748	-126.007	21.5454	-124.878	12.024	-154.785	0.7934	-159.943	2.9907	-137.207	-2.0752		315.178	16.6897	16.2344	5.41147
315.378	-135.132	44.6473	-117.004	32.959	-151.093	8.2703	-141.235	29.3579	-126.434	21.1182	-124.908	11.9935	-154.694	0.885	-160.034	2.8991	-137.299	-2.1668		315.378	16.6626	16.2592	5.41972
315.578	-135.132	44.6473	-116.882	33.0811	-151.154	8.2092	-141.327	29.2664	-126.16	21.3928	-125	11.9019	-154.694	0.885	-159.943	2.9907	-137.36	-2.2278		315.578	16.683	16.2817	5.42725
315.778	-134.918	44.8609	-117.126	32.8369	-151.093	8.2703	-141.266	29.3274	-126.068	21.4844	-124.908	11.9935	-154.633	0.946	-160.095	2.8381	-137.39	-2.2583		315.778	16.6999	16.3124	5.43746
315.978	-134.888	44.8914	-117.157	32.8064	-151.184	8.1787	-141.235	29.3579	-126.068	21.4844	-124.908	11.9935	-154.724	0.8545	-160.095	2.8381	-137.39	-2.2583		315.978	16.683	16.3351	5.44505
316.178	-134.766	45.0135	-117.096	32.8675	-151.093	8.2703	-141.296	29.2969	-126.465	21.0877	-124.817	12.085	-154.633	0.946	-160.065	2.8686	-137.299	-2.1668		316.178	16.6965	16.3125	5.43751
316.378	-134.949	44.8304	-116.76	33.2031	-151.093	8.2703	-141.266	29.3274	-126.19	21.3623	-124.908	11.9935	-154.694	0.885	-160.126	2.8076	-137.421	-2.2889		316.378	16.7101	16.3622	5.45405
316.578	-135.01	44.7693	-117.004	32.959	-151.154	8.2092	-141.083	29.5105	-126.434	21.1182	-124.847	12.0545	-154.633	0.946	-160.095	2.8381	-137.421	-2.2889		316.578	16.6795	16.3189	5.43964
316.778	-135.04	44.7388	-117.035	32.9285	-151.093	8.2703	-141.235	29.3579	-126.282	21.2708	-124.939	11.9629	-154.724	0.8545	-160.126	2.8076	-137.299	-2.1668		316.778	16.6694	16.2949	5.43162
316.978	-134.949	44.8304	-117.432	32.5318	-151.123	8.2398	-141.266	29.3274	-126.495	21.0571	-124.847	12.0545	-154.694	0.885	-160.156	2.777	-137.36	-2.2278		316.978	16.6084	16.2623	5.42078
317.178	-134.827	44.9524	-117.157	32.8064	-151.093	8.2703	-141.266	29.3274	-126.495	21.0571	-124.939	11.9629	-154.633	0.946	-160.248	2.6855	-137.451	-2.3194		317.178	16.6321	16.3395	5.44651
317.378	-134.796	44.983	-117.371	32.5928	-151.154	8.2092	-141.296	29.2969	-126.526	21.0266	-124.756	12.146	-154.663	0.9155	-160.187	2.7465	-137.482	-2.3499		317.378	16.6185	16.315	5.43833
317.578	-135.01	44.7693	-117.157	32.8064	-151.123	8.2398	-141.357	29.2359	-126.556	20.9961	-124.908	11.9935	-154.602	0.9765	-160.126	2.8076	-137.451	-2.3194		317.578	16.6117	16.2732	5.42439
317.778	-134.888	44.8914	-117.126	32.8369	-151.062	8.3008	-141.266	29.3274	-126.709	20.8435	-124.817	12.085	-154.511	1.0681	-160.309	2.6245	-137.299	-2.1668		317.778	16.6456	16.2866	5.42886
317.978	-134.979	44.7999	-117.188	32.7759	-151.123	8.2398	-141.296	29.2969	-126.77	20.7825	-124.878	12.024	-154.602	0.9765	-160.217	2.716	-137.36	-2.2278		317.978	16.5982	16.2703	5.42343
318.178	-135.04	44.7388	-117.462	32.5012	-151.154	8.2092	-141.327	29.2664	-126.526	21.0266	-124.939	11.9629	-154.602	0.9765	-160.248	2.6855	-137.299	-2.1668		318.178	16.5778	16.2268	5.40894
318.378	-135.132	44.6473	-117.462	32.5012	-151.093	8.2703	-141.266	29.3274	-126.434	21.1182	-124.817	12.085	-154.602	0.9765	-160.187	2.7465	-137.36	-2.2278		318.378	16.605	16.2102	5.4034
318.578	-134.857	44.9219	-117.401	32.5623	-151.062	8.3008	-141.327	29.2664	-126.404	21.1487	-124.786	12.1155	-154.663	0.9155	-160.309	2.6245	-137.329	-2.1973		318.578	16.6287	16.2853	5.42844
318.778	-134.888	44.8914	-117.523	32.4402	-150.97	8.3923	-141.296	29.2969	-126.617	20.9351	-124.817	12.085	-154.633	0.946	-160.278	2.655	-137.482	-2.3499		318.778	16.588	16.2699	5.4233
318.978	-134.705	45.0745	-117.584	32.3792	-151.001	8.3618	-141.327	29.2664	-126.709	20.8435	-124.878	12.024	-154.602	0.9765	-160.309	2.6245	-137.421	-2.2889		318.978	16.5846	16.2912	5.43041
319.178	-134.827	44.9524	-117.706	32.2571	-151.062	8.3008	-141.266	29.3274	-126.648	20.9046	-124.847	12.0545	-154.541	1.0376	-160.217	2.716	-137.421	-2.2889		319.178	16.5846	16.2435	5.41449
319.378	-134.644	45.1355	-117.279	32.6843	-151.093	8.2703	-141.296	29.2969	-126.617	20.9351	-124.908	11.9935	-154.663	0.9155	-161.011	1.9226	-137.451	-2.3194		319.378	16.5371	16.4428	5.48093
319.578	-135.04	44.7388	-117.554	32.4097	-150.909	8.4534	-141.174	29.419	-126.953	20.5994	-124.847	12.0545	-154.633	0.946	-162.231	0.7019	-137.451	-2.3194		319.578	16.3337	16.4476	5.48254
319.778	-134.674	45.105	-117.432	32.5318	-151.062	8.3008	-141.266	29.3274	-126.74	20.813	-124.847	12.0545	-154.633	0.946	-163.513	-0.5799	-137.451	-2.3194		319.778	16.2421	16.7056	5.56854
319.978	-135.071	44.7083	-117.523	32.4402	-151.093	8.2703	-141.205	29.3885	-126.892	20.6604	-124.908	11.9935	-154.633	0.946	-164.093	-1.1597	-137.36	-2.2278		319.978	16.1133	16.675	5.55832
320.178	-134.949	44.8304	-117.188	32.7759	-150.94	8.4229	-141.205	29.3885	-127.136	20.4163	-124.939	11.9629	-154.694	0.885	-164.001	-1.0682	-137.299	-2.1668		320.178	16.1608	16.7133	5.5711
320.378	-134.857	44.9219	-117.462	32.5012	-151.031	8.3313	-141.296	29.2969	-127.167	20.3858	-124.786	12.1155	-154.663	0.9155	-163.971	-1.0376	-137.238	-2.1057		320.378	16.1472	16.6739	5.55797
320.578	-135.01	44.7693	-117.371	32.5928	-150.94	8.4229	-141.296	29.2969	-127.075	20.4773	-124.908	11.9935	-154.755	0.824	-163.666	-0.7325	-137.482	-2.3499		320.578	16.1438	16.6588	5.55294
320.778	-134.979	44.7999	-117.31	32.6538	-151.031	8.3313	-141.327	29.2664	-127.106	20.4468	-124.847	12.0545	-154.694	0.885	-163.208	-0.2747	-137.39	-2.2583		320.778	16.2116	16.5953	5.53175
320.978	-134.918	44.8609	-117.401	32.5623	-150.97	8.3923	-141.296	29.2969	-127.045	20.5078	-124.878	12.024	-154.785	0.7934	-163.086	-0.1526	-137.512	-2.3804		320.978	16.2116	16.612	5.53732
321.178	-135.01	44.7693	-117.371	32.5928	-150.848	8.5144	-141.205	29.3885	-127.319	20.2332	-124.908	11.9935	-154.694	0.885	-162.933	0	-137.482	-2.3499		321.178	16.2252	16.5566	5.51888
321.378	-134.979	44.7999	-117.584	32.3792	-150.879	8.4839	-141.083	29.5105	-127.319	20.2332	-124.847	12.0545	-154.694	0.885	-162.567	0.3662	-137.451	-2.3194		321.378	16.2659	16.5003	5.50009
321.578	-134.644	45.1355	-117.676	32.2876	-150.726	8.6365	-141.205	29.3885	-127.319	20.2332	-124.878	12.024	-154.724	0.8545	-162.384	0.5493	-137.512	-2.3804		321.578	16.3032	16.5321	5.51071
321.778	-134.979	44.7999	-117.798	32.1655	-150.757	8.606	-141.205	29.3885	-127.441	20.1111	-124.847	12.0545	-154.602	0.9765	-162.14	0.7934	-137.909	-2.7771		321.778	16.2354	16.4552	5.48505
321.978	-134.979	44.7999	-117.523	32.4402	-150.848	8.5144	-141.144	29.4495	-127.564	19.989	-124.878	12.024	-154.755	0.824	-161.957	0.9765	-137.878	-2.7466		321.978	16.2523	16.4895	5.49651
322.178	-135.132	44.6473	-117.462	32.5012	-151.123	8.2398	-141.266	29.3274	-127.502	20.0501	-124.878	12.024	-154.755	0.824	-161.926	1.007	-137.543	-2.4109		322.178	16.2455	16.4185	5.47282
322.378	-134.827	44.9524	-117.554	32.4097	-151.215	8.1482	-141.205	29.3885	-127.411	20.1416	-125	11.9019	-154.694	0.885	-161.835	1.0986	-137.665	-2.533		322.378	16.2659	16.4914	5.49712
322.578	-135.04	44.7388	-117.676	32.2876	-151.215	8.1482	-141.235	29.3579	-127.35	20.2026	-125	11.9019	-154.724	0.8545	-161.774	1.1596	-137.39	-2.2583		322.578	16.2659	16.3863	5.46211
322.778	-134.979	44.7999	-117.371	32.5928	-151.184	8.1787	-141.083	29.5105	-127.35	20.2026	-124.878	12.024	-154.633	0.946	-161.652	1.2817	-137.482	-2.3499		322.778	16.354	16.4346	5.47821
322.978	-135.345	44.4336	-117.432	32.5318	-151.245	8.1177	-141.144	29.4495	-127.411	20.1416	-125.061	11.8409	-154.663	0.9155	-161.499	1.4343	-137.36	-2.2278		322.978	16.293	16.3188	5.4396
323.178	-134.949	44.8304	-117.523	32.4402	-151.245	8.1177	-141.113	29.48	-127.319	20.2332	-124.786	12.1155	-154.724	0.8545	-161.499	1.4343	-137.329	-2.1973		323.178	16.3676	16.3928	5.46427
323.378	-134.888	44.8914	-117.584	32.3792	-151.276	8.0872	-141.205	29.3885	-127.808	19.7449	-124.878	12.024	-154.663	0.9155	-161.499	1.4343	-137.512	-2.3804		323.378	16.2761	16.3995	5.46649
323.578	-134.552	45.2271	-117.523	32.4402	-151.184	8.1787	-141.144	29.4495	-127.869	19.6838	-124.817	12.085	-154.724	0.8545	-161.316	1.6174	-137.573	-2.4414		323.578	16.3439	16.4724	5.49081
323.778	-134.888	44.8914	-117.889	32.074	-151.276	8.0872	-140.9	29.6936	-127.747	19.8059	-124.756	12.146	-154.602	0.9765	-161.285	1.6479	-137.36	-2.2278		323.778	16.3439	16.3379	5.44598
323.978	-134.796	44.983	-117.554	32.4097	-151.245	8.1177	-140.9	29.6936	-127.899	19.6533	-124.908	11.9935	-154.694	0.885	-161.346	1.5869	-137.543	-2.4109		323.978	16.3235	16.4414	5.48047
324.178	-134.888	44.8914	-117.554	32.4097	-151.337	8.0261	-140.961	29.6326	-127.747	19.8059	-124.847	12.0545	-154.755	0.824	-161.285	1.6479	-137.36	-2.2278		324.178	16.3405	16.3973	5.46577
324.378	-135.162	44.6167	-117.859	32.1045	-151.245	8.1177	-140.961	29.6326	-127.655	19.8975	-124.908	11.9935	-154.755	0.824	-161.255	1.6784	-137.482	-2.3499		324.378	16.2794	16.3131	5.43769
324.578	-134.796	44.983	-117.889	32.074	-151.337	8.0261	-141.022	29.5716	-127.594	19.9585	-124.847	12.0545	-154.755	0.824	-161.072	1.8615	-137.482	-2.3499		324.578	16.3337	16.3681	5.45604
324.778	-134.766	45.0135	-118.225	31.7383	-151.215	8.1482	-140.93	29.6631	-127.655	19.8975	-124.908	11.9935	-154.663	0.9155	-160.98	1.9531	-137.421	-2.2889		324.778	16.3371	16.3071	5.4357
324.978	-134.766	45.0135	-117.798	32.1655	-151.306	8.0566	-140.991	29.6021	-127.686	19.867	-124.939	11.9629	-154.785	0.7934	-160.95	1.9836	-137.421	-2.2889		324.978	16.3506	16.369	5.45633
325.178	-135.101	44.6778	-117.859	32.1045	-151.215	8.1482	-140.991	29.6021	-127.777	19.7754	-125.031	11.8714	-154.694	0.885	-160.98	1.9531	-137.36	-2.2278		325.178	16.31	16.2669	5.42231
325.378	-135.01	44.7693	-117.981	31.9824	-151.306	8.0566	-141.144	29.4495	-127.655	19.8975	-124.939	11.9629	-154.724	0.8545	-160.919	2.0141	-137.421	-2.2889		325.378	16.2998	16.2683	5.42276
325.578	-134.949	44.8304	-118.011	31.9519	-151.306	8.0566	-140.93	29.6631	-127.747	19.8059	-124.939	11.9629	-154.755	0.824	-160.98	1.9531	-137.451	-2.3194		325.578	16.3032	16.3119	5.43729
325.778	-135.223	44.5557	-118.561	31.4026	-151.306	8.0566	-140.991	29.6021	-127.686	19.867	-125	11.9019	-154.694	0.885	-160.919	2.0141	-137.421	-2.2889		325.778	16.2218	16.1657	5.38857
325.978	-135.437	44.3421	-118.5	31.4636	-151.306	8.0566	-140.961	29.6326	-127.686	19.867	-125	11.9019	-154.755	0.824	-160.919	2.0141	-137.268	-2.1363		325.978	16.2184	16.1148	5.37161
326.178	-135.376	44.4031	-118.133	31.8299	-151.52	7.843	-141.113	29.48	-127.808	19.7449	-125.092	11.8103	-154.724	0.8545	-160.858	2.0751	-137.421	-2.2889		326.178	16.1947	16.1809	5.39364
326.378	-135.468	44.3116	-118.042	31.9214	-151.337	8.0261	-140.93	29.6631	-127.686	19.867	-124.908	11.9935	-154.755	0.824	-160.889	2.0446	-137.512	-2.3804		326.378	16.2523	16.1966	5.39886
326.578	-135.254	44.5252	-118.256	31.7078	-151.337	8.0261	-141.022	29.5716	-127.93	19.6228	-124.939	11.9629	-154.755	0.824	-160.858	2.0751	-137.36	-2.2278		326.578	16.232	16.1771	5.39238
326.778	-135.376	44.4031	-118.53	31.4331	-151.459	7.9041	-141.083	29.5105	-127.655	19.8975	-124.847	12.0545	-154.755	0.824	-160.828	2.1057	-137.39	-2.2583		326.778	16.2082	16.1249	5.37495
326.978	-135.62	44.159	-118.5	31.4636	-151.337	8.0261	-141.022	29.5716	-127.93	19.6228	-125	11.9019	-154.755	0.824	-160.858	2.0751	-137.482	-2.3499		326.978	16.1438	16.0876	5.36254
327.178	-135.559	44.22	-118.164	31.7993	-151.489	7.8735	-141.113	29.48	-127.808	19.7449	-124.878	12.024	-154.724	0.8545	-160.767	2.1667	-137.421	-2.2889		327.178	16.2082	16.1183	5.37278
327.378	-135.59	44.1895	-118.286	31.6773	-151.459	7.9041	-140.93	29.6631	-128.082	19.4702	-124.878	12.024	-154.694	0.885	-160.767	2.1667	-137.421	-2.2889		327.378	16.1879	16.1031	5.36771
327.578	-135.468	44.3116	-118.011	31.9519	-151.428	7.9346	-140.961	29.6326	-127.808	19.7449	-124.939	11.9629	-154.785	0.7934	-160.858	2.0751	-137.421	-2.2889		327.578	16.2353	16.1878	5.39593
327.778	-135.406	44.3726	-118.347	31.6162	-151.428	7.9346	-141.022	29.5716	-128.021	19.5313	-124.908	11.9935	-154.633	0.946	-160.736	2.1972	-137.421	-2.2889		327.778	16.2082	16.1162	5.37208
327.978	-135.559	44.22	-118.103	31.8604	-151.367	7.9956	-140.869	29.7242	-127.93	19.6228	-124.878	12.024	-154.663	0.9155	-160.889	2.0446	-137.39	-2.2583		327.978	16.2388	16.1417	5.38055
328.178	-135.59	44.1895	-118.408	31.5552	-151.337	8.0261	-141.022	29.5716	-128.113	19.4397	-124.878	12.024	-154.846	0.7324	-160.797	2.1362	-137.482	-2.3499		328.178	16.1472	16.1007	5.36689
328.378	-135.529	44.2505	-117.828	32.135	-151.367	7.9956	-141.022	29.5716	-127.991	19.5618	-124.878	12.024	-154.846	0.7324	-160.767	2.1667	-137.451	-2.3194		328.378	16.2354	16.1816	5.39386
328.578	-135.773	44.0064	-118.103	31.8604	-151.459	7.9041	-140.9	29.6936	-127.991	19.5618	-124.908	11.9935	-154.755	0.824	-160.736	2.1972	-137.573	-2.4414		328.578	16.1777	16.1181	5.37269
328.778	-135.62	44.159	-118.103	31.8604	-151.52	7.843	-140.961	29.6326	-127.869	19.6838	-124.939	11.9629	-154.694	0.885	-160.706	2.2277	-137.573	-2.4414		328.778	16.2014	16.1423	5.38077
328.978	-136.017	43.7623	-118.286	31.6773	-151.428	7.9346	-140.869	29.7242	-128.387	19.165	-124.908	11.9935	-154.633	0.946	-160.736	2.1972	-137.573	-2.4414		328.978	16.1065	16.02	5.34
329.178	-135.925	43.8538	-118.133	31.8299	-151.459	7.9041	-140.93	29.6631	-128.357	19.1956	-124.939	11.9629	-154.541	1.0376	-160.706	2.2277	-137.726	-2.594		329.178	16.1201	16.0636	5.35453
329.378	-135.651	44.1285	-118.256	31.7078	-151.428	7.9346	-140.93	29.6631	-128.357	19.1956	-125.061	11.8409	-154.541	1.0376	-160.675	2.2583	-137.543	-2.4109		329.378	16.1506	16.0805	5.36016
329.578	-135.986	43.7928	-118.133	31.8299	-151.337	8.0261	-140.808	29.7852	-128.387	19.165	-124.908	11.9935	-154.541	1.0376	-160.675	2.2583	-137.756	-2.6245		329.578	16.1404	16.055	5.35168
329.778	-135.712	44.0674	-118.317	31.6467	-151.52	7.843	-140.9	29.6936	-128.448	19.104	-124.878	12.024	-154.541	1.0376	-160.706	2.2277	-137.695	-2.5635		329.778	16.1201	16.0862	5.36205
329.978	-135.834	43.9454	-118.225	31.7383	-151.428	7.9346	-140.9	29.6936	-128.693	18.8599	-124.847	12.0545	-154.45	1.1291	-160.706	2.2277	-137.665	-2.533		329.978	16.1167	16.0434	5.34779
330.178	-135.559	44.22	-118.225	31.7383	-151.459	7.9041	-140.93	29.6631	-128.326	19.2261	-124.847	12.0545	-154.511	1.0681	-160.675	2.2583	-137.756	-2.6245		330.178	16.1676	16.1271	5.37571
330.378	-135.742	44.0369	-118.225	31.7383	-151.367	7.9956	-140.93	29.6631	-128.326	19.2261	-124.908	11.9935	-154.541	1.0376	-160.797	2.1362	-137.878	-2.7466		330.378	16.1201	16.1181	5.37271
330.578	-136.108	43.6707	-118.225	31.7383	-151.52	7.843	-140.839	29.7547	-128.296	19.2566	-124.786	12.1155	-154.388	1.1902	-160.644	2.2888	-137.817	-2.6856		330.578	16.1302	16.0121	5.33738
330.778	-135.986	43.7928	-118.622	31.3416	-151.459	7.9041	-140.808	29.7852	-128.479	19.0735	-124.878	12.024	-154.511	1.0681	-160.736	2.1972	-137.817	-2.6856		330.778	16.0557	16.0126	5.33755
330.978	-135.712	44.0674	-118.256	31.7078	-151.52	7.843	-140.9	29.6936	-128.601	18.9514	-124.847	12.0545	-154.419	1.1597	-160.706	2.2277	-137.909	-2.7771		330.978	16.1031	16.106	5.36868
331.178	-135.773	44.0064	-118.256	31.7078	-151.611	7.7515	-140.869	29.7242	-128.723	18.8294	-124.817	12.085	-154.511	1.0681	-160.706	2.2277	-137.848	-2.7161		331.178	16.076	16.1001	5.36669
331.378	-135.59	44.1895	-118.164	31.7993	-151.55	7.8125	-140.778	29.8157	-128.723	18.8294	-124.786	12.1155	-154.541	1.0376	-160.706	2.2277	-137.94	-2.8077		331.378	16.1133	16.1726	5.39088
331.578	-135.925	43.8538	-118.286	31.6773	-151.489	7.8735	-140.686	29.9073	-128.571	18.9819	-124.878	12.024	-154.511	1.0681	-160.767	2.1667	-137.97	-2.8382		331.578	16.0794	16.1048	5.36826
331.778	-135.773	44.0064	-118.225	31.7383	-151.55	7.8125	-140.808	29.7852	-128.937	18.6157	-124.847	12.0545	-154.48	1.0986	-160.675	2.2583	-137.97	-2.8382		331.778	16.059	16.1139	5.3713
331.978	-135.956	43.8233	-118.256	31.7078	-151.55	7.8125	-140.9	29.6936	-128.784	18.7683	-124.878	12.024	-154.48	1.0986	-160.706	2.2277	-138.031	-2.8992		331.978	16.0285	16.0771	5.35904
332.178	-135.62	44.159	-118.286	31.6773	-151.489	7.8735	-140.839	29.7547	-128.906	18.6462	-124.847	12.0545	-154.571	1.0071	-160.889	2.0446	-137.94	-2.8077		332.178	16.0455	16.1623	5.38743
332.378	-135.803	43.9759	-118.561	31.4026	-151.52	7.843	-140.839	29.7547	-128.967	18.5852	-124.786	12.1155	-154.571	1.0071	-160.919	2.0141	-138.031	-2.8992		332.378	15.9777	16.105	5.36832
332.578	-135.559	44.22	-118.591	31.3721	-151.581	7.782	-140.778	29.8157	-129.15	18.4021	-124.878	12.024	-154.45	1.1291	-160.919	2.0141	-138.031	-2.8992		332.578	15.9844	16.15	5.38334
332.778	-135.956	43.8233	-118.683	31.2805	-151.55	7.8125	-140.717	29.8767	-128.632	18.9209	-124.786	12.1155	-154.236	1.3428	-160.797	2.1362	-138.031	-2.8992		332.778	16.0455	16.0275	5.3425
332.978	-136.017	43.7623	-118.866	31.0974	-151.52	7.843	-140.747	29.8462	-128.876	18.6768	-124.908	11.9935	-154.236	1.3428	-160.98	1.9531	-138.092	-2.9602		332.978	15.9505	16.0147	5.33823
333.178	-136.017	43.7623	-118.774	31.189	-151.52	7.843	-140.717	29.8767	-129.028	18.5242	-124.847	12.0545	-154.236	1.3428	-161.041	1.892	-138.092	-2.9602		333.178	15.9471	16.0305	5.34351
333.378	-135.956	43.8233	-118.866	31.0974	-151.55	7.8125	-140.778	29.8157	-129.028	18.5242	-124.817	12.085	-154.388	1.1902	-161.011	1.9226	-138.306	-3.1739		333.378	15.8997	16.073	5.35766
333.578	-136.139	43.6402	-118.897	31.0669	-151.581	7.782	-140.747	29.8462	-129.12	18.4326	-124.908	11.9935	-154.45	1.1291	-160.919	2.0141	-138.367	-3.2349		333.578	15.8522	16.0419	5.34731
333.778	-135.895	43.8843	-119.049	30.9143	-151.611	7.7515	-140.747	29.8462	-129.15	18.4021	-124.786	12.1155	-154.358	1.2207	-161.102	1.831	-138.306	-3.1739		333.778	15.8657	16.075	5.35834
333.978	-135.956	43.8233	-118.988	30.9754	-151.55	7.8125	-140.717	29.8767	-129.12	18.4326	-124.878	12.024	-154.358	1.2207	-161.041	1.892	-138.123	-2.9908		333.978	15.8963	16.038	5.346
334.178	-135.956	43.8233	-119.171	30.7923	-151.52	7.843	-140.747	29.8462	-129.15	18.4021	-124.817	12.085	-154.358	1.2207	-161.194	1.7395	-138.245	-3.1128		334.178	15.8488	16.0436	5.34787
334.378	-136.108	43.6707	-119.141	30.8228	-151.489	7.8735	-140.778	29.8157	-129.394	18.158	-124.695	12.2071	-154.45	1.1291	-161.194	1.7395	-138.306	-3.1739		334.378	15.8047	16.0201	5.34002
334.578	-135.773	44.0064	-119.08	30.8838	-151.52	7.843	-140.839	29.7547	-129.364	18.1885	-124.756	12.146	-154.419	1.1597	-161.377	1.5563	-138.367	-3.2349		334.578	15.8115	16.1236	5.37455
334.778	-136.047	43.7317	-118.805	31.1585	-151.489	7.8735	-140.778	29.8157	-129.578	17.9749	-124.756	12.146	-154.48	1.0986	-161.163	1.77	-138.306	-3.1739		334.778	15.8217	16.0717	5.35723
334.978	-136.139	43.6402	-118.897	31.0669	-151.581	7.782	-140.747	29.8462	-129.273	18.28	-124.725	12.1766	-154.45	1.1291	-161.255	1.6784	-138.397	-3.2654		334.978	15.8149	16.0747	5.35822
335.178	-136.139	43.6402	-118.897	31.0669	-151.581	7.782	-140.778	29.8157	-129.578	17.9749	-124.634	12.2681	-154.511	1.0681	-161.377	1.5563	-138.245	-3.1128		335.178	15.7844	16.0612	5.35373
335.378	-136.047	43.7317	-118.835	31.128	-151.52	7.843	-140.808	29.7852	-129.486	18.0664	-124.817	12.085	-154.48	1.0986	-161.285	1.6479	-138.275	-3.1433		335.378	15.8047	16.0788	5.35961
335.578	-136.352	43.4266	-118.897	31.0669	-151.459	7.9041	-140.869	29.7242	-129.425	18.1275	-124.817	12.085	-154.45	1.1291	-161.316	1.6174	-138.336	-3.2044		335.578	15.764	16.005	5.33501
335.778	-136.261	43.5181	-118.683	31.2805	-151.642	7.721	-140.778	29.8157	-129.486	18.0664	-124.756	12.146	-154.419	1.1597	-161.407	1.5258	-138.214	-3.0823		335.778	15.7945	16.0576	5.35253
335.978	-136.231	43.5486	-118.835	31.128	-151.581	7.782	-140.778	29.8157	-129.669	17.8833	-124.786	12.1155	-154.48	1.0986	-161.499	1.4343	-138.245	-3.1128		335.978	15.7437	16.0614	5.3538
336.178	-136.322	43.4571	-118.835	31.128	-151.55	7.8125	-140.778	29.8157	-129.669	17.8833	-124.756	12.146	-154.419	1.1597	-161.407	1.5258	-138.245	-3.1128		336.178	15.7573	16.0217	5.34057
336.378	-136.352	43.4266	-118.988	30.9754	-151.52	7.843	-140.655	29.9378	-129.913	17.6392	-124.878	12.024	-154.602	0.9765	-161.591	1.3427	-138.275	-3.1433		336.378	15.6691	16.0538	5.35127
336.578	-136.261	43.5181	-118.957	31.0059	-151.611	7.7515	-140.747	29.8462	-129.852	17.7002	-124.817	12.085	-154.45	1.1291	-161.621	1.3122	-138.153	-3.0213		336.578	15.703	16.0401	5.34671
336.778	-136.475	43.3045	-118.927	31.0364	-151.55	7.8125	-140.839	29.7547	-130.188	17.3645	-124.786	12.1155	-154.48	1.0986	-161.743	1.1901	-138.061	-2.9297		336.778	15.6386	15.9818	5.32728
336.978	-136.414	43.3655	-119.202	30.7617	-151.611	7.7515	-140.778	29.8157	-130.005	17.5476	-124.695	12.2071	-154.45	1.1291	-161.896	1.0375	-138	-2.8687		336.978	15.6386	15.9779	5.32596
337.178	-136.536	43.2435	-118.988	30.9754	-151.611	7.7515	-140.686	29.9073	-129.944	17.6087	-124.817	12.085	-154.45	1.1291	-161.987	0.946	-138.245	-3.1128		337.178	15.6149	16.0373	5.34578
337.378	-136.322	43.4571	-118.988	30.9754	-151.642	7.721	-140.839	29.7547	-130.066	17.4866	-124.786	12.1155	-154.541	1.0376	-162.048	0.885	-138.123	-2.9908		337.378	15.6047	16.0654	5.35512
337.578	-136.261	43.5181	-118.927	31.0364	-151.55	7.8125	-140.717	29.8767	-130.371	17.1814	-124.786	12.1155	-154.45	1.1291	-162.14	0.7934	-138.061	-2.9297		337.578	15.6148	16.0811	5.36035
337.778	-136.627	43.1519	-118.957	31.0059	-151.611	7.7515	-140.747	29.8462	-130.188	17.3645	-124.847	12.0545	-154.45	1.1291	-162.567	0.3662	-137.878	-2.7466		337.778	15.547	16.0263	5.34209
337.978	-136.352	43.4266	-118.744	31.2195	-151.642	7.721	-140.595	29.9988	-130.157	17.395	-124.847	12.0545	-154.541	1.0376	-162.903	0.0305	-137.634	-2.5025		337.978	15.5979	16.1464	5.38214
338.178	-136.261	43.5181	-118.866	31.0974	-151.611	7.7515	-140.778	29.8157	-130.402	17.1509	-124.847	12.0545	-154.511	1.0681	-163.208	-0.2747	-137.573	-2.4414		338.178	15.5267	16.1511	5.38372
338.378	-136.383	43.396	-118.805	31.1585	-151.733	7.6294	-140.747	29.8462	-130.341	17.2119	-124.786	12.1155	-154.45	1.1291	-163.696	-0.763	-137.665	-2.533		338.378	15.4656	16.2084	5.40281
338.578	-136.017	43.7623	-118.774	31.189	-151.611	7.7515	-140.808	29.7852	-130.493	17.0593	-124.908	11.9935	-154.419	1.1597	-164.062	-1.1292	-137.756	-2.6245		338.578	15.4385	16.3339	5.44464
338.778	-136.2	43.5791	-118.988	30.9754	-151.611	7.7515	-140.595	29.9988	-130.432	17.1204	-124.847	12.0545	-154.419	1.1597	-164.093	-1.1597	-137.726	-2.594		338.778	15.4317	16.2912	5.43039
338.978	-136.475	43.3045	-118.866	31.0974	-151.672	7.6904	-140.655	29.9378	-130.432	17.1204	-124.786	12.1155	-154.48	1.0986	-163.849	-0.9156	-137.787	-2.6551		338.978	15.4215	16.2262	5.40873
339.178	-135.773	44.0064	-118.835	31.128	-151.703	7.6599	-140.778	29.8157	-130.219	17.334	-124.908	11.9935	-154.511	1.0681	-162.384	0.5493	-137.817	-2.6856		339.178	15.6521	16.2066	5.40219
339.378	-136.383	43.396	-119.019	30.9448	-151.703	7.6599	-140.625	29.9683	-130.554	16.9983	-124.725	12.1766	-154.48	1.0986	-161.102	1.831	-137.421	-2.2889		339.378	15.7538	15.8545	5.28484
339.578	-136.261	43.5181	-119.11	30.8533	-151.611	7.7515	-140.564	30.0293	-130.157	17.395	-124.817	12.085	-154.419	1.1597	-160.309	2.6245	-136.475	-1.3428		339.578	16.0082	15.6521	5.21737
339.778	-136.352	43.4266	-119.324	30.6397	-151.642	7.721	-140.533	30.0599	-130.432	17.1204	-125	11.9019	-154.48	1.0986	-160.278	2.655	-136.231	-1.0987		339.778	15.9472	15.5856	5.19521
339.978	-136.505	43.274	-119.354	30.6092	-151.733	7.6294	-140.625	29.9683	-130.432	17.1204	-124.786	12.1155	-154.48	1.0986	-160.217	2.716	-136.352	-1.2207		339.978	15.9234	15.5477	5.18256
340.178	-136.352	43.4266	-119.354	30.6092	-151.764	7.5989	-140.533	30.0599	-130.585	16.9678	-124.817	12.085	-154.48	1.0986	-160.217	2.716	-136.627	-1.4954		340.178	15.8963	15.6312	5.2104
340.378	-136.108	43.6707	-119.598	30.365	-151.672	7.6904	-140.564	30.0293	-130.524	17.0288	-124.878	12.024	-154.45	1.1291	-160.187	2.7465	-136.627	-1.4954		340.378	15.9098	15.6428	5.21426
340.578	-136.169	43.6097	-119.537	30.426	-151.703	7.6599	-140.686	29.9073	-130.798	16.7542	-124.817	12.085	-154.48	1.0986	-160.248	2.6855	-136.749	-1.6175		340.578	15.8454	15.6475	5.21584
340.778	-136.352	43.4266	-119.415	30.5481	-151.672	7.6904	-140.503	30.0904	-130.463	17.0899	-124.756	12.146	-154.48	1.0986	-160.126	2.8076	-136.932	-1.8006		340.778	15.8997	15.6539	5.21797
340.978	-136.231	43.5486	-119.629	30.3345	-151.764	7.5989	-140.655	29.9378	-130.463	17.0899	-124.725	12.1766	-154.511	1.0681	-160.065	2.8686	-137.054	-1.9226		340.978	15.8556	15.6584	5.21946
341.178	-136.322	43.4571	-120.178	29.7852	-151.672	7.6904	-140.564	30.0293	-130.493	17.0593	-124.817	12.085	-154.48	1.0986	-160.156	2.777	-137.268	-2.1363		341.178	15.7606	15.6187	5.20624
341.378	-136.261	43.5181	-120.331	29.6326	-151.764	7.5989	-140.595	29.9988	-130.615	16.9373	-124.817	12.085	-154.511	1.0681	-160.065	2.8686	-137.299	-2.1668		341.378	15.7267	15.6149	5.20497
341.578	-136.414	43.3655	-119.629	30.3345	-151.703	7.6599	-140.655	29.9378	-130.341	17.2119	-124.542	12.3597	-154.48	1.0986	-159.973	2.9602	-137.543	-2.4109		341.578	15.8352	15.6672	5.22241
341.778	-136.322	43.4571	-119.629	30.3345	-151.733	7.6294	-140.595	29.9988	-130.768	16.7847	-124.42	12.4817	-154.511	1.0681	-160.034	2.8991	-137.695	-2.5635		341.778	15.7878	15.721	5.24032
341.978	-136.292	43.4876	-119.476	30.4871	-151.703	7.6599	-140.655	29.9378	-130.89	16.6626	-124.451	12.4512	-154.511	1.0681	-159.851	3.0822	-137.482	-2.3499		341.978	15.8318	15.6867	5.22892
342.178	-136.322	43.4571	-119.598	30.365	-151.703	7.6599	-140.778	29.8157	-130.829	16.7236	-124.42	12.4817	-154.541	1.0376	-160.065	2.8686	-137.421	-2.2889		342.178	15.7911	15.6683	5.22278
342.378	-136.261	43.5181	-119.598	30.365	-151.764	7.5989	-140.625	29.9683	-130.89	16.6626	-124.329	12.5733	-154.511	1.0681	-159.912	3.0212	-137.451	-2.3194		342.378	15.8285	15.6853	5.22842
342.578	-136.536	43.2435	-119.507	30.4566	-151.794	7.5684	-140.717	29.8767	-131.103	16.449	-124.359	12.5428	-154.571	1.0071	-159.943	2.9907	-137.299	-2.1668		342.578	15.7742	15.6149	5.20498
342.778	-136.047	43.7317	-119.568	30.3955	-151.733	7.6294	-140.686	29.9073	-130.951	16.6016	-124.42	12.4817	-154.45	1.1291	-159.943	2.9907	-137.268	-2.1363		342.778	15.859	15.6988	5.23295
342.978	-136.2	43.5791	-119.751	30.2124	-151.764	7.5989	-140.625	29.9683	-131.226	16.3269	-124.298	12.6038	-154.45	1.1291	-159.882	3.0517	-136.749	-1.6175		342.978	15.8725	15.5683	5.18942
343.178	-136.169	43.6097	-119.537	30.426	-151.886	7.4768	-140.839	29.7547	-131.226	16.3269	-124.42	12.4817	-154.663	0.9155	-159.912	3.0212	-136.871	-1.7395		343.178	15.8081	15.6328	5.21094
343.378	-136.322	43.4571	-119.843	30.1209	-151.703	7.6599	-140.9	29.6936	-131.409	16.1438	-124.268	12.6343	-154.48	1.0986	-159.821	3.1127	-136.963	-1.8311		343.378	15.7878	15.5217	5.17391
343.578	-136.292	43.4876	-119.568	30.3955	-151.825	7.5378	-140.778	29.8157	-131.348	16.2048	-124.176	12.7259	-154.45	1.1291	-159.76	3.1738	-136.932	-1.8006		343.578	15.8522	15.5658	5.18861
343.778	-136.505	43.274	-119.721	30.2429	-151.825	7.5378	-140.747	29.8462	-131.409	16.1438	-124.207	12.6954	-154.511	1.0681	-159.729	3.2043	-137.115	-1.9837		343.778	15.781	15.5349	5.17831
343.978	-136.292	43.4876	-119.537	30.426	-151.764	7.5989	-140.808	29.7852	-131.47	16.0828	-124.237	12.6648	-154.511	1.0681	-159.76	3.1738	-137.085	-1.9532		343.978	15.8149	15.5921	5.19736
344.178	-136.261	43.5181	-119.659	30.304	-151.856	7.5073	-140.747	29.8462	-131.378	16.1743	-124.268	12.6343	-154.45	1.1291	-159.729	3.2043	-137.39	-2.2583		344.178	15.7844	15.632	5.21066
344.378	-136.231	43.5486	-119.476	30.4871	-151.825	7.5378	-140.655	29.9378	-131.439	16.1133	-124.237	12.6648	-154.541	1.0376	-159.698	3.2348	-137.39	-2.2583		344.378	15.8115	15.6751	5.22504
344.578	-136.566	43.2129	-119.537	30.426	-151.825	7.5378	-140.686	29.9073	-131.5	16.0523	-124.207	12.6954	-154.602	0.9765	-159.698	3.2348	-137.451	-2.3194		344.578	15.7471	15.6056	5.20187
344.778	-136.352	43.4266	-119.568	30.3955	-151.794	7.5684	-140.595	29.9988	-131.653	15.8997	-124.145	12.7564	-154.511	1.0681	-159.729	3.2043	-137.634	-2.5025		344.778	15.7573	15.6746	5.22486
344.978	-136.475	43.3045	-119.629	30.3345	-151.856	7.5073	-140.778	29.8157	-131.592	15.9607	-124.176	12.7259	-154.511	1.0681	-159.668	3.2653	-137.634	-2.5025		344.978	15.7199	15.6185	5.20617
345.178	-136.536	43.2435	-119.537	30.426	-151.856	7.5073	-140.625	29.9683	-131.928	15.625	-124.145	12.7564	-154.541	1.0376	-159.637	3.2958	-137.695	-2.5635		345.178	15.6996	15.6416	5.21387
345.378	-136.383	43.396	-119.69	30.2735	-151.886	7.4768	-140.686	29.9073	-131.775	15.7776	-124.268	12.6343	-154.48	1.0986	-159.546	3.3874	-137.665	-2.533		345.378	15.7132	15.6348	5.21159
345.578	-136.2	43.5791	-119.812	30.1514	-152.1	7.2632	-140.625	29.9683	-131.958	15.5945	-124.176	12.7259	-154.48	1.0986	-159.668	3.2653	-137.817	-2.6856		345.578	15.6623	15.7144	5.23814
345.778	-136.292	43.4876	-119.568	30.3955	-152.039	7.3242	-140.595	29.9988	-131.714	15.8386	-124.207	12.6954	-154.45	1.1291	-159.515	3.4179	-137.726	-2.594		345.778	15.7437	15.6907	5.23023
345.978	-136.292	43.4876	-119.629	30.3345	-152.008	7.3547	-140.686	29.9073	-131.683	15.8692	-124.145	12.7564	-154.48	1.0986	-159.515	3.4179	-138.031	-2.8992		345.978	15.703	15.7182	5.23939
346.178	-136.383	43.396	-119.629	30.3345	-151.917	7.4463	-140.564	30.0293	-131.683	15.8692	-124.145	12.7564	-154.419	1.1597	-159.454	3.479	-138	-2.8687		346.178	15.7335	15.6881	5.22938
346.378	-136.261	43.5181	-119.69	30.2735	-152.191	7.1716	-140.503	30.0904	-131.775	15.7776	-124.176	12.7259	-154.48	1.0986	-159.485	3.4484	-138.061	-2.9297		346.378	15.686	15.753	5.25102
346.578	-136.475	43.3045	-119.69	30.2735	-152.191	7.1716	-140.564	30.0293	-131.775	15.7776	-124.145	12.7564	-154.511	1.0681	-159.454	3.479	-138.214	-3.0823		346.578	15.642	15.7215	5.24049
346.778	-136.414	43.3655	-119.873	30.0904	-152.374	6.9885	-140.533	30.0599	-131.958	15.5945	-124.145	12.7564	-154.45	1.1291	-159.546	3.3874	-138.092	-2.9602		346.778	15.6013	15.7133	5.23777
346.978	-136.414	43.3655	-119.721	30.2429	-152.039	7.3242	-140.442	30.1514	-131.836	15.7166	-124.145	12.7564	-154.48	1.0986	-159.393	3.54	-138.031	-2.8992		346.978	15.6996	15.6985	5.23282
347.178	-136.475	43.3045	-120.056	29.9072	-152.1	7.2632	-140.442	30.1514	-131.775	15.7776	-124.176	12.7259	-154.48	1.0986	-159.454	3.479	-138.123	-2.9908		347.178	15.6352	15.6708	5.2236
347.378	-136.597	43.1824	-119.69	30.2735	-152.1	7.2632	-140.625	29.9683	-131.744	15.8081	-124.145	12.7564	-154.511	1.0681	-159.515	3.4179	-138.245	-3.1128		347.378	15.625	15.692	5.23068
347.578	-136.475	43.3045	-119.721	30.2429	-152.222	7.1411	-140.564	30.0293	-131.775	15.7776	-124.207	12.6954	-154.388	1.1902	-159.454	3.479	-138.214	-3.0823		347.578	15.642	15.7073	5.23577
347.778	-136.505	43.274	-120.056	29.9072	-152.008	7.3547	-140.533	30.0599	-131.653	15.8997	-124.176	12.7259	-154.511	1.0681	-159.485	3.4484	-138.275	-3.1433		347.778	15.6216	15.6769	5.22562
347.978	-136.658	43.1214	-119.751	30.2124	-151.581	7.782	-140.564	30.0293	-131.805	15.7471	-124.176	12.7259	-154.419	1.1597	-159.393	3.54	-138.214	-3.0823		347.978	15.6928	15.6184	5.20613
348.178	-136.505	43.274	-119.843	30.1209	-151.825	7.5378	-140.411	30.1819	-131.928	15.625	-124.237	12.6648	-154.45	1.1291	-159.302	3.6315	-138.397	-3.2654		348.178	15.6555	15.6983	5.23275
348.378	-136.597	43.1824	-119.751	30.2124	-151.917	7.4463	-140.625	29.9683	-131.958	15.5945	-124.207	12.6954	-154.358	1.2207	-159.363	3.5705	-138.214	-3.0823		348.378	15.6454	15.6371	5.21238
348.578	-136.688	43.0909	-119.965	29.9988	-152.069	7.2937	-140.503	30.0904	-131.836	15.7166	-124.115	12.7869	-154.541	1.0376	-159.302	3.6315	-138.123	-2.9908		348.578	15.6284	15.616	5.20535
348.778	-136.749	43.0298	-119.721	30.2429	-151.977	7.3853	-140.503	30.0904	-131.988	15.564	-124.145	12.7564	-154.45	1.1291	-159.363	3.5705	-138.214	-3.0823		348.778	15.6318	15.6344	5.21148
348.978	-136.841	42.9383	-119.812	30.1514	-151.764	7.5989	-140.503	30.0904	-132.111	15.4419	-124.176	12.7259	-154.388	1.1902	-159.241	3.6926	-138.153	-3.0213		348.978	15.6454	15.5626	5.18754
349.178	-136.627	43.1519	-119.873	30.0904	-151.428	7.9346	-140.564	30.0293	-131.928	15.625	-124.176	12.7259	-154.419	1.1597	-159.302	3.6315	-138.214	-3.0823		349.178	15.6962	15.5925	5.19751
349.378	-136.871	42.9078	-119.873	30.0904	-152.1	7.2632	-140.442	30.1514	-131.928	15.625	-124.207	12.6954	-154.48	1.0986	-159.271	3.6621	-138.214	-3.0823		349.378	15.6013	15.6013	5.20043
349.578	-136.688	43.0909	-120.087	29.8767	-151.581	7.782	-140.564	30.0293	-132.172	15.3809	-124.207	12.6954	-154.48	1.0986	-159.241	3.6926	-138.275	-3.1433		349.578	15.6115	15.5755	5.19184
349.778	-136.658	43.1214	-119.812	30.1514	-152.13	7.2327	-140.595	29.9988	-131.958	15.5945	-124.298	12.6038	-154.511	1.0681	-159.271	3.6621	-138.214	-3.0823		349.778	15.5945	15.6453	5.2151
349.978	-136.78	42.9993	-119.69	30.2735	-152.069	7.2937	-140.503	30.0904	-132.233	15.3198	-124.268	12.6343	-154.48	1.0986	-159.302	3.6315	-138.245	-3.1128		349.978	15.5809	15.6428	5.21426
350.178	-136.871	42.9078	-119.873	30.0904	-152.1	7.2632	-140.625	29.9683	-132.111	15.4419	-124.207	12.6954	-154.511	1.0681	-159.271	3.6621	-138.306	-3.1739		350.178	15.547	15.5974	5.19912
350.378	-136.841	42.9383	-119.69	30.2735	-151.917	7.4463	-140.533	30.0599	-132.233	15.3198	-124.268	12.6343	-154.388	1.1902	-159.332	3.601	-138.367	-3.2349		350.378	15.5809	15.6265	5.20884
350.578	-136.871	42.9078	-119.721	30.2429	-151.794	7.5684	-140.35	30.243	-132.294	15.2588	-124.298	12.6038	-154.45	1.1291	-159.241	3.6926	-138.367	-3.2349		350.578	15.6013	15.6289	5.20963
350.778	-136.932	42.8467	-119.904	30.0598	-151.886	7.4768	-140.595	29.9988	-132.05	15.5029	-124.298	12.6038	-154.388	1.1902	-159.241	3.6926	-138.275	-3.1433		350.778	15.5809	15.5503	5.18345
350.978	-136.963	42.8162	-119.873	30.0904	-152.039	7.3242	-140.533	30.0599	-132.141	15.4114	-124.176	12.7259	-154.45	1.1291	-159.241	3.6926	-138.458	-3.3265		350.978	15.547	15.5963	5.19875
351.178	-137.177	42.6026	-119.995	29.9683	-152.008	7.3547	-140.411	30.1819	-132.233	15.3198	-124.115	12.7869	-154.48	1.0986	-159.119	3.8146	-138.306	-3.1739		351.178	15.5504	15.5154	5.1718
351.378	-136.963	42.8162	-120.026	29.9378	-152.1	7.2632	-140.442	30.1514	-132.294	15.2588	-124.176	12.7259	-154.388	1.1902	-159.302	3.6315	-138.397	-3.2654		351.378	15.5233	15.5831	5.19435
351.578	-137.115	42.6636	-120.148	29.8157	-152.069	7.2937	-140.381	30.2124	-132.263	15.2893	-124.115	12.7869	-154.419	1.1597	-159.149	3.7841	-138.397	-3.2654		351.578	15.5267	15.5284	5.17613
351.778	-137.177	42.6026	-120.087	29.8767	-152.039	7.3242	-140.503	30.0904	-132.538	15.0147	-124.085	12.8174	-154.358	1.2207	-159.241	3.6926	-138.397	-3.2654		351.778	15.486	15.5074	5.16915
351.978	-137.177	42.6026	-120.239	29.7241	-152.069	7.2937	-140.503	30.0904	-132.477	15.0757	-124.298	12.6038	-154.419	1.1597	-159.302	3.6315	-138.428	-3.2959		351.978	15.4317	15.5138	5.17126
352.178	-137.146	42.6331	-120.453	29.5105	-151.977	7.3853	-140.442	30.1514	-132.416	15.1367	-124.237	12.6648	-154.419	1.1597	-159.241	3.6926	-138.489	-3.357		352.178	15.4419	15.4992	5.16639
352.378	-137.36	42.4195	-120.239	29.7241	-152.039	7.3242	-140.35	30.243	-132.568	14.9841	-124.268	12.6343	-154.388	1.1902	-159.302	3.6315	-138.55	-3.418		352.378	15.4148	15.5045	5.16817
352.578	-137.146	42.6331	-120.178	29.7852	-152.1	7.2632	-140.35	30.243	-132.294	15.2588	-124.207	12.6954	-154.419	1.1597	-159.302	3.6315	-138.489	-3.357		352.578	15.4792	15.5543	5.18476
352.778	-137.238	42.5416	-120.178	29.7852	-152.161	7.2022	-140.35	30.243	-132.385	15.1672	-124.207	12.6954	-154.541	1.0376	-159.241	3.6926	-138.55	-3.418		352.778	15.4385	15.5561	5.18536
352.978	-137.177	42.6026	-119.843	30.1209	-152.069	7.2937	-140.503	30.0904	-132.507	15.0452	-124.207	12.6954	-154.388	1.1902	-159.271	3.6621	-138.794	-3.6621		352.978	15.4487	15.6072	5.20241
353.178	-137.146	42.6331	-119.965	29.9988	-152.069	7.2937	-140.442	30.1514	-132.538	15.0147	-124.268	12.6343	-154.388	1.1902	-159.302	3.6315	-138.489	-3.357		353.178	15.4656	15.5647	5.18824
353.378	-136.902	42.8772	-120.056	29.9072	-152.039	7.3242	-140.35	30.243	-132.416	15.1367	-124.268	12.6343	-154.45	1.1291	-159.393	3.54	-138.611	-3.479		353.378	15.4792	15.65	5.21667
353.578	-137.207	42.5721	-120.178	29.7852	-152.13	7.2327	-140.381	30.2124	-132.538	15.0147	-124.298	12.6038	-154.48	1.0986	-159.302	3.6315	-138.428	-3.2959		353.578	15.4283	15.5398	5.17995
353.778	-137.177	42.6026	-120.239	29.7241	-152.008	7.3547	-140.381	30.2124	-132.629	14.9231	-124.298	12.6038	-154.388	1.1902	-159.515	3.4179	-138.55	-3.418		353.778	15.4012	15.5602	5.18672
353.978	-137.054	42.7247	-120.178	29.7852	-152.13	7.2327	-140.259	30.3345	-132.812	14.74	-124.481	12.4207	-154.388	1.1902	-159.332	3.601	-138.55	-3.418		353.978	15.4012	15.604	5.20134
354.178	-137.177	42.6026	-120.422	29.541	-152.1	7.2632	-140.442	30.1514	-132.874	14.679	-124.481	12.4207	-154.511	1.0681	-159.546	3.3874	-138.58	-3.4485		354.178	15.2961	15.5645	5.18817
354.378	-137.238	42.5416	-120.483	29.48	-152.069	7.2937	-140.35	30.243	-132.782	14.7705	-124.481	12.4207	-154.358	1.2207	-159.363	3.5705	-138.55	-3.418		354.378	15.347	15.5133	5.17109
354.578	-137.177	42.6026	-120.239	29.7241	-152.1	7.2632	-140.533	30.0599	-132.843	14.7095	-124.298	12.6038	-154.358	1.2207	-159.576	3.3569	-138.58	-3.4485		354.578	15.3436	15.556	5.18532
354.778	-137.238	42.5416	-120.087	29.8767	-152.008	7.3547	-140.228	30.365	-133.026	14.5264	-124.42	12.4817	-154.48	1.0986	-159.576	3.3569	-138.55	-3.418		354.778	15.3537	15.6039	5.20131
354.978	-137.177	42.6026	-120.392	29.5716	-152.161	7.2022	-140.442	30.1514	-133.179	14.3738	-124.451	12.4512	-154.358	1.2207	-159.607	3.3264	-138.672	-3.5401		354.978	15.2622	15.5754	5.19181
355.178	-136.871	42.9078	-120.056	29.9072	-152.13	7.2327	-140.259	30.3345	-132.935	14.6179	-124.298	12.6038	-154.388	1.1902	-159.729	3.2043	-138.672	-3.5401		355.178	15.3843	15.711	5.23701
355.378	-137.085	42.6941	-120.331	29.6326	-152.1	7.2632	-140.411	30.1819	-133.057	14.4959	-124.298	12.6038	-154.327	1.2512	-159.821	3.1127	-138.702	-3.5706		355.378	15.2961	15.6198	5.20661
355.578	-137.115	42.6636	-120.422	29.541	-152.1	7.2632	-140.228	30.365	-132.812	14.74	-124.481	12.4207	-154.511	1.0681	-159.76	3.1738	-138.733	-3.6011		355.578	15.2927	15.6467	5.21558
355.778	-137.054	42.7247	-120.453	29.5105	-152.161	7.2022	-140.35	30.243	-133.209	14.3433	-124.329	12.5733	-154.388	1.1902	-159.729	3.2043	-138.672	-3.5401		355.778	15.2724	15.6189	5.20631
355.978	-137.115	42.6636	-120.178	29.7852	-152.161	7.2022	-140.32	30.2735	-133.118	14.4348	-124.359	12.5428	-154.297	1.2817	-159.576	3.3569	-138.825	-3.6927		355.978	15.3164	15.6388	5.21295
356.178	-137.115	42.6636	-120.422	29.541	-152.13	7.2327	-140.289	30.304	-133.331	14.2212	-124.359	12.5428	-154.419	1.1597	-159.515	3.4179	-138.641	-3.5096		356.178	15.2859	15.5944	5.19812
356.378	-137.207	42.5721	-120.148	29.8157	-152.069	7.2937	-140.259	30.3345	-133.179	14.3738	-124.298	12.6038	-154.388	1.1902	-159.363	3.5705	-138.733	-3.6011		356.378	15.3504	15.599	5.19967
356.578	-137.054	42.7247	-120.27	29.6936	-152.1	7.2632	-140.198	30.3955	-133.057	14.4959	-124.329	12.5733	-154.48	1.0986	-159.393	3.54	-138.641	-3.5096		356.578	15.3639	15.6268	5.20894
356.778	-137.146	42.6331	-120.026	29.9378	-152.13	7.2327	-140.259	30.3345	-133.118	14.4348	-124.329	12.5733	-154.419	1.1597	-159.18	3.7536	-138.702	-3.5706		356.778	15.3877	15.6123	5.20411
356.978	-137.207	42.5721	-120.178	29.7852	-152.1	7.2632	-140.259	30.3345	-133.118	14.4348	-124.42	12.4817	-154.419	1.1597	-159.149	3.7841	-138.672	-3.5401		356.978	15.3639	15.5739	5.19132
357.178	-137.146	42.6331	-120.056	29.9072	-152.161	7.2022	-140.167	30.4261	-133.209	14.3433	-124.42	12.4817	-154.022	1.5564	-158.997	3.9367	-138.519	-3.3875		357.178	15.4555	15.5351	5.17837
357.378	-137.054	42.7247	-120.056	29.9072	-152.161	7.2022	-140.137	30.4566	-133.362	14.1907	-124.512	12.3902	-154.938	0.6409	-158.935	3.9978	-138.519	-3.3875		357.378	15.347	15.6617	5.22057
357.578	-137.146	42.6331	-120.422	29.541	-152.1	7.2632	-140.198	30.3955	-133.331	14.2212	-124.359	12.5428	-154.511	1.0681	-158.63	4.3029	-138.489	-3.357		357.578	15.4012	15.5025	5.16749
357.778	-137.177	42.6026	-120.27	29.6936	-152.161	7.2022	-140.198	30.3955	-133.118	14.4348	-124.451	12.4512	-155.457	0.1221	-158.691	4.2419	-138.55	-3.418		357.778	15.3029	15.6442	5.21474
357.978	-137.207	42.5721	-120.636	29.3274	-152.161	7.2022	-140.106	30.4871	-132.965	14.5874	-124.359	12.5428	-154.388	1.1902	-158.417	4.5166	-138.611	-3.479		357.978	15.4385	15.4625	5.15417
358.178	-137.207	42.5721	-120.27	29.6936	-152.161	7.2022	-140.228	30.365	-133.27	14.2822	-124.42	12.4817	-154.45	1.1291	-158.356	4.5776	-138.58	-3.4485		358.178	15.4283	15.4903	5.16343
358.378	-137.177	42.6026	-120.27	29.6936	-152.191	7.1716	-140.198	30.3955	-133.484	14.0686	-124.359	12.5428	-153.29	2.2888	-158.295	4.6386	-138.641	-3.5096		358.378	15.5436	15.3781	5.12604
358.578	-137.177	42.6026	-120.331	29.6326	-152.222	7.1411	-139.954	30.6397	-133.301	14.2517	-124.451	12.4512	-153.809	1.77	-158.02	4.9133	-138.519	-3.3875		358.578	15.5572	15.4172	5.13906
358.778	-137.085	42.6941	-120.636	29.3274	-152.191	7.1716	-139.984	30.6092	-133.148	14.4043	-124.42	12.4817	-153.931	1.6479	-157.562	5.371	-138.611	-3.479		358.778	15.5809	15.3838	5.12794
358.978	-137.268	42.511	-120.544	29.419	-152.039	7.3242	-139.984	30.6092	-133.27	14.2822	-124.359	12.5428	-154.236	1.3428	-157.105	5.8288	-138.489	-3.357		358.978	15.6114	15.3221	5.10736
359.178	-137.146	42.6331	-120.392	29.5716	-152.161	7.2022	-139.954	30.6397	-133.24	14.3128	-124.359	12.5428	-154.175	1.4038	-156.28	6.6528	-138.611	-3.479		359.178	15.72	15.3264	5.10878
359.378	-137.115	42.6636	-120.392	29.5716	-152.191	7.1716	-139.954	30.6397	-133.545	14.0076	-124.451	12.4512	-154.327	1.2512	-155.64	7.2937	-138.611	-3.479		359.378	15.7301	15.3137	5.10455
359.578	-137.115	42.6636	-120.789	29.1748	-152.222	7.1411	-139.954	30.6397	-133.637	13.916	-124.481	12.4207	-154.327	1.2512	-156.433	6.5002	-138.58	-3.4485		359.578	15.5843	15.3254	5.10846
359.778	-137.085	42.6941	-120.789	29.1748	-152.191	7.1716	-139.923	30.6702	-133.942	13.6108	-124.42	12.4817	-154.175	1.4038	-159.546	3.3874	-138.702	-3.5706		359.778	15.2249	15.601	5.20032
359.978	-137.085	42.6941	-120.422	29.541	-152.13	7.2327	-140.076	30.5176	-134.003	13.5498	-124.298	12.6038	-154.175	1.4038	-159.607	3.3264	-138.611	-3.479		359.978	15.2656	15.6099	5.20329
360.178	-137.177	42.6026	-120.575	29.3884	-152.13	7.2327	-139.923	30.6702	-133.85	13.7024	-124.359	12.5428	-154.236	1.3428	-159.515	3.4179	-138.611	-3.479		360.178	15.269	15.5886	5.19618
360.378	-136.993	42.7857	-120.606	29.3579	-152.161	7.2022	-139.862	30.7312	-133.789	13.7634	-124.359	12.5428	-154.327	1.2512	-159.607	3.3264	-138.702	-3.5706		360.378	15.2656	15.6667	5.22224
360.578	-137.177	42.6026	-120.239	29.7241	-152.222	7.1411	-139.984	30.6092	-133.911	13.6414	-124.329	12.5733	-154.175	1.4038	-159.668	3.2653	-138.733	-3.6011		360.578	15.2622	15.6516	5.21721
360.778	-137.299	42.4805	-120.514	29.4495	-152.222	7.1411	-139.984	30.6092	-133.942	13.6108	-124.359	12.5428	-154.205	1.3733	-159.607	3.3264	-138.672	-3.5401		360.778	15.2215	15.5828	5.19428
360.978	-137.146	42.6331	-120.209	29.7547	-152.13	7.2327	-139.984	30.6092	-133.911	13.6414	-124.329	12.5733	-154.236	1.3428	-159.79	3.1433	-138.672	-3.5401		360.978	15.2656	15.6653	5.22175
361.178	-137.39	42.389	-120.606	29.3579	-152.1	7.2632	-139.954	30.6397	-133.697	13.855	-124.42	12.4817	-154.327	1.2512	-159.76	3.1738	-138.489	-3.357		361.178	15.2283	15.5476	5.18253
361.378	-137.268	42.511	-120.514	29.4495	-152.1	7.2632	-139.801	30.7923	-133.545	14.0076	-124.207	12.6954	-154.297	1.2817	-159.79	3.1433	-138.58	-3.4485		361.378	15.2995	15.6105	5.20351
361.578	-137.299	42.4805	-120.911	29.0528	-152.1	7.2632	-140.015	30.5787	-133.545	14.0076	-124.42	12.4817	-154.205	1.3733	-159.79	3.1433	-138.611	-3.479		361.578	15.2113	15.5317	5.17725
361.778	-137.329	42.45	-120.666	29.2969	-152.161	7.2022	-139.862	30.7312	-133.85	13.7024	-124.237	12.6648	-154.297	1.2817	-159.912	3.0212	-138.702	-3.5706		361.778	15.1978	15.6106	5.20352
361.978	-137.207	42.5721	-120.514	29.4495	-152.161	7.2022	-139.923	30.6702	-133.697	13.855	-124.176	12.7259	-154.205	1.3733	-159.912	3.0212	-138.641	-3.5096		361.978	15.2622	15.6246	5.20819
362.178	-136.993	42.7857	-120.514	29.4495	-152.13	7.2327	-139.77	30.8228	-133.911	13.6414	-124.298	12.6038	-154.297	1.2817	-159.973	2.9602	-138.611	-3.479		362.178	15.2554	15.7049	5.23496
362.378	-137.268	42.511	-120.666	29.2969	-152.191	7.1716	-139.862	30.7312	-133.942	13.6108	-124.268	12.6343	-154.327	1.2512	-159.943	2.9907	-138.672	-3.5401		362.378	15.1842	15.6294	5.20979
362.578	-137.299	42.4805	-120.666	29.2969	-152.13	7.2327	-139.832	30.7618	-133.881	13.6719	-124.268	12.6343	-154.358	1.2207	-160.065	2.8686	-138.855	-3.7232		362.578	15.1605	15.6647	5.22158
362.778	-137.177	42.6026	-120.911	29.0528	-152.13	7.2327	-139.984	30.6092	-133.911	13.6414	-124.298	12.6038	-154.358	1.2207	-160.034	2.8991	-138.916	-3.7842		362.778	15.1198	15.6523	5.21745
362.978	-137.268	42.511	-120.972	28.9917	-152.191	7.1716	-139.832	30.7618	-133.82	13.7329	-124.268	12.6343	-154.327	1.2512	-159.912	3.0212	-138.825	-3.6927		362.978	15.1537	15.6176	5.20586
363.178	-137.329	42.45	-120.88	29.0833	-152.039	7.3242	-139.832	30.7618	-133.637	13.916	-124.359	12.5428	-154.48	1.0986	-160.034	2.8991	-138.794	-3.6621		363.178	15.1571	15.6291	5.20969
363.378	-137.238	42.5416	-120.911	29.0528	-152.13	7.2327	-139.832	30.7618	-133.728	13.8245	-124.298	12.6038	-154.45	1.1291	-160.126	2.8076	-138.702	-3.5706		363.378	15.1537	15.643	5.21432
363.578	-137.268	42.511	-120.819	29.1443	-152.161	7.2022	-139.801	30.7923	-134.247	13.3057	-124.329	12.5733	-154.45	1.1291	-160.065	2.8686	-138.641	-3.5096		363.578	15.113	15.6443	5.21475
363.778	-137.146	42.6331	-120.758	29.2053	-152.161	7.2022	-139.77	30.8228	-134.094	13.4583	-124.298	12.6038	-154.419	1.1597	-160.065	2.8686	-138.58	-3.4485		363.778	15.1673	15.6664	5.22213
363.978	-137.207	42.5721	-120.606	29.3579	-152.13	7.2327	-139.74	30.8533	-134.186	13.3667	-124.268	12.6343	-154.48	1.0986	-160.156	2.777	-138.702	-3.5706		363.978	15.1469	15.7067	5.23558
364.178	-137.268	42.511	-120.483	29.48	-152.161	7.2022	-139.709	30.8838	-134.247	13.3057	-124.359	12.5428	-154.541	1.0376	-160.156	2.777	-138.702	-3.5706		364.178	15.1299	15.7226	5.24087
364.378	-137.238	42.5416	-120.666	29.2969	-152.039	7.3242	-139.832	30.7618	-134.247	13.3057	-124.329	12.5733	-154.48	1.0986	-160.156	2.777	-138.733	-3.6011		364.378	15.1198	15.6827	5.22756
364.578	-137.238	42.5416	-120.575	29.3884	-152.13	7.2327	-139.679	30.9143	-134.399	13.1531	-124.359	12.5428	-154.511	1.0681	-160.156	2.777	-138.641	-3.5096		364.578	15.1232	15.7106	5.23686
364.778	-137.268	42.511	-121.155	28.8086	-152.1	7.2632	-139.648	30.9449	-134.491	13.0615	-124.329	12.5733	-154.48	1.0986	-160.156	2.777	-138.55	-3.418		364.778	15.0689	15.6249	5.20831
364.978	-137.238	42.5416	-121.002	28.9612	-152.1	7.2632	-139.74	30.8533	-134.491	13.0615	-124.237	12.6648	-154.633	0.946	-160.217	2.716	-138.733	-3.6011		364.978	15.0452	15.6854	5.22845
365.178	-137.451	42.3279	-121.002	28.9612	-152.13	7.2327	-139.801	30.7923	-134.399	13.1531	-124.237	12.6648	-154.724	0.8545	-160.187	2.7465	-138.794	-3.6621		365.178	15.0079	15.6478	5.21595
365.378	-137.36	42.4195	-121.124	28.8391	-152.161	7.2022	-139.74	30.8533	-134.399	13.1531	-124.237	12.6648	-154.846	0.7324	-160.339	2.5939	-138.58	-3.4485		365.378	15.0011	15.6611	5.22038
365.578	-137.329	42.45	-120.88	29.0833	-152.222	7.1411	-139.77	30.8228	-134.644	12.9089	-124.237	12.6648	-154.694	0.885	-160.156	2.777	-138.58	-3.4485		365.578	15.0316	15.6635	5.22117
365.778	-137.299	42.4805	-121.124	28.8391	-152.191	7.1716	-139.618	30.9754	-134.46	13.0921	-124.329	12.5733	-154.724	0.8545	-160.309	2.6245	-138.641	-3.5096		365.778	15.0113	15.6867	5.2289
365.978	-137.39	42.389	-120.911	29.0528	-152.191	7.1716	-139.709	30.8838	-134.613	12.9395	-124.298	12.6038	-154.694	0.885	-160.339	2.5939	-138.641	-3.5096		365.978	15.0011	15.6802	5.22674
366.178	-137.39	42.389	-120.666	29.2969	-152.222	7.1411	-139.77	30.8228	-134.857	12.6953	-124.298	12.6038	-154.846	0.7324	-160.248	2.6855	-138.641	-3.5096		366.178	14.9841	15.7144	5.23815
366.378	-137.421	42.3584	-120.575	29.3884	-152.283	7.0801	-139.679	30.9143	-134.583	12.97	-124.237	12.6648	-154.968	0.6103	-160.37	2.5634	-138.611	-3.479		366.378	15.0079	15.7491	5.24971
366.578	-137.39	42.389	-120.819	29.1443	-152.191	7.1716	-139.77	30.8228	-134.766	12.7869	-124.298	12.6038	-155.029	0.5493	-160.309	2.6245	-138.886	-3.7537		366.578	14.9265	15.7565	5.25216
366.778	-137.482	42.2974	-120.972	28.9917	-152.191	7.1716	-139.648	30.9449	-134.949	12.6038	-124.268	12.6343	-155.212	0.3662	-160.278	2.655	-138.641	-3.5096		366.778	14.9061	15.7196	5.23987
366.978	-137.482	42.2974	-121.216	28.7476	-152.191	7.1716	-139.679	30.9143	-134.766	12.7869	-124.176	12.7259	-154.755	0.824	-160.278	2.655	-138.702	-3.5706		366.978	14.9502	15.6404	5.21345
367.178	-137.512	42.2669	-120.575	29.3884	-152.313	7.0496	-139.679	30.9143	-134.918	12.6343	-124.237	12.6648	-154.907	0.6714	-160.248	2.6855	-138.672	-3.5401		367.178	14.9706	15.727	5.24234
367.378	-137.238	42.5416	-120.514	29.4495	-152.222	7.1411	-139.709	30.8838	-135.01	12.5427	-124.207	12.6954	-154.938	0.6409	-160.339	2.5939	-138.855	-3.7232		367.378	14.974	15.8248	5.27492
367.578	-137.573	42.2059	-121.277	28.6865	-152.283	7.0801	-139.587	31.0059	-135.132	12.4207	-124.237	12.6648	-155.06	0.5188	-160.37	2.5634	-138.916	-3.7842		367.578	14.818	15.7139	5.23798
367.778	-137.543	42.2364	-120.88	29.0833	-152.283	7.0801	-139.587	31.0059	-134.979	12.5733	-124.268	12.6343	-154.785	0.7934	-160.339	2.5939	-138.977	-3.8453		367.778	14.9061	15.7376	5.24585
367.978	-137.451	42.3279	-120.728	29.2359	-152.313	7.0496	-139.618	30.9754	-134.979	12.5733	-124.298	12.6038	-154.938	0.6409	-160.217	2.716	-138.825	-3.6927		367.978	14.9367	15.7559	5.25197
368.178	-137.299	42.4805	-120.819	29.1443	-152.344	7.019	-139.618	30.9754	-135.04	12.5122	-124.237	12.6648	-154.724	0.8545	-160.278	2.655	-138.977	-3.8453		368.178	14.94	15.7853	5.26176
368.378	-137.36	42.4195	-121.002	28.9612	-152.435	6.9275	-139.557	31.0364	-134.827	12.7258	-124.176	12.7259	-154.785	0.7934	-160.278	2.655	-139.069	-3.9368		368.378	14.9231	15.7805	5.26017
368.578	-137.238	42.5416	-120.88	29.0833	-152.588	6.7749	-139.618	30.9754	-134.949	12.6038	-124.207	12.6954	-154.755	0.824	-160.217	2.716	-139.069	-3.9368		368.578	14.9197	15.8161	5.27204
368.778	-137.421	42.3584	-121.002	28.9612	-152.435	6.9275	-139.587	31.0059	-135.01	12.5427	-124.298	12.6038	-155.029	0.5493	-160.309	2.6245	-139.13	-3.9978		368.778	14.8417	15.8082	5.26941
368.978	-137.39	42.389	-121.185	28.7781	-152.222	7.1411	-139.679	30.9143	-134.918	12.6343	-124.207	12.6954	-154.571	1.0071	-160.309	2.6245	-138.946	-3.8147		368.978	14.9299	15.6877	5.22923
369.178	-137.39	42.389	-121.063	28.9002	-152.13	7.2327	-139.587	31.0059	-135.284	12.2681	-124.115	12.7869	-154.571	1.0071	-160.156	2.777	-139.221	-4.0894		369.178	14.9197	15.7393	5.24643
369.378	-137.543	42.2364	-121.124	28.8391	-152.222	7.1411	-139.526	31.0669	-135.193	12.3596	-124.176	12.7259	-154.541	1.0376	-160.217	2.716	-139.282	-4.1504		369.378	14.8858	15.7236	5.24121
369.578	-137.482	42.2974	-120.911	29.0528	-152.1	7.2632	-139.557	31.0364	-135.254	12.2986	-124.207	12.6954	-154.571	1.0071	-160.278	2.655	-139.221	-4.0894		369.578	14.9129	15.7512	5.2504
369.778	-137.39	42.389	-120.758	29.2053	-152.1	7.2632	-139.496	31.0975	-135.193	12.3596	-124.237	12.6648	-154.45	1.1291	-160.217	2.716	-139.16	-4.0284		369.778	14.9773	15.7668	5.2556
369.978	-137.512	42.2669	-121.277	28.6865	-152.13	7.2327	-139.557	31.0364	-135.193	12.3596	-124.42	12.4817	-154.602	0.9765	-160.217	2.716	-139.008	-3.8758		369.978	14.8756	15.6737	5.22458
370.178	-137.39	42.389	-121.307	28.656	-152.008	7.3547	-139.587	31.0059	-135.468	12.085	-124.268	12.6343	-154.45	1.1291	-160.187	2.7465	-139.252	-4.1199		370.178	14.8756	15.7057	5.23524
370.378	-137.329	42.45	-121.582	28.3814	-152.13	7.2327	-139.557	31.0364	-135.406	12.146	-124.115	12.7869	-154.48	1.0986	-160.187	2.7465	-139.343	-4.2115		370.378	14.8519	15.7138	5.23793
370.578	-137.36	42.4195	-121.246	28.7171	-152.1	7.2632	-139.587	31.0059	-135.59	11.9629	-124.207	12.6954	-154.511	1.0681	-160.126	2.8076	-139.252	-4.1199		370.578	14.8689	15.7271	5.24237
370.778	-137.39	42.389	-121.033	28.9307	-152.13	7.2327	-139.435	31.1585	-135.468	12.085	-124.237	12.6648	-154.511	1.0681	-160.065	2.8686	-139.221	-4.0894		370.778	14.9231	15.7529	5.25095
370.978	-137.512	42.2669	-120.88	29.0833	-152.069	7.2937	-139.526	31.0669	-135.681	11.8713	-124.176	12.7259	-154.541	1.0376	-160.217	2.716	-139.221	-4.0894		370.978	14.8858	15.7498	5.24993
371.178	-137.634	42.1448	-121.002	28.9612	-152.069	7.2937	-139.435	31.1585	-135.529	12.0239	-124.268	12.6343	-154.511	1.0681	-160.187	2.7465	-139.404	-4.2725		371.178	14.8621	15.7409	5.24695
371.378	-137.543	42.2364	-121.033	28.9307	-152.069	7.2937	-139.557	31.0364	-135.498	12.0545	-124.054	12.8479	-154.419	1.1597	-160.034	2.8991	-139.374	-4.242		371.378	14.9129	15.708	5.23598
371.578	-137.543	42.2364	-120.758	29.2053	-152.008	7.3547	-139.496	31.0975	-135.529	12.0239	-124.207	12.6954	-154.541	1.0376	-159.943	2.9907	-139.465	-4.3335		371.578	14.9231	15.7649	5.25498
371.778	-137.665	42.1143	-121.033	28.9307	-152.039	7.3242	-139.374	31.2195	-135.529	12.0239	-124.207	12.6954	-154.511	1.0681	-160.095	2.8381	-139.465	-4.3335		371.778	14.8756	15.7364	5.24545
371.978	-137.543	42.2364	-120.972	28.9917	-152.039	7.3242	-139.618	30.9754	-135.62	11.9324	-124.145	12.7564	-154.541	1.0376	-159.882	3.0517	-139.435	-4.303		371.978	14.8892	15.7177	5.23924
372.178	-137.665	42.1143	-121.277	28.6865	-151.093	8.2703	-139.374	31.2195	-135.468	12.085	-124.329	12.5733	-154.541	1.0376	-159.882	3.0517	-139.526	-4.3946		372.178	14.9604	15.6489	5.21629
372.378	-137.543	42.2364	-121.155	28.8086	-150.452	8.9111	-139.252	31.3416	-135.681	11.8713	-124.268	12.6343	-154.602	0.9765	-159.943	2.9907	-139.526	-4.3946		372.378	15.0418	15.6885	5.22949
372.578	-137.665	42.1143	-121.368	28.595	-150.269	9.0942	-139.374	31.2195	-135.498	12.0545	-124.237	12.6648	-154.541	1.0376	-159.851	3.0822	-139.587	-4.4556		372.578	15.0452	15.6028	5.20093
372.778	-137.695	42.0838	-120.972	28.9917	-148.712	10.6506	-139.343	31.25	-135.59	11.9629	-124.268	12.6343	-154.602	0.9765	-159.76	3.1738	-139.435	-4.303		372.778	15.269	15.5546	5.18488
372.978	-137.634	42.1448	-121.429	28.534	-147.675	11.6882	-139.374	31.2195	-135.742	11.8103	-124.298	12.6038	-154.602	0.9765	-159.698	3.2348	-139.648	-4.5166		372.978	15.2995	15.5126	5.17088
373.178	-137.573	42.2059	-121.216	28.7476	-147.247	12.1155	-139.435	31.1585	-135.59	11.9629	-124.298	12.6038	-154.541	1.0376	-159.607	3.3264	-139.557	-4.4251		373.178	15.4148	15.4941	5.16472
373.378	-137.756	42.0228	-121.368	28.595	-147.095	12.2681	-139.435	31.1585	-136.108	11.4441	-124.268	12.6343	-154.571	1.0071	-159.515	3.4179	-139.648	-4.5166		373.378	15.3368	15.4583	5.15278
373.578	-137.695	42.0838	-121.704	28.2593	-147.186	12.1765	-139.343	31.25	-135.742	11.8103	-124.298	12.6038	-154.633	0.946	-159.637	3.2958	-139.496	-4.364		373.578	15.3402	15.4342	5.14474
373.778	-137.878	41.9007	-121.582	28.3814	-147.339	12.0239	-139.252	31.3416	-136.108	11.4441	-124.298	12.6038	-154.571	1.0071	-159.546	3.3874	-139.465	-4.3335		373.778	15.3063	15.4134	5.13782
373.978	-137.756	42.0228	-121.826	28.1372	-147.705	11.6577	-139.404	31.189	-135.803	11.7493	-124.268	12.6343	-154.541	1.0376	-159.546	3.3874	-139.618	-4.4861		373.978	15.2588	15.4157	5.13856
374.178	-137.817	41.9617	-121.674	28.2898	-147.827	11.5357	-139.435	31.1585	-136.108	11.4441	-124.329	12.5733	-154.694	0.885	-159.637	3.2958	-139.618	-4.4861		374.178	15.1842	15.4548	5.1516
374.378	-137.787	41.9922	-121.612	28.3509	-148.132	11.2305	-139.404	31.189	-135.956	11.5967	-124.268	12.6343	-154.633	0.946	-159.79	3.1433	-139.77	-4.6387		374.378	15.1605	15.5074	5.16914
374.578	-137.817	41.9617	-121.582	28.3814	-148.315	11.0474	-139.465	31.128	-136.047	11.5051	-124.237	12.6648	-154.663	0.9155	-159.668	3.2653	-139.77	-4.6387		374.578	15.1367	15.4959	5.1653
374.778	-137.848	41.9312	-121.765	28.1983	-148.621	10.7422	-139.343	31.25	-136.231	11.322	-124.176	12.7259	-154.694	0.885	-159.821	3.1127	-139.709	-4.5777		374.778	15.0655	15.5087	5.16957
374.978	-137.909	41.8702	-121.643	28.3203	-148.895	10.4675	-139.404	31.189	-136.017	11.5357	-124.268	12.6343	-154.633	0.946	-159.851	3.0822	-139.832	-4.6997		374.978	15.0384	15.5213	5.17375
375.178	-137.878	41.9007	-122.009	27.9541	-149.048	10.3149	-139.404	31.189	-136.292	11.261	-124.298	12.6038	-154.663	0.9155	-159.882	3.0517	-139.923	-4.7913		375.178	14.9333	15.5242	5.17473
375.378	-137.787	41.9922	-121.918	28.0457	-149.322	10.0403	-139.404	31.189	-136.139	11.4136	-124.207	12.6954	-154.785	0.7934	-160.034	2.8991	-139.862	-4.7303		375.378	14.9265	15.5769	5.1923
375.578	-137.634	42.1448	-121.979	27.9846	-149.506	9.8572	-139.435	31.1585	-136.231	11.322	-124.176	12.7259	-154.694	0.885	-159.943	2.9907	-139.74	-4.6082		375.578	14.9401	15.5708	5.19026
375.778	-137.787	41.9922	-122.07	27.8931	-149.719	9.6436	-139.404	31.189	-136.139	11.4136	-124.176	12.7259	-154.694	0.885	-160.156	2.777	-139.832	-4.6997		375.778	14.8689	15.5731	5.19104
375.978	-137.573	42.2059	-122.192	27.771	-149.841	9.5215	-139.343	31.25	-136.231	11.322	-124.207	12.6954	-154.694	0.885	-160.309	2.6245	-139.832	-4.6997		375.978	14.8417	15.6381	5.21272
376.178	-137.787	41.9922	-122.009	27.9541	-149.994	9.3689	-139.374	31.2195	-135.803	11.7493	-124.268	12.6343	-154.694	0.885	-160.309	2.6245	-139.832	-4.6997		376.178	14.8587	15.603	5.20098
376.378	-137.756	42.0228	-122.223	27.7405	-150.116	9.2468	-139.343	31.25	-136.108	11.4441	-124.298	12.6038	-154.785	0.7934	-160.461	2.4719	-139.801	-4.6692		376.378	14.7671	15.6256	5.20853
376.578	-137.726	42.0533	-121.765	28.1983	-150.177	9.1858	-139.191	31.4026	-136.505	11.0474	-124.207	12.6954	-154.694	0.885	-160.4	2.5329	-139.862	-4.7303		376.578	14.8078	15.7062	5.2354
376.778	-137.878	41.9007	-121.918	28.0457	-150.177	9.1858	-139.343	31.25	-136.261	11.2915	-124.237	12.6648	-154.785	0.7934	-160.523	2.4108	-139.709	-4.5777		376.778	14.7739	15.6287	5.20957
376.978	-137.909	41.8702	-122.192	27.771	-150.208	9.1553	-139.343	31.25	-136.2	11.3525	-124.237	12.6648	-154.755	0.824	-160.644	2.2888	-139.801	-4.6692		376.978	14.723	15.6157	5.20524
377.178	-137.817	41.9617	-122.284	27.6795	-150.36	9.0027	-139.435	31.1585	-136.2	11.3525	-124.145	12.7564	-154.846	0.7324	-160.675	2.2583	-139.801	-4.6692		377.178	14.6925	15.6327	5.2109
377.378	-137.695	42.0838	-121.674	28.2898	-150.452	8.9111	-139.465	31.128	-136.2	11.3525	-124.176	12.7259	-154.785	0.7934	-160.644	2.2888	-139.77	-4.6387		377.378	14.7705	15.71	5.23665
377.578	-137.94	41.8396	-121.948	28.0152	-150.482	8.8806	-139.374	31.2195	-136.383	11.1694	-124.115	12.7869	-154.755	0.824	-160.706	2.2277	-139.954	-4.8218		377.578	14.6823	15.6762	5.22539
377.778	-137.909	41.8702	-121.796	28.1677	-150.513	8.8501	-139.282	31.3111	-136.414	11.1389	-124.115	12.7869	-154.694	0.885	-160.858	2.0751	-139.832	-4.6997		377.778	14.7095	15.703	5.23434
377.978	-137.97	41.8091	-121.826	28.1372	-150.604	8.7586	-139.343	31.25	-136.414	11.1389	-124.145	12.7564	-154.785	0.7934	-160.767	2.1667	-139.832	-4.6997		377.978	14.679	15.6842	5.22806
378.178	-137.97	41.8091	-121.979	27.9846	-150.543	8.8196	-139.252	31.3416	-136.383	11.1694	-124.023	12.8785	-154.785	0.7934	-160.98	1.9531	-139.832	-4.6997		378.178	14.6722	15.696	5.23199
378.378	-138.031	41.7481	-121.857	28.1067	-150.574	8.7891	-139.374	31.2195	-136.566	10.9863	-124.085	12.8174	-154.755	0.824	-161.011	1.9226	-139.954	-4.8218		378.378	14.6213	15.7057	5.23524
378.578	-137.97	41.8091	-122.009	27.9541	-150.604	8.7586	-139.374	31.2195	-136.627	10.9253	-124.115	12.7869	-154.846	0.7324	-161.072	1.8615	-139.709	-4.5777		378.578	14.6077	15.685	5.22833
378.778	-137.94	41.8396	-121.948	28.0152	-150.696	8.667	-139.404	31.189	-136.932	10.6201	-124.085	12.8174	-154.724	0.8545	-161.072	1.8615	-139.832	-4.6997		378.778	14.5738	15.7125	5.23749
378.978	-138.092	41.6871	-122.162	27.8015	-150.696	8.667	-139.404	31.189	-136.536	11.0169	-124.054	12.8479	-154.877	0.7019	-161.285	1.6479	-139.832	-4.6997		378.978	14.5399	15.683	5.22767
379.178	-138.092	41.6871	-121.948	28.0152	-150.665	8.6975	-139.343	31.25	-136.871	10.6812	-124.085	12.8174	-154.877	0.7019	-161.316	1.6174	-139.923	-4.7913		379.178	14.5196	15.7399	5.24662
379.378	-138.061	41.7176	-122.04	27.9236	-150.757	8.606	-139.404	31.189	-136.505	11.0474	-124.115	12.7869	-154.846	0.7324	-161.438	1.4953	-139.587	-4.4556		379.378	14.5603	15.6806	5.22688
379.578	-138	41.7786	-122.314	27.6489	-150.757	8.606	-139.374	31.2195	-136.475	11.0779	-124.115	12.7869	-154.907	0.6714	-161.469	1.4648	-139.679	-4.5472		379.578	14.523	15.6919	5.23063
379.778	-138.061	41.7176	-122.498	27.4658	-150.787	8.5754	-139.465	31.128	-136.597	10.9558	-124.115	12.7869	-154.877	0.7019	-161.56	1.3732	-139.923	-4.7913		379.778	14.4348	15.6956	5.23186
379.978	-137.97	41.8091	-122.223	27.7405	-150.94	8.4229	-139.526	31.0669	-136.688	10.8643	-124.085	12.8174	-154.785	0.7934	-161.865	1.0681	-139.679	-4.5472		379.978	14.4484	15.7305	5.24351
380.178	-138	41.7786	-122.406	27.5574	-150.97	8.3923	-139.496	31.0975	-136.78	10.7727	-124.145	12.7564	-154.724	0.8545	-162.17	0.7629	-139.648	-4.5166		380.178	14.384	15.7351	5.24504
380.378	-138.031	41.7481	-122.223	27.7405	-150.94	8.4229	-139.557	31.0364	-136.841	10.7117	-124.145	12.7564	-154.755	0.824	-162.231	0.7019	-139.557	-4.4251		380.378	14.3908	15.7362	5.24539
380.578	-138.153	41.626	-122.498	27.4658	-151.001	8.3618	-139.496	31.0975	-136.658	10.8948	-124.145	12.7564	-154.785	0.7934	-162.537	0.3967	-139.587	-4.4556		380.578	14.3263	15.7279	5.24264
380.778	-137.97	41.8091	-122.559	27.4048	-150.94	8.4229	-139.435	31.1585	-136.932	10.6201	-124.115	12.7869	-154.694	0.885	-162.811	0.122	-139.404	-4.2725		380.778	14.3263	15.7678	5.25592
380.978	-138.214	41.565	-122.772	27.1912	-151.062	8.3008	-139.465	31.128	-136.932	10.6201	-124.207	12.6954	-154.571	1.0071	-163.117	-0.1832	-139.77	-4.6387		380.978	14.1873	15.7713	5.25711
381.178	-138.123	41.6565	-122.62	27.3438	-151.001	8.3618	-139.496	31.0975	-136.688	10.8643	-124.176	12.7259	-154.663	0.9155	-163.391	-0.4578	-139.587	-4.4556		381.178	14.228	15.807	5.26899
381.378	-138.153	41.626	-122.589	27.3743	-151.123	8.2398	-139.496	31.0975	-136.841	10.7117	-124.085	12.8174	-154.755	0.824	-163.727	-0.7935	-139.954	-4.8218		381.378	14.1195	15.9153	5.30509
381.578	-138.214	41.565	-122.314	27.6489	-151.062	8.3008	-139.435	31.1585	-136.78	10.7727	-124.237	12.6648	-154.663	0.9155	-163.361	-0.4273	-139.862	-4.7303		381.578	14.2076	15.8706	5.29019
381.778	-138.123	41.6565	-122.528	27.4353	-151.093	8.2703	-139.404	31.189	-136.932	10.6201	-124.298	12.6038	-154.663	0.9155	-162.659	0.2746	-139.923	-4.7913		381.778	14.2415	15.8084	5.26945
381.978	-138.123	41.6565	-122.559	27.4048	-151.062	8.3008	-139.343	31.25	-137.054	10.4981	-124.298	12.6038	-154.633	0.946	-161.499	1.4343	-139.923	-4.7913		381.978	14.367	15.6885	5.2295
382.178	-138.153	41.626	-122.498	27.4658	-151.031	8.3313	-139.374	31.2195	-136.871	10.6812	-124.237	12.6648	-154.541	1.0376	-159.973	2.9602	-139.832	-4.6997		382.178	14.5874	15.5018	5.16726
382.378	-138.092	41.6871	-122.772	27.1912	-151.062	8.3008	-139.435	31.1585	-136.719	10.8337	-124.298	12.6038	-154.694	0.885	-159.637	3.2958	-139.954	-4.8218		382.378	14.5705	15.4813	5.16044
382.578	-138.031	41.7481	-122.62	27.3438	-151.123	8.2398	-139.343	31.25	-136.81	10.7422	-124.268	12.6343	-154.541	1.0376	-159.515	3.4179	-140.045	-4.9134		382.578	14.6111	15.5145	5.1715
382.778	-138.031	41.7481	-122.528	27.4353	-151.062	8.3008	-139.343	31.25	-136.963	10.5896	-124.359	12.5428	-154.694	0.885	-159.607	3.3264	-139.984	-4.8523		382.778	14.5806	15.5425	5.18085
382.978	-138.214	41.565	-122.589	27.3743	-151.031	8.3313	-139.343	31.25	-137.085	10.4675	-124.329	12.5733	-154.724	0.8545	-159.607	3.3264	-139.954	-4.8218		382.978	14.5467	15.4968	5.16561
383.178	-138.031	41.7481	-122.589	27.3743	-151.062	8.3008	-139.404	31.189	-136.902	10.6506	-124.359	12.5428	-154.755	0.824	-159.576	3.3569	-140.015	-4.8828		383.178	14.5671	15.5349	5.1783
383.378	-138.153	41.626	-122.833	27.1301	-151.062	8.3008	-139.221	31.3721	-136.902	10.6506	-124.298	12.6038	-154.755	0.824	-159.546	3.3874	-139.832	-4.6997		383.378	14.5772	15.4756	5.15853
383.578	-137.97	41.8091	-123.352	26.6113	-151.123	8.2398	-139.221	31.3721	-137.329	10.2234	-124.298	12.6038	-154.846	0.7324	-159.607	3.3264	-140.015	-4.8828		383.578	14.4484	15.5253	5.1751
383.778	-137.97	41.8091	-123.077	26.886	-151.001	8.3618	-139.16	31.4331	-137.177	10.376	-124.237	12.6648	-154.846	0.7324	-159.576	3.3569	-139.801	-4.6692		383.778	14.5501	15.5126	5.17088
383.978	-138.214	41.565	-123.047	26.9165	-151.031	8.3313	-139.221	31.3721	-137.299	10.2539	-124.268	12.6343	-154.846	0.7324	-159.454	3.479	-139.862	-4.7303		383.978	14.506	15.4585	5.15284
384.178	-138.245	41.5345	-122.772	27.1912	-151.031	8.3313	-139.221	31.3721	-137.329	10.2234	-124.298	12.6038	-154.907	0.6714	-159.546	3.3874	-140.045	-4.9134		384.178	14.4891	15.5247	5.17491
384.378	-138.123	41.6565	-123.016	26.947	-150.94	8.4229	-139.13	31.4637	-137.421	10.1318	-124.481	12.4207	-154.877	0.7019	-159.607	3.3264	-139.801	-4.6692		384.378	14.4891	15.5048	5.16828
384.578	-138.092	41.6871	-123.016	26.947	-150.97	8.3923	-139.221	31.3721	-137.115	10.437	-124.268	12.6343	-154.846	0.7324	-159.454	3.479	-139.954	-4.8218		384.578	14.5399	15.4934	5.16445
384.778	-137.94	41.8396	-123.016	26.947	-150.787	8.5754	-139.252	31.3416	-137.329	10.2234	-124.329	12.5733	-154.877	0.7019	-159.332	3.601	-139.954	-4.8218		384.778	14.5535	15.5145	5.17151
384.978	-138.153	41.626	-122.986	26.9776	-150.848	8.5144	-139.099	31.4942	-136.963	10.5896	-124.298	12.6038	-154.907	0.6714	-159.241	3.6926	-139.984	-4.8523		384.978	14.5908	15.4818	5.16061
385.178	-138.061	41.7176	-123.016	26.947	-151.215	8.1482	-139.069	31.5247	-137.207	10.3455	-124.359	12.5428	-154.907	0.6714	-159.332	3.601	-139.984	-4.8523		385.178	14.5162	15.5384	5.17946
385.378	-137.97	41.8091	-123.047	26.9165	-151.276	8.0872	-139.13	31.4637	-137.36	10.1929	-124.268	12.6343	-154.846	0.7324	-159.332	3.601	-139.832	-4.6997		385.378	14.5264	15.5235	5.17451
385.578	-138	41.7786	-123.383	26.5808	-151.428	7.9346	-139.16	31.4331	-137.512	10.0403	-124.268	12.6343	-154.968	0.6103	-159.332	3.601	-139.77	-4.6387		385.578	14.4416	15.4969	5.16565
385.778	-138.061	41.7176	-123.352	26.6113	-151.306	8.0566	-139.221	31.3721	-137.634	9.9182	-123.016	13.8855	-154.938	0.6409	-159.271	3.6621	-139.77	-4.6387		385.778	14.5806	15.4548	5.1516
385.978	-138.123	41.6565	-123.535	26.4282	-151.337	8.0261	-139.16	31.4331	-137.451	10.1013	-122.253	14.6485	-154.907	0.6714	-159.332	3.601	-139.618	-4.4861		385.978	14.6756	15.4029	5.13428
386.178	-138.153	41.626	-123.016	26.947	-151.428	7.9346	-139.16	31.4331	-137.695	9.8572	-121.857	15.0452	-155.029	0.5493	-159.271	3.6621	-139.801	-4.6692		386.178	14.7095	15.4983	5.1661
386.378	-138.061	41.7176	-122.864	27.0996	-151.459	7.9041	-139.16	31.4331	-137.665	9.8877	-121.46	15.4419	-154.938	0.6409	-159.241	3.6926	-139.862	-4.7303		386.378	14.7875	15.5317	5.17725
386.578	-138.031	41.7481	-122.986	26.9776	-151.459	7.9041	-139.16	31.4331	-137.726	9.8267	-121.246	15.6556	-154.968	0.6103	-159.21	3.7231	-139.923	-4.7913		386.578	14.7875	15.5404	5.18014
386.778	-138.061	41.7176	-122.803	27.1607	-151.428	7.9346	-139.099	31.4942	-137.573	9.9793	-120.972	15.9302	-154.785	0.7934	-159.119	3.8146	-139.709	-4.5777		386.778	14.9163	15.4916	5.16388
386.978	-138.092	41.6871	-122.742	27.2217	-151.459	7.9041	-139.282	31.3111	-137.695	9.8572	-120.85	16.0523	-154.877	0.7019	-159.058	3.8757	-139.74	-4.6082		386.978	14.8892	15.4842	5.16141
387.178	-138.153	41.626	-122.986	26.9776	-151.428	7.9346	-139.099	31.4942	-137.726	9.8267	-120.85	16.0523	-154.755	0.824	-159.027	3.9062	-139.709	-4.5777		387.178	14.896	15.4494	5.14981
387.378	-138	41.7786	-122.864	27.0996	-151.611	7.7515	-139.069	31.5247	-137.573	9.9793	-120.88	16.0218	-154.663	0.9155	-159.119	3.8146	-139.374	-4.242		387.378	14.9604	15.4478	5.14927
387.578	-138.092	41.6871	-122.62	27.3438	-151.581	7.782	-139.13	31.4637	-137.543	10.0098	-120.85	16.0523	-154.785	0.7934	-159.027	3.9062	-139.404	-4.2725		387.578	14.974	15.4518	5.15059
387.778	-138.123	41.6565	-123.016	26.947	-151.52	7.843	-139.099	31.4942	-137.36	10.1929	-120.819	16.0828	-154.846	0.7324	-159.119	3.8146	-139.587	-4.4556		387.778	14.9231	15.4435	5.14782
387.978	-137.817	41.9617	-122.894	27.0691	-151.642	7.721	-139.038	31.5552	-137.756	9.7962	-120.972	15.9302	-154.755	0.824	-158.997	3.9367	-139.648	-4.5166		387.978	14.9197	15.5394	5.17982
388.178	-138.214	41.565	-122.925	27.0386	-151.581	7.782	-139.038	31.5552	-137.482	10.0708	-121.033	15.8692	-154.785	0.7934	-158.997	3.9367	-139.587	-4.4556		388.178	14.9061	15.4294	5.14312
388.378	-138	41.7786	-122.742	27.2217	-151.611	7.7515	-139.038	31.5552	-137.512	10.0403	-120.85	16.0523	-154.755	0.824	-158.905	4.0283	-139.648	-4.5166		388.378	14.9706	15.496	5.16534
388.578	-138.061	41.7176	-122.62	27.3438	-151.581	7.782	-139.099	31.4942	-137.543	10.0098	-120.972	15.9302	-154.785	0.7934	-158.935	3.9978	-139.74	-4.6082		388.578	14.9401	15.5058	5.16862
388.778	-137.878	41.9007	-123.047	26.9165	-151.581	7.782	-139.099	31.4942	-137.848	9.7046	-120.85	16.0523	-154.755	0.824	-158.966	3.9672	-139.801	-4.6692		388.778	14.8858	15.5258	5.17526
388.978	-138	41.7786	-123.169	26.7945	-151.672	7.6904	-139.16	31.4331	-137.787	9.7656	-120.819	16.0828	-154.846	0.7324	-159.027	3.9062	-139.74	-4.6082		388.978	14.8417	15.4885	5.16283
389.178	-138.061	41.7176	-122.772	27.1912	-151.611	7.7515	-139.038	31.5552	-137.756	9.7962	-120.88	16.0218	-154.724	0.8545	-158.997	3.9367	-139.74	-4.6082		389.178	14.9129	15.5085	5.16949
389.378	-138.123	41.6565	-122.833	27.1301	-151.611	7.7515	-138.977	31.6162	-137.848	9.7046	-120.85	16.0523	-154.877	0.7019	-158.905	4.0283	-139.709	-4.5777		389.378	14.896	15.506	5.16868
389.578	-137.848	41.9312	-122.833	27.1301	-151.642	7.721	-139.16	31.4331	-138.061	9.491	-120.85	16.0523	-154.694	0.885	-158.935	3.9978	-139.984	-4.8523		389.578	14.8655	15.577	5.19234
389.778	-138.214	41.565	-122.955	27.0081	-151.642	7.721	-139.099	31.4942	-137.97	9.5825	-120.88	16.0218	-154.663	0.9155	-158.783	4.1503	-139.832	-4.6997		389.778	14.8621	15.4488	5.1496
389.978	-137.97	41.8091	-123.138	26.825	-151.642	7.721	-139.069	31.5247	-138.153	9.3994	-120.819	16.0828	-154.571	1.0071	-158.752	4.1809	-139.801	-4.6692		389.978	14.8756	15.4788	5.15959
390.178	-138.092	41.6871	-122.986	26.9776	-151.733	7.6294	-139.13	31.4637	-138.031	9.5215	-120.88	16.0218	-154.633	0.946	-158.997	3.9367	-139.801	-4.6692		390.178	14.835	15.4865	5.16216
390.378	-138.031	41.7481	-123.2	26.7639	-151.794	7.5684	-139.008	31.5857	-137.878	9.6741	-120.85	16.0523	-154.571	1.0071	-158.966	3.9672	-139.77	-4.6387		390.378	14.8587	15.4785	5.15948
390.578	-138.092	41.6871	-122.742	27.2217	-151.733	7.6294	-139.008	31.5857	-137.94	9.613	-120.85	16.0523	-154.785	0.7934	-158.783	4.1503	-139.801	-4.6692		390.578	14.896	15.5219	5.17396
390.778	-138.153	41.626	-123.016	26.947	-151.794	7.5684	-139.099	31.4942	-138	9.552	-120.85	16.0523	-154.663	0.9155	-158.905	4.0283	-139.832	-4.6997		390.778	14.8316	15.4771	5.15903
390.978	-137.97	41.8091	-123.169	26.7945	-151.733	7.6294	-139.038	31.5552	-137.97	9.5825	-120.911	15.9913	-154.755	0.824	-158.997	3.9367	-139.954	-4.8218		390.978	14.8112	15.5423	5.18077
391.178	-138.031	41.7481	-123.2	26.7639	-151.794	7.5684	-139.099	31.4942	-137.817	9.7351	-121.002	15.8997	-154.694	0.885	-158.935	3.9978	-139.862	-4.7303		391.178	14.818	15.4876	5.16254
391.378	-138.306	41.4734	-123.077	26.886	-151.794	7.5684	-139.038	31.5552	-138.031	9.5215	-121.002	15.8997	-154.877	0.7019	-158.814	4.1198	-139.954	-4.8218		391.378	14.7671	15.4817	5.16058
391.578	-138	41.7786	-123.108	26.8555	-151.794	7.5684	-139.008	31.5857	-137.909	9.6436	-120.911	15.9913	-154.724	0.8545	-158.814	4.1198	-139.984	-4.8523		391.578	14.8383	15.5322	5.17739
391.778	-138.306	41.4734	-122.833	27.1301	-151.794	7.5684	-138.977	31.6162	-138	9.552	-120.85	16.0523	-154.755	0.824	-158.905	4.0283	-140.015	-4.8828		391.778	14.818	15.518	5.17266
391.978	-138.275	41.504	-122.925	27.0386	-151.856	7.5073	-139.038	31.5552	-138	9.552	-120.88	16.0218	-154.724	0.8545	-158.783	4.1503	-139.954	-4.8218		391.978	14.818	15.4869	5.16229
392.178	-138.214	41.565	-123.26	26.7029	-151.794	7.5684	-139.099	31.4942	-138.214	9.3384	-120.88	16.0218	-154.694	0.885	-158.722	4.2114	-140.015	-4.8828		392.178	14.7671	15.4657	5.15524
392.378	-137.909	41.8702	-123.383	26.5808	-151.886	7.4768	-139.008	31.5857	-138	9.552	-120.972	15.9302	-154.907	0.6714	-158.661	4.2724	-140.015	-4.8828		392.378	14.7841	15.5469	5.1823
392.578	-138.031	41.7481	-123.291	26.6724	-151.886	7.4768	-139.038	31.5552	-138.214	9.3384	-121.002	15.8997	-154.694	0.885	-158.722	4.2114	-140.045	-4.9134		392.578	14.7637	15.5198	5.17326
392.778	-137.94	41.8396	-123.688	26.2757	-151.886	7.4768	-139.008	31.5857	-138.123	9.4299	-120.911	15.9913	-154.846	0.7324	-158.783	4.1503	-139.984	-4.8523		392.778	14.7366	15.516	5.172
392.978	-137.97	41.8091	-123.657	26.3062	-151.886	7.4768	-139.008	31.5857	-138.275	9.2774	-121.094	15.8081	-154.724	0.8545	-158.691	4.2419	-140.076	-4.9439		392.978	14.7129	15.51	5.17002
393.178	-137.787	41.9922	-123.84	26.1231	-151.977	7.3853	-139.008	31.5857	-138.519	9.0332	-121.002	15.8997	-154.877	0.7019	-158.783	4.1503	-140.137	-5.0049		393.178	14.6518	15.5846	5.19487
393.378	-138	41.7786	-123.932	26.0315	-151.917	7.4463	-138.977	31.6162	-138.519	9.0332	-121.033	15.8692	-154.846	0.7324	-158.783	4.1503	-139.954	-4.8218		393.378	14.6484	15.4975	5.16583
393.578	-137.665	42.1143	-123.535	26.4282	-152.008	7.3547	-138.946	31.6468	-138.458	9.0942	-121.094	15.8081	-154.877	0.7019	-158.722	4.2114	-140.106	-4.9744		393.578	14.7095	15.6362	5.21208
393.778	-137.573	42.2059	-123.474	26.4893	-152.039	7.3242	-138.886	31.7078	-138.519	9.0332	-120.911	15.9913	-154.877	0.7019	-158.752	4.1809	-140.137	-5.0049		393.778	14.7366	15.6839	5.22797
393.978	-137.512	42.2669	-123.627	26.3367	-152.008	7.3547	-139.008	31.5857	-138.55	9.0027	-120.911	15.9913	-154.938	0.6409	-158.691	4.2419	-140.106	-4.9744		393.978	14.7163	15.6631	5.22104
394.178	-137.726	42.0533	-123.566	26.3977	-152.008	7.3547	-138.916	31.6773	-138.58	8.9722	-120.88	16.0218	-154.907	0.6714	-158.722	4.2114	-140.198	-5.066		394.178	14.6993	15.6496	5.21654
394.378	-137.848	41.9312	-123.627	26.3367	-151.977	7.3853	-138.977	31.6162	-138.58	8.9722	-120.911	15.9913	-154.907	0.6714	-158.661	4.2724	-140.076	-4.9439		394.378	14.6925	15.5825	5.19416
394.578	-137.756	42.0228	-123.718	26.2451	-152.039	7.3242	-138.977	31.6162	-138.367	9.1858	-121.002	15.8997	-154.968	0.6103	-158.6	4.3334	-140.106	-4.9744		394.578	14.6959	15.5937	5.19789
394.778	-137.878	41.9007	-123.322	26.6419	-151.886	7.4768	-138.916	31.6773	-138.489	9.0637	-120.972	15.9302	-154.999	0.5798	-158.478	4.4555	-140.106	-4.9744		394.778	14.7502	15.6027	5.20091
394.978	-137.878	41.9007	-123.383	26.5808	-151.977	7.3853	-138.916	31.6773	-138.397	9.1553	-121.033	15.8692	-154.938	0.6409	-158.63	4.3029	-140.137	-5.0049		394.978	14.7231	15.6081	5.20271
395.178	-137.695	42.0838	-123.566	26.3977	-151.977	7.3853	-138.946	31.6468	-138.55	9.0027	-121.002	15.8997	-154.877	0.7019	-158.478	4.4555	-140.106	-4.9744		395.178	14.7332	15.6096	5.2032
395.378	-137.817	41.9617	-123.26	26.7029	-152.008	7.3547	-138.886	31.7078	-138.702	8.8501	-120.88	16.0218	-154.968	0.6103	-158.508	4.425	-140.167	-5.0354		395.378	14.7332	15.6526	5.21753
395.578	-137.665	42.1143	-123.535	26.4282	-151.917	7.4463	-138.886	31.7078	-138.428	9.1248	-121.033	15.8692	-154.877	0.7019	-158.478	4.4555	-140.289	-5.1575		395.578	14.7434	15.647	5.21566
395.778	-137.817	41.9617	-123.718	26.2451	-152.039	7.3242	-138.855	31.7383	-138.458	9.0942	-121.063	15.8387	-154.755	0.824	-158.417	4.5166	-140.137	-5.0049		395.778	14.7264	15.5661	5.18872
395.978	-137.817	41.9617	-123.627	26.3367	-152.039	7.3242	-138.825	31.7688	-138.641	8.9111	-121.033	15.8692	-154.907	0.6714	-158.447	4.486	-140.259	-5.127		395.978	14.6891	15.6264	5.2088
396.178	-137.543	42.2364	-123.383	26.5808	-152.008	7.3547	-138.825	31.7688	-138.428	9.1248	-121.002	15.8997	-154.968	0.6103	-158.417	4.5166	-140.137	-5.0049		396.178	14.7875	15.683	5.22768
396.378	-137.665	42.1143	-123.627	26.3367	-152.039	7.3242	-138.946	31.6468	-138.58	8.9722	-121.033	15.8692	-154.877	0.7019	-158.386	4.5471	-140.32	-5.188		396.378	14.7027	15.6416	5.21388
396.578	-137.665	42.1143	-123.413	26.5503	-152.069	7.2937	-138.855	31.7383	-138.702	8.8501	-121.124	15.7776	-154.907	0.6714	-158.417	4.5166	-140.442	-5.3101		396.578	14.6891	15.706	5.23532
396.778	-137.634	42.1448	-123.413	26.5503	-152.1	7.2632	-138.702	31.8909	-138.702	8.8501	-121.002	15.8997	-154.755	0.824	-158.295	4.6386	-140.259	-5.127		396.778	14.7705	15.6803	5.22677
396.978	-137.756	42.0228	-123.932	26.0315	-152.1	7.2632	-138.916	31.6773	-138.733	8.8196	-121.124	15.7776	-154.755	0.824	-158.417	4.5166	-140.32	-5.188		396.978	14.6383	15.5963	5.19877
397.178	-137.695	42.0838	-123.596	26.3672	-152.1	7.2632	-138.825	31.7688	-138.946	8.606	-121.002	15.8997	-154.785	0.7934	-158.356	4.5776	-140.32	-5.188		397.178	14.6857	15.6629	5.22096
397.378	-137.695	42.0838	-123.413	26.5503	-152.161	7.2022	-138.794	31.7994	-138.641	8.9111	-121.033	15.8692	-154.694	0.885	-158.325	4.6081	-140.35	-5.2185		397.378	14.7434	15.6653	5.22177
397.578	-137.817	41.9617	-123.84	26.1231	-152.13	7.2327	-138.794	31.7994	-138.672	8.8806	-120.911	15.9913	-154.907	0.6714	-158.356	4.5776	-140.411	-5.2796		397.578	14.662	15.6357	5.21191
397.778	-137.665	42.1143	-123.352	26.6113	-152.161	7.2022	-138.641	31.9519	-138.519	9.0332	-120.85	16.0523	-154.938	0.6409	-158.447	4.486	-140.442	-5.3101		397.778	14.7536	15.7463	5.24877
397.978	-137.848	41.9312	-124.023	25.94	-152.222	7.1411	-138.886	31.7078	-138.733	8.8196	-120.911	15.9913	-154.846	0.7324	-158.508	4.425	-140.289	-5.1575		397.978	14.6145	15.5943	5.19809
398.178	-137.94	41.8396	-123.962	26.001	-152.191	7.1716	-138.58	32.013	-138.733	8.8196	-120.636	16.2659	-154.846	0.7324	-158.447	4.486	-140.228	-5.0965		398.178	14.6925	15.6086	5.20288
398.378	-137.94	41.8396	-123.749	26.2146	-152.222	7.1411	-138.58	32.013	-139.16	8.3923	-120.636	16.2659	-154.755	0.824	-158.447	4.486	-140.381	-5.2491		398.378	14.6586	15.6648	5.22159
398.578	-137.756	42.0228	-123.993	25.9705	-152.252	7.1106	-138.519	32.074	-139.343	8.2092	-120.666	16.2354	-154.785	0.7934	-158.325	4.6081	-140.228	-5.0965		398.578	14.6586	15.6709	5.22365
398.778	-137.665	42.1143	-123.657	26.3062	-152.374	6.9885	-138.489	32.1045	-139.252	8.3008	-120.758	16.1438	-154.968	0.6103	-158.386	4.5471	-140.35	-5.2185		398.778	14.6552	15.7718	5.25726
398.978	-137.726	42.0533	-123.779	26.1841	-152.374	6.9885	-138.458	32.135	-139.404	8.1482	-120.666	16.2354	-154.755	0.824	-158.508	4.425	-140.32	-5.188		398.978	14.6451	15.7418	5.24728
399.178	-137.634	42.1448	-123.749	26.2146	-152.283	7.0801	-138.702	31.8909	-139.526	8.0261	-120.666	16.2354	-154.877	0.7019	-158.447	4.486	-140.35	-5.2185		399.178	14.6179	15.745	5.24835
399.378	-137.695	42.0838	-123.932	26.0315	-152.405	6.958	-138.55	32.0435	-139.618	7.9346	-120.636	16.2659	-154.785	0.7934	-158.417	4.5166	-140.076	-4.9439		399.378	14.6315	15.693	5.23101
[truncated: 26 more rows]

## Sheet: Fig. 2B sMyc C18-1
n=8	27.1.15 #1		28.1.15 #3		29.1.15 #4		29.1.15 #5		29.1.15 #8		27.1.15 #3		28.1.15 #1		29.1.15 #3
time (s)	Em (mV)	Difference to membrane potential when Myc-LCO was applied (mV)	Em (mV)	Difference to membrane potential when Myc-LCO was applied (mV)	Em (mV)	Difference to membrane potential when Myc-LCO was applied (mV)	Em (mV)	Difference to membrane potential when Myc-LCO was applied (mV)	Em (mV)	Difference to membrane potential when Myc-LCO was applied (mV)	Em (mV)	Difference to membrane potential when Myc-LCO was applied (mV)	Em (mV)	Difference to membrane potential when Myc-LCO was applied (mV)	Em (mV)	Difference to membrane potential when Myc-LCO was applied (mV)		time (s)	MEAN Fig2A	SD Fig2A	SE Fig2A		time (s)	MEAN Fig2A	SD Fig2A	SE Fig2A
0	-160.278	1.8006	-158.966	5.4626	-160.095	10.1319	-164.001	2.2583	-168.152	5.1574	-146.881	6.012	-157.013	0.7935	-158.539	5.1575		0	4.59672	2.97059	1.05026		0	4.59672	2.97059	1.05026
0.179999	-160.309	1.7701	-159.21	5.2185	-159.729	10.4981	-163.818	2.4414	-168.182	5.1269	-147.064	5.8289	-157.013	0.7935	-158.691	5.0049		0.179999	4.58529	3.03026	1.07136		17.9799	3.65831	2.45726	0.868771
0.379998	-160.217	1.8616	-158.661	5.7678	-159.729	10.4981	-163.788	2.472	-168.274	5.0354	-147.064	5.8289	-156.982	0.824	-158.752	4.9439		0.379998	4.65396	3.02918	1.07098		35.9798	1.68229	1.82608	0.645615
0.579997	-160.309	1.7701	-158.814	5.6152	-159.851	10.376	-163.544	2.7161	-168.335	4.9743	-147.247	5.6458	-157.043	0.7629	-159.119	4.5776		0.579997	4.55475	2.97349	1.05129		53.9797	0.9575	0.947656	0.335047
0.779996	-160.37	1.709	-158.875	5.5542	-159.882	10.3455	-163.727	2.533	-168.396	4.9133	-147.125	5.7679	-157.105	0.7019	-159.332	4.364		0.779996	4.4861	3.00383	1.06201		71.9796	-0.305175	0.800807	0.283128
0.979995	-160.248	1.8311	-158.478	5.9509	-159.943	10.2845	-163.696	2.5635	-168.274	5.0354	-147.247	5.6458	-156.952	0.8545	-159.058	4.6387		0.979995	4.60055	2.95843	1.04596		89.9796	-0.946037	0.943995	0.333753
1.17999	-160.4	1.6785	-157.898	6.5308	-160.065	10.1624	-163.574	2.6856	-168.457	4.8523	-147.217	5.6763	-156.982	0.824	-159.058	4.6387		1.17999	4.63108	2.9843	1.05511		107.98	-1.74711	1.23066	0.435105
1.37999	-160.431	1.648	-157.989	6.4392	-160.095	10.1319	-163.696	2.5635	-168.671	4.6386	-147.522	5.3711	-156.799	1.0071	-159.119	4.5776		1.37999	4.54713	2.93572	1.03794		125.979	-0.49205	1.94578	0.687939
1.57999	-160.461	1.6175	-157.867	6.5613	-160.248	9.9793	-163.696	2.5635	-168.396	4.9133	-147.339	5.5542	-156.738	1.0681	-159.088	4.6082		1.57999	4.60818	2.91079	1.02912		143.979	0.827813	3.25798	1.15187
1.77999	-160.614	1.4649	-158.05	6.3782	-160.248	9.9793	-163.727	2.533	-168.396	4.9133	-147.308	5.5848	-156.647	1.1597	-159.302	4.3945		1.77999	4.55096	2.90632	1.02754		161.979	2.75805	6.10358	2.15794
1.97999	-160.339	1.7395	-158.234	6.1951	-160.431	9.7962	-163.757	2.5025	-168.64	4.6692	-147.247	5.6458	-156.921	0.885	-159.302	4.3945		1.97999	4.47848	2.85233	1.00845		179.979	4.67683	7.90421	2.79456
2.17999	-160.492	1.587	-158.386	6.0425	-160.37	9.8572	-163.849	2.4109	-168.701	4.6081	-147.4	5.4932	-156.891	0.9155	-159.546	4.1504		2.17999	4.3831	2.87324	1.01584		197.979	6.24469	9.54061	3.37312
2.37999	-160.4	1.6785	-158.569	5.8594	-160.431	9.7962	-163.635	2.6245	-168.579	4.7302	-147.339	5.5542	-156.891	0.9155	-159.912	3.7842		2.37999	4.36784	2.8224	0.99787		215.979	6.86266	10.0641	3.55821
2.57999	-160.461	1.6175	-158.142	6.2866	-160.523	9.7046	-163.666	2.594	-169.373	3.9367	-147.247	5.6458	-156.921	0.885	-159.912	3.7842		2.57999	4.3068	2.85691	1.01007		233.979	7.41963	10.1215	3.57848
2.77999	-160.309	1.7701	-158.569	5.8594	-160.431	9.7962	-163.574	2.6856	-168.854	4.4555	-147.461	5.4322	-156.921	0.885	-159.973	3.7232		2.77999	4.3259	2.80159	0.990511		251.979	7.15639	9.6031	3.39521
2.97999	-160.4	1.6785	-158.386	6.0425	-160.675	9.5521	-163.574	2.6856	-168.732	4.5776	-147.339	5.5542	-156.891	0.9155	-159.973	3.7232		2.97999	4.34115	2.76518	0.977638		269.979	7.12204	8.86538	3.13439
3.17998	-160.431	1.648	-158.569	5.8594	-160.736	9.491	-163.605	2.6551	-168.579	4.7302	-147.705	5.188	-156.769	1.0376	-159.637	4.0588		3.17998	4.33351	2.69346	0.952282		287.979	7.01143	8.17695	2.89099
3.37998	-160.523	1.5564	-158.539	5.8899	-160.919	9.3079	-163.727	2.533	-168.579	4.7302	-147.553	5.3406	-156.799	1.0071	-159.332	4.364		3.37998	4.34114	2.68217	0.948289		305.978	6.9008	7.65889	2.70783
3.57998	-160.431	1.648	-158.295	6.134	-160.828	9.3995	-163.757	2.5025	-168.457	4.8523	-147.644	5.2491	-156.921	0.885	-159.21	4.4861		3.57998	4.39456	2.73767	0.967911		323.978	6.68336	7.31338	2.58567
3.77998	-160.309	1.7701	-158.783	5.6457	-160.858	9.3689	-163.849	2.4109	-168.457	4.8523	-147.583	5.3101	-156.891	0.9155	-158.752	4.9439		3.77998	4.40218	2.6882	0.950423		341.978	6.46976	7.05878	2.49566
3.97998	-160.339	1.7395	-158.905	5.5237	-160.767	9.4605	-163.818	2.4414	-168.579	4.7302	-147.675	5.2185	-156.952	0.8545	-158.752	4.9439		3.97998	4.36403	2.71032	0.958242		359.978	6.73296	6.84404	2.41973
4.17998	-160.492	1.587	-159.058	5.3711	-160.706	9.5215	-163.91	2.3499	-168.884	4.425	-147.583	5.3101	-156.921	0.885	-158.569	5.127		4.17998	4.32208	2.7504	0.972412
4.37998	-160.4	1.6785	-159.637	4.7912	-160.706	9.5215	-163.788	2.472	-168.762	4.5471	-147.644	5.2491	-156.86	0.946	-158.569	5.127		4.37998	4.29155	2.68896	0.950693
4.57998	-160.461	1.6175	-159.18	5.249	-160.523	9.7046	-163.696	2.5635	-168.64	4.6692	-147.675	5.2185	-156.86	0.946	-158.539	5.1575		4.57998	4.39073	2.75733	0.974865
4.77998	-160.461	1.6175	-158.814	5.6152	-160.614	9.6131	-163.849	2.4109	-168.732	4.5776	-147.461	5.4322	-156.86	0.946	-158.356	5.3406		4.77998	4.44414	2.78384	0.984235
4.97997	-160.4	1.6785	-158.661	5.7678	-160.553	9.6741	-163.757	2.5025	-168.701	4.6081	-147.43	5.4627	-156.647	1.1597	-158.386	5.3101		4.97997	4.52044	2.75366	0.973566
5.17997	-160.309	1.7701	-158.417	6.012	-160.614	9.6131	-163.757	2.5025	-168.671	4.6386	-147.492	5.4016	-156.738	1.0681	-158.356	5.3406		5.17997	4.54333	2.75613	0.97444
5.37997	-160.431	1.648	-158.875	5.5542	-160.797	9.43	-163.483	2.7771	-168.915	4.3945	-147.522	5.3711	-156.647	1.1597	-158.295	5.4016		5.37997	4.46702	2.6525	0.9378
5.57997	-160.37	1.709	-158.783	5.6457	-160.828	9.3995	-163.513	2.7466	-168.854	4.4555	-147.675	5.2185	-156.677	1.1292	-158.325	5.3711		5.57997	4.45939	2.64056	0.933579
5.77997	-160.431	1.648	-159.271	5.1575	-161.011	9.2164	-163.696	2.5635	-168.884	4.425	-147.766	5.127	-156.677	1.1292	-158.569	5.127		5.77997	4.2992	2.57439	0.910183
5.97997	-160.523	1.5564	-158.783	5.6457	-161.041	9.1858	-163.849	2.4109	-168.793	4.5166	-147.613	5.2796	-156.464	1.3428	-158.386	5.3101		5.97997	4.40599	2.60384	0.920598
6.17997	-160.461	1.6175	-159.18	5.249	-161.194	9.0333	-163.879	2.3804	-168.823	4.4861	-147.583	5.3101	-156.647	1.1597	-158.417	5.2796		6.17997	4.31446	2.56514	0.906916
6.37997	-160.828	1.2513	-159.271	5.1575	-161.346	8.8807	-163.849	2.4109	-168.854	4.4555	-147.644	5.2491	-156.708	1.0986	-158.386	5.3101		6.37997	4.22671	2.58381	0.913516
6.57997	-160.706	1.3733	-159.363	5.0659	-161.621	8.606	-163.879	2.3804	-168.945	4.364	-147.644	5.2491	-156.83	0.9766	-158.386	5.3101		6.57997	4.16568	2.51295	0.888463
6.77997	-160.614	1.4649	-159.119	5.31	-161.682	8.545	-163.94	2.3194	-168.945	4.364	-147.522	5.3711	-156.677	1.1292	-158.325	5.3711		6.77997	4.23434	2.48765	0.879517
6.97996	-160.644	1.4344	-159.302	5.1269	-161.835	8.3924	-163.971	2.2889	-168.884	4.425	-147.522	5.3711	-156.616	1.1902	-158.203	5.4932		6.97996	4.21526	2.44621	0.864867
7.17997	-160.767	1.3123	-159.882	4.5471	-161.957	8.2703	-163.94	2.3194	-169.067	4.2419	-147.4	5.4932	-156.738	1.0681	-158.173	5.5237		7.17997	4.097	2.44112	0.863067
7.37996	-160.675	1.4039	-159.271	5.1575	-161.926	8.3008	-164.093	2.1668	-168.854	4.4555	-147.278	5.6153	-156.769	1.0376	-158.325	5.3711		7.37996	4.18856	2.48208	0.877547
7.57996	-160.828	1.2513	-158.997	5.4321	-162.201	8.0262	-163.971	2.2889	-168.945	4.364	-147.339	5.5542	-156.525	1.2817	-158.203	5.4932		7.57996	4.21145	2.40694	0.850982
7.77996	-160.797	1.2818	-158.508	5.9204	-162.231	7.9957	-164.124	2.1363	-168.762	4.5471	-147.217	5.6763	-156.464	1.3428	-158.447	5.249		7.77996	4.26867	2.43979	0.862596
7.97996	-160.706	1.3733	-158.6	5.8288	-162.476	7.7515	-163.879	2.3804	-168.884	4.425	-146.881	6.012	-156.616	1.1902	-158.325	5.3711		7.97996	4.29154	2.39835	0.847945
8.17996	-160.644	1.4344	-159.21	5.2185	-162.506	7.721	-164.185	2.0752	-168.884	4.425	-146.82	6.073	-156.403	1.4038	-158.356	5.3406		8.17996	4.21144	2.33836	0.826735
8.37996	-160.523	1.5564	-159.332	5.0964	-162.842	7.3853	-164.001	2.2583	-168.945	4.364	-147.156	5.7373	-156.616	1.1902	-158.386	5.3101		8.37996	4.11225	2.21451	0.782947
8.57996	-160.736	1.3428	-159.119	5.31	-162.994	7.2327	-164.307	1.9532	-168.976	4.3335	-146.942	5.951	-156.769	1.0376	-158.356	5.3406		8.57996	4.06268	2.32612	0.822407
8.77996	-160.614	1.4649	-158.905	5.5237	-163.086	7.1412	-164.185	2.0752	-168.854	4.4555	-146.851	6.0425	-156.647	1.1597	-158.386	5.3101		8.77996	4.1466	2.27757	0.805244
8.97996	-160.706	1.3733	-159.76	4.6692	-163.055	7.1717	-164.276	1.9837	-169.159	4.1504	-146.667	6.2256	-156.616	1.1902	-158.447	5.249		8.97996	4.00164	2.26474	0.800707
9.17995	-160.675	1.4039	-159.454	4.9744	-163.483	6.7444	-164.612	1.648	-169.098	4.2114	-146.942	5.951	-156.494	1.3123	-158.356	5.3406		9.17995	3.94825	2.191	0.774636
9.37995	-160.675	1.4039	-159.607	4.8218	-163.147	7.0801	-164.612	1.648	-169.25	4.0588	-147.064	5.8289	-156.586	1.2207	-158.386	5.3101		9.37995	3.92154	2.24162	0.792532
9.57995	-160.675	1.4039	-159.912	4.5166	-163.483	6.7444	-164.673	1.5869	-169.037	4.2724	-147.064	5.8289	-156.586	1.2207	-158.447	5.249		9.57995	3.85285	2.16768	0.766389
9.77995	-160.706	1.3733	-160.065	4.364	-163.361	6.8665	-164.551	1.709	-168.854	4.4555	-147.064	5.8289	-156.525	1.2817	-158.539	5.1575		9.77995	3.87955	2.16012	0.763717
9.97995	-160.828	1.2513	-159.485	4.9438	-163.513	6.7139	-164.917	1.3428	-168.976	4.3335	-147.308	5.5848	-156.586	1.2207	-158.63	5.0659		9.97995	3.80709	2.20577	0.779856
10.1799	-160.828	1.2513	-159.027	5.4016	-163.696	6.5308	-163.727	2.533	-169.006	4.303	-147.308	5.5848	-156.433	1.3733	-158.478	5.2185		10.1799	4.02454	2.0375	0.720364
10.3799	-160.828	1.2513	-159.515	4.9133	-163.696	6.5308	-163.757	2.5025	-168.976	4.3335	-147.43	5.4627	-156.464	1.3428	-158.6	5.0964		10.3799	3.92916	1.98243	0.700896
10.58	-160.767	1.3123	-159.546	4.8828	-163.574	6.6529	-163.818	2.4414	-168.945	4.364	-147.43	5.4627	-156.372	1.4343	-158.478	5.2185		10.58	3.97111	1.99295	0.704616
10.7799	-160.675	1.4039	-159.668	4.7607	-163.788	6.4393	-164.093	2.1668	-169.006	4.303	-147.461	5.4322	-156.464	1.3428	-158.539	5.1575		10.7799	3.87577	1.96575	0.694998
10.98	-160.828	1.2513	-159.912	4.5166	-165.68	4.5472	-163.94	2.3194	-168.854	4.4555	-147.43	5.4627	-156.433	1.3733	-158.569	5.127		10.98	3.63163	1.70617	0.603222
11.1799	-160.95	1.1292	-160.156	4.2724	-164.947	5.2796	-163.696	2.5635	-169.006	4.303	-147.553	5.3406	-156.525	1.2817	-158.447	5.249		11.1799	3.67738	1.7737	0.627098
11.3799	-160.95	1.1292	-160.034	4.3945	-164.215	6.012	-163.818	2.4414	-169.159	4.1504	-147.613	5.2796	-156.433	1.3733	-158.508	5.188		11.3799	3.74605	1.86431	0.659132
11.5799	-160.858	1.2207	-160.187	4.2419	-164.246	5.9815	-163.849	2.4109	-168.854	4.4555	-147.705	5.188	-156.586	1.2207	-158.691	5.0049		11.5799	3.71551	1.84934	0.653839
11.7799	-160.858	1.2207	-160.37	4.0588	-164.093	6.1341	-163.91	2.3499	-168.976	4.3335	-147.766	5.127	-156.616	1.1902	-158.6	5.0964		11.7799	3.68883	1.87879	0.664253
11.9799	-160.98	1.0987	-160.156	4.2724	-164.215	6.012	-163.727	2.533	-168.976	4.3335	-147.827	5.066	-156.464	1.3428	-158.661	5.0354		11.9799	3.71173	1.82864	0.646522
12.1799	-160.98	1.0987	-160.37	4.0588	-163.94	6.2867	-163.727	2.533	-169.037	4.2724	-147.797	5.0965	-156.433	1.3733	-158.783	4.9133		12.1799	3.70409	1.85595	0.656176
12.3799	-160.98	1.0987	-159.76	4.6692	-163.544	6.6834	-163.727	2.533	-169.373	3.9367	-148.01	4.8828	-156.586	1.2207	-158.722	4.9744		12.3799	3.74986	1.97031	0.69661
12.5799	-161.072	1.0071	-160.339	4.0893	-161.957	8.2703	-163.879	2.3804	-169.128	4.1809	-148.041	4.8523	-156.372	1.4343	-158.478	5.2185		12.5799	3.92914	2.34857	0.830345
12.7799	-160.95	1.1292	-160.126	4.303	-161.896	8.3313	-163.818	2.4414	-169.006	4.303	-148.132	4.7608	-156.372	1.4343	-158.783	4.9133		12.7799	3.95204	2.31738	0.819319
12.9799	-160.98	1.0987	-159.821	4.6081	-161.926	8.3008	-164.062	2.1973	-168.945	4.364	-148.132	4.7608	-156.647	1.1597	-158.752	4.9439		12.9799	3.92916	2.39533	0.846878
13.1799	-160.797	1.2818	-159.882	4.5471	-161.743	8.4839	-163.94	2.3194	-169.037	4.2724	-148.346	4.5472	-156.525	1.2817	-158.661	5.0354		13.1799	3.97111	2.37384	0.83928
13.3799	-160.797	1.2818	-160.065	4.364	-161.682	8.545	-163.94	2.3194	-169.006	4.303	-148.102	4.7913	-156.525	1.2817	-158.63	5.0659		13.3799	3.99401	2.39778	0.847744
13.5799	-160.706	1.3733	-160.248	4.1809	-161.407	8.8196	-164.093	2.1668	-169.037	4.2724	-148.254	4.6387	-156.647	1.1597	-158.997	4.6997		13.5799	3.91389	2.46406	0.871177
13.7799	-160.919	1.1597	-160.431	3.9978	-161.438	8.7891	-164.185	2.0752	-169.098	4.2114	-148.193	4.6997	-156.433	1.3733	-158.935	4.7608		13.7799	3.88338	2.46726	0.872307
13.9799	-160.828	1.2513	-160.431	3.9978	-161.407	8.8196	-164.276	1.9837	-169.22	4.0893	-148.193	4.6997	-156.433	1.3733	-158.814	4.8828		13.9799	3.88719	2.47629	0.8755
14.1799	-160.889	1.1902	-160.523	3.9062	-161.407	8.8196	-164.246	2.0142	-169.098	4.2114	-148.346	4.5472	-156.433	1.3733	-159.088	4.6082		14.1799	3.83379	2.46311	0.87084
14.3799	-160.736	1.3428	-160.431	3.9978	-161.346	8.8807	-164.398	1.8616	-169.037	4.2724	-148.376	4.5166	-156.342	1.4648	-158.966	4.7302		14.3799	3.88336	2.4683	0.872674
14.5799	-160.767	1.3123	-160.736	3.6926	-161.469	8.7586	-164.337	1.9226	-169.128	4.1809	-148.254	4.6387	-156.494	1.3123	-158.935	4.7608		14.5799	3.82235	2.45732	0.868793
14.7799	-160.797	1.2818	-160.675	3.7537	-161.346	8.8807	-164.276	1.9837	-169.25	4.0588	-148.193	4.6997	-156.586	1.2207	-158.966	4.7302		14.7799	3.82616	2.50271	0.884842
14.9799	-160.95	1.1292	-161.194	3.2349	-161.316	8.9112	-164.49	1.7701	-169.22	4.0893	-148.407	4.4861	-156.616	1.1902	-158.997	4.6997		14.9799	3.68884	2.55716	0.904092
15.1799	-160.889	1.1902	-160.736	3.6926	-161.255	8.9722	-164.459	1.8006	-169.159	4.1504	-148.376	4.5166	-156.677	1.1292	-159.027	4.6692		15.1799	3.76513	2.56591	0.907185
15.3799	-160.98	1.0987	-160.889	3.54	-161.255	8.9722	-164.612	1.648	-169.159	4.1504	-148.376	4.5166	-156.647	1.1597	-159.058	4.6387		15.3799	3.71554	2.59123	0.916137
15.5799	-160.919	1.1597	-160.461	3.9673	-161.102	9.1248	-164.734	1.5259	-169.159	4.1504	-148.376	4.5166	-156.616	1.1902	-159.149	4.5471		15.5799	3.77275	2.63286	0.930858
15.7799	-160.858	1.2207	-160.614	3.8147	-161.163	9.0638	-164.673	1.5869	-169.25	4.0588	-148.468	4.4251	-156.647	1.1597	-159.18	4.5166		15.7799	3.73079	2.59567	0.917708
15.9799	-160.767	1.3123	-160.797	3.6316	-161.072	9.1553	-164.734	1.5259	-169.22	4.0893	-148.529	4.364	-156.647	1.1597	-159.332	4.364		15.9799	3.70026	2.60985	0.922722
16.1799	-160.858	1.2207	-160.644	3.7842	-161.224	9.0027	-164.887	1.3733	-169.22	4.0893	-148.438	4.4556	-156.677	1.1292	-159.576	4.1199		16.1799	3.64686	2.59591	0.917794
16.3799	-160.736	1.3428	-160.767	3.6621	-161.346	8.8807	-164.459	1.8006	-169.342	3.9673	-148.621	4.2725	-156.799	1.0071	-159.637	4.0588		16.3799	3.62399	2.49968	0.883769
16.5799	-160.767	1.3123	-160.736	3.6926	-161.377	8.8501	-164.398	1.8616	-169.281	4.0283	-148.682	4.2115	-156.891	0.9155	-159.241	4.4556		16.5799	3.66594	2.51535	0.889311
16.7799	-160.675	1.4039	-160.736	3.6926	-161.407	8.8196	-164.551	1.709	-169.342	3.9673	-148.712	4.1809	-156.891	0.9155	-159.607	4.0894		16.7799	3.59728	2.49485	0.882062
16.9799	-160.736	1.3428	-160.889	3.54	-161.438	8.7891	-164.673	1.5869	-169.403	3.9062	-148.743	4.1504	-156.738	1.0681	-159.576	4.1199		16.9799	3.56293	2.48264	0.877745
17.1799	-160.706	1.3733	-160.95	3.479	-161.499	8.7281	-164.612	1.648	-169.342	3.9673	-148.773	4.1199	-156.86	0.946	-159.607	4.0894		17.1799	3.54388	2.47108	0.87366
17.3799	-160.797	1.2818	-161.102	3.3264	-161.56	8.667	-164.703	1.5564	-169.373	3.9367	-148.804	4.0894	-156.708	1.0986	-159.485	4.2114		17.3799	3.52096	2.45629	0.868429
17.5799	-161.041	1.0376	-160.431	3.9978	-161.53	8.6976	-164.703	1.5564	-169.464	3.8452	-148.834	4.0589	-156.647	1.1597	-159.546	4.1504		17.5799	3.56295	2.49009	0.880378
17.7799	-160.767	1.3123	-160.644	3.7842	-161.499	8.7281	-164.703	1.5564	-169.434	3.8757	-148.987	3.9063	-156.769	1.0376	-159.79	3.9063		17.7799	3.51336	2.46434	0.871275
17.9799	-160.797	1.2818	-160.431	3.9978	-161.652	8.5755	-164.673	1.5869	-169.403	3.9062	-148.865	4.0284	-156.708	1.0986	-158.905	4.7913		17.9799	3.65831	2.45726	0.868771
18.1799	-160.797	1.2818	-160.614	3.8147	-161.652	8.5755	-164.673	1.5869	-169.434	3.8757	-148.865	4.0284	-156.738	1.0681	-158.997	4.6997		18.1799	3.61635	2.45257	0.867113
18.3799	-160.889	1.1902	-160.553	3.8757	-161.652	8.5755	-164.825	1.4344	-169.403	3.9062	-148.956	3.9368	-156.86	0.946	-158.905	4.7913		18.3799	3.58201	2.50702	0.886366
18.5799	-161.163	0.9156	-160.614	3.8147	-161.835	8.3924	-164.856	1.4038	-169.495	3.8147	-148.834	4.0589	-156.83	0.9766	-158.997	4.6997		18.5799	3.50955	2.48784	0.879583
18.7799	-161.072	1.0071	-160.523	3.9062	-161.957	8.2703	-164.795	1.4649	-169.556	3.7536	-148.865	4.0284	-156.769	1.0376	-158.935	4.7608		18.7799	3.52861	2.42802	0.858434
18.9799	-161.072	1.0071	-160.706	3.7231	-161.926	8.3008	-164.978	1.2818	-169.434	3.8757	-148.865	4.0284	-156.86	0.946	-158.935	4.7608		18.9799	3.49046	2.47168	0.873873
19.1799	-161.041	1.0376	-160.858	3.5705	-161.987	8.2398	-165.131	1.1292	-169.434	3.8757	-148.804	4.0894	-156.769	1.0376	-158.966	4.7302		19.1799	3.46375	2.45559	0.868184
19.3799	-160.919	1.1597	-161.407	3.0212	-162.598	7.6294	-165.008	1.2513	-169.556	3.7536	-148.895	3.9978	-157.043	0.7629	-158.935	4.7608		19.3799	3.29209	2.29479	0.811331
19.5799	-160.767	1.3123	-160.706	3.7231	-162.018	8.2093	-165.039	1.2207	-169.525	3.7842	-148.926	3.9673	-157.013	0.7935	-159.058	4.6387		19.5799	3.45614	2.42352	0.856843
19.7799	-160.797	1.2818	-161.194	3.2349	-162.231	7.9957	-164.673	1.5869	-169.525	3.7842	-149.109	3.7842	-157.074	0.7324	-159.088	4.6082		19.7799	3.37604	2.32343	0.821456
19.9799	-160.95	1.1292	-160.523	3.9062	-162.109	8.1177	-164.887	1.3733	-169.556	3.7536	-148.926	3.9673	-157.013	0.7935	-159.302	4.3945		19.9799	3.42941	2.39045	0.845152
20.1799	-161.041	1.0376	-160.706	3.7231	-162.384	7.8431	-164.825	1.4344	-169.495	3.8147	-148.956	3.9368	-156.982	0.824	-159.363	4.3335		20.1799	3.3684	2.3068	0.815578
[truncated: 2,343 more rows]

## Sheet: Fig. 2C nsMyc C18-1
n=6	11.12.14 #6		11.12.14 #4		11.12.14 #1		8.12.14 #2		5.12.14 #5		5.12.14 #1
[truncated: 1,778 more rows]
