# Supplementary material for: Mycorrhizal lipochitinoligosaccharides (LCOs) depolarize root hairs of Medicago truncatula
Source: PLoS One. 2018 May 31;13(5):e0198126. doi: 10.1371/journal.pone.0198126 (PMC5979017; doi:10.1371/journal.pone.0198126)
Supplement: S3 Table — (XLSX) [file pone.0198126.s003.xlsx]

## Sheet: Fig. 3A Nod after sMyc C16-0
sMyc C16:0																							Nod after sMyc C16:0
n=7	11.2.15 #1		11.2.15 #3		16.2.15 #1		9.2.15 #3		10.2.15 #1		12.2.15 #5		17.2.15 #5										n=7	11.2.15 #1		11.2.15 #3		16.2.15 #1		9.2.15 #3.1		10.2.15 #2		12.2.15 #5		17.2.15 #6
time (s)	Em (mV)	Difference to membrane potential when Myc-LCO was applied (mV)	Em (mV)	Difference to membrane potential when Myc-LCO was applied (mV)	Em (mV)	Difference to membrane potential when Myc-LCO was applied (mV)	Em (mV)	Difference to membrane potential when Myc-LCO was applied (mV)	Em (mV)	Difference to membrane potential when Myc-LCO was applied (mV)	Em (mV)	Difference to membrane potential when Myc-LCO was applied (mV)	Em (mV)	Difference to membrane potential when Myc-LCO was applied (mV)			time (s)	MEAN Fig3A-Myc	SD Fig3A-Myc	SE Fig3A-Myc			time (s)	Em (mV)	Difference to membrane potential when Nod-LCO was applied (mV)	Em (mV)	Difference to membrane potential when Nod-LCO was applied (mV)	Em (mV)	Difference to membrane potential when Nod-LCO was applied (mV)	Em (mV)	Difference to membrane potential when Nod-LCO was applied (mV)	Em (mV)	Difference to membrane potential when Nod-LCO was applied (mV)	Em (mV)	Difference to membrane potential when Nod-LCO was applied (mV)	Em (mV)	Difference to membrane potential when Nod-LCO was applied (mV)			time (s)	MEAN Fig3A Nod	SD Fig3A Nod	SE Fig3A Nod		one data point every 18 s	time (s)	MEAN Fig3A-Myc-Nod	SD Fig3A-Myc-Nod	SE Fig3A-Myc-Nod
0	-150.604	5.5237	-156.036	3.3264	-178.467	1.5564	-173.126	6.6529	-157.44	0.5493	-168.091	2.5025	-143.25	4.303			0	3.48774	2.16754	0.819251			0	-154.48	0.3052	-153.076	2.3803	-166.382	-0.7324	-139.16	5.5236	-157.776	-1.8311	-157.867	4.3335	-152.435	2.9297			0	1.84411	2.69924	1.02022		1	0	3.48774	2.16754	0.819251
0.179999	-150.635	5.4931	-156.128	3.2349	-178.406	1.6174	-173.279	6.5003	-157.44	0.5493	-167.999	2.594	-143.219	4.3335			0.179999	3.47464	2.1137	0.798904			0.179999	-154.45	0.3357	-153.076	2.3803	-166.351	-0.7019	-138.977	5.7067	-157.745	-1.8006	-157.776	4.425	-152.405	2.9602			0.179999	1.90077	2.74265	1.03662		2	17.9799	1.77003	1.73906	0.657303
0.379998	-150.635	5.4931	-156.25	3.1128	-178.436	1.5869	-173.309	6.4698	-157.532	0.4578	-167.969	2.6245	-143.738	3.8147			0.379998	3.36566	2.1054	0.795766			0.379998	-154.48	0.3052	-153.137	2.3193	-166.412	-0.763	-139.191	5.4931	-157.41	-1.4649	-157.776	4.425	-152.496	2.8687			0.379998	1.88334	2.62538	0.992301		3	35.9798	0.893743	0.909329	0.343694
0.579997	-150.574	5.5542	-156.28	3.0823	-178.497	1.5259	-173.37	6.4087	-157.593	0.3967	-168.06	2.533	-143.28	4.2725			0.579997	3.39619	2.15402	0.814141			0.579997	-154.45	0.3357	-152.893	2.5634	-166.351	-0.7019	-139.038	5.6457	-157.41	-1.4649	-157.837	4.364	-152.435	2.9297			0.579997	1.9531	2.64958	1.00145		4	53.9797	0.309529	0.373919	0.141328
0.779996	-150.574	5.5542	-156.189	3.1738	-178.558	1.4649	-173.309	6.4698	-157.593	0.3967	-168.213	2.3804	-143.066	4.4861			0.779996	3.41799	2.20215	0.832334			0.779996	-154.602	0.1831	-153.168	2.2888	-166.504	-0.8545	-139.221	5.4626	-157.227	-1.2818	-157.684	4.5166	-152.588	2.7771			0.779996	1.87027	2.61763	0.98937		5	71.9796	-0.0217857	0.657089	0.248356
0.979995	-150.604	5.5237	-156.25	3.1128	-178.467	1.5564	-173.401	6.3782	-157.593	0.3967	-168.304	2.2889	-143.372	4.1809			0.979995	3.34823	2.1489	0.812206			0.979995	-154.602	0.1831	-152.924	2.5329	-166.382	-0.7324	-139.343	5.3405	-157.043	-1.0987	-157.745	4.4555	-152.435	2.9297			0.979995	1.94437	2.53917	0.959714		6	89.9796	-0.6801	2.07719	0.785104
1.17999	-150.909	5.2185	-156.342	3.0212	-178.467	1.5564	-173.462	6.3172	-157.593	0.3967	-168.457	2.1363	-143.158	4.3945			1.17999	3.29154	2.11671	0.800041			1.17999	-154.511	0.2747	-152.863	2.594	-166.443	-0.7935	-139.496	5.188	-157.043	-1.0987	-157.898	4.303	-152.496	2.8687			1.17999	1.90517	2.47972	0.937244		7	107.98	-1.05939	3.42921	1.29612
1.37999	-150.97	5.1574	-156.403	2.9602	-178.528	1.4954	-173.34	6.4393	-157.745	0.2441	-168.396	2.1973	-143.097	4.4556			1.37999	3.27847	2.18189	0.824676			1.37999	-154.388	0.3968	-152.832	2.6245	-166.443	-0.7935	-139.557	5.1269	-156.83	-0.885	-157.929	4.2724	-152.588	2.7771			1.37999	1.93131	2.40136	0.90763		8	125.979	1.48229	5.69287	2.1517
1.57999	-150.879	5.249	-156.28	3.0823	-178.589	1.4343	-173.401	6.3782	-157.684	0.3052	-168.396	2.1973	-143.28	4.2725			1.57999	3.27411	2.15747	0.815446			1.57999	-154.297	0.4883	-152.802	2.655	-166.443	-0.7935	-139.587	5.0964	-156.372	-0.4273	-157.959	4.2419	-152.466	2.8992			1.57999	2.02286	2.3032	0.870528		9	143.979	4.69973	6.37333	2.40889
1.77999	-150.97	5.1574	-156.494	2.8687	-178.497	1.5259	-173.401	6.3782	-157.837	0.1526	-168.457	2.1363	-143.982	3.5706			1.77999	3.11281	2.13491	0.806919			1.77999	-154.205	0.5799	-152.832	2.6245	-166.351	-0.7019	-139.557	5.1269	-156.677	-0.7324	-157.898	4.303	-152.557	2.8076			1.77999	2.00109	2.34188	0.885148		10	161.979	8.69314	7.97827	3.0155
1.97999	-150.97	5.1574	-156.494	2.8687	-178.589	1.4343	-173.279	6.5003	-157.745	0.2441	-168.518	2.0752	-143.799	3.7537			1.97999	3.14767	2.16952	0.82			1.97999	-154.236	0.5494	-152.74	2.716	-166.687	-1.0376	-139.618	5.0659	-156.83	-0.885	-158.05	4.1504	-152.344	3.0212			1.97999	1.94004	2.42242	0.91559		11	179.979	11.8234	10.0032	3.78086
2.17999	-150.94	5.188	-156.586	2.7771	-178.589	1.4343	-173.401	6.3782	-157.806	0.1831	-168.732	1.8616	-143.677	3.8757			2.17999	3.09971	2.18437	0.825614			2.17999	-154.419	0.3663	-152.71	2.7465	-166.26	-0.6104	-139.526	5.1574	-156.83	-0.885	-157.989	4.2114	-152.405	2.9602			2.17999	1.99234	2.38554	0.901648		12	197.979	15.0277	11.7805	4.45263
2.37999	-150.94	5.188	-156.586	2.7771	-178.497	1.5259	-173.157	6.6224	-157.806	0.1831	-168.64	1.9532	-143.768	3.7842			2.37999	3.1477	2.22204	0.839852			2.37999	-154.388	0.3968	-153.137	2.3193	-166.595	-0.9461	-139.557	5.1269	-156.86	-0.9156	-157.929	4.2724	-152.557	2.8076			2.37999	1.8659	2.42625	0.917036		13	215.979	16.5798	13.7229	5.18677
2.57999	-151.001	5.1269	-156.28	3.0823	-178.558	1.4649	-173.401	6.3782	-157.806	0.1831	-168.793	1.8006	-143.86	3.6926			2.57999	3.10409	2.1632	0.817612			2.57999	-154.419	0.3663	-153.137	2.3193	-166.443	-0.7935	-139.496	5.188	-156.891	-0.9461	-158.02	4.1809	-152.466	2.8992			2.57999	1.88773	2.41157	0.911488		14	233.979	18.1493	15.0469	5.68718
2.77999	-151.093	5.0354	-156.677	2.6856	-178.558	1.4649	-173.37	6.4087	-157.837	0.1526	-168.762	1.8311	-143.982	3.5706			2.77999	3.02127	2.16078	0.816699			2.77999	-154.388	0.3968	-153.137	2.3193	-166.412	-0.763	-139.74	4.9438	-156.891	-0.9461	-158.112	4.0893	-152.496	2.8687			2.77999	1.84411	2.33101	0.881038		15	251.979	18.8076	15.9423	6.02563
2.97999	-151.001	5.1269	-156.647	2.7161	-178.528	1.4954	-173.401	6.3782	-157.929	0.061	-168.732	1.8616	-144.196	3.3569			2.97999	2.99944	2.17338	0.821459			2.97999	-154.388	0.3968	-153.168	2.2888	-166.565	-0.9155	-139.679	5.0048	-156.982	-1.0376	-157.959	4.2419	-152.74	2.6245			2.97999	1.80053	2.39956	0.906947		16	269.979	19.0648	15.4426	5.83675
3.17998	-151.062	5.0659	-156.708	2.655	-178.558	1.4649	-173.431	6.3477	-157.959	0.0305	-168.976	1.6175	-144.196	3.3569			3.17998	2.93406	2.19001	0.827745			3.17998	-154.48	0.3052	-153.229	2.2277	-166.595	-0.9461	-139.77	4.9133	-156.708	-0.763	-158.081	4.1198	-152.71	2.655			3.17998	1.78741	2.32133	0.87738		17	287.979	18.7509	15.3548	5.80356
3.37998	-151.154	4.9743	-156.708	2.655	-178.558	1.4649	-173.431	6.3477	-157.929	0.061	-168.823	1.7701	-144.257	3.2959			3.37998	2.93841	2.1522	0.813457			3.37998	-154.45	0.3357	-153.137	2.3193	-166.504	-0.8545	-139.74	4.9438	-156.433	-0.4883	-158.325	3.8757	-152.74	2.6245			3.37998	1.82231	2.21979	0.839002		18	305.978	19.8146	15.3754	5.81135
3.57998	-151.154	4.9743	-156.647	2.7161	-178.589	1.4343	-173.37	6.4087	-158.081	-0.0916	-168.823	1.7701	-144.318	3.2349			3.57998	2.92097	2.20345	0.832827			3.57998	-154.48	0.3052	-153.076	2.3803	-166.473	-0.824	-139.984	4.6997	-156.403	-0.4578	-158.203	3.9978	-152.74	2.6245			3.57998	1.81796	2.17832	0.823326		19	323.978	18.7117	15.0177	5.67616
3.77998	-151.154	4.9743	-156.921	2.4414	-178.558	1.4649	-173.462	6.3172	-158.203	-0.2136	-168.884	1.709	-144.257	3.2959			3.77998	2.85559	2.21757	0.838163			3.77998	-154.419	0.3663	-153.198	2.2583	-166.443	-0.7935	-139.923	4.7607	-156.067	-0.1221	-158.081	4.1198	-152.71	2.655			3.77998	1.89207	2.14107	0.809249		20
3.97998	-150.909	5.2185	-156.677	2.6856	-178.65	1.3733	-173.523	6.2562	-158.05	-0.061	-168.915	1.6785	-144.379	3.1738			3.97998	2.90356	2.21174	0.835959			3.97998	-154.45	0.3357	-153.198	2.2583	-166.412	-0.763	-140.106	4.5776	-156.311	-0.3662	-158.203	3.9978	-152.74	2.6245			3.97998	1.80924	2.11503	0.799407		21
4.17998	-150.665	5.4626	-157.013	2.3499	-178.619	1.4038	-173.492	6.2867	-157.989	0	-169.037	1.5564	-144.531	3.0212			4.17998	2.86866	2.26572	0.856362			4.17998	-154.388	0.3968	-153.168	2.2888	-166.473	-0.824	-140.076	4.6081	-156.403	-0.4578	-158.05	4.1504	-152.893	2.4719			4.17998	1.80489	2.16225	0.817255		22	0	1.84411	2.69924	1.02022
4.37998	-150.726	5.4016	-156.982	2.3804	-178.742	1.2817	-173.431	6.3477	-158.05	-0.061	-168.976	1.6175	-144.531	3.0212			4.37998	2.85559	2.28935	0.865293			4.37998	-154.45	0.3357	-153.168	2.2888	-166.29	-0.6409	-139.984	4.6997	-156.28	-0.3357	-158.325	3.8757	-152.74	2.6245			4.37998	1.8354	2.09325	0.791173		23	17.9799	1.07683	1.2323	0.465765
4.57998	-150.604	5.5237	-156.83	2.533	-178.65	1.3733	-173.492	6.2867	-157.989	0	-169.098	1.4954	-144.745	2.8076			4.57998	2.85996	2.28032	0.861881			4.57998	-154.48	0.3052	-153.198	2.2583	-166.382	-0.7324	-139.984	4.6997	-156.25	-0.3052	-158.447	3.7536	-152.863	2.5025			4.57998	1.7831	2.08189	0.786882		24	35.9798	0.483914	0.83877	0.317025
4.77998	-150.757	5.3711	-156.921	2.4414	-178.619	1.4038	-173.37	6.4087	-157.989	0	-169.037	1.5564	-144.714	2.8381			4.77998	2.85993	2.27575	0.860151			4.77998	-154.45	0.3357	-153.168	2.2888	-166.29	-0.6409	-140.106	4.5776	-156.311	-0.3662	-158.356	3.8452	-152.924	2.4414			4.77998	1.78309	2.05511	0.776758		25	53.9797	0.0523	0.332289	0.125594
4.97997	-150.787	5.3405	-156.982	2.3804	-178.558	1.4649	-173.492	6.2867	-157.806	0.1831	-169.067	1.5259	-144.684	2.8687			4.97997	2.86431	2.19913	0.831193			4.97997	-154.541	0.2442	-153.229	2.2277	-166.504	-0.8545	-140.167	4.5166	-156.189	-0.2442	-158.356	3.8452	-152.985	2.3804			4.97997	1.73077	2.06941	0.782162		26	71.9796	-0.244143	0.62665	0.236851
5.17997	-150.726	5.4016	-156.891	2.4719	-178.65	1.3733	-173.554	6.2256	-157.745	0.2441	-169.464	1.1292	-144.379	3.1738			5.17997	2.85993	2.23923	0.84635			5.17997	-154.541	0.2442	-153.259	2.1972	-166.199	-0.5493	-140.198	4.486	-156.158	-0.2136	-158.356	3.8452	-153.015	2.3499			5.17997	1.76566	1.99347	0.753463		27	89.9796	-1.59129	2.12966	0.804934
5.37997	-150.909	5.2185	-156.982	2.3804	-178.497	1.5259	-173.492	6.2867	-157.898	0.0916	-169.281	1.3123	-143.982	3.5706			5.37997	2.91229	2.23084	0.843178			5.37997	-154.511	0.2747	-153.198	2.2583	-166.29	-0.6409	-140.289	4.3945	-156.189	-0.2442	-158.478	3.7231	-152.985	2.3804			5.37997	1.73513	1.97528	0.746587		28	107.98	-1.28174	2.35331	0.889467
5.57997	-150.94	5.188	-157.013	2.3499	-178.65	1.3733	-173.492	6.2867	-158.295	-0.3052	-169.281	1.3123	-143.86	3.6926			5.57997	2.84251	2.33585	0.88287			5.57997	-154.48	0.3052	-153.229	2.2277	-166.199	-0.5493	-140.32	4.364	-156.311	-0.3662	-158.478	3.7231	-153.046	2.3193			5.57997	1.71769	1.96315	0.741999		29	125.979	-1.01147	2.04222	0.771888
5.77997	-150.97	5.1574	-157.043	2.3193	-178.619	1.4038	-173.706	6.073	-158.234	-0.2441	-169.311	1.2818	-144.043	3.5095			5.77997	2.78581	2.2555	0.8525			5.77997	-154.419	0.3663	-153.259	2.1972	-166.412	-0.763	-140.503	4.1809	-155.914	0.0305	-158.142	4.0588	-153.046	2.3193			5.77997	1.77	1.95566	0.739169		30	143.979	-0.318271	2.15382	0.814066
5.97997	-150.909	5.2185	-157.349	2.0142	-178.589	1.4343	-173.889	5.8899	-158.203	-0.2136	-169.403	1.1902	-144.012	3.54			5.97997	2.72479	2.23832	0.846006			5.97997	-154.45	0.3357	-153.229	2.2277	-166.382	-0.7324	-140.595	4.0893	-156.128	-0.1831	-158.508	3.6926	-152.985	2.3804			5.97997	1.68717	1.90366	0.719514		31	161.979	0.0697571	3.16221	1.1952
6.17997	-151.001	5.1269	-157.532	1.8311	-178.711	1.3123	-173.828	5.951	-158.203	-0.2136	-169.342	1.2513	-144.257	3.2959			6.17997	2.6507	2.2385	0.846075			6.17997	-154.48	0.3052	-153.29	2.1667	-166.382	-0.7324	-140.442	4.2419	-156.067	-0.1221	-158.417	3.7842	-153.229	2.1362			6.17997	1.68281	1.93189	0.730187		32	179.979	-0.0567	4.22311	1.59619
6.37997	-150.94	5.188	-157.44	1.9226	-178.65	1.3733	-173.92	5.8594	-158.234	-0.2441	-169.22	1.3733	-144.165	3.3875			6.37997	2.69429	2.21498	0.837182			6.37997	-154.45	0.3357	-153.29	2.1667	-166.382	-0.7324	-140.564	4.1198	-156.158	-0.2136	-158.325	3.8757	-153.046	2.3193			6.37997	1.69589	1.94208	0.734038		33	197.979	0.492614	6.89084	2.60449
6.57997	-151.154	4.9743	-157.471	1.8921	-178.619	1.4038	-173.798	5.9815	-158.295	-0.3052	-169.373	1.2207	-144.226	3.3264			6.57997	2.64194	2.23091	0.843206			6.57997	-154.419	0.3663	-153.351	2.1057	-166.229	-0.5798	-140.595	4.0893	-156.342	-0.3968	-158.447	3.7536	-153.137	2.2278			6.57997	1.6523	1.9029	0.719227		34	215.979	0.414157	7.86466	2.97256
6.77997	-151.154	4.9743	-157.44	1.9226	-178.589	1.4343	-173.798	5.9815	-158.325	-0.3357	-169.281	1.3123	-144.409	3.1433			6.77997	2.63323	2.21561	0.837421			6.77997	-154.48	0.3052	-153.351	2.1057	-166.351	-0.7019	-140.564	4.1198	-156.494	-0.5493	-158.386	3.8147	-153.076	2.2888			6.77997	1.62614	1.98219	0.749197		35	233.979	-0.309529	7.73254	2.92262
6.97996	-151.031	5.0964	-157.379	1.9836	-178.772	1.2512	-174.011	5.7679	-158.356	-0.3662	-169.159	1.4344	-144.562	2.9907			6.97996	2.594	2.18998	0.827736			6.97996	-154.541	0.2442	-153.381	2.0752	-166.473	-0.824	-140.503	4.1809	-156.28	-0.3357	-158.447	3.7536	-153.168	2.1973			6.97996	1.61307	1.97236	0.745484
7.17997	-151.154	4.9743	-157.562	1.8005	-178.711	1.3123	-173.92	5.8594	-158.447	-0.4578	-169.25	1.3428	-144.714	2.8381			7.17997	2.52423	2.21756	0.838161			7.17997	-154.571	0.2137	-153.381	2.0752	-166.351	-0.7019	-140.564	4.1198	-156.311	-0.3662	-158.539	3.6621	-153.198	2.1668			7.17997	1.59564	1.92506	0.727604
7.37996	-151.154	4.9743	-157.501	1.8616	-178.803	1.2207	-173.95	5.8289	-158.356	-0.3662	-169.311	1.2818	-144.806	2.7466			7.37996	2.50681	2.19877	0.831056			7.37996	-154.45	0.3357	-153.381	2.0752	-166.229	-0.5798	-140.655	4.0283	-156.342	-0.3968	-158.447	3.7536	-153.29	2.0752			7.37996	1.61306	1.88513	0.712512
7.57996	-151.245	4.8828	-157.593	1.77	-178.65	1.3733	-174.072	5.7068	-158.417	-0.4272	-169.403	1.1902	-144.806	2.7466			7.57996	2.46321	2.16407	0.81794			7.57996	-154.48	0.3052	-153.442	2.0141	-166.229	-0.5798	-140.655	4.0283	-156.769	-0.824	-158.569	3.6316	-153.381	1.9837			7.57996	1.50844	1.94027	0.733353
7.77996	-151.428	4.6997	-157.501	1.8616	-178.711	1.3123	-174.072	5.7068	-158.234	-0.2441	-169.495	1.0987	-144.653	2.8992			7.77996	2.47631	2.10514	0.795667			7.77996	-154.45	0.3357	-153.473	1.9836	-166.199	-0.5493	-140.717	3.9672	-156.311	-0.3662	-158.691	3.5095	-153.381	1.9837			7.77996	1.55203	1.80794	0.683339
7.97996	-151.337	4.7912	-157.471	1.8921	-178.68	1.3428	-174.133	5.6458	-158.325	-0.3357	-169.495	1.0987	-144.623	2.9297			7.97996	2.48066	2.12294	0.802395			7.97996	-154.45	0.3357	-153.503	1.9531	-166.29	-0.6409	-140.747	3.9367	-156.525	-0.5799	-158.478	3.7231	-153.351	2.0142			7.97996	1.53457	1.89763	0.717238
8.17996	-151.276	4.8523	-157.562	1.8005	-178.68	1.3428	-174.194	5.5848	-158.203	-0.2136	-169.464	1.1292	-144.318	3.2349			8.17996	2.53299	2.10764	0.796613			8.17996	-154.48	0.3052	-153.473	1.9836	-166.229	-0.5798	-140.655	4.0283	-156.464	-0.5188	-158.447	3.7536	-153.412	1.9531			8.17996	1.56074	1.90232	0.719011
8.37996	-151.367	4.7607	-157.562	1.8005	-178.772	1.2512	-174.194	5.5848	-158.142	-0.1526	-169.556	1.0376	-144.165	3.3875			8.37996	2.52424	2.10689	0.796331			8.37996	-154.541	0.2442	-153.473	1.9836	-166.229	-0.5798	-140.778	3.9062	-156.128	-0.1831	-158.478	3.7231	-153.473	1.8921			8.37996	1.56947	1.81756	0.686975
8.57996	-151.276	4.8523	-157.684	1.6785	-178.68	1.3428	-174.133	5.6458	-158.478	-0.4883	-169.556	1.0376	-144.104	3.4485			8.57996	2.50246	2.21403	0.836824			8.57996	-154.45	0.3357	-153.565	1.892	-166.077	-0.4273	-140.747	3.9367	-156.22	-0.2747	-158.508	3.6926	-153.32	2.0447			8.57996	1.59996	1.7956	0.678673
8.77996	-151.459	4.6692	-157.745	1.6174	-178.833	1.1902	-174.255	5.5237	-158.417	-0.4272	-169.586	1.0071	-143.86	3.6926			8.77996	2.46757	2.18155	0.824548			8.77996	-154.571	0.2137	-153.565	1.892	-166.199	-0.5493	-140.808	3.8757	-156.158	-0.2136	-158.569	3.6316	-153.473	1.8921			8.77996	1.5346	1.79245	0.677483
8.97996	-151.52	4.6081	-157.501	1.8616	-178.742	1.2817	-174.194	5.5848	-158.356	-0.3662	-169.434	1.1597	-143.89	3.6621			8.97996	2.54169	2.12923	0.804773			8.97996	-154.48	0.3052	-153.656	1.8005	-166.138	-0.4883	-140.9	3.7841	-156.006	-0.0611	-158.539	3.6621	-153.534	1.8311			8.97996	1.54766	1.72693	0.652718
9.17995	-151.581	4.5471	-157.562	1.8005	-178.772	1.2512	-174.194	5.5848	-158.295	-0.3052	-169.464	1.1292	-143.768	3.7842			9.17995	2.54169	2.12684	0.803869			9.17995	-154.602	0.1831	-153.565	1.892	-166.138	-0.4883	-141.022	3.6621	-156.128	-0.1831	-158.478	3.7231	-153.442	1.9226			9.17995	1.53021	1.75419	0.663022
9.37995	-151.611	4.5166	-157.562	1.8005	-178.711	1.3123	-174.225	5.5542	-158.325	-0.3357	-169.586	1.0071	-143.005	4.5471			9.37995	2.62887	2.22258	0.840055			9.37995	-154.511	0.2747	-153.625	1.831	-166.077	-0.4273	-141.174	3.5095	-156.128	-0.1831	-158.63	3.5705	-153.503	1.8616			9.37995	1.49099	1.66401	0.628935
9.57995	-151.55	4.5776	-157.623	1.7395	-178.711	1.3123	-174.408	5.3711	-158.295	-0.3052	-169.556	1.0376	-142.883	4.6692			9.57995	2.62887	2.20399	0.833032			9.57995	-154.511	0.2747	-153.625	1.831	-166.199	-0.5493	-141.144	3.54	-156.28	-0.3357	-158.661	3.54	-153.473	1.8921			9.57995	1.45611	1.71483	0.648144
9.77995	-151.55	4.5776	-157.684	1.6785	-178.711	1.3123	-174.286	5.4932	-158.234	-0.2441	-169.464	1.1292	-142.883	4.6692			9.77995	2.65941	2.20975	0.835206			9.77995	-154.419	0.3663	-153.839	1.6174	-166.077	-0.4273	-141.174	3.5095	-156.28	-0.3357	-158.6	3.601	-153.473	1.8921			9.77995	1.46047	1.68218	0.635805
9.97995	-151.642	4.4861	-157.684	1.6785	-178.833	1.1902	-174.469	5.3101	-158.234	-0.2441	-169.495	1.0987	-142.883	4.6692			9.97995	2.59839	2.17421	0.821773			9.97995	-154.571	0.2137	-153.87	1.5869	-165.955	-0.3052	-141.205	3.479	-156.25	-0.3052	-158.63	3.5705	-153.595	1.77			9.97995	1.42996	1.65437	0.625292
10.1799	-151.642	4.4861	-157.593	1.77	-178.68	1.3428	-174.286	5.4932	-158.234	-0.2441	-169.647	0.9461	-142.975	4.5776			10.1799	2.62453	2.19577	0.829923			10.1799	-154.571	0.2137	-153.9	1.5564	-165.985	-0.3357	-141.357	3.3264	-156.036	-0.0916	-158.661	3.54	-153.565	1.8005			10.1799	1.42996	1.58714	0.599882
10.3799	-151.642	4.4861	-157.837	1.5259	-178.772	1.2512	-174.225	5.5542	-158.112	-0.1221	-169.586	1.0071	-143.127	4.4251			10.3799	2.58964	2.18079	0.82426			10.3799	-154.511	0.2747	-153.809	1.6479	-165.985	-0.3357	-141.357	3.3264	-156.25	-0.3052	-158.722	3.479	-153.565	1.8005			10.3799	1.41251	1.6042	0.606329
10.58	-151.703	4.425	-157.837	1.5259	-178.68	1.3428	-174.439	5.3406	-158.325	-0.3357	-169.525	1.0682	-143.677	3.8757			10.58	2.46321	2.08314	0.787355			10.58	-154.45	0.3357	-154.053	1.4038	-166.046	-0.3967	-141.296	3.3874	-156.006	-0.0611	-158.722	3.479	-153.595	1.77			10.58	1.41687	1.576	0.595671
10.7799	-151.794	4.3335	-157.867	1.4954	-178.772	1.2512	-174.591	5.188	-158.295	-0.3052	-169.556	1.0376	-143.86	3.6926			10.7799	2.38473	2.02043	0.763651			10.7799	-154.419	0.3663	-153.809	1.6479	-166.077	-0.4273	-141.418	3.2653	-155.701	0.2441	-158.752	3.4485	-153.625	1.7395			10.7799	1.46919	1.50347	0.568259
10.98	-151.856	4.2724	-157.806	1.5564	-178.65	1.3733	-174.439	5.3406	-158.295	-0.3052	-169.678	0.9156	-143.585	3.9673			10.98	2.44577	2.07694	0.78501			10.98	-154.541	0.2442	-153.778	1.6784	-166.107	-0.4578	-141.418	3.2653	-155.762	0.1831	-158.814	3.3874	-153.717	1.648			10.98	1.42123	1.51839	0.573899
11.1799	-151.917	4.2114	-157.776	1.5869	-178.65	1.3733	-174.622	5.1575	-158.417	-0.4272	-169.708	0.885	-143.799	3.7537			11.1799	2.36294	2.02943	0.767051			11.1799	-154.45	0.3357	-153.961	1.4953	-166.016	-0.3662	-141.48	3.2043	-155.823	0.122	-158.875	3.3264	-153.656	1.709			11.1799	1.40379	1.46949	0.555416
11.3799	-151.886	4.2419	-157.745	1.6174	-178.711	1.3123	-174.469	5.3101	-158.447	-0.4578	-169.739	0.8545	-143.768	3.7842			11.3799	2.38037	2.08669	0.788696			11.3799	-154.511	0.2747	-154.022	1.4343	-165.955	-0.3052	-141.51	3.1738	-155.914	0.0305	-158.752	3.4485	-153.748	1.6174			11.3799	1.382	1.49658	0.565652
11.5799	-151.825	4.3029	-157.837	1.5259	-178.803	1.2207	-174.439	5.3406	-158.417	-0.4272	-169.83	0.763	-143.89	3.6621			11.5799	2.34114	2.1081	0.796786			11.5799	-154.571	0.2137	-153.992	1.4648	-166.046	-0.3967	-141.418	3.2653	-155.884	0.061	-158.875	3.3264	-153.839	1.5259			11.5799	1.35149	1.50678	0.569509
11.7799	-151.886	4.2419	-157.745	1.6174	-178.772	1.2512	-174.622	5.1575	-158.447	-0.4578	-169.739	0.8545	-143.86	3.6926			11.7799	2.33676	2.04642	0.773474			11.7799	-154.571	0.2137	-154.144	1.3122	-166.046	-0.3967	-141.541	3.1433	-155.792	0.1526	-158.935	3.2654	-153.87	1.4954			11.7799	1.31227	1.45334	0.549311
11.9799	-151.917	4.2114	-157.806	1.5564	-178.711	1.3123	-174.53	5.2491	-158.508	-0.5188	-169.647	0.9461	-143.738	3.8147			11.9799	2.36731	2.07848	0.785591			11.9799	-154.602	0.1831	-154.083	1.3732	-165.985	-0.3357	-141.327	3.3569	-155.762	0.1831	-158.935	3.2654	-153.961	1.4038			11.9799	1.34711	1.48687	0.561984
12.1799	-152.008	4.1198	-157.837	1.5259	-178.68	1.3428	-174.774	5.0049	-158.356	-0.3662	-169.678	0.9156	-143.86	3.6926			12.1799	2.31934	1.96238	0.741708			12.1799	-154.511	0.2747	-154.022	1.4343	-165.924	-0.2747	-141.571	3.1128	-155.731	0.2136	-159.027	3.1738	-153.9	1.4649			12.1799	1.34277	1.3869	0.5242
12.3799	-152.039	4.0893	-157.806	1.5564	-178.772	1.2512	-174.774	5.0049	-158.478	-0.4883	-169.647	0.9461	-144.165	3.3875			12.3799	2.24959	1.95548	0.739104			12.3799	-154.48	0.3052	-154.053	1.4038	-165.894	-0.2442	-141.541	3.1433	-155.945	0	-158.966	3.2348	-153.87	1.4954			12.3799	1.33404	1.42865	0.539979
12.5799	-152.039	4.0893	-157.867	1.4954	-178.833	1.1902	-174.652	5.127	-158.325	-0.3357	-169.678	0.9156	-143.799	3.7537			12.5799	2.31936	2.00194	0.756663			12.5799	-154.48	0.3052	-154.297	1.1596	-166.016	-0.3662	-141.449	3.2348	-155.945	0	-158.935	3.2654	-153.839	1.5259			12.5799	1.30353	1.47946	0.559182
12.7799	-152.1	4.0283	-157.898	1.4649	-178.833	1.1902	-174.805	4.9744	-158.508	-0.5188	-169.708	0.885	-144.257	3.2959			12.7799	2.18856	1.95453	0.738744			12.7799	-154.541	0.2442	-154.022	1.4343	-165.985	-0.3357	-141.541	3.1433	-155.914	0.0305	-159.088	3.1128	-153.839	1.5259			12.7799	1.3079	1.42329	0.537952
12.9799	-152.13	3.9978	-157.898	1.4649	-178.803	1.2207	-174.744	5.0354	-158.447	-0.4578	-169.647	0.9461	-144.379	3.1738			12.9799	2.19727	1.93026	0.729569			12.9799	-154.45	0.3357	-154.053	1.4038	-165.894	-0.2442	-141.48	3.2043	-155.914	0.0305	-158.997	3.2043	-153.961	1.4038			12.9799	1.33403	1.4255	0.538787
13.1799	-152.1	4.0283	-157.959	1.4038	-178.742	1.2817	-174.713	5.066	-158.478	-0.4883	-169.586	1.0071	-143.219	4.3335			13.1799	2.37601	2.08242	0.78708			13.1799	-154.419	0.3663	-154.144	1.3122	-166.016	-0.3662	-141.48	3.2043	-155.914	0.0305	-158.905	3.2959	-154.053	1.3123			13.1799	1.3079	1.46455	0.553549
13.3799	-152.13	3.9978	-157.806	1.5564	-178.772	1.2512	-174.805	4.9744	-158.447	-0.4578	-169.586	1.0071	-143.799	3.7537			13.3799	2.29754	1.96121	0.741268			13.3799	-154.45	0.3357	-154.388	1.0681	-165.894	-0.2442	-141.48	3.2043	-156.158	-0.2136	-159.027	3.1738	-154.053	1.3123			13.3799	1.23377	1.45866	0.551321
13.5799	-152.13	3.9978	-157.898	1.4649	-178.925	1.0986	-175.018	4.7608	-158.539	-0.5493	-169.678	0.9156	-143.829	3.7232			13.5799	2.20166	1.96094	0.741165			13.5799	-154.571	0.2137	-154.236	1.2207	-166.016	-0.3662	-141.541	3.1433	-156.006	-0.0611	-158.966	3.2348	-154.083	1.2817			13.5799	1.23813	1.46799	0.554847
13.7799	-152.1	4.0283	-157.929	1.4343	-178.803	1.2207	-174.988	4.7913	-158.417	-0.4272	-169.678	0.9156	-144.012	3.54			13.7799	2.21471	1.91262	0.722904			13.7799	-154.45	0.3357	-154.205	1.2512	-165.924	-0.2747	-141.602	3.0822	-156.006	-0.0611	-158.935	3.2654	-154.205	1.1597			13.7799	1.2512	1.43216	0.541307
13.9799	-152.13	3.9978	-158.081	1.2817	-178.833	1.1902	-175.018	4.7608	-158.569	-0.5798	-169.617	0.9766	-143.982	3.5706			13.9799	2.17113	1.9472	0.735971			13.9799	-154.511	0.2747	-154.388	1.0681	-165.955	-0.3052	-141.602	3.0822	-156.006	-0.0611	-159.21	2.9907	-154.175	1.1902			13.9799	1.17709	1.38295	0.522705
14.1799	-152.13	3.9978	-157.989	1.3733	-178.711	1.3123	-175.079	4.6998	-158.6	-0.6104	-169.617	0.9766	-144.043	3.5095			14.1799	2.17984	1.91744	0.724725			14.1799	-154.48	0.3052	-154.327	1.1291	-166.016	-0.3662	-141.602	3.0822	-156.403	-0.4578	-159.271	2.9297	-154.358	1.0071			14.1799	1.0899	1.44302	0.545411
14.3799	-152.222	3.9062	-158.05	1.3123	-178.742	1.2817	-175.11	4.6692	-158.691	-0.7019	-169.678	0.9156	-144.257	3.2959			14.3799	2.097	1.90774	0.721057			14.3799	-154.694	0.0916	-154.511	0.946	-165.894	-0.2442	-141.815	2.8686	-156.22	-0.2747	-159.332	2.8686	-154.236	1.1292			14.3799	1.05501	1.35276	0.511297
14.5799	-152.313	3.8147	-158.02	1.3428	-178.863	1.1597	-175.11	4.6692	-158.661	-0.6714	-169.739	0.8545	-144.44	3.1128			14.5799	2.04033	1.8811	0.71099			14.5799	-154.45	0.3357	-154.358	1.0986	-165.894	-0.2442	-141.876	2.8076	-156.25	-0.3052	-159.149	3.0517	-154.205	1.1597			14.5799	1.12913	1.35943	0.513816
14.7799	-152.222	3.9062	-158.02	1.3428	-178.742	1.2817	-175.079	4.6998	-158.63	-0.6409	-169.708	0.885	-144.409	3.1433			14.7799	2.08827	1.88594	0.712817			14.7799	-154.571	0.2137	-154.297	1.1596	-165.955	-0.3052	-141.724	2.9602	-156.311	-0.3662	-159.241	2.9602	-154.205	1.1597			14.7799	1.11171	1.40456	0.530873
14.9799	-152.313	3.8147	-158.02	1.3428	-178.772	1.2512	-175.262	4.5166	-158.6	-0.6104	-169.647	0.9461	-144.806	2.7466			14.9799	2.00109	1.78425	0.674384			14.9799	-154.388	0.3968	-154.388	1.0681	-166.016	-0.3662	-141.815	2.8686	-156.22	-0.2747	-159.332	2.8686	-154.327	1.0376			14.9799	1.08554	1.34123	0.506937
15.1799	-152.313	3.8147	-158.081	1.2817	-178.803	1.2207	-175.049	4.7303	-158.6	-0.6104	-169.8	0.7935	-144.592	2.9602			15.1799	2.02724	1.87339	0.708075			15.1799	-154.45	0.3357	-154.388	1.0681	-165.863	-0.2136	-141.815	2.8686	-156.22	-0.2747	-159.149	3.0517	-154.419	0.9461			15.1799	1.1117	1.36384	0.515482
15.3799	-152.588	3.54	-158.142	1.2207	-178.803	1.2207	-175.079	4.6998	-158.569	-0.5798	-169.739	0.8545	-144.623	2.9297			15.3799	1.98366	1.81223	0.68496			15.3799	-154.511	0.2747	-154.358	1.0986	-165.955	-0.3052	-141.693	2.9907	-156.28	-0.3357	-159.18	3.0212	-154.297	1.0681			15.3799	1.11606	1.41315	0.534119
15.5799	-152.588	3.54	-158.02	1.3428	-178.863	1.1597	-175.201	4.5777	-158.63	-0.6409	-169.861	0.7325	-144.623	2.9297			15.5799	1.94879	1.80652	0.6828			15.5799	-154.45	0.3357	-154.388	1.0681	-165.863	-0.2136	-141.846	2.8381	-156.342	-0.3968	-159.18	3.0212	-154.358	1.0071			15.5799	1.09426	1.37062	0.518044
15.7799	-152.893	3.2348	-158.173	1.1902	-178.833	1.1902	-175.201	4.5777	-158.661	-0.6714	-169.891	0.7019	-144.623	2.9297			15.7799	1.87901	1.78251	0.673727			15.7799	-154.48	0.3052	-154.541	0.9155	-165.863	-0.2136	-141.846	2.8381	-156.067	-0.1221	-159.027	3.1738	-154.144	1.2207			15.7799	1.15966	1.36602	0.516308
15.9799	-152.649	3.479	-158.295	1.0681	-178.833	1.1902	-175.293	4.4861	-158.63	-0.6409	-169.983	0.6104	-144.623	2.9297			15.9799	1.87466	1.80518	0.682294			15.9799	-154.419	0.3663	-154.48	0.9765	-165.863	-0.2136	-141.815	2.8686	-156.036	-0.0916	-159.271	2.9297	-154.297	1.0681			15.9799	1.12914	1.30191	0.492076
16.1799	-152.74	3.3874	-158.386	0.9766	-178.772	1.2512	-175.201	4.5777	-158.722	-0.7324	-169.83	0.763	-145.019	2.533			16.1799	1.82236	1.79057	0.676772			16.1799	-154.419	0.3663	-154.419	1.0376	-165.894	-0.2442	-141.754	2.9296	-156.097	-0.1526	-159.302	2.8991	-154.327	1.0376			16.1799	1.12477	1.32299	0.500045
16.3799	-152.588	3.54	-158.325	1.0376	-178.863	1.1597	-175.201	4.5777	-158.539	-0.5493	-169.952	0.6409	-144.714	2.8381			16.3799	1.8921	1.8081	0.683399			16.3799	-154.48	0.3052	-154.419	1.0376	-165.802	-0.1526	-141.815	2.8686	-155.945	0	-159.241	2.9602	-154.236	1.1292			16.3799	1.16403	1.28938	0.487341
16.5799	-152.649	3.479	-158.356	1.0071	-178.742	1.2817	-175.476	4.303	-158.691	-0.7019	-169.891	0.7019	-144.775	2.7771			16.5799	1.83541	1.75084	0.661755			16.5799	-154.45	0.3357	-154.633	0.8239	-165.833	-0.1831	-141.693	2.9907	-155.701	0.2441	-159.271	2.9297	-154.419	0.9461			16.5799	1.1553	1.28868	0.487074
16.7799	-152.588	3.54	-158.295	1.0681	-178.742	1.2817	-175.415	4.3641	-158.752	-0.7629	-170.013	0.5799	-144.928	2.6245			16.7799	1.81363	1.78616	0.675104			16.7799	-154.602	0.1831	-154.571	0.885	-165.772	-0.1221	-141.785	2.8991	-155.853	0.0915	-159.21	2.9907	-154.511	0.8545			16.7799	1.11169	1.3082	0.494454
16.9799	-152.588	3.54	-158.203	1.1597	-178.833	1.1902	-175.537	4.242	-158.661	-0.6714	-170.013	0.5799	-144.836	2.7161			16.9799	1.82236	1.74189	0.658371			16.9799	-154.541	0.2442	-154.633	0.8239	-165.802	-0.1526	-141.815	2.8686	-155.823	0.122	-159.271	2.9297	-154.45	0.9155			16.9799	1.10733	1.28085	0.484117
17.1799	-152.466	3.6621	-158.234	1.1292	-178.833	1.1902	-175.476	4.303	-158.691	-0.7019	-169.922	0.6714	-145.111	2.4414			17.1799	1.81363	1.75583	0.663641			17.1799	-154.48	0.3052	-154.633	0.8239	-165.863	-0.2136	-141.815	2.8686	-155.731	0.2136	-159.332	2.8686	-154.45	0.9155			17.1799	1.11169	1.25885	0.475799
17.3799	-152.222	3.9062	-158.295	1.0681	-178.863	1.1597	-175.415	4.3641	-158.63	-0.6409	-169.922	0.6714	-145.111	2.4414			17.3799	1.85286	1.80647	0.68278			17.3799	-154.48	0.3052	-154.724	0.7324	-165.802	-0.1526	-141.876	2.8076	-155.792	0.1526	-159.271	2.9297	-154.45	0.9155			17.3799	1.09863	1.26037	0.476374
17.5799	-152.649	3.479	-158.447	0.9155	-178.833	1.1902	-175.354	4.4251	-158.63	-0.6409	-169.891	0.7019	-144.867	2.6856			17.5799	1.82234	1.77055	0.669203			17.5799	-154.48	0.3052	-154.968	0.4882	-165.894	-0.2442	-141.846	2.8381	-155.426	0.5188	-159.271	2.9297	-154.48	0.885			17.5799	1.10297	1.26264	0.477235
17.7799	-152.771	3.3569	-158.478	0.885	-178.803	1.2207	-175.446	4.3335	-158.661	-0.6714	-169.891	0.7019	-144.928	2.6245			17.7799	1.77873	1.73232	0.654756			17.7799	-154.419	0.3663	-154.663	0.7934	-165.802	-0.1526	-141.876	2.8076	-155.365	0.5798	-159.332	2.8686	-154.511	0.8545			17.7799	1.15966	1.19381	0.451219
17.9799	-152.74	3.3874	-158.539	0.824	-178.986	1.0376	-175.415	4.3641	-158.539	-0.5493	-169.922	0.6714	-144.898	2.655			17.9799	1.77003	1.73906	0.657303			17.9799	-154.541	0.2442	-154.846	0.6103	-165.833	-0.1831	-142.029	2.655	-155.609	0.3357	-159.241	2.9602	-154.45	0.9155			17.9799	1.07683	1.2323	0.465765
18.1799	-152.74	3.3874	-158.386	0.9766	-178.894	1.1292	-175.476	4.303	-158.569	-0.5798	-169.891	0.7019	-145.111	2.4414			18.1799	1.76567	1.6924	0.639666			18.1799	-154.541	0.2442	-154.846	0.6103	-165.772	-0.1221	-141.907	2.7771	-155.762	0.1831	-159.241	2.9602	-154.45	0.9155			18.1799	1.08119	1.26564	0.478365
18.3799	-152.863	3.2654	-158.478	0.885	-178.863	1.1597	-175.537	4.242	-158.539	-0.5493	-169.922	0.6714	-145.111	2.4414			18.3799	1.7308	1.65976	0.62733			18.3799	-154.388	0.3968	-154.938	0.5188	-165.863	-0.2136	-141.937	2.7465	-155.609	0.3357	-159.393	2.8076	-154.388	0.9766			18.3799	1.0812	1.20979	0.457259
18.5799	-151.977	4.1504	-158.447	0.9155	-178.863	1.1597	-175.415	4.3641	-158.539	-0.5493	-170.044	0.5494	-145.264	2.2888			18.5799	1.8398	1.85303	0.70038			18.5799	-154.45	0.3357	-155.06	0.3967	-165.894	-0.2442	-141.937	2.7465	-155.487	0.4577	-159.302	2.8991	-154.511	0.8545			18.5799	1.06371	1.24479	0.470486
18.7799	-152.191	3.9367	-158.539	0.824	-178.772	1.2512	-175.598	4.181	-158.722	-0.7324	-170.044	0.5494	-145.416	2.1362			18.7799	1.73516	1.80504	0.682242			18.7799	-154.511	0.2747	-155.121	0.3357	-165.863	-0.2136	-141.937	2.7465	-155.518	0.4272	-159.515	2.6855	-154.511	0.8545			18.7799	1.01579	1.2027	0.454577
18.9799	-152.435	3.6926	-158.569	0.7935	-178.925	1.0986	-175.537	4.242	-158.478	-0.4883	-170.075	0.5188	-145.416	2.1362			18.9799	1.71334	1.7315	0.654446			18.9799	-154.511	0.2747	-155.243	0.2136	-165.833	-0.1831	-141.968	2.716	-155.762	0.1831	-159.454	2.7466	-154.419	0.9461			18.9799	0.985286	1.23883	0.468234
19.1799	-152.313	3.8147	-158.417	0.9461	-178.894	1.1292	-175.598	4.181	-158.539	-0.5493	-170.013	0.5799	-144.836	2.7161			19.1799	1.8311	1.76765	0.668111			19.1799	-154.419	0.3663	-155.09	0.3662	-165.863	-0.2136	-141.998	2.6855	-155.457	0.4883	-159.485	2.716	-154.45	0.9155			19.1799	1.04631	1.17726	0.444962
19.3799	-152.588	3.54	-158.63	0.7324	-178.863	1.1597	-175.598	4.181	-158.6	-0.6104	-169.952	0.6409	-145.111	2.4414			19.3799	1.72643	1.72112	0.650523			19.3799	-154.45	0.3357	-155.273	0.1831	-165.833	-0.1831	-142.029	2.655	-155.273	0.6714	-159.576	2.6245	-154.633	0.7324			19.3799	1.00271	1.15945	0.43823
19.5799	-152.466	3.6621	-158.478	0.885	-178.986	1.0376	-175.629	4.1504	-158.417	-0.4272	-170.044	0.5494	-145.172	2.3804			19.5799	1.74824	1.69572	0.640922			19.5799	-154.45	0.3357	-155.121	0.3357	-165.894	-0.2442	-142.059	2.6245	-155.609	0.3357	-159.546	2.655	-154.602	0.7629			19.5799	0.972186	1.1762	0.444564
19.7799	-152.771	3.3569	-158.691	0.6714	-178.894	1.1292	-175.629	4.1504	-158.478	-0.4883	-170.044	0.5494	-144.928	2.6245			19.7799	1.71336	1.68817	0.63807			19.7799	-154.45	0.3357	-155.365	0.0915	-165.833	-0.1831	-142.12	2.5634	-155.243	0.7019	-159.332	2.8686	-154.633	0.7324			19.7799	1.01577	1.20837	0.456723
19.9799	-152.435	3.6926	-158.63	0.7324	-178.894	1.1292	-175.781	3.9978	-158.386	-0.3967	-169.983	0.6104	-144.898	2.655			19.9799	1.77439	1.68172	0.63563			19.9799	-154.419	0.3663	-155.334	0.122	-165.863	-0.2136	-142.059	2.6245	-155.121	0.824	-159.485	2.716	-154.511	0.8545			19.9799	1.04196	1.17394	0.443706
20.1799	-152.588	3.54	-158.6	0.7629	-178.833	1.1902	-175.659	4.1199	-158.478	-0.4883	-170.075	0.5188	-145.05	2.5025			20.1799	1.73514	1.69307	0.639919			20.1799	-154.48	0.3052	-155.273	0.1831	-165.894	-0.2442	-142.212	2.4719	-155.06	0.885	-159.363	2.8381	-154.541	0.824			20.1799	1.03759	1.17456	0.443941
20.3799	-152.71	3.4179	-158.569	0.7935	-178.894	1.1292	-175.781	3.9978	-158.325	-0.3357	-170.075	0.5188	-145.111	2.4414			20.3799	1.70899	1.60557	0.606847			20.3799	-154.45	0.3357	-155.06	0.3967	-165.863	-0.2136	-142.273	2.4109	-154.846	1.0986	-159.576	2.6245	-154.388	0.9766			20.3799	1.08991	1.06938	0.404187
20.5799	-152.679	3.4485	-158.691	0.6714	-178.863	1.1597	-175.72	4.0589	-158.447	-0.4578	-170.288	0.3052	-145.019	2.533			20.5799	1.67413	1.69619	0.6411			20.5799	-154.358	0.4273	-154.938	0.5188	-165.863	-0.2136	-142.12	2.5634	-154.755	1.1902	-159.637	2.5634	-154.724	0.6409			20.5799	1.09863	1.0815	0.408768
20.7799	-152.679	3.4485	-158.661	0.7019	-178.863	1.1597	-175.812	3.9673	-158.386	-0.3967	-170.319	0.2747	-144.806	2.7466			20.7799	1.70029	1.6837	0.636378			20.7799	-154.388	0.3968	-155.182	0.2746	-165.833	-0.1831	-142.151	2.5329	-154.724	1.2207	-159.485	2.716	-154.785	0.5798			20.7799	1.07681	1.13785	0.430066
20.9799	-152.679	3.4485	-158.63	0.7324	-178.863	1.1597	-175.934	3.8453	-158.325	-0.3357	-170.288	0.3052	-144.623	2.9297			20.9799	1.72644	1.65754	0.62649			20.9799	-154.358	0.4273	-155.06	0.3967	-165.833	-0.1831	-142.273	2.4109	-154.999	0.946	-159.607	2.594	-154.877	0.4883			20.9799	1.01144	1.07137	0.40494
21.1799	-152.679	3.4485	-158.752	0.6104	-178.772	1.2512	-175.842	3.9368	-158.447	-0.4578	-170.288	0.3052	-144.836	2.7161			21.1799	1.6872	1.68731	0.637743			21.1799	-154.511	0.2747	-155.09	0.3662	-165.863	-0.2136	-142.242	2.4414	-154.755	1.1902	-159.698	2.5024	-155.151	0.2136			21.1799	0.967843	1.10926	0.419262
21.3799	-152.771	3.3569	-158.661	0.7019	-178.986	1.0376	-176.056	3.7232	-158.447	-0.4578	-170.288	0.3052	-145.05	2.5025			21.3799	1.59564	1.60432	0.606374			21.3799	-154.358	0.4273	-155.151	0.3051	-165.802	-0.1526	-142.273	2.4109	-154.633	1.3122	-159.729	2.4719	-155.212	0.1526			21.3799	0.989629	1.08868	0.411481
21.5799	-152.74	3.3874	-158.783	0.5798	-178.772	1.2512	-176.148	3.6316	-158.325	-0.3357	-170.288	0.3052	-144.836	2.7161			21.5799	1.64794	1.58838	0.600351			21.5799	-154.48	0.3052	-155.029	0.4272	-165.802	-0.1526	-142.273	2.4109	-154.541	1.4038	-159.485	2.716	-155.09	0.2747			21.5799	1.05503	1.13597	0.429356
21.7799	-152.74	3.3874	-158.569	0.7935	-178.772	1.2512	-176.025	3.7537	-158.417	-0.4272	-170.227	0.3662	-144.653	2.8992			21.7799	1.71771	1.62419	0.613888			21.7799	-154.388	0.3968	-155.06	0.3967	-165.924	-0.2747	-142.242	2.4414	-154.663	1.2817	-159.607	2.594	-155.212	0.1526			21.7799	0.998357	1.13788	0.430077
21.9799	-152.863	3.2654	-158.661	0.7019	-178.863	1.1597	-175.964	3.8147	-158.478	-0.4883	-170.258	0.3357	-144.592	2.9602			21.9799	1.67847	1.65557	0.625745			21.9799	-154.388	0.3968	-155.06	0.3967	-165.985	-0.3357	-142.395	2.2888	-154.48	1.4648	-159.546	2.655	-155.029	0.3357			21.9799	1.02887	1.12275	0.424361
22.1799	-152.802	3.3264	-158.63	0.7324	-178.803	1.2207	-176.208	3.5706	-158.417	-0.4272	-170.38	0.2137	-144.623	2.9297			22.1799	1.65233	1.60938	0.608288			22.1799	-154.388	0.3968	-155.151	0.3051	-165.894	-0.2442	-141.998	2.6855	-154.541	1.4038	-159.76	2.4414	-155.151	0.2136			22.1799	1.02886	1.1611	0.438856
22.3799	-152.832	3.2959	-158.722	0.6409	-178.742	1.2817	-176.148	3.6316	-158.63	-0.6409	-170.319	0.2747	-144.775	2.7771			22.3799	1.60871	1.64255	0.620824			22.3799	-154.45	0.3357	-155.121	0.3357	-165.863	-0.2136	-141.968	2.716	-154.419	1.5259	-159.821	2.3803	-154.846	0.5188			22.3799	1.08554	1.13006	0.427122
22.5799	-152.74	3.3874	-158.752	0.6104	-178.742	1.2817	-176.056	3.7232	-158.508	-0.5188	-170.105	0.4883	-144.806	2.7466			22.5799	1.67411	1.62198	0.613049			22.5799	-154.419	0.3663	-155.09	0.3662	-165.894	-0.2442	-142.029	2.655	-154.571	1.3733	-159.821	2.3803	-154.938	0.4273			22.5799	1.04631	1.11414	0.421106
22.7799	-152.863	3.2654	-158.814	0.5493	-178.772	1.2512	-176.239	3.5401	-158.6	-0.6104	-170.105	0.4883	-144.836	2.7161			22.7799	1.6	1.58801	0.60021			22.7799	-154.388	0.3968	-155.09	0.3662	-165.863	-0.2136	-141.998	2.6855	-154.419	1.5259	-159.851	2.3498	-154.999	0.3662			22.7799	1.06811	1.12153	0.4239
22.9799	-152.802	3.3264	-158.569	0.7935	-178.711	1.3123	-176.269	3.5096	-158.478	-0.4883	-170.227	0.3662	-145.172	2.3804			22.9799	1.60001	1.51946	0.574301			22.9799	-154.388	0.3968	-155.151	0.3051	-165.924	-0.2747	-142.09	2.594	-154.327	1.6174	-159.698	2.5024	-155.06	0.3052			22.9799	1.06374	1.16226	0.439294
23.1799	-152.893	3.2348	-158.814	0.5493	-178.711	1.3123	-176.331	3.4485	-158.325	-0.3357	-170.166	0.4273	-145.325	2.2278			23.1799	1.55204	1.45925	0.551545			23.1799	-154.45	0.3357	-155.121	0.3357	-165.894	-0.2442	-141.968	2.716	-154.236	1.709	-159.729	2.4719	-155.151	0.2136			23.1799	1.07681	1.19872	0.453073
23.3799	-152.893	3.2348	-158.783	0.5798	-178.742	1.2817	-176.422	3.357	-158.112	-0.1221	-170.288	0.3052	-145.111	2.4414			23.3799	1.58254	1.42885	0.540055			23.3799	-154.388	0.3968	-154.999	0.4577	-165.863	-0.2136	-141.907	2.7771	-154.144	1.8005	-159.973	2.2278	-154.968	0.3967			23.3799	1.12043	1.13281	0.428163
23.5799	-153.046	3.0822	-158.875	0.4883	-178.711	1.3123	-176.361	3.418	-158.295	-0.3052	-170.441	0.1526	-145.355	2.1973			23.5799	1.47793	1.46047	0.552007			23.5799	-154.358	0.4273	-155.06	0.3967	-165.924	-0.2747	-141.968	2.716	-154.297	1.6479	-159.851	2.3498	-155.06	0.3052			23.5799	1.08117	1.15035	0.434791
23.7799	-153.015	3.1128	-158.783	0.5798	-178.65	1.3733	-176.331	3.4485	-158.417	-0.4272	-170.563	0.0306	-145.294	2.2583			23.7799	1.4823	1.51144	0.57127			23.7799	-154.388	0.3968	-154.968	0.4882	-165.894	-0.2442	-141.937	2.7465	-154.083	1.8615	-160.034	2.1667	-155.06	0.3052			23.7799	1.10296	1.13549	0.429174
23.9799	-153.076	3.0517	-158.997	0.3662	-178.619	1.4038	-176.361	3.418	-158.417	-0.4272	-170.41	0.1831	-145.294	2.2583			23.9799	1.46484	1.49421	0.564758			23.9799	-154.358	0.4273	-155.151	0.3051	-165.955	-0.3052	-141.937	2.7465	-154.236	1.709	-160.187	2.0141	-155.151	0.2136			23.9799	1.01577	1.13376	0.42852
24.1799	-153.046	3.0822	-158.814	0.5493	-178.528	1.4954	-176.269	3.5096	-158.417	-0.4272	-170.471	0.1221	-145.508	2.0447			24.1799	1.4823	1.49181	0.56385			24.1799	-154.358	0.4273	-155.121	0.3357	-165.833	-0.1831	-142.151	2.5329	-154.205	1.7395	-160.156	2.0446	-155.182	0.1831			24.1799	1.01143	1.0664	0.403061
24.3799	-153.168	2.9602	-158.814	0.5493	-178.497	1.5259	-176.483	3.2959	-158.356	-0.3662	-170.38	0.2137	-145.386	2.1668			24.3799	1.47794	1.40478	0.530957			24.3799	-154.48	0.3052	-155.151	0.3051	-165.863	-0.2136	-142.212	2.4719	-154.358	1.5869	-160.126	2.0752	-155.151	0.2136			24.3799	0.963471	1.05787	0.399837
24.5799	-153.076	3.0517	-158.905	0.4578	-178.558	1.4649	-176.544	3.2349	-158.447	-0.4578	-170.258	0.3357	-145.599	1.9531			24.5799	1.43433	1.40646	0.531591			24.5799	-154.388	0.3968	-155.304	0.1525	-165.924	-0.2747	-142.304	2.3803	-154.236	1.709	-160.095	2.1057	-155.151	0.2136			24.5799	0.954743	1.0756	0.40654
24.7799	-153.168	2.9602	-158.875	0.4883	-178.925	1.0986	-176.575	3.2044	-158.539	-0.5493	-170.41	0.1831	-145.508	2.0447			24.7799	1.34714	1.43113	0.540917			24.7799	-154.236	0.5494	-155.212	0.2441	-165.833	-0.1831	-142.12	2.5634	-154.511	1.4343	-159.851	2.3498	-155.09	0.2747			24.7799	1.03323	1.09143	0.412521
24.9799	-153.29	2.8381	-158.935	0.4273	-178.986	1.0376	-176.697	3.0823	-158.661	-0.6714	-170.563	0.0306	-145.477	2.0752			24.9799	1.25996	1.44108	0.544678			24.9799	-154.358	0.4273	-155.304	0.1525	-165.772	-0.1221	-142.304	2.3803	-154.358	1.5869	-160.034	2.1667	-155.151	0.2136			24.9799	0.972171	1.04317	0.394281
25.1799	-153.32	2.8076	-159.027	0.3357	-179.077	0.9461	-176.605	3.1739	-158.569	-0.5798	-170.441	0.1526	-145.66	1.8921			25.1799	1.24689	1.41542	0.534979			25.1799	-154.571	0.2137	-155.151	0.3051	-165.863	-0.2136	-142.304	2.3803	-154.602	1.3427	-160.126	2.0752	-155.182	0.1831			25.1799	0.898071	1.02853	0.38875
25.3799	-153.229	2.8991	-158.905	0.4578	-179.047	0.9766	-176.605	3.1739	-158.661	-0.6714	-170.502	0.0916	-145.752	1.8005			25.3799	1.24687	1.44106	0.544669			25.3799	-154.511	0.2747	-155.273	0.1831	-165.833	-0.1831	-142.273	2.4109	-154.358	1.5869	-160.217	1.9836	-155.029	0.3357			25.3799	0.941686	1.02576	0.387703
25.5799	-153.412	2.716	-158.935	0.4273	-178.986	1.0376	-176.819	2.9603	-158.6	-0.6104	-170.41	0.1831	-145.782	1.77			25.5799	1.21199	1.33266	0.503698			25.5799	-154.48	0.3052	-155.182	0.2746	-165.833	-0.1831	-142.273	2.4109	-154.083	1.8615	-160.126	2.0752	-155.273	0.0916			25.5799	0.976557	1.08926	0.411701
25.7799	-153.259	2.8686	-158.905	0.4578	-179.016	1.0071	-176.819	2.9603	-158.508	-0.5188	-170.532	0.0611	-145.66	1.8921			25.7799	1.24689	1.3654	0.516073			25.7799	-154.511	0.2747	-155.121	0.3357	-165.863	-0.2136	-142.151	2.5329	-154.022	1.9226	-160.095	2.1057	-155.182	0.1831			25.7799	1.02016	1.12013	0.423371
25.9799	-153.29	2.8381	-158.905	0.4578	-179.047	0.9766	-176.971	2.8077	-158.569	-0.5798	-170.532	0.0611	-145.569	1.9837			25.9799	1.22074	1.3506	0.510481			25.9799	-154.144	0.6409	-155.365	0.0915	-165.833	-0.1831	-142.304	2.3803	-154.48	1.4648	-160.187	2.0141	-155.121	0.2442			25.9799	0.950386	1.0048	0.379778
26.1799	-153.381	2.7466	-159.088	0.2747	-179.108	0.9155	-176.971	2.8077	-158.6	-0.6104	-170.41	0.1831	-145.782	1.77			26.1799	1.15531	1.32516	0.500865			26.1799	-155.487	-0.7019	-155.365	0.0915	-165.772	-0.1221	-142.304	2.3803	-154.48	1.4648	-160.095	2.1057	-155.121	0.2442			26.1799	0.780357	1.19431	0.451408
26.3799	-153.442	2.6855	-158.966	0.3967	-179.077	0.9461	-176.636	3.1434	-158.539	-0.5493	-170.41	0.1831	-145.599	1.9531			26.3799	1.25123	1.37454	0.519528			26.3799	-154.541	0.2442	-155.426	0.0305	-165.863	-0.2136	-142.395	2.2888	-154.571	1.3733	-160.034	2.1667	-155.273	0.0916			26.3799	0.8545	1.06634	0.40304
26.5799	-153.534	2.594	-158.966	0.3967	-179.077	0.9461	-176.88	2.8992	-158.508	-0.5188	-170.502	0.0916	-145.813	1.7395			26.5799	1.16404	1.29132	0.488075			26.5799	-155.09	-0.3051	-155.182	0.2746	-165.985	-0.3357	-142.364	2.3193	-154.694	1.2512	-160.156	2.0446	-155.182	0.1831			26.5799	0.776	1.09731	0.414744
26.7799	-153.534	2.594	-158.966	0.3967	-179.138	0.885	-176.88	2.8992	-158.6	-0.6104	-170.41	0.1831	-145.874	1.6785			26.7799	1.14659	1.29715	0.490278			26.7799	-154.419	0.3663	-155.334	0.122	-165.802	-0.1526	-142.364	2.3193	-154.755	1.1902	-160.156	2.0446	-155.151	0.2136			26.7799	0.871914	0.989314	0.373925
26.9799	-153.595	2.5329	-158.966	0.3967	-179.108	0.9155	-177.002	2.7771	-158.569	-0.5798	-170.441	0.1526	-145.813	1.7395			26.9799	1.1335	1.25929	0.475969			26.9799	-154.419	0.3663	-155.426	0.0305	-165.833	-0.1831	-142.273	2.4109	-154.724	1.2207	-160.217	1.9836	-155.457	-0.0915			26.9799	0.819629	1.05765	0.399752
27.1799	-153.473	2.655	-158.935	0.4273	-179.108	0.9155	-176.971	2.8077	-158.539	-0.5493	-170.441	0.1526	-146.24	1.3123			27.1799	1.10301	1.25722	0.475184			27.1799	-153.717	1.0682	-155.212	0.2441	-165.772	-0.1221	-142.395	2.2888	-154.755	1.1902	-160.278	1.9226	-155.365	0			27.1799	0.941686	0.945138	0.357229
27.3799	-153.168	2.9602	-159.271	0.0916	-179.138	0.885	-176.941	2.8382	-158.508	-0.5188	-170.471	0.1221	-145.599	1.9531			27.3799	1.1902	1.40193	0.529879			27.3799	-153.87	0.9156	-155.365	0.0915	-165.833	-0.1831	-142.456	2.2277	-154.785	1.1596	-160.065	2.1362	-155.457	-0.0915			27.3799	0.893714	1.01392	0.383225
27.5799	-152.924	3.2043	-158.966	0.3967	-179.199	0.824	-176.88	2.8992	-158.417	-0.4272	-170.41	0.1831	-145.386	2.1668			27.5799	1.32099	1.42626	0.539075			27.5799	-154.083	0.7019	-155.609	-0.1526	-165.894	-0.2442	-142.425	2.2583	-154.755	1.1902	-160.126	2.0752	-155.334	0.0305			27.5799	0.837043	1.04043	0.393246
27.7799	-153.015	3.1128	-159.027	0.3357	-179.077	0.9461	-176.88	2.8992	-158.508	-0.5188	-170.227	0.3662	-145.691	1.8616			27.7799	1.28611	1.37797	0.520825			27.7799	-154.053	0.7325	-155.487	-0.0306	-165.772	-0.1221	-142.334	2.3498	-154.755	1.1902	-160.065	2.1362	-155.304	0.061			27.7799	0.902429	1.02932	0.389045
27.9799	-153.076	3.0517	-158.966	0.3967	-179.23	0.7935	-176.971	2.8077	-157.898	0.0916	-170.105	0.4883	-145.233	2.3193			27.9799	1.42126	1.25627	0.474824			27.9799	-154.114	0.6714	-155.487	-0.0306	-165.863	-0.2136	-142.395	2.2888	-154.633	1.3122	-160.278	1.9226	-155.487	-0.1221			27.9799	0.832671	1.02597	0.387781
28.1799	-153.229	2.8991	-158.935	0.4273	-179.138	0.885	-176.91	2.8687	-157.806	0.1831	-170.013	0.5799	-145.416	2.1362			28.1799	1.42561	1.17662	0.444719			28.1799	-154.236	0.5494	-155.243	0.2136	-165.71	-0.061	-142.456	2.2277	-154.877	1.0681	-160.217	1.9836	-155.334	0.0305			28.1799	0.858843	0.933362	0.352778
28.3799	-153.137	2.9907	-158.935	0.4273	-179.108	0.9155	-176.88	2.8992	-157.623	0.3662	-169.983	0.6104	-145.66	1.8921			28.3799	1.44306	1.14602	0.433156			28.3799	-154.236	0.5494	-155.548	-0.0916	-165.924	-0.2747	-142.487	2.1972	-154.053	1.8921	-160.187	2.0141	-155.487	-0.1221			28.3799	0.880629	1.11328	0.420781
28.5799	-153.168	2.9602	-158.966	0.3967	-179.26	0.7629	-176.941	2.8382	-157.593	0.3967	-169.983	0.6104	-145.325	2.2278			28.5799	1.45613	1.16965	0.442085			28.5799	-154.236	0.5494	-155.334	0.122	-165.955	-0.3052	-142.395	2.2888	-154.724	1.2207	-160.37	1.831	-155.426	-0.061			28.5799	0.806529	0.995109	0.376116
28.7799	-153.168	2.9602	-159.027	0.3357	-179.138	0.885	-176.971	2.8077	-157.562	0.4272	-170.075	0.5188	-145.721	1.8311			28.7799	1.3951	1.13448	0.428795			28.7799	-154.114	0.6714	-155.182	0.2746	-165.894	-0.2442	-142.548	2.1362	-154.602	1.3427	-160.126	2.0752	-155.426	-0.061			28.7799	0.884986	0.981478	0.370964
28.9799	-153.29	2.8381	-159.088	0.2747	-179.199	0.824	-177.032	2.7466	-157.593	0.3967	-170.044	0.5494	-145.569	1.9837			28.9799	1.37331	1.12141	0.423854			28.9799	-154.175	0.6104	-155.457	0	-165.833	-0.1831	-142.517	2.1667	-155.029	0.9155	-160.309	1.8921	-155.334	0.0305			28.9799	0.776014	0.940251	0.355381
29.1799	-153.198	2.9297	-159.088	0.2747	-179.23	0.7935	-177.002	2.7771	-157.654	0.3357	-169.983	0.6104	-146.24	1.3123			29.1799	1.29049	1.12179	0.423997			29.1799	-154.297	0.4883	-155.762	-0.3052	-165.985	-0.3357	-142.425	2.2583	-154.999	0.946	-160.187	2.0141	-155.487	-0.1221			29.1799	0.706243	1.0816	0.408807
29.3799	-153.229	2.8991	-158.966	0.3967	-179.138	0.885	-176.941	2.8382	-157.684	0.3052	-170.075	0.5188	-145.935	1.6174			29.3799	1.35149	1.12498	0.425201			29.3799	-154.175	0.6104	-155.365	0.0915	-165.894	-0.2442	-142.425	2.2583	-155.09	0.8545	-160.217	1.9836	-155.487	-0.1221			29.3799	0.776	1.00042	0.378123
29.5799	-153.229	2.8991	-159.027	0.3357	-179.199	0.824	-176.971	2.8077	-157.684	0.3052	-170.136	0.4578	-145.935	1.6174			29.5799	1.32099	1.13896	0.430485			29.5799	-154.327	0.4578	-155.64	-0.1831	-165.894	-0.2442	-142.517	2.1667	-154.846	1.0986	-160.309	1.8921	-155.457	-0.0915			29.5799	0.728057	1.00683	0.380545
29.7798	-153.29	2.8381	-158.966	0.3967	-179.23	0.7935	-177.002	2.7771	-157.684	0.3052	-170.227	0.3662	-145.599	1.9531			29.7798	1.34713	1.14693	0.433498			29.7798	-154.236	0.5494	-155.884	-0.4273	-165.833	-0.1831	-142.578	2.1057	-154.785	1.1596	-160.248	1.9531	-155.548	-0.1831			29.7798	0.710614	1.0496	0.39671
29.9798	-153.259	2.8686	-159.119	0.2441	-179.138	0.885	-177.032	2.7466	-157.745	0.2441	-170.227	0.3662	-146.057	1.4954			29.9798	1.26429	1.1443	0.432503			29.9798	-154.297	0.4883	-155.518	-0.0611	-165.894	-0.2442	-142.792	1.8921	-154.846	1.0986	-160.37	1.831	-155.304	0.061			29.9798	0.723671	0.892482	0.337327
30.1798	-153.29	2.8381	-158.966	0.3967	-179.169	0.8545	-177.032	2.7466	-157.318	0.6714	-170.258	0.3357	-145.996	1.5564			30.1798	1.34277	1.06855	0.403873			30.1798	-154.236	0.5494	-155.609	-0.1526	-165.802	-0.1526	-142.822	1.8615	-154.907	1.0376	-160.095	2.1057	-155.243	0.1221			30.1798	0.7673	0.932545	0.352469
30.3799	-153.381	2.7466	-158.905	0.4578	-179.047	0.9766	-177.155	2.6246	-157.227	0.7629	-170.136	0.4578	-145.935	1.6174			30.3799	1.37767	0.976166	0.368956			30.3799	-154.388	0.3968	-155.579	-0.1221	-166.077	-0.4273	-142.731	1.9531	-155.029	0.9155	-160.37	1.831	-155.487	-0.1221			30.3799	0.632129	0.964196	0.364432
30.5799	-153.442	2.6855	-159.027	0.3357	-179.169	0.8545	-177.124	2.6551	-157.227	0.7629	-170.166	0.4273	-145.813	1.7395			30.5799	1.3515	1.00904	0.38138			30.5799	-154.175	0.6104	-155.67	-0.2137	-165.863	-0.2136	-142.853	1.831	-154.968	0.9765	-160.339	1.8615	-155.457	-0.0915			30.5799	0.680086	0.913412	0.345237
30.7798	-153.351	2.7771	-159.088	0.2747	-179.108	0.9155	-177.124	2.6551	-157.288	0.7019	-170.196	0.3968	-145.966	1.5869			30.7798	1.32971	1.03817	0.392393			30.7798	-154.236	0.5494	-155.762	-0.3052	-165.894	-0.2442	-142.731	1.9531	-154.968	0.9765	-160.4	1.8005	-155.487	-0.1221			30.7798	0.658286	0.952724	0.360096
30.9798	-153.381	2.7466	-159.058	0.3052	-179.138	0.885	-177.185	2.594	-157.288	0.7019	-170.166	0.4273	-146.118	1.4343			30.9798	1.29919	1.00551	0.380047			30.9798	-154.144	0.6409	-155.701	-0.2442	-165.924	-0.2747	-142.67	2.0141	-154.785	1.1596	-160.675	1.5259	-155.487	-0.1221			30.9798	0.671357	0.925144	0.349672
31.1798	-153.473	2.655	-159.088	0.2747	-179.199	0.824	-177.094	2.6856	-157.379	0.6103	-170.227	0.3662	-146.423	1.1292			31.1798	1.22071	1.03009	0.389339			31.1798	-154.205	0.5799	-155.67	-0.2137	-165.924	-0.2747	-142.639	2.0446	-154.694	1.2512	-160.767	1.4343	-155.426	-0.061			31.1798	0.680086	0.915298	0.34595
31.3798	-153.503	2.6245	-158.997	0.3662	-179.23	0.7935	-177.124	2.6551	-157.501	0.4883	-170.196	0.3968	-146.454	1.0986			31.3798	1.20329	1.01397	0.383245			31.3798	-154.297	0.4883	-155.792	-0.3357	-165.863	-0.2136	-142.609	2.0752	-154.938	1.0071	-160.675	1.5259	-155.518	-0.1526			31.3798	0.6278	0.940761	0.355574
31.5798	-153.473	2.655	-159.027	0.3357	-179.26	0.7629	-177.185	2.594	-157.623	0.3662	-170.319	0.2747	-146.454	1.0986			31.5798	1.1553	1.04451	0.394788			31.5798	-154.297	0.4883	-155.609	-0.1526	-165.985	-0.3357	-142.822	1.8615	-154.846	1.0986	-160.828	1.3733	-155.487	-0.1221			31.5798	0.601614	0.857691	0.324177
31.7798	-153.565	2.5634	-158.905	0.4578	-179.23	0.7935	-177.094	2.6856	-157.776	0.2136	-170.227	0.3662	-146.423	1.1292			31.7798	1.17276	1.03682	0.391882			31.7798	-154.388	0.3968	-155.731	-0.2747	-165.955	-0.3052	-142.639	2.0446	-154.724	1.2207	-160.889	1.3122	-155.579	-0.2136			31.7798	0.597257	0.936931	0.354127
31.9798	-153.565	2.5634	-159.149	0.2136	-179.199	0.824	-177.246	2.533	-157.684	0.3052	-170.288	0.3052	-146.149	1.4038			31.9798	1.16403	1.0315	0.389869			31.9798	-154.419	0.3663	-155.823	-0.3663	-165.955	-0.3052	-142.853	1.831	-154.846	1.0986	-160.736	1.4648	-155.457	-0.0915			31.9798	0.5711	0.893673	0.337777
32.1798	-153.625	2.5024	-158.875	0.4883	-179.199	0.824	-177.246	2.533	-157.593	0.3967	-170.196	0.3968	-146.393	1.1597			32.1798	1.18584	0.949708	0.358956			32.1798	-154.48	0.3052	-155.792	-0.3357	-165.863	-0.2136	-143.005	1.6784	-154.785	1.1596	-160.736	1.4648	-155.609	-0.2441			32.1798	0.544943	0.869832	0.328766
32.3798	-153.595	2.5329	-158.814	0.5493	-179.199	0.824	-177.277	2.5025	-157.532	0.4578	-170.258	0.3357	-146.912	0.6409			32.3798	1.12044	0.966443	0.365281			32.3798	-154.419	0.3663	-155.884	-0.4273	-165.833	-0.1831	-142.883	1.8005	-154.755	1.1902	-160.889	1.3122	-155.518	-0.1526			32.3798	0.558029	0.873122	0.330009
32.5798	-153.656	2.4719	-159.149	0.2136	-179.23	0.7935	-177.368	2.4109	-157.532	0.4578	-170.319	0.2747	-146.149	1.4038			32.5798	1.1466	0.970468	0.366802			32.5798	-154.45	0.3357	-155.914	-0.4578	-165.863	-0.2136	-142.944	1.7395	-154.633	1.3122	-160.797	1.4038	-155.579	-0.2136			32.5798	0.558029	0.908491	0.343377
32.7798	-153.717	2.4109	-158.966	0.3967	-179.23	0.7935	-177.338	2.4415	-157.776	0.2136	-170.41	0.1831	-146.484	1.0681			32.7798	1.07249	0.977137	0.369323			32.7798	-154.48	0.3052	-156.036	-0.5799	-165.833	-0.1831	-143.005	1.6784	-154.602	1.3427	-160.767	1.4343	-155.487	-0.1221			32.7798	0.553643	0.91372	0.345354
32.9798	-153.748	2.3803	-158.935	0.4273	-179.26	0.7629	-177.338	2.4415	-157.623	0.3662	-170.288	0.3052	-146.454	1.0986			32.9798	1.11171	0.928634	0.350991			32.9798	-154.571	0.2137	-155.853	-0.3968	-165.924	-0.2747	-142.853	1.831	-154.785	1.1596	-160.706	1.4953	-155.334	0.0305			32.9798	0.5798	0.899953	0.34015
33.1798	-153.748	2.3803	-158.661	0.7019	-179.321	0.7019	-177.338	2.4415	-157.562	0.4272	-170.441	0.1526	-146.301	1.2512			33.1798	1.15094	0.922919	0.348831			33.1798	-154.48	0.3052	-155.884	-0.4273	-165.894	-0.2442	-142.883	1.8005	-154.633	1.3122	-160.736	1.4648	-155.609	-0.2441			33.1798	0.566729	0.935948	0.353755
33.3798	-153.839	2.2888	-158.691	0.6714	-179.23	0.7935	-177.338	2.4415	-157.593	0.3967	-170.41	0.1831	-146.332	1.2207			33.3798	1.14224	0.897025	0.339044			33.3798	-154.419	0.3663	-155.884	-0.4273	-165.802	-0.1526	-142.914	1.77	-154.694	1.2512	-160.919	1.2817	-155.457	-0.0915			33.3798	0.571114	0.856969	0.323904
33.5798	-153.87	2.2583	-158.722	0.6409	-179.199	0.824	-177.49	2.2889	-157.562	0.4272	-170.258	0.3357	-146.759	0.7935			33.5798	1.08121	0.833704	0.315111			33.5798	-154.327	0.4578	-155.823	-0.3663	-165.955	-0.3052	-142.853	1.831	-154.907	1.0376	-160.828	1.3733	-155.548	-0.1831			33.5798	0.5493	0.882557	0.333575
33.7798	-153.87	2.2583	-158.722	0.6409	-179.291	0.7324	-177.521	2.2583	-157.44	0.5493	-170.441	0.1526	-146.728	0.824			33.7798	1.0594	0.846039	0.319773			33.7798	-154.633	0.1526	-155.945	-0.4883	-165.863	-0.2136	-142.914	1.77	-154.907	1.0376	-161.072	1.1291	-155.579	-0.2136			33.7798	0.4534	0.856189	0.323609
33.9798	-154.022	2.1057	-158.752	0.6104	-179.291	0.7324	-177.521	2.2583	-157.41	0.5798	-170.38	0.2137	-146.759	0.7935			33.9798	1.04197	0.801502	0.302939			33.9798	-154.755	0.0306	-155.884	-0.4273	-165.924	-0.2747	-142.914	1.77	-154.785	1.1596	-160.889	1.3122	-155.609	-0.2441			33.9798	0.475186	0.907138	0.342866
34.1798	-153.961	2.1667	-158.966	0.3967	-179.199	0.824	-177.521	2.2583	-157.288	0.7019	-170.502	0.0916	-146.942	0.6104			34.1798	1.00709	0.85683	0.323851			34.1798	-154.694	0.0916	-155.762	-0.3052	-165.894	-0.2442	-142.944	1.7395	-154.724	1.2207	-160.828	1.3733	-155.609	-0.2441			34.1798	0.5188	0.888689	0.335893
34.3798	-153.961	2.1667	-158.722	0.6409	-179.26	0.7629	-177.551	2.2278	-157.41	0.5798	-170.563	0.0306	-147.003	0.5493			34.3798	0.994	0.853721	0.322676			34.3798	-154.663	0.1221	-155.762	-0.3052	-165.863	-0.2136	-142.944	1.7395	-154.663	1.2817	-160.95	1.2512	-155.762	-0.3967			34.3798	0.497	0.895926	0.338628
34.5798	-153.992	2.1362	-158.997	0.3662	-179.291	0.7324	-177.582	2.1973	-157.44	0.5493	-170.563	0.0306	-147.095	0.4578			34.5798	0.924257	0.875069	0.330745			34.5798	-154.724	0.0611	-155.945	-0.4883	-165.863	-0.2136	-143.036	1.6479	-154.724	1.2207	-160.828	1.3733	-155.579	-0.2136			34.5798	0.483929	0.893098	0.337559
34.7798	-153.992	2.1362	-158.905	0.4578	-179.26	0.7629	-177.673	2.1058	-157.349	0.6409	-170.471	0.1221	-146.881	0.6714			34.7798	0.9853	0.803126	0.303553			34.7798	-154.724	0.0611	-155.731	-0.2747	-165.802	-0.1526	-143.097	1.5869	-154.846	1.0986	-161.072	1.1291	-155.548	-0.1831			34.7798	0.466471	0.775981	0.293293
34.9798	-153.87	2.2583	-158.905	0.4578	-179.291	0.7324	-177.826	1.9532	-157.44	0.5493	-170.502	0.0916	-147.186	0.3662			34.9798	0.915543	0.840396	0.31764			34.9798	-154.663	0.1221	-155.945	-0.4883	-165.955	-0.3052	-142.975	1.7089	-154.907	1.0376	-161.163	1.0376	-155.487	-0.1221			34.9798	0.427229	0.832396	0.314616
35.1798	-153.717	2.4109	-159.058	0.3052	-179.291	0.7324	-177.765	2.0142	-157.44	0.5493	-170.624	-0.0305	-146.82	0.7324			35.1798	0.959129	0.903565	0.341515			35.1798	-154.999	-0.2136	-155.67	-0.2137	-166.016	-0.3662	-143.066	1.6174	-154.602	1.3427	-161.072	1.1291	-155.518	-0.1526			35.1798	0.449014	0.869011	0.328455
35.3798	-153.839	2.2888	-158.997	0.3662	-179.23	0.7935	-177.948	1.8311	-157.44	0.5493	-170.746	-0.1525	-146.759	0.7935			35.3798	0.924271	0.849506	0.321083			35.3798	-154.968	-0.1831	-155.762	-0.3052	-165.863	-0.2136	-143.066	1.6174	-154.541	1.4038	-161.072	1.1291	-155.365	0			35.3798	0.492629	0.850002	0.321271
35.5798	-153.748	2.3803	-158.966	0.3967	-179.321	0.7019	-177.826	1.9532	-157.44	0.5493	-170.685	-0.0915	-146.728	0.824			35.5798	0.959129	0.883217	0.333825			35.5798	-155.121	-0.3356	-155.701	-0.2442	-165.833	-0.1831	-143.219	1.4648	-154.48	1.4648	-161.041	1.1596	-155.609	-0.2441			35.5798	0.440314	0.870267	0.32893
35.7798	-153.778	2.3498	-159.119	0.2441	-179.382	0.6409	-177.856	1.9227	-157.471	0.5188	-170.868	-0.2746	-146.637	0.9155			35.7798	0.902457	0.928293	0.350862			35.7798	-154.907	-0.122	-155.67	-0.2137	-165.894	-0.2442	-143.158	1.5258	-154.297	1.6479	-161.194	1.0071	-155.487	-0.1221			35.7798	0.496971	0.862566	0.326019
35.9798	-153.809	2.3193	-159.088	0.2747	-179.382	0.6409	-177.887	1.8921	-157.532	0.4578	-170.837	-0.2441	-146.637	0.9155			35.9798	0.893743	0.909329	0.343694			35.9798	-155.029	-0.2441	-155.457	0	-165.833	-0.1831	-143.189	1.4953	-154.358	1.5869	-161.224	0.9765	-155.609	-0.2441			35.9798	0.483914	0.83877	0.317025
36.1798	-153.809	2.3193	-158.997	0.3662	-179.352	0.6714	-178.009	1.7701	-157.593	0.3967	-170.715	-0.122	-146.545	1.0071			36.1798	0.915543	0.85793	0.324267			36.1798	-154.755	0.0306	-155.426	0.0305	-165.924	-0.2747	-143.25	1.4343	-154.663	1.2817	-161.316	0.885	-155.67	-0.3052			36.1798	0.440314	0.74123	0.280159
36.3798	-153.839	2.2888	-159.149	0.2136	-179.382	0.6409	-177.917	1.8616	-157.562	0.4272	-170.593	0	-147.095	0.4578			36.3798	0.841414	0.875288	0.330828			36.3798	-154.999	-0.2136	-156.067	-0.6104	-165.833	-0.1831	-143.31	1.3733	-154.297	1.6479	-161.011	1.1902	-155.64	-0.2746			36.3798	0.418529	0.941549	0.355872
36.5798	-153.9	2.2278	-159.088	0.2747	-179.352	0.6714	-178.07	1.709	-157.623	0.3662	-170.624	-0.0305	-147.186	0.3662			36.5798	0.797829	0.838991	0.317109			36.5798	-154.846	-0.061	-155.945	-0.4883	-165.802	-0.1526	-143.402	1.2817	-154.083	1.8615	-161.102	1.0986	-155.518	-0.1526			36.5798	0.4839	0.909622	0.343805
36.7798	-153.809	2.3193	-159.149	0.2136	-179.413	0.6104	-177.917	1.8616	-157.593	0.3967	-170.654	-0.061	-146.942	0.6104			36.7798	0.850143	0.888576	0.33585			36.7798	-154.877	-0.0915	-156.067	-0.6104	-165.894	-0.2442	-143.219	1.4648	-154.053	1.8921	-161.102	1.0986	-155.579	-0.2136			36.7798	0.470829	0.98886	0.373754
36.9798	-153.961	2.1667	-159.027	0.3357	-179.413	0.6104	-177.917	1.8616	-157.654	0.3357	-170.593	0	-146.912	0.6409			36.9798	0.850143	0.827614	0.312809			36.9798	-154.877	-0.0915	-156.006	-0.5494	-165.833	-0.1831	-143.28	1.4038	-154.144	1.8005	-160.98	1.2207	-155.548	-0.1831			36.9798	0.488271	0.949646	0.358932
37.1798	-153.992	2.1362	-159.302	0.061	-179.321	0.7019	-177.978	1.8006	-157.593	0.3967	-170.624	-0.0305	-147.156	0.3967			37.1798	0.780371	0.85193	0.321999			37.1798	-154.755	0.0306	-156.189	-0.7325	-165.833	-0.1831	-143.219	1.4648	-154.358	1.5869	-161.041	1.1596	-155.487	-0.1221			37.1798	0.457743	0.924463	0.349414
37.3798	-153.931	2.1972	-159.119	0.2441	-179.443	0.5798	-178.07	1.709	-157.562	0.4272	-170.654	-0.061	-146.881	0.6714			37.3798	0.823957	0.819429	0.309715			37.3798	-154.785	0	-156.006	-0.5494	-165.863	-0.2136	-143.097	1.5869	-154.144	1.8005	-160.95	1.2512	-155.518	-0.1526			37.3798	0.531857	0.976064	0.368917
37.5798	-153.9	2.2278	-159.088	0.2747	-179.413	0.6104	-178.131	1.648	-157.471	0.5188	-170.563	0.0306	-147.003	0.5493			37.5798	0.837086	0.795181	0.30055			37.5798	-154.846	-0.061	-156.036	-0.5799	-165.802	-0.1526	-143.31	1.3733	-154.175	1.77	-161.407	0.7934	-155.457	-0.0915			37.5798	0.435957	0.884081	0.334151
37.7798	-153.992	2.1362	-159.271	0.0916	-179.474	0.5493	-178.101	1.6785	-157.379	0.6103	-170.746	-0.1525	-146.82	0.7324			37.7798	0.806543	0.823548	0.311272			37.7798	-154.571	0.2137	-156.22	-0.763	-165.772	-0.1221	-143.31	1.3733	-154.114	1.831	-161.346	0.8545	-155.487	-0.1221			37.7798	0.466471	0.922241	0.348574
37.9798	-154.083	2.0446	-159.302	0.061	-179.352	0.6714	-178.131	1.648	-157.349	0.6409	-170.624	-0.0305	-146.667	0.885			37.9798	0.845771	0.76794	0.290254			37.9798	-154.48	0.3052	-156.342	-0.8851	-165.863	-0.2136	-143.463	1.2207	-154.083	1.8615	-161.224	0.9765	-155.273	0.0916			37.9798	0.479543	0.933602	0.352868
38.1798	-154.022	2.1057	-159.241	0.1221	-179.321	0.7019	-178.009	1.7701	-157.41	0.5798	-170.654	-0.061	-146.698	0.8545			38.1798	0.867586	0.803733	0.303783			38.1798	-154.571	0.2137	-156.097	-0.6409	-165.833	-0.1831	-143.372	1.3122	-154.022	1.9226	-161.285	0.9155	-155.182	0.1831			38.1798	0.531871	0.894396	0.33805
38.3798	-153.961	2.1667	-159.332	0.0305	-179.321	0.7019	-178.192	1.587	-157.349	0.6409	-170.746	-0.1525	-146.82	0.7324			38.3798	0.815271	0.818993	0.30955			38.3798	-154.45	0.3357	-156.189	-0.7325	-165.863	-0.2136	-143.189	1.4953	-154.022	1.9226	-161.163	1.0376	-155.334	0.0305			38.3798	0.553657	0.962547	0.363809
38.5798	-154.083	2.0446	-159.454	-0.0915	-179.23	0.7935	-178.223	1.5564	-157.41	0.5798	-170.685	-0.0915	-147.217	0.3357			38.5798	0.732429	0.810644	0.306394			38.5798	-154.45	0.3357	-156.158	-0.7019	-165.924	-0.2747	-143.463	1.2207	-153.9	2.0447	-161.285	0.9155	-155.151	0.2136			38.5798	0.536229	0.932979	0.352633
38.7798	-154.114	2.0141	-159.302	0.061	-179.352	0.6714	-178.223	1.5564	-157.41	0.5798	-170.868	-0.2746	-147.186	0.3662			38.7798	0.710614	0.810796	0.306452			38.7798	-154.633	0.1526	-156.158	-0.7019	-165.894	-0.2442	-143.372	1.3122	-153.748	2.1972	-161.377	0.8239	-155.151	0.2136			38.7798	0.5362	0.986323	0.372795
38.9798	-154.175	1.9531	-159.332	0.0305	-179.352	0.6714	-178.253	1.5259	-157.379	0.6103	-170.746	-0.1525	-147.339	0.2136			38.9798	0.693186	0.782356	0.295703			38.9798	-154.511	0.2747	-156.28	-0.824	-165.894	-0.2442	-143.494	1.1901	-153.717	2.2278	-161.407	0.7934	-155.212	0.1526			38.9798	0.510057	1.00209	0.378756
39.1798	-154.175	1.9531	-159.454	-0.0915	-179.382	0.6409	-178.345	1.4344	-157.379	0.6103	-170.746	-0.1525	-147.278	0.2747			39.1798	0.667057	0.779707	0.294701			39.1798	-154.48	0.3052	-156.311	-0.8545	-165.863	-0.2136	-143.494	1.1901	-153.656	2.2888	-161.224	0.9765	-155.06	0.3052			39.1798	0.5711	1.02368	0.386914
39.3798	-154.236	1.8921	-159.332	0.0305	-179.474	0.5493	-178.253	1.5259	-157.288	0.7019	-170.746	-0.1525	-146.973	0.5798			39.3798	0.732429	0.742518	0.280646			39.3798	-154.541	0.2442	-156.311	-0.8545	-165.955	-0.3052	-143.555	1.1291	-153.625	2.3193	-161.285	0.9155	-155.09	0.2747			39.3798	0.531871	1.03846	0.3925
39.5798	-154.053	2.0752	-159.393	-0.0305	-179.382	0.6409	-178.162	1.6175	-157.379	0.6103	-170.715	-0.122	-146.118	1.4343			39.5798	0.889386	0.840829	0.317804			39.5798	-154.48	0.3052	-156.403	-0.9461	-165.924	-0.2747	-143.585	1.0986	-153.565	2.3803	-161.224	0.9765	-155.121	0.2442			39.5798	0.540571	1.0727	0.405443
39.7798	-154.236	1.8921	-159.546	-0.1831	-179.321	0.7019	-178.223	1.5564	-157.379	0.6103	-170.746	-0.1525	-146.606	0.9461			39.7798	0.767314	0.785073	0.29673			39.7798	-154.511	0.2747	-156.342	-0.8851	-165.955	-0.3052	-143.524	1.1596	-153.931	2.0141	-161.102	1.0986	-155.151	0.2136			39.7798	0.510043	0.981905	0.371125
39.9798	-154.205	1.9226	-159.302	0.061	-179.382	0.6409	-178.253	1.5259	-157.379	0.6103	-170.807	-0.2136	-146.698	0.8545			39.9798	0.771657	0.754908	0.285328			39.9798	-154.541	0.2442	-156.372	-0.9156	-165.863	-0.2136	-143.585	1.0986	-153.625	2.3193	-161.194	1.0071	-154.938	0.4273			39.9798	0.566757	1.03907	0.392731
40.1798	-154.175	1.9531	-159.332	0.0305	-179.443	0.5798	-178.223	1.5564	-157.288	0.7019	-170.746	-0.1525	-146.637	0.9155			40.1798	0.797814	0.760766	0.287542			40.1798	-154.571	0.2137	-156.342	-0.8851	-165.924	-0.2747	-143.524	1.1596	-153.87	2.0752	-161.194	1.0071	-155.182	0.1831			40.1798	0.496986	0.989484	0.37399
40.3798	-154.327	1.8005	-159.302	0.061	-179.382	0.6409	-178.314	1.4649	-157.288	0.7019	-170.929	-0.3357	-146.576	0.9766			40.3798	0.758586	0.745335	0.28171			40.3798	-154.511	0.2747	-156.189	-0.7325	-165.924	-0.2747	-143.555	1.1291	-153.625	2.3193	-161.072	1.1291	-155.029	0.3357			40.3798	0.597243	1.01916	0.385208
40.5798	-154.358	1.77	-159.485	-0.1221	-179.413	0.6104	-178.314	1.4649	-157.288	0.7019	-170.807	-0.2136	-146.912	0.6409			40.5798	0.6932	0.736171	0.278246			40.5798	-154.48	0.3052	-156.28	-0.824	-165.924	-0.2747	-143.524	1.1596	-153.87	2.0752	-161.194	1.0071	-154.999	0.3662			40.5798	0.544943	0.963356	0.364114
40.7798	-154.236	1.8921	-159.576	-0.2136	-179.474	0.5493	-178.253	1.5259	-157.349	0.6409	-170.837	-0.2441	-146.637	0.9155			40.7798	0.723714	0.80601	0.304643			40.7798	-154.511	0.2747	-156.311	-0.8545	-165.924	-0.2747	-143.463	1.2207	-153.717	2.2278	-161.163	1.0376	-154.999	0.3662			40.7798	0.571114	1.02158	0.386123
40.9798	-154.388	1.7395	-159.576	-0.2136	-179.443	0.5798	-177.948	1.8311	-157.41	0.5798	-170.807	-0.2136	-147.034	0.5188			40.9798	0.688829	0.825645	0.312064			40.9798	-154.663	0.1221	-156.372	-0.9156	-165.894	-0.2442	-143.585	1.0986	-153.839	2.1057	-161.041	1.1596	-155.09	0.2747			40.9798	0.514414	1.01008	0.381773
41.1798	-154.48	1.6479	-159.515	-0.1526	-179.474	0.5493	-178.253	1.5259	-157.379	0.6103	-170.776	-0.1831	-146.759	0.7935			41.1798	0.684457	0.721714	0.272782			41.1798	-154.571	0.2137	-156.189	-0.7325	-165.985	-0.3357	-143.677	1.007	-153.778	2.1667	-161.346	0.8545	-155.06	0.3052			41.1798	0.496986	0.957245	0.361805
41.3798	-154.511	1.6174	-159.637	-0.2747	-179.504	0.5188	-178.436	1.3428	-157.257	0.7324	-170.746	-0.1525	-146.667	0.885			41.3798	0.667029	0.706176	0.26691			41.3798	-154.602	0.1831	-156.464	-1.0071	-165.985	-0.3357	-143.585	1.0986	-153.809	2.1362	-160.889	1.3122	-155.182	0.1831			41.3798	0.510057	1.06966	0.404293
41.5798	-154.419	1.709	-159.607	-0.2441	-179.504	0.5188	-178.406	1.3733	-157.44	0.5493	-170.929	-0.3357	-146.973	0.5798			41.5798	0.592914	0.75555	0.285571			41.5798	-154.541	0.2442	-156.25	-0.7935	-165.985	-0.3357	-143.616	1.0681	-153.565	2.3803	-160.767	1.4343	-155.121	0.2442			41.5798	0.605986	1.09201	0.412742
41.7798	-154.45	1.6784	-159.576	-0.2136	-179.474	0.5493	-178.162	1.6175	-157.41	0.5798	-170.868	-0.2746	-146.912	0.6409			41.7798	0.653957	0.775607	0.293152			41.7798	-154.45	0.3357	-156.311	-0.8545	-165.985	-0.3357	-143.555	1.1291	-153.748	2.1972	-160.889	1.3122	-155.121	0.2442			41.7798	0.575457	1.04256	0.39405
41.9798	-154.327	1.8005	-160.492	-1.1291	-179.504	0.5188	-178.162	1.6175	-157.349	0.6409	-170.685	-0.0915	-146.515	1.0376			41.9798	0.627814	1.0115	0.382312			41.9798	-154.602	0.1831	-156.28	-0.824	-166.107	-0.4578	-143.677	1.007	-153.656	2.2888	-161.072	1.1291	-155.06	0.3052			41.9798	0.518771	1.05348	0.398177
42.1798	-154.419	1.709	-159.912	-0.5493	-179.474	0.5493	-178.131	1.648	-157.318	0.6714	-170.929	-0.3357	-146.82	0.7324			42.1798	0.632157	0.870112	0.328871			42.1798	-154.694	0.0916	-156.311	-0.8545	-166.138	-0.4883	-143.738	0.946	-153.717	2.2278	-161.255	0.946	-155.029	0.3357			42.1798	0.457757	1.03084	0.389622
42.3798	-154.541	1.5869	-159.698	-0.3357	-179.474	0.5493	-177.978	1.8006	-157.379	0.6103	-170.685	-0.0915	-146.912	0.6409			42.3798	0.680114	0.788304	0.297951			42.3798	-154.663	0.1221	-156.342	-0.8851	-166.138	-0.4883	-143.646	1.0376	-153.625	2.3193	-160.889	1.3122	-155.243	0.1221			42.3798	0.5057	1.11349	0.42086
42.5798	-154.419	1.709	-159.515	-0.1526	-179.474	0.5493	-178.131	1.648	-157.501	0.4883	-170.654	-0.061	-147.034	0.5188			42.5798	0.6714	0.74358	0.281047			42.5798	-154.633	0.1526	-156.22	-0.763	-166.168	-0.5188	-143.707	0.9765	-153.9	2.0447	-160.889	1.3122	-155.151	0.2136			42.5798	0.488257	1.00893	0.381341
42.7798	-154.602	1.5258	-159.79	-0.4272	-179.474	0.5493	-178.314	1.4649	-157.471	0.5188	-170.715	-0.122	-147.186	0.3662			42.7798	0.553686	0.733757	0.277334			42.7798	-154.694	0.0916	-156.403	-0.9461	-166.26	-0.6104	-143.585	1.0986	-153.992	1.9531	-161.011	1.1902	-155.121	0.2442			42.7798	0.4316	1.03842	0.392485
42.9798	-154.511	1.6174	-159.454	-0.0915	-179.504	0.5188	-178.467	1.3123	-157.471	0.5188	-170.776	-0.1831	-147.553	0			42.9798	0.527529	0.7036	0.265936			42.9798	-154.602	0.1831	-156.28	-0.824	-166.412	-0.763	-143.646	1.0376	-153.87	2.0752	-161.102	1.0986	-155.273	0.0916			42.9798	0.414157	1.05612	0.399177
43.1798	-154.419	1.709	-158.997	0.3662	-179.565	0.4578	-178.406	1.3733	-157.44	0.5493	-170.685	-0.0915	-147.064	0.4883			43.1798	0.6932	0.623855	0.235795			43.1798	-154.663	0.1221	-156.22	-0.763	-166.229	-0.5798	-143.768	0.9155	-153.656	2.2888	-161.011	1.1902	-155.06	0.3052			43.1798	0.497	1.06385	0.402097
43.3798	-154.511	1.6174	-159.393	-0.0305	-179.565	0.4578	-178.406	1.3733	-157.532	0.4578	-170.593	0	-147.156	0.3967			43.3798	0.610357	0.641827	0.242588			43.3798	-154.602	0.1831	-156.403	-0.9461	-166.107	-0.4578	-143.768	0.9155	-153.961	1.9836	-161.011	1.1902	-154.999	0.3662			43.3798	0.4621	0.997242	0.376922
43.5798	-154.45	1.6784	-158.966	0.3967	-179.626	0.3967	-178.497	1.2818	-157.623	0.3662	-170.502	0.0916	-147.613	-0.061			43.5798	0.592914	0.640334	0.242023			43.5798	-154.602	0.1831	-156.342	-0.8851	-165.833	-0.1831	-143.707	0.9765	-154.022	1.9226	-161.041	1.1596	-155.121	0.2442			43.5798	0.488257	0.934161	0.35308
43.7798	-154.45	1.6784	-159.332	0.0305	-179.504	0.5188	-178.528	1.2513	-157.41	0.5798	-170.502	0.0916	-147.522	0.0305			43.7798	0.597271	0.645655	0.244034			43.7798	-154.602	0.1831	-156.25	-0.7935	-166.046	-0.3967	-143.768	0.9155	-154.083	1.8615	-161.041	1.1596	-155.029	0.3357			43.7798	0.466457	0.918164	0.347033
43.9798	-154.45	1.6784	-159.576	-0.2136	-179.504	0.5188	-178.528	1.2513	-157.532	0.4578	-170.502	0.0916	-147.308	0.2442			43.9798	0.5755	0.665427	0.251508			43.9798	-154.724	0.0611	-156.097	-0.6409	-165.833	-0.1831	-143.738	0.946	-154.114	1.831	-160.98	1.2207	-155.09	0.2747			43.9798	0.501357	0.866174	0.327383
44.1798	-154.602	1.5258	-159.332	0.0305	-179.657	0.3662	-178.528	1.2513	-157.562	0.4272	-170.532	0.0611	-147.339	0.2136			44.1798	0.553671	0.593695	0.224396			44.1798	-154.724	0.0611	-156.403	-0.9461	-165.894	-0.2442	-143.86	0.8239	-154.022	1.9226	-160.828	1.3733	-155.029	0.3357			44.1798	0.475186	0.979091	0.370061
44.3798	-154.633	1.4953	-159.302	0.061	-179.688	0.3357	-178.589	1.1902	-157.379	0.6103	-170.532	0.0611	-147.553	0			44.3798	0.536229	0.596144	0.225321			44.3798	-154.663	0.1221	-156.158	-0.7019	-165.863	-0.2136	-144.043	0.6408	-154.327	1.6174	-161.041	1.1596	-155.09	0.2747			44.3798	0.414157	0.795744	0.300763
44.5798	-154.663	1.4648	-159.485	-0.1221	-179.718	0.3052	-178.528	1.2513	-157.654	0.3357	-170.532	0.0611	-147.583	-0.0305			44.5798	0.4665	0.634225	0.239715			44.5798	-154.877	-0.0915	-156.342	-0.8851	-165.955	-0.3052	-144.043	0.6408	-154.358	1.5869	-160.98	1.2207	-155.06	0.3052			44.5798	0.353114	0.868353	0.328207
44.7798	-154.694	1.4343	-159.637	-0.2747	-179.749	0.2747	-178.497	1.2818	-157.44	0.5493	-170.532	0.0611	-147.583	-0.0305			44.7798	0.470857	0.658989	0.249074			44.7798	-154.755	0.0306	-156.403	-0.9461	-165.863	-0.2136	-143.89	0.7934	-154.541	1.4038	-160.736	1.4648	-154.938	0.4273			44.7798	0.422886	0.877326	0.331598
44.9798	-154.663	1.4648	-160.4	-1.0376	-179.657	0.3662	-178.589	1.1902	-157.471	0.5188	-170.441	0.1526	-147.675	-0.1221			44.9798	0.361843	0.833043	0.314861			44.9798	-154.785	0	-156.28	-0.824	-165.894	-0.2442	-143.768	0.9155	-154.358	1.5869	-160.797	1.4038	-155.029	0.3357			44.9798	0.453386	0.888767	0.335922
45.1798	-154.694	1.4343	-159.76	-0.3967	-179.382	0.6409	-178.65	1.1292	-157.501	0.4883	-170.471	0.1221	-147.583	-0.0305			45.1798	0.483943	0.64747	0.244721			45.1798	-154.633	0.1526	-156.28	-0.824	-165.955	-0.3052	-143.738	0.946	-154.022	1.9226	-160.614	1.5869	-155.06	0.3052			45.1798	0.540586	0.996033	0.376465
45.3798	-154.511	1.6174	-159.821	-0.4578	-179.413	0.6104	-178.436	1.3428	-157.562	0.4272	-170.502	0.0916	-147.43	0.1221			45.3798	0.536243	0.729631	0.275775			45.3798	-154.694	0.0916	-156.189	-0.7325	-165.955	-0.3052	-143.707	0.9765	-154.205	1.7395	-160.614	1.5869	-154.999	0.3662			45.3798	0.531857	0.938949	0.35489
45.5798	-154.785	1.3427	-159.821	-0.4578	-179.504	0.5188	-178.436	1.3428	-157.562	0.4272	-170.532	0.0611	-146.851	0.7019			45.5798	0.562386	0.651875	0.246385			45.5798	-154.785	0	-156.158	-0.7019	-165.833	-0.1831	-143.829	0.8545	-154.083	1.8615	-160.644	1.5564	-154.938	0.4273			45.5798	0.544957	0.935206	0.353475
45.7798	-154.663	1.4648	-158.569	0.7935	-179.413	0.6104	-178.497	1.2818	-157.776	0.2136	-170.563	0.0306	-146.942	0.6104			45.7798	0.715014	0.521426	0.197081			45.7798	-154.785	0	-156.342	-0.8851	-165.924	-0.2747	-143.707	0.9765	-154.022	1.9226	-160.675	1.5259	-155.09	0.2747			45.7798	0.5057	1.01016	0.381804
45.9798	-154.785	1.3427	-159.119	0.2441	-179.413	0.6104	-178.345	1.4344	-157.745	0.2441	-170.563	0.0306	-147.4	0.1526			45.9798	0.579843	0.580632	0.219458			45.9798	-154.724	0.0611	-156.25	-0.7935	-165.802	-0.1526	-143.829	0.8545	-154.083	1.8615	-160.858	1.3427	-154.938	0.4273			45.9798	0.514429	0.911499	0.344514
46.1798	-154.724	1.4038	-158.935	0.4273	-179.504	0.5188	-178.345	1.4344	-157.806	0.1831	-170.624	-0.0305	-146.942	0.6104			46.1798	0.649614	0.56759	0.214529			46.1798	-154.785	0	-156.25	-0.7935	-165.833	-0.1831	-143.982	0.7019	-154.175	1.77	-160.858	1.3427	-154.968	0.3967			46.1798	0.4621	0.890149	0.336445
46.3798	-154.877	1.2512	-159.149	0.2136	-179.565	0.4578	-178.467	1.3123	-157.654	0.3357	-170.624	-0.0305	-146.484	1.0681			46.3798	0.658314	0.542165	0.204919			46.3798	-154.846	-0.061	-156.067	-0.6104	-165.894	-0.2442	-143.982	0.7019	-154.327	1.6174	-160.98	1.2207	-154.999	0.3662			46.3798	0.427229	0.805308	0.304378
46.5798	-154.846	1.2817	-159.332	0.0305	-179.382	0.6409	-178.406	1.3733	-157.806	0.1831	-170.624	-0.0305	-146.606	0.9461			46.5798	0.632157	0.587735	0.222143			46.5798	-154.846	-0.061	-156.158	-0.7019	-165.772	-0.1221	-144.012	0.6713	-154.297	1.6479	-160.919	1.2817	-155.151	0.2136			46.5798	0.4185	0.830652	0.313957
46.7798	-154.785	1.3427	-160.034	-0.6714	-179.413	0.6104	-178.558	1.2208	-157.623	0.3662	-170.624	-0.0305	-146.698	0.8545			46.7798	0.527529	0.711074	0.268761			46.7798	-154.785	0	-156.189	-0.7325	-165.772	-0.1221	-144.043	0.6408	-154.358	1.5869	-160.828	1.3733	-155.182	0.1831			46.7798	0.4185	0.834049	0.315241
46.9798	-154.724	1.4038	-159.027	0.3357	-179.382	0.6409	-178.772	1.0071	-157.745	0.2441	-170.593	0	-146.973	0.5798			46.9798	0.601629	0.477913	0.180634			46.9798	-154.877	-0.0915	-156.25	-0.7935	-165.71	-0.061	-143.89	0.7934	-154.633	1.3122	-161.011	1.1902	-155.121	0.2442			46.9798	0.370571	0.764639	0.289006
47.1798	-154.846	1.2817	-159.546	-0.1831	-179.321	0.7019	-178.772	1.0071	-157.776	0.2136	-170.593	0	-146.851	0.7019			47.1798	0.531871	0.538713	0.203615			47.1798	-154.755	0.0306	-156.097	-0.6409	-165.833	-0.1831	-143.982	0.7019	-154.419	1.5259	-160.919	1.2817	-155.06	0.3052			47.1798	0.431614	0.785081	0.296733
47.3798	-154.846	1.2817	-159.637	-0.2747	-179.474	0.5493	-178.863	0.9156	-157.867	0.1221	-170.532	0.0611	-146.698	0.8545			47.3798	0.501371	0.554898	0.209732			47.3798	-154.724	0.0611	-156.067	-0.6104	-165.863	-0.2136	-143.829	0.8545	-154.846	1.0986	-160.95	1.2512	-154.633	0.7324			47.3798	0.4534	0.709689	0.268237
47.5798	-154.785	1.3427	-159.485	-0.1221	-179.291	0.7324	-178.833	0.9461	-157.806	0.1831	-170.624	-0.0305	-146.423	1.1292			47.5798	0.597271	0.586186	0.221557			47.5798	-154.938	-0.1525	-156.006	-0.5494	-165.802	-0.1526	-143.616	1.0681	-155.029	0.9155	-161.102	1.0986	-154.877	0.4883			47.5798	0.388	0.673166	0.254433
47.7798	-154.846	1.2817	-159.485	-0.1221	-179.321	0.7019	-178.619	1.1597	-157.745	0.2441	-170.532	0.0611	-146.393	1.1597			47.7798	0.640871	0.581441	0.219764			47.7798	-154.785	0	-156.067	-0.6104	-165.894	-0.2442	-143.799	0.885	-154.571	1.3733	-161.072	1.1291	-154.571	0.7935			47.7798	0.475186	0.755568	0.285578
47.9798	-154.785	1.3427	-159.332	0.0305	-179.382	0.6409	-178.772	1.0071	-157.745	0.2441	-170.563	0.0306	-146.423	1.1292			47.9798	0.632157	0.542683	0.205115			47.9798	-154.785	0	-156.128	-0.6714	-165.802	-0.1526	-143.707	0.9765	-154.938	1.0071	-161.163	1.0376	-154.785	0.5798			47.9798	0.396714	0.677369	0.256021
48.1798	-154.694	1.4343	-159.607	-0.2441	-179.382	0.6409	-178.619	1.1597	-157.806	0.1831	-170.532	0.0611	-146.118	1.4343			48.1798	0.667043	0.689482	0.2606			48.1798	-154.846	-0.061	-156.189	-0.7325	-165.863	-0.2136	-143.768	0.9155	-155.06	0.885	-161.072	1.1291	-154.907	0.4578			48.1798	0.340043	0.693098	0.261967
48.3798	-154.694	1.4343	-159.363	0	-179.26	0.7629	-178.65	1.1292	-157.776	0.2136	-170.471	0.1221	-146.24	1.3123			48.3798	0.710629	0.600283	0.226886			48.3798	-154.846	-0.061	-156.128	-0.6714	-165.802	-0.1526	-143.799	0.885	-155.121	0.824	-161.224	0.9765	-154.45	0.9155			48.3798	0.388	0.668066	0.252505
48.5798	-154.755	1.3733	-159.515	-0.1526	-179.352	0.6714	-178.803	0.9766	-157.776	0.2136	-170.288	0.3052	-146.606	0.9461			48.5798	0.619086	0.526747	0.199092			48.5798	-154.907	-0.122	-156.128	-0.6714	-165.802	-0.1526	-143.768	0.9155	-155.029	0.9155	-161.224	0.9765	-154.45	0.9155			48.5798	0.396714	0.689836	0.260734
48.7798	-154.907	1.2207	-159.393	-0.0305	-179.26	0.7629	-178.711	1.0682	-157.898	0.0916	-170.624	-0.0305	-147.034	0.5188			48.7798	0.514457	0.5228	0.1976			48.7798	-154.785	0	-156.25	-0.7935	-165.772	-0.1221	-143.951	0.7324	-155.273	0.6714	-160.919	1.2817	-154.419	0.9461			48.7798	0.388	0.720624	0.27237
48.9798	-154.846	1.2817	-159.454	-0.0915	-179.291	0.7324	-178.986	0.7935	-157.806	0.1831	-170.441	0.1526	-146.637	0.9155			48.9798	0.566757	0.493902	0.186677			48.9798	-154.755	0.0306	-156.097	-0.6409	-165.802	-0.1526	-143.86	0.8239	-155.365	0.5798	-161.224	0.9765	-154.663	0.7019			48.9798	0.331314	0.595509	0.225081
49.1798	-154.907	1.2207	-159.363	0	-179.443	0.5798	-179.077	0.702	-157.837	0.1526	-170.258	0.3357	-146.851	0.7019			49.1798	0.527529	0.408191	0.154282			49.1798	-154.724	0.0611	-156.097	-0.6409	-165.68	-0.0305	-143.89	0.7934	-155.151	0.7934	-161.194	1.0071	-154.694	0.6714			49.1798	0.379286	0.596155	0.225326
49.3798	-154.877	1.2512	-159.546	-0.1831	-179.382	0.6409	-179.077	0.702	-157.837	0.1526	-170.013	0.5799	-146.637	0.9155			49.3798	0.579857	0.473754	0.179062			49.3798	-154.846	-0.061	-156.128	-0.6714	-165.894	-0.2442	-143.951	0.7324	-155.457	0.4883	-161.255	0.946	-154.755	0.6104			49.3798	0.257214	0.590673	0.223253
49.5797	-154.938	1.1902	-159.546	-0.1831	-179.321	0.7019	-179.016	0.763	-157.867	0.1221	-170.502	0.0916	-146.179	1.3733			49.5797	0.579857	0.588861	0.222569			49.5797	-154.602	0.1831	-156.25	-0.7935	-165.772	-0.1221	-143.951	0.7324	-155.518	0.4272	-161.377	0.8239	-154.938	0.4273			49.5797	0.239757	0.556177	0.210215
49.7797	-154.938	1.1902	-159.546	-0.1831	-179.321	0.7019	-178.894	0.8851	-157.898	0.0916	-170.685	-0.0915	-146.027	1.5259			49.7797	0.588586	0.664112	0.251011			49.7797	-154.694	0.0916	-156.189	-0.7325	-165.833	-0.1831	-144.012	0.6713	-155.609	0.3357	-161.407	0.7934	-154.846	0.5188			49.7797	0.2136	0.53558	0.20243
49.9798	-154.968	1.1596	-159.332	0.0305	-179.382	0.6409	-179.108	0.6714	-157.898	0.0916	-170.715	-0.122	-146.759	0.7935			49.9798	0.4665	0.471998	0.178399			49.9798	-154.785	0	-156.067	-0.6104	-165.772	-0.1221	-144.104	0.5798	-155.579	0.3662	-161.56	0.6408	-154.877	0.4883			49.9798	0.1918	0.456311	0.172469
50.1797	-154.999	1.1291	-159.576	-0.2136	-179.23	0.7935	-179.108	0.6714	-157.959	0.0305	-170.41	0.1831	-146.271	1.2817			50.1797	0.553671	0.567488	0.21449			50.1797	-154.755	0.0306	-156.28	-0.824	-165.68	-0.0305	-144.104	0.5798	-155.823	0.122	-161.377	0.8239	-154.877	0.4883			50.1797	0.170014	0.539569	0.203938
50.3798	-154.999	1.1291	-159.576	-0.2136	-179.291	0.7324	-179.199	0.5799	-157.837	0.1526	-170.807	-0.2136	-145.966	1.5869			50.3798	0.536243	0.679148	0.256694			50.3798	-154.694	0.0916	-156.342	-0.8851	-165.802	-0.1526	-144.104	0.5798	-155.609	0.3357	-161.591	0.6103	-154.877	0.4883			50.3798	0.152571	0.53415	0.20189
50.5797	-155.06	1.0681	-159.607	-0.2441	-178.986	1.0376	-179.077	0.702	-157.929	0.061	-170.624	-0.0305	-145.874	1.6785			50.5797	0.610371	0.705216	0.266547			50.5797	-154.633	0.1526	-156.342	-0.8851	-165.833	-0.1831	-144.043	0.6408	-155.731	0.2136	-161.682	0.5188	-154.694	0.6714			50.5797	0.161286	0.552917	0.208983
50.7797	-154.968	1.1596	-159.485	-0.1221	-179.199	0.824	-179.199	0.5799	-157.867	0.1221	-170.38	0.2137	-145.966	1.5869			50.7797	0.623443	0.610041	0.230574			50.7797	-154.785	0	-156.25	-0.7935	-165.802	-0.1526	-144.104	0.5798	-155.792	0.1526	-161.53	0.6714	-154.724	0.6409			50.7797	0.156943	0.532525	0.201276
50.9798	-155.06	1.0681	-159.454	-0.0915	-179.352	0.6714	-179.169	0.6104	-158.02	-0.0305	-170.563	0.0306	-146.057	1.4954			50.9798	0.536271	0.605193	0.228742			50.9798	-155.09	-0.3051	-156.28	-0.824	-165.68	-0.0305	-144.135	0.5493	-155.365	0.5798	-161.591	0.6103	-154.785	0.5798			50.9798	0.165657	0.566779	0.214222
51.1797	-155.06	1.0681	-159.637	-0.2747	-179.047	0.9766	-179.199	0.5799	-157.898	0.0916	-170.715	-0.122	-146.179	1.3733			51.1797	0.527543	0.641281	0.242381			51.1797	-154.755	0.0306	-156.525	-1.0682	-165.802	-0.1526	-144.257	0.4272	-155.273	0.6714	-161.499	0.7019	-154.968	0.3967			51.1797	0.143857	0.61964	0.234202
51.3798	-155.029	1.0986	-159.363	0	-179.321	0.7019	-179.047	0.7325	-157.898	0.0916	-170.868	-0.2746	-146.301	1.2512			51.3798	0.514457	0.582062	0.219999			51.3798	-154.694	0.0916	-156.616	-1.1597	-165.772	-0.1221	-144.226	0.4577	-155.121	0.824	-161.774	0.4272	-154.938	0.4273			51.3798	0.135143	0.64471	0.243678
51.5797	-155.06	1.0681	-159.607	-0.2441	-179.657	0.3662	-179.016	0.763	-157.929	0.061	-170.837	-0.2441	-146.515	1.0376			51.5797	0.4011	0.567222	0.21439			51.5797	-154.907	-0.122	-156.525	-1.0682	-165.71	-0.061	-144.165	0.5188	-155.151	0.7934	-161.682	0.5188	-155.09	0.2747			51.5797	0.122071	0.61895	0.233941
51.7797	-154.907	1.2207	-159.546	-0.1831	-179.291	0.7324	-179.047	0.7325	-157.929	0.061	-170.929	-0.3357	-146.667	0.885			51.7797	0.444686	0.593299	0.224246			51.7797	-154.785	0	-156.22	-0.763	-165.588	0.061	-144.257	0.4272	-155.365	0.5798	-161.469	0.7324	-155.151	0.2136			51.7797	0.178714	0.493798	0.186638
51.9797	-154.938	1.1902	-159.546	-0.1831	-179.443	0.5798	-179.138	0.6409	-157.929	0.061	-170.837	-0.2441	-146.362	1.1902			51.9797	0.462129	0.603043	0.227929			51.9797	-154.938	-0.1525	-155.945	-0.4883	-165.772	-0.1221	-144.257	0.4272	-155.548	0.3967	-161.682	0.5188	-155.151	0.2136			51.9797	0.113343	0.374461	0.141533
52.1797	-154.999	1.1291	-159.576	-0.2136	-179.443	0.5798	-179.352	0.4273	-157.806	0.1831	-170.776	-0.1831	-146.637	0.9155			52.1797	0.405443	0.515388	0.194798			52.1797	-154.785	0	-156.158	-0.7019	-165.619	0.0305	-144.379	0.3051	-155.609	0.3357	-161.743	0.4577	-155.182	0.1831			52.1797	0.0871714	0.384967	0.145504
52.3797	-155.09	1.0376	-159.515	-0.1526	-179.443	0.5798	-179.108	0.6714	-157.959	0.0305	-170.715	-0.122	-146.698	0.8545			52.3797	0.414171	0.488546	0.184653			52.3797	-154.877	-0.0915	-156.006	-0.5494	-165.68	-0.0305	-144.226	0.4577	-155.518	0.4272	-161.804	0.3967	-155.243	0.1221			52.3797	0.104614	0.364875	0.13791
52.5797	-155.06	1.0681	-159.515	-0.1526	-179.321	0.7019	-179.382	0.3968	-157.929	0.061	-170.166	0.4273	-146.667	0.885			52.5797	0.483929	0.436742	0.165073			52.5797	-154.755	0.0306	-156.067	-0.6104	-165.71	-0.061	-144.226	0.4577	-155.609	0.3357	-161.896	0.3051	-155.151	0.2136			52.5797	0.0959	0.359111	0.135731
52.7797	-154.999	1.1291	-159.668	-0.3052	-179.413	0.6104	-179.321	0.4578	-157.959	0.0305	-170.654	-0.061	-146.912	0.6409			52.7797	0.3575	0.495134	0.187143			52.7797	-154.785	0	-155.914	-0.4578	-165.802	-0.1526	-144.196	0.4882	-155.518	0.4272	-161.865	0.3357	-155.304	0.061			52.7797	0.100243	0.341512	0.129079
52.9797	-154.999	1.1291	-159.393	-0.0305	-179.474	0.5493	-179.321	0.4578	-157.867	0.1221	-170.746	-0.1525	-147.034	0.5188			52.9797	0.370586	0.434567	0.164251			52.9797	-154.938	-0.1525	-155.914	-0.4578	-165.71	-0.061	-144.196	0.4882	-155.487	0.4577	-161.896	0.3051	-155.273	0.0916			52.9797	0.0959	0.346767	0.131066
53.1797	-155.121	1.0071	-159.393	-0.0305	-179.504	0.5188	-179.26	0.5188	-157.867	0.1221	-170.532	0.0611	-146.637	0.9155			53.1797	0.4447	0.413514	0.156294			53.1797	-154.877	-0.0915	-155.792	-0.3357	-165.772	-0.1221	-144.318	0.3662	-155.701	0.2441	-161.896	0.3051	-155.273	0.0916			53.1797	0.0653857	0.25859	0.0977377
53.3797	-155.121	1.0071	-159.515	-0.1526	-179.413	0.6104	-179.413	0.3663	-157.898	0.0916	-170.593	0	-147.003	0.5493			53.3797	0.353157	0.40443	0.15286			53.3797	-154.633	0.1526	-156.036	-0.5799	-165.71	-0.061	-144.348	0.3357	-155.548	0.3967	-161.957	0.2441	-155.457	-0.0915			53.3797	0.0566714	0.336361	0.127133
53.5797	-155.212	0.9155	-159.546	-0.1831	-179.474	0.5493	-179.321	0.4578	-157.867	0.1221	-170.532	0.0611	-147.003	0.5493			53.5797	0.353143	0.372017	0.140609			53.5797	-154.938	-0.1525	-155.884	-0.4273	-165.802	-0.1526	-144.348	0.3357	-155.701	0.2441	-161.987	0.2136	-155.334	0.0305			53.5797	0.0130714	0.272876	0.103137
53.7797	-155.212	0.9155	-159.546	-0.1831	-179.474	0.5493	-179.413	0.3663	-157.898	0.0916	-170.563	0.0306	-147.034	0.5188			53.7797	0.327	0.37362	0.141215			53.7797	-154.907	-0.122	-156.006	-0.5494	-165.802	-0.1526	-144.257	0.4272	-155.548	0.3967	-161.957	0.2441	-155.426	-0.061			53.7797	0.0261429	0.350809	0.132593
53.9797	-155.304	0.8239	-159.454	-0.0915	-179.443	0.5798	-179.291	0.4883	-158.081	-0.0916	-170.624	-0.0305	-147.064	0.4883			53.9797	0.309529	0.373919	0.141328			53.9797	-154.907	-0.122	-155.945	-0.4883	-165.772	-0.1221	-144.287	0.3967	-155.731	0.2136	-161.743	0.4577	-155.334	0.0305			53.9797	0.0523	0.332289	0.125594
54.1797	-155.426	0.7019	-159.576	-0.2136	-179.352	0.6714	-179.199	0.5799	-157.929	0.061	-170.563	0.0306	-146.973	0.5798			54.1797	0.344429	0.37322	0.141064			54.1797	-154.877	-0.0915	-155.731	-0.2747	-165.772	-0.1221	-144.318	0.3662	-155.579	0.3662	-161.835	0.3662	-155.273	0.0916			54.1797	0.100271	0.270511	0.102244
54.3797	-155.334	0.7934	-159.546	-0.1831	-179.504	0.5188	-179.382	0.3968	-157.898	0.0916	-170.532	0.0611	-147.339	0.2136			54.3797	0.270314	0.325544	0.123044			54.3797	-154.877	-0.0915	-155.762	-0.3052	-165.772	-0.1221	-144.287	0.3967	-155.731	0.2136	-161.896	0.3051	-155.273	0.0916			54.3797	0.0697429	0.25392	0.0959727
54.5797	-155.426	0.7019	-159.454	-0.0915	-179.413	0.6104	-179.352	0.4273	-157.959	0.0305	-170.471	0.1221	-147.247	0.3052			54.5797	0.300843	0.297672	0.112509			54.5797	-154.877	-0.0915	-155.884	-0.4273	-165.802	-0.1526	-144.318	0.3662	-155.579	0.3662	-161.896	0.3051	-155.243	0.1221			54.5797	0.0697429	0.30452	0.115098
54.7797	-155.365	0.7629	-159.515	-0.1526	-179.596	0.4273	-179.504	0.2747	-157.898	0.0916	-170.441	0.1526	-147.43	0.1221			54.7797	0.2398	0.290805	0.109914			54.7797	-154.877	-0.0915	-155.731	-0.2747	-165.68	-0.0305	-144.226	0.4577	-155.579	0.3662	-161.926	0.2746	-155.243	0.1221			54.7797	0.1177	0.265108	0.100202
54.9797	-155.457	0.6714	-159.576	-0.2136	-179.443	0.5798	-179.382	0.3968	-157.989	0	-170.41	0.1831	-147.553	0			54.9797	0.231071	0.329087	0.124383			54.9797	-154.938	-0.1525	-155.731	-0.2747	-165.863	-0.2136	-144.44	0.2441	-155.67	0.2746	-161.987	0.2136	-155.151	0.2136			54.9797	0.0435857	0.244023	0.092232
55.1797	-155.457	0.6714	-159.576	-0.2136	-179.413	0.6104	-179.047	0.7325	-157.959	0.0305	-170.471	0.1221	-147.644	-0.0915			55.1797	0.265971	0.394667	0.14917			55.1797	-154.846	-0.061	-155.67	-0.2137	-165.833	-0.1831	-144.257	0.4272	-155.365	0.5798	-162.079	0.122	-155.212	0.1526			55.1797	0.117686	0.300778	0.113683
55.3797	-155.457	0.6714	-159.515	-0.1526	-179.443	0.5798	-179.138	0.6409	-157.989	0	-170.563	0.0306	-147.644	-0.0915			55.3797	0.2398	0.371431	0.140388			55.3797	-154.877	-0.0915	-155.731	-0.2747	-165.772	-0.1221	-144.44	0.2441	-155.64	0.3052	-161.987	0.2136	-155.365	0			55.3797	0.0392286	0.218451	0.0825668
55.5797	-155.457	0.6714	-159.485	-0.1221	-179.413	0.6104	-179.23	0.5494	-158.02	-0.0305	-170.502	0.0916	-147.736	-0.1831			55.5797	0.226729	0.370387	0.139993			55.5797	-154.785	0	-155.884	-0.4273	-165.71	-0.061	-144.318	0.3662	-155.67	0.2746	-161.835	0.3662	-155.304	0.061			55.5797	0.0828143	0.284497	0.10753
55.7797	-155.518	0.6103	-159.515	-0.1526	-179.504	0.5188	-179.413	0.3663	-157.959	0.0305	-170.502	0.0916	-147.705	-0.1526			55.7797	0.187471	0.312429	0.118087			55.7797	-154.785	0	-155.67	-0.2137	-165.802	-0.1526	-144.379	0.3051	-155.792	0.1526	-161.926	0.2746	-155.365	0			55.7797	0.0522857	0.200664	0.0758438
55.9797	-155.487	0.6408	-159.546	-0.1831	-179.474	0.5493	-179.352	0.4273	-157.989	0	-170.502	0.0916	-147.705	-0.1526			55.9797	0.196186	0.339294	0.128241			55.9797	-154.694	0.0916	-155.762	-0.3052	-165.772	-0.1221	-144.531	0.1525	-155.914	0.0305	-162.201	0	-155.334	0.0305			55.9797	-0.0174571	0.152441	0.0576173
56.1797	-155.426	0.7019	-159.546	-0.1831	-179.596	0.4273	-179.626	0.1526	-157.929	0.061	-170.41	0.1831	-147.888	-0.3357			56.1797	0.143871	0.350502	0.132477			56.1797	-154.724	0.0611	-155.67	-0.2137	-165.772	-0.1221	-144.44	0.2441	-156.006	-0.0611	-161.896	0.3051	-155.365	0			56.1797	0.0304857	0.188948	0.0714156
56.3797	-155.457	0.6714	-159.393	-0.0305	-179.565	0.4578	-179.565	0.2137	-157.867	0.1221	-170.563	0.0306	-147.827	-0.2746			56.3797	0.170071	0.315102	0.119097			56.3797	-154.755	0.0306	-155.701	-0.2442	-165.772	-0.1221	-144.44	0.2441	-155.792	0.1526	-161.987	0.2136	-155.273	0.0916			56.3797	0.0523143	0.179447	0.0678247
56.5797	-155.548	0.5798	-159.729	-0.3662	-179.565	0.4578	-179.565	0.2137	-157.806	0.1831	-170.502	0.0916	-147.705	-0.1526			56.5797	0.143886	0.328075	0.124001			56.5797	-154.694	0.0916	-155.701	-0.2442	-165.802	-0.1526	-144.531	0.1525	-155.945	0	-162.079	0.122	-155.029	0.3357			56.5797	0.0435714	0.195302	0.0738171
56.7797	-155.548	0.5798	-159.729	-0.3662	-179.504	0.5188	-179.413	0.3663	-157.837	0.1526	-170.471	0.1221	-147.553	0			56.7797	0.1962	0.327194	0.123668			56.7797	-154.877	-0.0915	-155.64	-0.1831	-165.772	-0.1221	-144.44	0.2441	-155.914	0.0305	-161.926	0.2746	-155.029	0.3357			56.7797	0.0697429	0.212671	0.0803819
56.9797	-155.579	0.5493	-159.821	-0.4578	-179.504	0.5188	-179.474	0.3052	-157.806	0.1831	-170.624	-0.0305	-146.759	0.7935			56.9797	0.265943	0.416859	0.157558			56.9797	-154.877	-0.0915	-155.762	-0.3052	-165.802	-0.1526	-144.531	0.1525	-155.914	0.0305	-161.896	0.3051	-155.121	0.2442			56.9797	0.0261429	0.222459	0.0840816
57.1797	-155.548	0.5798	-159.332	0.0305	-179.474	0.5493	-179.657	0.1221	-158.02	-0.0305	-170.563	0.0306	-146.576	0.9766			57.1797	0.322629	0.383129	0.144809			57.1797	-154.785	0	-155.67	-0.2137	-165.802	-0.1526	-144.47	0.2136	-155.884	0.061	-161.987	0.2136	-155.273	0.0916			57.1797	0.0305	0.166235	0.0628309
57.3797	-155.579	0.5493	-158.112	1.2512	-179.626	0.3967	-179.626	0.1526	-157.989	0	-170.593	0	-146.667	0.885			57.3797	0.462114	0.471923	0.17837			57.3797	-154.724	0.0611	-155.609	-0.1526	-165.833	-0.1831	-144.531	0.1525	-155.701	0.2441	-162.018	0.1831	-155.182	0.1831			57.3797	0.0697429	0.171459	0.0648055
57.5797	-155.823	0.3051	-159.302	0.061	-179.443	0.5798	-179.413	0.3663	-158.05	-0.061	-170.563	0.0306	-147.034	0.5188			57.5797	0.257229	0.25093	0.0948427			57.5797	-154.846	-0.061	-155.579	-0.1221	-165.772	-0.1221	-144.44	0.2441	-156.006	-0.0611	-162.201	0	-155.273	0.0916			57.5797	-0.00437143	0.132358	0.0500268
57.7797	-156.158	-0.0305	-159.943	-0.5798	-179.504	0.5188	-179.596	0.1832	-158.05	-0.061	-170.471	0.1221	-147.156	0.3967			57.7797	0.0785	0.358859	0.135636			57.7797	-154.694	0.0916	-155.518	-0.0611	-165.833	-0.1831	-144.653	0.0305	-155.762	0.1831	-162.048	0.1526	-155.212	0.1526			57.7797	0.0523143	0.133866	0.0505967
57.9797	-156.25	-0.1221	-159.637	-0.2747	-179.443	0.5798	-179.565	0.2137	-158.142	-0.1526	-170.593	0	-146.912	0.6409			57.9797	0.126429	0.363858	0.137525			57.9797	-154.846	-0.061	-155.457	0	-165.71	-0.061	-144.562	0.122	-155.945	0	-162.17	0.0305	-155.212	0.1526			57.9797	0.0261571	0.0834203	0.0315299
58.1797	-157.074	-0.9461	-159.393	-0.0305	-179.565	0.4578	-179.443	0.3357	-158.02	-0.0305	-170.319	0.2747	-147.43	0.1221			58.1797	0.0261714	0.466336	0.176258			58.1797	-154.694	0.0916	-155.487	-0.0306	-165.619	0.0305	-144.653	0.0305	-155.823	0.122	-162.048	0.1526	-155.334	0.0305			58.1797	0.0610143	0.0635469	0.0240185
58.3797	-157.349	-1.2207	-159.485	-0.1221	-179.443	0.5798	-179.626	0.1526	-158.05	-0.061	-170.441	0.1526	-146.942	0.6104			58.3797	0.0130857	0.614121	0.232116			58.3797	-154.571	0.2137	-155.579	-0.1221	-165.558	0.0915	-144.684	0	-155.945	0	-162.048	0.1526	-155.457	-0.0915			58.3797	0.0348857	0.123887	0.046825
58.5797	-157.043	-0.9156	-159.729	-0.3662	-179.504	0.5188	-179.565	0.2137	-157.989	0	-170.38	0.2137	-147.492	0.061			58.5797	-0.0392286	0.470082	0.177674			58.5797	-154.511	0.2747	-155.64	-0.1831	-165.619	0.0305	-144.684	0	-155.792	0.1526	-162.231	-0.0305	-155.06	0.3052			58.5797	0.0784857	0.175195	0.0662175
58.7797	-156.28	-0.1526	-158.966	0.3967	-179.626	0.3967	-179.626	0.1526	-158.02	-0.0305	-170.532	0.0611	-147.247	0.3052			58.7797	0.161314	0.214853	0.0812066			58.7797	-154.602	0.1831	-155.487	-0.0306	-165.619	0.0305	-144.653	0.0305	-156.128	-0.1831	-162.323	-0.1221	-154.907	0.4578			58.7797	0.0523	0.214161	0.0809454
58.9797	-155.487	0.6408	-159.393	-0.0305	-179.169	0.8545	-179.688	0.0916	-158.081	-0.0916	-171.051	-0.4577	-147.522	0.0305			58.9797	0.148229	0.450023	0.170093			58.9797	-154.541	0.2442	-155.64	-0.1831	-165.649	0	-144.531	0.1525	-156.006	-0.0611	-162.109	0.0915	-155.334	0.0305			58.9797	0.0392143	0.140645	0.053159
59.1797	-156.036	0.0915	-159.729	-0.3662	-179.169	0.8545	-179.657	0.1221	-157.959	0.0305	-170.41	0.1831	-147.644	-0.0915			59.1797	0.117714	0.37269	0.140863			59.1797	-154.694	0.0916	-155.609	-0.1526	-165.588	0.061	-144.592	0.0915	-155.914	0.0305	-162.14	0.061	-155.212	0.1526			59.1797	0.0479429	0.0962799	0.0363904
59.3797	-156.403	-0.2747	-159.637	-0.2747	-179.321	0.7019	-179.688	0.0916	-158.142	-0.1526	-170.654	-0.061	-147.247	0.3052			59.3797	0.0479571	0.354972	0.134167			59.3797	-154.602	0.1831	-155.365	0.0915	-165.68	-0.0305	-144.684	0	-156.25	-0.3052	-162.079	0.122	-155.731	-0.3662			59.3797	-0.0436143	0.212778	0.0804224
59.5797	-156.006	0.122	-159.882	-0.5188	-179.565	0.4578	-179.81	-0.0305	-158.203	-0.2136	-170.593	0	-146.82	0.7324			59.5797	0.0784714	0.415026	0.156865			59.5797	-154.633	0.1526	-155.426	0.0305	-165.68	-0.0305	-144.623	0.061	-155.853	0.0915	-161.987	0.2136	-155.457	-0.0915			59.5797	0.0610286	0.104216	0.0393901
59.7797	-155.884	0.2441	-159.546	-0.1831	-179.565	0.4578	-179.871	-0.0915	-158.02	-0.0305	-170.41	0.1831	-147.461	0.0916			59.7797	0.0959286	0.219657	0.0830224			59.7797	-154.724	0.0611	-155.579	-0.1221	-165.68	-0.0305	-144.684	0	-155.548	0.3967	-161.957	0.2441	-155.701	-0.3357			59.7797	0.0305143	0.238992	0.0903306
59.9797	-156.128	0	-159.363	0	-180.023	0	-179.779	0	-157.989	0	-170.593	0	-147.553	0			59.9797	0	0	0			59.9797	-154.785	0	-155.457	0	-165.649	0	-144.684	0	-155.945	0	-162.201	0	-155.365	0			59.9797	0	0	0
60.1797	-157.379	-1.2513	-159.637	-0.2747	-179.474	0.5493	-179.657	0.1221	-157.959	0.0305	-170.593	0	-147.522	0.0305			60.1797	-0.113371	0.558232	0.210992			60.1797	-154.846	-0.061	-155.426	0.0305	-165.649	0	-144.714	-0.0306	-156.433	-0.4883	-162.353	-0.1526	-155.09	0.2747			60.1797	-0.0610429	0.229742	0.0868342
60.3797	-155.914	0.2136	-159.668	-0.3052	-179.291	0.7324	-179.565	0.2137	-158.112	-0.1221	-170.258	0.3357	-147.492	0.061			60.3797	0.1613	0.334178	0.126307			60.3797	-154.694	0.0916	-155.273	0.1831	-165.588	0.061	-144.684	0	-156.097	-0.1526	-162.262	-0.0611	-155.579	-0.2136			60.3797	-0.0130857	0.139692	0.0527987
60.5797	-153.778	2.3498	-159.241	0.1221	-179.565	0.4578	-179.84	-0.061	-158.295	-0.3052	-170.471	0.1221	-147.492	0.061			60.5797	0.392371	0.892922	0.337493			60.5797	-154.785	0	-155.151	0.3051	-165.588	0.061	-144.592	0.0915	-155.884	0.061	-162.14	0.061	-155.762	-0.3967			60.5797	0.0261286	0.210243	0.0794645
60.7797	-154.327	1.8005	-159.271	0.0916	-179.626	0.3967	-179.871	-0.0915	-158.142	-0.1526	-170.288	0.3052	-147.583	-0.0305			60.7797	0.331343	0.67882	0.25657			60.7797	-154.724	0.0611	-155.273	0.1831	-165.558	0.0915	-144.653	0.0305	-155.853	0.0915	-162.262	-0.0611	-155.914	-0.5493			60.7797	-0.0218143	0.243949	0.092204
60.9797	-155.09	1.0376	-159.271	0.0916	-179.565	0.4578	-179.901	-0.122	-158.203	-0.2136	-170.319	0.2747	-147.766	-0.2136			60.9797	0.1875	0.452785	0.171137			60.9797	-154.724	0.0611	-155.304	0.1525	-165.649	0	-144.47	0.2136	-155.731	0.2136	-162.445	-0.2442	-156.128	-0.7629			60.9797	-0.0523286	0.35136	0.132801
61.1797	-155.518	0.6103	-159.332	0.0305	-179.504	0.5188	-179.962	-0.1831	-157.929	0.061	-170.258	0.3357	-147.522	0.0305			61.1797	0.200529	0.292101	0.110404			61.1797	-154.907	-0.122	-155.304	0.1525	-165.588	0.061	-144.653	0.0305	-155.945	0	-162.567	-0.3662	-155.762	-0.3967			61.1797	-0.0915571	0.214315	0.0810035
61.3797	-155.762	0.3662	-159.271	0.0916	-180.115	-0.0915	-179.993	-0.2136	-158.325	-0.3357	-170.38	0.2137	-147.553	0			61.3797	0.00438571	0.243145	0.0919003			61.3797	-154.755	0.0306	-155.334	0.122	-165.619	0.0305	-144.836	-0.1526	-155.853	0.0915	-162.17	0.0305	-156.067	-0.7019			61.3797	-0.0784857	0.288353	0.108987
61.5797	-155.884	0.2441	-159.119	0.2441	-179.81	0.2136	-179.932	-0.1525	-158.325	-0.3357	-170.41	0.1831	-147.827	-0.2746			61.5797	0.0174429	0.260623	0.0985063			61.5797	-154.846	-0.061	-155.243	0.2136	-165.588	0.061	-144.898	-0.2137	-156.067	-0.1221	-162.262	-0.0611	-155.457	-0.0915			61.5797	-0.0392571	0.13842	0.0523179
61.7797	-155.701	0.4272	-159.058	0.3052	-179.443	0.5798	-180.054	-0.2746	-158.752	-0.7629	-170.502	0.0916	-147.644	-0.0915			61.7797	0.0392571	0.461015	0.174247			61.7797	-154.785	0	-155.548	-0.0916	-165.527	0.1221	-144.898	-0.2137	-156.067	-0.1221	-162.201	0	-155.762	-0.3967			61.7797	-0.100286	0.168743	0.0637789
61.9797	-155.579	0.5493	-159.241	0.1221	-179.504	0.5188	-179.779	0	-158.142	-0.1526	-170.532	0.0611	-147.247	0.3052			61.9797	0.200557	0.265957	0.100522			61.9797	-154.938	-0.1525	-155.243	0.2136	-165.588	0.061	-145.355	-0.6714	-155.945	0	-162.323	-0.1221	-155.731	-0.3662			61.9797	-0.148229	0.293992	0.111119
62.1797	-155.731	0.3967	-159.149	0.2136	-179.504	0.5188	-180.42	-0.6408	-158.112	-0.1221	-170.319	0.2747	-146.942	0.6104			62.1797	0.178757	0.432445	0.163449			62.1797	-154.785	0	-155.273	0.1831	-165.558	0.0915	-145.019	-0.3357	-155.914	0.0305	-162.353	-0.1526	-155.426	-0.061			62.1797	-0.0348857	0.170299	0.0643671
62.3797	-155.945	0.1831	-158.997	0.3662	-179.474	0.5493	-180.328	-0.5493	-158.325	-0.3357	-170.502	0.0916	-146.881	0.6714			62.3797	0.139514	0.448461	0.169502			62.3797	-154.938	-0.1525	-155.273	0.1831	-165.588	0.061	-145.142	-0.4578	-156.189	-0.2442	-162.262	-0.0611	-155.518	-0.1526			62.3797	-0.117729	0.208053	0.0786368
62.5797	-155.914	0.2136	-159.058	0.3052	-179.443	0.5798	-179.932	-0.1525	-158.386	-0.3967	-170.502	0.0916	-147.034	0.5188			62.5797	0.165686	0.351414	0.132822			62.5797	-154.755	0.0306	-155.243	0.2136	-165.527	0.1221	-145.233	-0.5494	-156.22	-0.2747	-162.262	-0.0611	-155.518	-0.1526			62.5797	-0.0959286	0.258642	0.0977575
62.7797	-155.945	0.1831	-158.905	0.4578	-179.352	0.6714	-179.901	-0.122	-158.325	-0.3357	-170.41	0.1831	-147.247	0.3052			62.7797	0.191843	0.339242	0.128221			62.7797	-154.877	-0.0915	-155.09	0.3662	-165.68	-0.0305	-144.928	-0.2442	-156.342	-0.3968	-162.323	-0.1221	-155.365	0			62.7797	-0.0741286	0.236971	0.0895667
62.9797	-155.945	0.1831	-159.088	0.2747	-179.504	0.5188	-179.962	-0.1831	-158.356	-0.3662	-170.441	0.1526	-146.973	0.5798			62.9797	0.165671	0.344745	0.130301			62.9797	-154.724	0.0611	-155.273	0.1831	-165.68	-0.0305	-145.05	-0.3662	-156.433	-0.4883	-162.262	-0.0611	-155.426	-0.061			62.9797	-0.108986	0.236304	0.0893145
63.1797	-156.097	0.0305	-158.966	0.3967	-179.413	0.6104	-179.84	-0.061	-158.478	-0.4883	-170.502	0.0916	-147.217	0.3357			63.1797	0.1308	0.359252	0.135784			63.1797	-154.907	-0.122	-155.182	0.2746	-165.68	-0.0305	-145.019	-0.3357	-156.311	-0.3662	-162.353	-0.1526	-155.426	-0.061			63.1797	-0.113343	0.214125	0.0809318
63.3797	-156.097	0.0305	-158.875	0.4883	-179.443	0.5798	-179.901	-0.122	-158.386	-0.3967	-170.38	0.2137	-147.43	0.1221			63.3797	0.130814	0.338767	0.128042			63.3797	-154.877	-0.0915	-155.182	0.2746	-165.588	0.061	-145.172	-0.4883	-156.158	-0.2136	-162.415	-0.2137	-155.273	0.0916			63.3797	-0.0828429	0.250858	0.0948154
63.5797	-156.097	0.0305	-158.752	0.6104	-179.443	0.5798	-179.871	-0.0915	-158.447	-0.4578	-170.41	0.1831	-147.522	0.0305			63.5797	0.126429	0.376432	0.142278			63.5797	-154.846	-0.061	-155.182	0.2746	-165.619	0.0305	-145.294	-0.6104	-156.25	-0.3052	-162.384	-0.1831	-155.334	0.0305			63.5797	-0.117729	0.283792	0.107263
63.7797	-156.097	0.0305	-158.691	0.6714	-179.474	0.5493	-180.023	-0.2441	-158.386	-0.3967	-170.441	0.1526	-147.613	-0.061			63.7797	0.100286	0.393065	0.148565			63.7797	-154.755	0.0306	-155.09	0.3662	-165.558	0.0915	-145.355	-0.6714	-156.097	-0.1526	-162.415	-0.2137	-155.457	-0.0915			63.7797	-0.0915571	0.319593	0.120795
63.9797	-156.189	-0.0611	-158.6	0.7629	-179.443	0.5798	-179.871	-0.0915	-158.478	-0.4883	-170.441	0.1526	-147.827	-0.2746			63.9797	0.0828286	0.450813	0.170391			63.9797	-154.846	-0.061	-155.09	0.3662	-165.558	0.0915	-145.203	-0.5188	-156.189	-0.2442	-162.384	-0.1831	-155.243	0.1221			63.9797	-0.0610429	0.287904	0.108818
64.1797	-156.128	0	-158.661	0.7019	-179.352	0.6714	-179.657	0.1221	-158.508	-0.5188	-170.41	0.1831	-147.736	-0.1831			64.1797	0.139514	0.439376	0.166068			64.1797	-154.907	-0.122	-155.151	0.3051	-165.588	0.061	-145.05	-0.3662	-156.097	-0.1526	-162.476	-0.2747	-155.334	0.0305			64.1797	-0.0741286	0.226202	0.0854965
64.3797	-156.158	-0.0305	-158.539	0.824	-179.199	0.824	-179.657	0.1221	-158.356	-0.3662	-170.563	0.0306	-147.675	-0.1221			64.3797	0.183129	0.463499	0.175186			64.3797	-154.846	-0.061	-155.06	0.3967	-165.558	0.0915	-145.142	-0.4578	-155.914	0.0305	-162.506	-0.3052	-155.243	0.1221			64.3797	-0.0261714	0.283795	0.107264
64.5797	-156.25	-0.1221	-158.569	0.7935	-179.26	0.7629	-179.84	-0.061	-158.447	-0.4578	-170.441	0.1526	-147.797	-0.2441			64.5797	0.117714	0.487467	0.184245			64.5797	-154.968	-0.1831	-155.09	0.3662	-165.527	0.1221	-145.142	-0.4578	-156.128	-0.1831	-162.415	-0.2137	-155.182	0.1831			64.5797	-0.0523286	0.284508	0.107534
64.7797	-156.158	-0.0305	-158.447	0.9155	-179.596	0.4273	-179.932	-0.1525	-158.447	-0.4578	-170.471	0.1221	-147.766	-0.2136			64.7797	0.0872143	0.458581	0.173328			64.7797	-154.999	-0.2136	-155.029	0.4272	-165.588	0.061	-145.111	-0.4273	-156.067	-0.1221	-162.476	-0.2747	-155.273	0.0916			64.7797	-0.0654143	0.283795	0.107264
64.9797	-156.158	-0.0305	-158.6	0.7629	-179.688	0.3357	-179.962	-0.1831	-158.417	-0.4272	-170.502	0.0916	-147.888	-0.3357			64.9797	0.0305286	0.413567	0.156314			64.9797	-154.999	-0.2136	-155.06	0.3967	-165.558	0.0915	-145.264	-0.5799	-156.311	-0.3662	-162.476	-0.2747	-155.182	0.1831			64.9797	-0.109014	0.343402	0.129794
65.1797	-156.22	-0.0916	-158.539	0.824	-179.657	0.3662	-179.352	0.4273	-158.417	-0.4272	-170.532	0.0611	-148.102	-0.5493			65.1797	0.0872143	0.489689	0.185085			65.1797	-154.846	-0.061	-155.09	0.3662	-165.558	0.0915	-145.172	-0.4883	-156.22	-0.2747	-162.353	-0.1526	-155.334	0.0305			65.1797	-0.0697714	0.273932	0.103537
65.3797	-156.28	-0.1526	-158.569	0.7935	-179.657	0.3662	-179.413	0.3663	-158.386	-0.3967	-170.532	0.0611	-147.919	-0.3662			65.3797	0.0959429	0.438174	0.165614			65.3797	-154.785	0	-155.06	0.3967	-165.649	0	-145.233	-0.5494	-156.189	-0.2442	-162.659	-0.4578	-155.151	0.2136			65.3797	-0.0915857	0.345286	0.130506
65.5797	-156.372	-0.2442	-158.539	0.824	-179.718	0.3052	-179.474	0.3052	-158.417	-0.4272	-170.41	0.1831	-148.102	-0.5493			65.5797	0.0566857	0.486513	0.183884			65.5797	-154.846	-0.061	-155.182	0.2746	-165.588	0.061	-145.203	-0.5188	-156.28	-0.3357	-162.75	-0.5493	-155.121	0.2442			65.5797	-0.126429	0.345005	0.1304
65.7797	-156.372	-0.2442	-158.417	0.9461	-179.596	0.4273	-179.443	0.3357	-158.478	-0.4883	-170.441	0.1526	-148.01	-0.4578			65.7797	0.0959143	0.525504	0.198622			65.7797	-154.877	-0.0915	-154.907	0.5493	-165.527	0.1221	-145.294	-0.6104	-156.128	-0.1831	-162.903	-0.7019	-155.182	0.1831			65.7797	-0.104629	0.4436	0.167665
65.9797	-156.28	-0.1526	-158.539	0.824	-179.81	0.2136	-179.565	0.2137	-158.539	-0.5493	-170.502	0.0916	-147.98	-0.4272			65.9797	0.0305429	0.461816	0.17455			65.9797	-154.877	-0.0915	-154.999	0.4577	-165.588	0.061	-145.233	-0.5494	-156.25	-0.3052	-162.689	-0.4883	-155.06	0.3052			65.9797	-0.0872143	0.386201	0.14597
66.1797	-156.342	-0.2137	-158.386	0.9766	-179.749	0.2747	-179.596	0.1832	-158.539	-0.5493	-170.471	0.1221	-148.041	-0.4883			66.1797	0.0436143	0.524436	0.198218			66.1797	-154.877	-0.0915	-155.029	0.4272	-165.588	0.061	-145.203	-0.5188	-156.128	-0.1831	-162.598	-0.3968	-155.151	0.2136			66.1797	-0.0697714	0.333234	0.125951
66.3797	-156.403	-0.2747	-158.478	0.885	-179.688	0.3357	-179.504	0.2747	-158.508	-0.5188	-170.502	0.0916	-148.132	-0.5798			66.3797	0.0305286	0.525044	0.198448			66.3797	-154.724	0.0611	-154.846	0.6103	-165.649	0	-145.172	-0.4883	-156.433	-0.4883	-162.598	-0.3968	-155.182	0.1831			66.3797	-0.0741286	0.409386	0.154734
66.5797	-156.128	0	-158.325	1.0376	-179.688	0.3357	-179.565	0.2137	-158.6	-0.6104	-170.502	0.0916	-148.041	-0.4883			66.5797	0.0828429	0.548688	0.207385			66.5797	-154.907	-0.122	-154.846	0.6103	-165.68	-0.0305	-145.325	-0.6409	-156.372	-0.4273	-162.689	-0.4883	-155.182	0.1831			66.5797	-0.1308	0.434707	0.164304
66.7797	-156.097	0.0305	-158.447	0.9155	-179.871	0.1526	-179.596	0.1832	-158.508	-0.5188	-170.593	0	-148.315	-0.7629			66.7797	1.42857e-05	0.539612	0.203954			66.7797	-154.846	-0.061	-154.877	0.5798	-165.588	0.061	-145.294	-0.6104	-156.25	-0.3052	-162.689	-0.4883	-155.182	0.1831			66.7797	-0.0915714	0.412838	0.156038
66.9797	-156.189	-0.0611	-158.356	1.0071	-179.749	0.2747	-179.688	0.0916	-158.569	-0.5798	-170.502	0.0916	-148.102	-0.5493			66.9797	0.0392571	0.538104	0.203384			66.9797	-154.846	-0.061	-154.785	0.6713	-165.527	0.1221	-145.233	-0.5494	-156.158	-0.2136	-162.75	-0.5493	-155.121	0.2442			66.9797	-0.0479571	0.440076	0.166333
67.1797	-156.006	0.122	-158.325	1.0376	-179.81	0.2136	-179.504	0.2747	-158.508	-0.5188	-170.563	0.0306	-148.132	-0.5798			67.1797	0.0828429	0.543262	0.205334			67.1797	-154.877	-0.0915	-154.724	0.7324	-165.558	0.0915	-145.416	-0.7325	-155.823	0.122	-162.842	-0.6409	-155.151	0.2136			67.1797	-0.0436286	0.507879	0.19196
67.3797	-156.189	-0.0611	-158.356	1.0071	-179.657	0.3662	-179.596	0.1832	-158.539	-0.5493	-170.654	-0.061	-148.01	-0.4578			67.3797	0.0610429	0.528299	0.199678			67.3797	-154.846	-0.061	-154.846	0.6103	-165.588	0.061	-145.264	-0.5799	-156.006	-0.0611	-163.117	-0.9156	-155.182	0.1831			67.3797	-0.109029	0.501425	0.189521
67.5797	-156.158	-0.0305	-158.234	1.1292	-179.901	0.1221	-179.565	0.2137	-158.6	-0.6104	-170.746	-0.1525	-148.102	-0.5493			67.5797	0.0174714	0.581956	0.219959			67.5797	-154.846	-0.061	-154.724	0.7324	-165.619	0.0305	-145.416	-0.7325	-156.097	-0.1526	-162.75	-0.5493	-155.273	0.0916			67.5797	-0.0915571	0.474754	0.17944
67.7797	-156.311	-0.1831	-158.356	1.0071	-179.84	0.1831	-179.565	0.2137	-158.63	-0.6409	-170.837	-0.2441	-148.224	-0.6714			67.7797	-0.0479429	0.58195	0.219956			67.7797	-154.938	-0.1525	-154.694	0.7629	-165.649	0	-145.325	-0.6409	-156.097	-0.1526	-162.933	-0.7324	-155.365	0			67.7797	-0.130786	0.49261	0.186189
67.9797	-156.342	-0.2137	-158.417	0.9461	-179.81	0.2136	-179.443	0.3357	-158.478	-0.4883	-170.837	-0.2441	-148.132	-0.5798			67.9797	-0.00435714	0.537455	0.203139			67.9797	-154.877	-0.0915	-154.663	0.7934	-165.588	0.061	-145.355	-0.6714	-156.067	-0.1221	-162.964	-0.763	-155.304	0.061			67.9797	-0.104657	0.519051	0.196183
68.1797	-156.342	-0.2137	-158.356	1.0071	-179.932	0.0916	-179.565	0.2137	-158.691	-0.7019	-170.99	-0.3967	-148.102	-0.5493			68.1797	-0.0784571	0.580611	0.21945			68.1797	-154.907	-0.122	-154.602	0.8544	-165.497	0.1526	-145.386	-0.7019	-156.097	-0.1526	-163.025	-0.824	-155.365	0			68.1797	-0.113357	0.558741	0.211184
68.3797	-156.25	-0.1221	-158.325	1.0376	-179.749	0.2747	-179.504	0.2747	-158.661	-0.6714	-170.929	-0.3357	-148.224	-0.6714			68.3797	-0.0305143	0.612396	0.231464			68.3797	-154.938	-0.1525	-154.571	0.885	-165.527	0.1221	-145.355	-0.6714	-156.006	-0.0611	-163.025	-0.824	-155.365	0			68.3797	-0.100271	0.560431	0.211823
68.5797	-156.342	-0.2137	-158.386	0.9766	-179.871	0.1526	-179.626	0.1526	-158.722	-0.7324	-170.837	-0.2441	-148.071	-0.5188			68.5797	-0.0610286	0.560515	0.211855			68.5797	-154.877	-0.0915	-154.48	0.9765	-165.527	0.1221	-145.355	-0.6714	-156.158	-0.2136	-162.903	-0.7019	-155.273	0.0916			68.5797	-0.0697429	0.568659	0.214933
68.7797	-156.433	-0.3052	-158.356	1.0071	-179.84	0.1831	-179.596	0.1832	-158.691	-0.7019	-170.685	-0.0915	-147.766	-0.2136			68.7797	0.00874286	0.535508	0.202403			68.7797	-154.938	-0.1525	-154.571	0.885	-165.527	0.1221	-145.294	-0.6104	-156.036	-0.0916	-163.055	-0.8545	-155.457	-0.0915			68.7797	-0.113343	0.555425	0.209931
68.9797	-156.464	-0.3357	-158.325	1.0376	-179.779	0.2441	-179.504	0.2747	-158.722	-0.7324	-170.868	-0.2746	-147.858	-0.3052			68.9797	-0.0130714	0.581395	0.219747			68.9797	-154.846	-0.061	-154.511	0.946	-165.558	0.0915	-145.416	-0.7325	-156.097	-0.1526	-163.086	-0.885	-155.365	0			68.9797	-0.113371	0.600015	0.226784
69.1797	-156.372	-0.2442	-158.295	1.0681	-179.84	0.1831	-179.596	0.1832	-158.63	-0.6409	-170.654	-0.061	-147.827	-0.2746			69.1797	0.0305286	0.540203	0.204177			69.1797	-154.755	0.0306	-154.358	1.0986	-165.527	0.1221	-145.325	-0.6409	-156.189	-0.2442	-163.238	-1.0376	-155.334	0.0305			69.1797	-0.0915571	0.672312	0.25411
69.3796	-156.372	-0.2442	-158.356	1.0071	-179.81	0.2136	-179.443	0.3357	-158.752	-0.7629	-170.807	-0.2136	-147.858	-0.3052			69.3796	0.00435714	0.570505	0.215631			69.3796	-154.846	-0.061	-154.419	1.0376	-165.466	0.1831	-145.294	-0.6104	-156.616	-0.6714	-163.178	-0.9766	-155.212	0.1526			69.3796	-0.135157	0.681468	0.257571
69.5797	-156.433	-0.3052	-158.325	1.0376	-179.718	0.3052	-179.626	0.1526	-158.722	-0.7324	-170.715	-0.122	-147.797	-0.2441			69.5797	0.0131	0.56212	0.212461			69.5797	-154.877	-0.0915	-154.358	1.0986	-165.405	0.2441	-145.203	-0.5188	-156.25	-0.3052	-163.178	-0.9766	-155.457	-0.0915			69.5797	-0.0915571	0.65072	0.245949
69.7797	-156.311	-0.1831	-158.325	1.0376	-179.749	0.2747	-179.626	0.1526	-158.63	-0.6409	-170.685	-0.0915	-147.827	-0.2746			69.7797	0.0392571	0.531135	0.20075			69.7797	-154.846	-0.061	-154.297	1.1596	-165.558	0.0915	-145.233	-0.5494	-156.494	-0.5493	-163.117	-0.9156	-155.212	0.1526			69.7797	-0.0959429	0.677927	0.256232
69.9797	-156.342	-0.2137	-158.234	1.1292	-179.84	0.1831	-179.596	0.1832	-158.935	-0.946	-170.776	-0.1831	-147.827	-0.2746			69.9797	-0.0174143	0.63108	0.238526			69.9797	-154.999	-0.2136	-154.602	0.8544	-165.497	0.1526	-145.172	-0.4883	-156.128	-0.1831	-163.055	-0.8545	-155.457	-0.0915			69.9797	-0.117714	0.534231	0.201921
70.1796	-156.433	-0.3052	-158.417	0.9461	-179.84	0.1831	-179.565	0.2137	-159.058	-1.0681	-170.685	-0.0915	-147.858	-0.3052			70.1796	-0.0610143	0.616947	0.233184			70.1796	-154.724	0.0611	-154.663	0.7934	-165.497	0.1526	-145.233	-0.5494	-156.006	-0.0611	-162.994	-0.7935	-155.334	0.0305			70.1796	-0.0523429	0.512099	0.193555
70.3796	-156.372	-0.2442	-158.234	1.1292	-179.84	0.1831	-179.657	0.1221	-159.058	-1.0681	-170.685	-0.0915	-147.797	-0.2441			70.3796	-0.0305	0.656435	0.248109			70.3796	-154.907	-0.122	-154.633	0.8239	-165.558	0.0915	-145.386	-0.7019	-156.036	-0.0916	-163.117	-0.9156	-155.426	-0.061			70.3796	-0.139529	0.564046	0.213189
70.5797	-156.342	-0.2137	-158.356	1.0071	-179.718	0.3052	-179.657	0.1221	-159.027	-1.0376	-170.776	-0.1831	-147.766	-0.2136			70.5797	-0.0305143	0.621453	0.234887			70.5797	-154.877	-0.0915	-154.48	0.9765	-165.588	0.061	-145.325	-0.6409	-156.342	-0.3968	-162.994	-0.7935	-155.457	-0.0915			70.5797	-0.139529	0.582464	0.220151
70.7797	-156.464	-0.3357	-158.234	1.1292	-179.84	0.1831	-179.382	0.3968	-159.088	-1.0986	-170.746	-0.1525	-148.285	-0.7324			70.7797	-0.0871571	0.74074	0.279973			70.7797	-154.785	0	-154.846	0.6103	-165.527	0.1221	-145.355	-0.6714	-156.25	-0.3052	-163.117	-0.9156	-155.518	-0.1526			70.7797	-0.187486	0.507749	0.191911
70.9796	-156.342	-0.2137	-158.081	1.2817	-179.81	0.2136	-179.413	0.3663	-159.119	-1.1292	-170.715	-0.122	-147.797	-0.2441			70.9796	0.0218	0.731945	0.276649			70.9796	-154.907	-0.122	-154.633	0.8239	-165.405	0.2441	-145.264	-0.5799	-156.677	-0.7324	-163.269	-1.0681	-155.365	0			70.9796	-0.204914	0.641987	0.242648
71.1796	-156.464	-0.3357	-158.386	0.9766	-179.749	0.2747	-179.626	0.1526	-158.997	-1.0071	-170.746	-0.1525	-147.888	-0.3357			71.1796	-0.0610143	0.617701	0.233469			71.1796	-154.694	0.0916	-154.694	0.7629	-165.497	0.1526	-145.355	-0.6714	-156.647	-0.7019	-163.086	-0.885	-155.487	-0.1221			71.1796	-0.196186	0.589611	0.222852
71.3796	-156.464	-0.3357	-158.325	1.0376	-179.81	0.2136	-179.626	0.1526	-159.027	-1.0376	-170.776	-0.1831	-147.797	-0.2441			71.3796	-0.0566714	0.633175	0.239318			71.3796	-154.755	0.0306	-154.938	0.5188	-165.497	0.1526	-145.416	-0.7325	-156.799	-0.8545	-163.055	-0.8545	-155.518	-0.1526			71.3796	-0.2703	0.548046	0.207142
71.5796	-156.494	-0.3662	-158.386	0.9766	-179.871	0.1526	-179.657	0.1221	-159.027	-1.0376	-170.776	-0.1831	-147.766	-0.2136			71.5796	-0.0784571	0.610836	0.230874			71.5796	-154.724	0.0611	-154.602	0.8544	-165.497	0.1526	-145.66	-0.9766	-156.647	-0.7019	-163.055	-0.8545	-155.487	-0.1221			71.5796	-0.226714	0.65685	0.248266
71.7797	-156.494	-0.3662	-158.173	1.1902	-179.749	0.2747	-179.626	0.1526	-159.058	-1.0681	-170.776	-0.1831	-148.071	-0.5188			71.7797	-0.0741	0.713501	0.269678			71.7797	-154.846	-0.061	-154.633	0.8239	-165.527	0.1221	-145.538	-0.8545	-156.677	-0.7324	-163.025	-0.824	-155.518	-0.1526			71.7797	-0.239786	0.614248	0.232164
71.9796	-156.464	-0.3357	-158.234	1.1292	-179.871	0.1526	-179.443	0.3357	-158.966	-0.9766	-170.746	-0.1525	-147.858	-0.3052			71.9796	-0.0217857	0.657089	0.248356			71.9796	-154.907	-0.122	-154.602	0.8544	-165.527	0.1221	-145.569	-0.885	-156.494	-0.5493	-163.147	-0.9461	-155.548	-0.1831			71.9796	-0.244143	0.62665	0.236851
72.1796	-156.525	-0.3968	-158.447	0.9155	-179.871	0.1526	-179.565	0.2137	-159.058	-1.0681	-170.685	-0.0915	-148.102	-0.5493			72.1796	-0.1177	0.63489	0.239966			72.1796	-154.877	-0.0915	-154.724	0.7324	-165.527	0.1221	-145.599	-0.9156	-156.83	-0.885	-163.483	-1.2818	-155.609	-0.2441			72.1796	-0.366214	0.7006	0.264802
72.3796	-156.616	-0.4883	-158.203	1.1597	-179.932	0.0916	-179.626	0.1526	-159.027	-1.0376	-170.685	-0.0915	-148.163	-0.6103			72.3796	-0.117686	0.704216	0.266169			72.3796	-154.877	-0.0915	-154.724	0.7324	-165.649	0	-145.599	-0.9156	-156.616	-0.6714	-163.513	-1.3123	-155.701	-0.3357			72.3796	-0.370586	0.671736	0.253892
72.5796	-156.647	-0.5188	-158.325	1.0376	-179.901	0.1221	-179.443	0.3357	-159.058	-1.0681	-170.746	-0.1525	-148.224	-0.6714			72.5796	-0.130771	0.703389	0.265856			72.5796	-154.846	-0.061	-154.541	0.9155	-165.588	0.061	-145.508	-0.824	-156.738	-0.7935	-163.422	-1.2207	-155.64	-0.2746			72.5796	-0.3139	0.710631	0.268593
72.7796	-156.677	-0.5493	-158.417	0.9461	-179.84	0.1831	-179.596	0.1832	-158.966	-0.9766	-170.776	-0.1831	-148.438	-0.885			72.7796	-0.183086	0.683103	0.258189			72.7796	-154.785	0	-154.633	0.8239	-165.588	0.061	-145.569	-0.885	-156.616	-0.6714	-163.605	-1.4038	-155.548	-0.1831			72.7796	-0.322629	0.729394	0.275685
72.9796	-156.586	-0.4578	-158.295	1.0681	-179.901	0.1221	-179.596	0.1832	-158.966	-0.9766	-170.715	-0.122	-148.315	-0.7629			72.9796	-0.135129	0.685774	0.259198			72.9796	-154.724	0.0611	-154.663	0.7934	-165.436	0.2136	-145.569	-0.885	-157.105	-1.1597	-163.513	-1.3123	-155.64	-0.2746			72.9796	-0.366214	0.781635	0.29543
73.1796	-156.769	-0.6409	-158.478	0.885	-179.81	0.2136	-179.657	0.1221	-159.088	-1.0986	-170.624	-0.0305	-148.224	-0.6714			73.1796	-0.174386	0.670854	0.253559			73.1796	-154.846	-0.061	-154.633	0.8239	-165.68	-0.0305	-145.599	-0.9156	-156.586	-0.6409	-163.666	-1.4649	-155.762	-0.3967			73.1796	-0.383671	0.730914	0.27626
73.3796	-156.647	-0.5188	-158.295	1.0681	-179.901	0.1221	-179.596	0.1832	-158.997	-1.0071	-170.654	-0.061	-148.59	-1.0376			73.3796	-0.178729	0.744921	0.281553			73.3796	-154.877	-0.0915	-154.663	0.7934	-165.588	0.061	-145.691	-1.0071	-156.799	-0.8545	-163.574	-1.3733	-155.731	-0.3662			73.3796	-0.405457	0.736578	0.2784
73.5796	-156.647	-0.5188	-158.234	1.1292	-179.84	0.1831	-179.718	0.0611	-159.058	-1.0681	-170.776	-0.1831	-148.59	-1.0376			73.5796	-0.204886	0.767966	0.290264			73.5796	-154.877	-0.0915	-154.694	0.7629	-165.527	0.1221	-145.721	-1.0376	-156.799	-0.8545	-163.666	-1.4649	-155.67	-0.3052			73.5796	-0.409814	0.761088	0.287664
73.7796	-156.769	-0.6409	-158.325	1.0376	-179.962	0.061	-179.718	0.0611	-159.058	-1.0681	-170.837	-0.2441	-148.468	-0.9155			73.7796	-0.244129	0.72067	0.272388			73.7796	-154.846	-0.061	-154.633	0.8239	-165.497	0.1526	-145.66	-0.9766	-156.708	-0.763	-163.757	-1.5564	-155.731	-0.3662			73.7796	-0.392386	0.787449	0.297628
73.9796	-156.738	-0.6104	-158.386	0.9766	-179.901	0.1221	-179.626	0.1526	-159.058	-1.0681	-170.715	-0.122	-148.682	-1.1291			73.9796	-0.239757	0.751968	0.284217			73.9796	-154.846	-0.061	-154.694	0.7629	-165.497	0.1526	-145.508	-0.824	-156.891	-0.9461	-163.635	-1.4344	-155.67	-0.3052			73.9796	-0.379314	0.744603	0.281433
74.1796	-156.769	-0.6409	-158.295	1.0681	-179.932	0.0916	-179.504	0.2747	-159.21	-1.2207	-170.776	-0.1831	-148.56	-1.0071			74.1796	-0.231057	0.795782	0.300777			74.1796	-154.877	-0.0915	-154.602	0.8544	-165.527	0.1221	-145.66	-0.9766	-156.769	-0.824	-163.696	-1.4954	-155.762	-0.3967			74.1796	-0.4011	0.780323	0.294935
74.3796	-156.677	-0.5493	-158.173	1.1902	-179.871	0.1526	-179.565	0.2137	-159.149	-1.1597	-170.837	-0.2441	-148.56	-1.0071			74.3796	-0.200529	0.808756	0.305681			74.3796	-154.907	-0.122	-154.602	0.8544	-165.527	0.1221	-145.66	-0.9766	-156.677	-0.7324	-163.483	-1.2818	-155.823	-0.4578			74.3796	-0.370586	0.723557	0.273479
74.5796	-156.86	-0.7325	-158.325	1.0376	-179.901	0.1221	-179.657	0.1221	-159.149	-1.1597	-170.807	-0.2136	-148.804	-1.2512			74.5796	-0.296457	0.814842	0.307982			74.5796	-154.968	-0.1831	-154.541	0.9155	-165.588	0.061	-145.66	-0.9766	-157.227	-1.2818	-163.605	-1.4038	-155.792	-0.4272			74.5796	-0.470857	0.823949	0.311424
74.7796	-156.83	-0.7019	-157.989	1.3733	-179.932	0.0916	-179.596	0.1832	-159.149	-1.1597	-170.746	-0.1525	-148.834	-1.2817			74.7796	-0.235386	0.916846	0.346535			74.7796	-154.877	-0.0915	-154.541	0.9155	-165.558	0.0915	-145.752	-1.0682	-157.41	-1.4649	-163.574	-1.3733	-155.853	-0.4883			74.7796	-0.497029	0.869578	0.32867
74.9796	-156.769	-0.6409	-158.173	1.1902	-179.901	0.1221	-179.688	0.0916	-159.119	-1.1292	-170.837	-0.2441	-148.834	-1.2817			74.9796	-0.270286	0.848202	0.32059			74.9796	-154.907	-0.122	-154.602	0.8544	-165.558	0.0915	-145.66	-0.9766	-157.318	-1.3733	-163.696	-1.4954	-155.914	-0.5493			74.9796	-0.5101	0.847496	0.320323
75.1796	-156.86	-0.7325	-158.203	1.1597	-179.962	0.061	-179.688	0.0916	-159.302	-1.3123	-170.776	-0.1831	-148.743	-1.1902			75.1796	-0.300829	0.859488	0.324856			75.1796	-155.06	-0.2746	-154.602	0.8544	-165.405	0.2441	-145.752	-1.0682	-157.532	-1.5869	-163.727	-1.5259	-155.823	-0.4578			75.1796	-0.544986	0.911334	0.344452
75.3796	-156.982	-0.8545	-158.295	1.0681	-179.962	0.061	-179.657	0.1221	-159.302	-1.3123	-170.837	-0.2441	-148.651	-1.0986			75.3796	-0.322614	0.831636	0.314329			75.3796	-154.907	-0.122	-154.663	0.7934	-165.466	0.1831	-145.813	-1.1292	-157.379	-1.4344	-163.757	-1.5564	-156.006	-0.6409			75.3796	-0.558057	0.88163	0.333225
75.5796	-156.921	-0.7935	-158.386	0.9766	-179.901	0.1221	-179.596	0.1832	-159.18	-1.1902	-170.746	-0.1525	-148.865	-1.3122			75.5796	-0.3095	0.828958	0.313317			75.5796	-154.968	-0.1831	-154.602	0.8544	-165.436	0.2136	-145.691	-1.0071	-157.44	-1.4954	-163.727	-1.5259	-155.884	-0.5188			75.5796	-0.523186	0.888921	0.335981
75.7796	-156.586	-0.4578	-158.295	1.0681	-179.962	0.061	-179.657	0.1221	-159.271	-1.2817	-170.837	-0.2441	-148.926	-1.3733			75.7796	-0.300814	0.848913	0.320859			75.7796	-154.877	-0.0915	-154.663	0.7934	-165.436	0.2136	-145.905	-1.2207	-157.623	-1.6785	-163.635	-1.4344	-155.823	-0.4578			75.7796	-0.5537	0.923034	0.348874
75.9796	-156.891	-0.763	-158.234	1.1292	-179.993	0.0305	-179.565	0.2137	-159.21	-1.2207	-170.807	-0.2136	-148.926	-1.3733			75.9796	-0.313886	0.879003	0.332232			75.9796	-154.877	-0.0915	-154.602	0.8544	-165.466	0.1831	-145.813	-1.1292	-157.562	-1.6175	-163.94	-1.7395	-155.914	-0.5493			75.9796	-0.584214	0.966242	0.365205
76.1796	-156.891	-0.763	-158.173	1.1902	-180.023	0	-179.626	0.1526	-159.332	-1.3428	-170.837	-0.2441	-148.956	-1.4038			76.1796	-0.344414	0.915153	0.345895			76.1796	-154.846	-0.061	-154.541	0.9155	-165.436	0.2136	-145.844	-1.1597	-157.623	-1.6785	-163.849	-1.648	-155.914	-0.5493			76.1796	-0.566771	0.984782	0.372213
76.3796	-156.952	-0.824	-158.325	1.0376	-179.993	0.0305	-179.688	0.0916	-159.302	-1.3123	-170.563	0.0306	-148.926	-1.3733			76.3796	-0.331329	0.876117	0.331141			76.3796	-154.846	-0.061	-154.602	0.8544	-165.344	0.3052	-145.935	-1.2513	-157.471	-1.5259	-163.818	-1.6175	-155.853	-0.4883			76.3796	-0.540629	0.960015	0.362852
76.5796	-156.891	-0.763	-158.356	1.0071	-179.932	0.0916	-179.626	0.1526	-159.271	-1.2817	-170.563	0.0306	-148.987	-1.4343			76.5796	-0.313871	0.879337	0.332358			76.5796	-154.907	-0.122	-154.633	0.8239	-165.375	0.2746	-145.935	-1.2513	-157.501	-1.5564	-163.971	-1.77	-155.853	-0.4883			76.5796	-0.584214	0.978044	0.369666
76.7796	-156.677	-0.5493	-158.295	1.0681	-179.962	0.061	-179.596	0.1832	-159.393	-1.4038	-170.624	-0.0305	-149.048	-1.4954			76.7796	-0.309529	0.914422	0.345619			76.7796	-154.785	0	-154.541	0.9155	-165.283	0.3662	-145.996	-1.3123	-157.776	-1.8311	-163.94	-1.7395	-155.914	-0.5493			76.7796	-0.592929	1.07346	0.405731
76.9796	-157.043	-0.9156	-158.295	1.0681	-179.871	0.1526	-179.688	0.0916	-159.454	-1.4648	-170.624	-0.0305	-149.262	-1.709			76.9796	-0.401086	0.995992	0.37645			76.9796	-155.029	-0.2441	-154.571	0.885	-165.283	0.3662	-145.905	-1.2207	-157.867	-1.9226	-164.062	-1.8616	-156.128	-0.7629			76.9796	-0.6801	1.07806	0.407467
77.1796	-157.196	-1.0681	-158.295	1.0681	-180.115	-0.0915	-179.688	0.0916	-159.546	-1.5564	-170.624	-0.0305	-149.231	-1.6785			77.1796	-0.466471	1.00133	0.378466			77.1796	-154.877	-0.0915	-154.419	1.0376	-165.253	0.3967	-145.905	-1.2207	-157.654	-1.709	-164.001	-1.8006	-156.006	-0.6409			77.1796	-0.575486	1.07918	0.407892
77.3796	-157.013	-0.885	-158.386	0.9766	-179.901	0.1221	-179.474	0.3052	-159.668	-1.6785	-170.746	-0.1525	-149.017	-1.4648			77.3796	-0.3967	0.977215	0.369352			77.3796	-154.877	-0.0915	-154.541	0.9155	-165.344	0.3052	-146.027	-1.3428	-157.837	-1.8921	-163.879	-1.6785	-156.006	-0.6409			77.3796	-0.632157	1.06094	0.400998
77.5796	-157.013	-0.885	-158.295	1.0681	-179.901	0.1221	-179.626	0.1526	-159.607	-1.6174	-170.624	-0.0305	-149.048	-1.4954			77.5796	-0.383643	0.98193	0.371135			77.5796	-154.785	0	-154.419	1.0376	-165.314	0.3357	-145.996	-1.3123	-157.837	-1.8921	-164.154	-1.9532	-155.884	-0.5188			77.5796	-0.614729	1.14967	0.434533
77.7796	-156.952	-0.824	-158.295	1.0681	-179.962	0.061	-179.749	0.0306	-159.668	-1.6785	-170.685	-0.0915	-149.383	-1.831			77.7796	-0.466471	1.0392	0.39278			77.7796	-154.846	-0.061	-154.511	0.946	-165.283	0.3662	-145.935	-1.2513	-157.989	-2.0447	-163.94	-1.7395	-155.853	-0.4883			77.7796	-0.610371	1.11323	0.420762
77.9796	-156.86	-0.7325	-158.386	0.9766	-179.962	0.061	-179.901	-0.122	-159.79	-1.8005	-170.715	-0.122	-149.475	-1.9226			77.9796	-0.523143	1.04453	0.394795			77.9796	-154.907	-0.122	-154.45	1.007	-165.253	0.3967	-146.027	-1.3428	-157.989	-2.0447	-163.91	-1.709	-156.036	-0.6714			77.9796	-0.640886	1.13038	0.427243
78.1796	-156.952	-0.824	-158.234	1.1292	-179.932	0.0916	-179.779	0	-159.698	-1.709	-170.685	-0.0915	-149.597	-2.0447			78.1796	-0.492629	1.10857	0.418999			78.1796	-154.907	-0.122	-154.511	0.946	-165.192	0.4577	-145.966	-1.2818	-157.929	-1.9837	-163.971	-1.77	-155.823	-0.4578			78.1796	-0.601657	1.11847	0.422744
78.3796	-156.952	-0.824	-158.478	0.885	-179.962	0.061	-179.871	-0.0915	-159.76	-1.77	-170.685	-0.0915	-149.719	-2.1667			78.3796	-0.5711	1.08221	0.409037			78.3796	-154.877	-0.0915	-154.511	0.946	-165.253	0.3967	-145.905	-1.2207	-158.05	-2.1057	-164.093	-1.8921	-155.884	-0.5188			78.3796	-0.640871	1.15173	0.435314
78.5796	-156.982	-0.8545	-158.173	1.1902	-179.932	0.0916	-179.81	-0.0305	-159.821	-1.8311	-170.837	-0.2441	-149.628	-2.0752			78.5796	-0.536229	1.14472	0.432662			78.5796	-154.999	-0.2136	-154.541	0.9155	-165.253	0.3967	-146.057	-1.3733	-157.959	-2.0142	-164.429	-2.2278	-155.853	-0.4883			78.5796	-0.715	1.19771	0.452692
78.7796	-156.952	-0.824	-158.234	1.1292	-179.932	0.0916	-179.901	-0.122	-159.698	-1.709	-170.746	-0.1525	-149.475	-1.9226			78.7796	-0.501329	1.06914	0.404097			78.7796	-154.968	-0.1831	-154.419	1.0376	-165.314	0.3357	-146.027	-1.3428	-158.02	-2.0752	-164.307	-2.1057	-156.036	-0.6714			78.7796	-0.714986	1.19991	0.453524
78.9796	-156.982	-0.8545	-158.325	1.0376	-179.993	0.0305	-179.81	-0.0305	-159.607	-1.6174	-170.715	-0.122	-149.506	-1.9531			78.9796	-0.501343	1.04041	0.393237			78.9796	-154.938	-0.1525	-154.45	1.007	-165.253	0.3967	-146.118	-1.4344	-157.929	-1.9837	-164.337	-2.1363	-156.067	-0.7019			78.9796	-0.715014	1.20173	0.454212
79.1796	-156.982	-0.8545	-158.325	1.0376	-179.962	0.061	-179.779	0	-159.668	-1.6785	-170.746	-0.1525	-149.506	-1.9531			79.1796	-0.505714	1.05479	0.398673			79.1796	-154.968	-0.1831	-154.48	0.9765	-165.314	0.3357	-146.179	-1.4954	-158.081	-2.1363	-164.154	-1.9532	-155.945	-0.5798			79.1796	-0.719371	1.18522	0.447971
79.3796	-156.952	-0.824	-158.234	1.1292	-179.962	0.061	-179.84	-0.061	-159.668	-1.6785	-170.654	-0.061	-149.597	-2.0447			79.3796	-0.497	1.09805	0.415025			79.3796	-154.907	-0.122	-154.358	1.0986	-165.253	0.3967	-146.057	-1.3733	-157.989	-2.0447	-164.429	-2.2278	-156.067	-0.7019			79.3796	-0.710629	1.24945	0.472247
79.5796	-156.891	-0.763	-158.325	1.0376	-180.023	0	-179.901	-0.122	-159.637	-1.648	-170.715	-0.122	-149.506	-1.9531			79.5796	-0.510071	1.03262	0.390294			79.5796	-154.999	-0.2136	-154.48	0.9765	-165.253	0.3967	-146.027	-1.3428	-158.234	-2.2888	-164.459	-2.2583	-156.28	-0.9155			79.5796	-0.806543	1.26377	0.477662
79.7796	-156.952	-0.824	-158.325	1.0376	-179.993	0.0305	-179.962	-0.1831	-159.668	-1.6785	-170.685	-0.0915	-149.536	-1.9836			79.7796	-0.527514	1.04901	0.396489			79.7796	-154.999	-0.2136	-154.388	1.0681	-165.283	0.3662	-146.118	-1.4344	-158.203	-2.2583	-164.49	-2.2888	-156.464	-1.0986			79.7796	-0.837057	1.29221	0.48841
79.9796	-156.86	-0.7325	-158.173	1.1902	-180.023	0	-179.84	-0.061	-159.576	-1.5869	-170.715	-0.122	-149.445	-1.8921			79.9796	-0.457757	1.04907	0.39651			79.9796	-154.938	-0.1525	-154.388	1.0681	-165.222	0.4272	-146.088	-1.4038	-158.203	-2.2583	-164.337	-2.1363	-156.342	-0.9766			79.9796	-0.776029	1.27274	0.481049
80.1796	-156.86	-0.7325	-158.203	1.1597	-179.993	0.0305	-179.84	-0.061	-159.576	-1.5869	-170.776	-0.1831	-149.841	-2.2888			80.1796	-0.523157	1.1373	0.429857			80.1796	-154.999	-0.2136	-154.388	1.0681	-165.314	0.3357	-146.179	-1.4954	-157.989	-2.0447	-164.368	-2.1668	-156.25	-0.885			80.1796	-0.771671	1.22652	0.46358
80.3796	-156.921	-0.7935	-158.203	1.1597	-180.054	-0.0305	-179.84	-0.061	-159.607	-1.6174	-170.776	-0.1831	-149.963	-2.4109			80.3796	-0.562386	1.17098	0.44259			80.3796	-155.029	-0.2441	-154.297	1.1596	-165.283	0.3662	-146.149	-1.4649	-158.142	-2.1973	-164.49	-2.2888	-156.22	-0.8545			80.3796	-0.789114	1.29886	0.490924
80.5796	-156.891	-0.763	-158.386	0.9766	-180.115	-0.0915	-179.84	-0.061	-159.607	-1.6174	-170.776	-0.1831	-149.933	-2.3804			80.5796	-0.588543	1.11349	0.420859			80.5796	-154.938	-0.1525	-154.297	1.1596	-165.283	0.3662	-146.332	-1.648	-158.173	-2.2278	-164.49	-2.2888	-156.158	-0.7934			80.5796	-0.797814	1.32876	0.502223
80.7796	-156.86	-0.7325	-158.112	1.2512	-179.932	0.0916	-179.84	-0.061	-159.668	-1.6785	-170.746	-0.1525	-149.994	-2.4414			80.7796	-0.531871	1.22031	0.461236			80.7796	-154.968	-0.1831	-154.297	1.1596	-165.283	0.3662	-146.423	-1.7395	-158.234	-2.2888	-164.551	-2.3499	-156.22	-0.8545			80.7796	-0.841429	1.35849	0.513461
80.9796	-156.83	-0.7019	-158.234	1.1292	-180.054	-0.0305	-179.81	-0.0305	-159.637	-1.648	-170.807	-0.2136	-150.085	-2.5329			80.9796	-0.575457	1.19921	0.45326			80.9796	-154.938	-0.1525	-154.205	1.2512	-165.314	0.3357	-146.393	-1.709	-158.569	-2.6245	-164.49	-2.2888	-156.28	-0.9155			80.9796	-0.871914	1.42976	0.540398
81.1796	-156.83	-0.7019	-158.417	0.9461	-180.145	-0.1221	-179.81	-0.0305	-159.821	-1.8311	-170.746	-0.1525	-150.421	-2.8686			81.1796	-0.680086	1.27613	0.482332			81.1796	-154.999	-0.2136	-154.358	1.0986	-165.283	0.3662	-146.454	-1.7701	-158.569	-2.6245	-164.764	-2.5635	-156.158	-0.7934			81.1796	-0.928614	1.44756	0.547128
81.3796	-156.647	-0.5188	-158.112	1.2512	-180.054	-0.0305	-179.871	-0.0915	-159.76	-1.77	-170.654	-0.061	-150.085	-2.5329			81.3796	-0.536214	1.25057	0.472669			81.3796	-155.029	-0.2441	-154.327	1.1291	-165.344	0.3052	-146.362	-1.6785	-158.569	-2.6245	-164.612	-2.4109	-156.22	-0.8545			81.3796	-0.911171	1.40617	0.531483
81.5796	-156.647	-0.5188	-158.173	1.1902	-179.962	0.061	-179.901	-0.122	-159.821	-1.8311	-170.715	-0.122	-150.391	-2.8381			81.5796	-0.597257	1.33104	0.503084			81.5796	-155.121	-0.3356	-154.205	1.2512	-165.253	0.3967	-146.454	-1.7701	-158.569	-2.6245	-164.612	-2.4109	-156.158	-0.7934			81.5796	-0.898086	1.45217	0.548868
81.7796	-156.647	-0.5188	-158.356	1.0071	-180.054	-0.0305	-179.871	-0.0915	-159.851	-1.8616	-170.685	-0.0915	-150.36	-2.8076			81.7796	-0.627771	1.28391	0.485273			81.7796	-154.968	-0.1831	-154.297	1.1596	-165.283	0.3662	-146.454	-1.7701	-158.386	-2.4414	-164.673	-2.472	-156.189	-0.824			81.7796	-0.880686	1.41224	0.533776
81.9796	-156.708	-0.5799	-158.02	1.3428	-180.145	-0.1221	-179.871	-0.0915	-159.973	-1.9836	-170.715	-0.122	-150.574	-3.0212			81.9796	-0.653929	1.42867	0.539985			81.9796	-154.938	-0.1525	-154.297	1.1596	-165.253	0.3967	-146.484	-1.8006	-158.417	-2.4719	-164.703	-2.5025	-156.25	-0.885			81.9796	-0.893743	1.43365	0.541867
82.1796	-156.799	-0.6714	-157.959	1.4038	-180.237	-0.2136	-179.81	-0.0305	-160.034	-2.0447	-170.776	-0.1831	-150.635	-3.0823			82.1796	-0.688829	1.4641	0.553377			82.1796	-154.968	-0.1831	-154.358	1.0986	-165.283	0.3662	-146.576	-1.8921	-158.417	-2.4719	-164.703	-2.5025	-156.158	-0.7934			82.1796	-0.911171	1.42275	0.537747
82.3796	-156.86	-0.7325	-157.806	1.5564	-180.328	-0.3052	-179.932	-0.1525	-160.034	-2.0447	-170.685	-0.0915	-150.421	-2.8686			82.3796	-0.662657	1.43872	0.543787			82.3796	-154.907	-0.122	-154.45	1.007	-165.283	0.3662	-146.515	-1.8311	-158.814	-2.8687	-164.887	-2.6856	-156.22	-0.8545			82.3796	-0.998386	1.51165	0.571352
82.5796	-156.86	-0.7325	-157.776	1.5869	-180.298	-0.2747	-179.871	-0.0915	-160.095	-2.1057	-170.837	-0.2441	-150.36	-2.8076			82.5796	-0.667029	1.43761	0.543365			82.5796	-154.968	-0.1831	-154.48	0.9765	-165.375	0.2746	-146.515	-1.8311	-158.722	-2.7771	-165.008	-2.8076	-156.158	-0.7934			82.5796	-1.02017	1.4919	0.563884
82.7796	-156.891	-0.763	-157.898	1.4649	-180.389	-0.3662	-179.962	-0.1831	-159.912	-1.9226	-170.837	-0.2441	-150.177	-2.6245			82.7796	-0.662657	1.32073	0.499188			82.7796	-154.938	-0.1525	-154.45	1.007	-165.375	0.2746	-146.606	-1.9226	-158.752	-2.8076	-164.947	-2.7466	-156.28	-0.9155			82.7796	-1.0376	1.50207	0.567731
82.9796	-156.952	-0.824	-157.776	1.5869	-180.328	-0.3052	-179.84	-0.061	-159.973	-1.9836	-170.715	-0.122	-150.543	-2.9907			82.9796	-0.671371	1.47381	0.557049			82.9796	-154.907	-0.122	-154.358	1.0986	-165.344	0.3052	-146.576	-1.8921	-158.783	-2.8382	-164.825	-2.6245	-156.311	-0.946			82.9796	-1.00271	1.51081	0.571032
83.1796	-157.013	-0.885	-157.898	1.4649	-179.932	0.0916	-179.901	-0.122	-159.882	-1.8921	-170.776	-0.1831	-150.665	-3.1128			83.1796	-0.662643	1.48222	0.560226			83.1796	-154.968	-0.1831	-154.419	1.0376	-165.283	0.3662	-146.423	-1.7395	-158.905	-2.9602	-164.947	-2.7466	-156.28	-0.9155			83.1796	-1.02016	1.53459	0.58002
83.3796	-156.982	-0.8545	-157.898	1.4649	-179.993	0.0305	-179.901	-0.122	-159.943	-1.9531	-170.807	-0.2136	-150.36	-2.8076			83.3796	-0.636486	1.40232	0.530026			83.3796	-154.999	-0.2136	-154.45	1.007	-165.314	0.3357	-146.454	-1.7701	-158.997	-3.0518	-164.978	-2.7771	-156.311	-0.946			83.3796	-1.05941	1.54757	0.584926
83.5796	-156.86	-0.7325	-157.745	1.6174	-179.871	0.1526	-179.962	-0.1831	-159.882	-1.8921	-170.776	-0.1831	-150.97	-3.418			83.5796	-0.662686	1.60372	0.606151			83.5796	-154.938	-0.1525	-154.571	0.885	-165.344	0.3052	-146.667	-1.9837	-158.997	-3.0518	-165.192	-2.9908	-156.372	-1.0071			83.5796	-1.14224	1.57978	0.597102
83.7796	-156.891	-0.763	-156.952	2.4109	-179.901	0.1221	-179.718	0.0611	-159.882	-1.8921	-170.807	-0.2136	-150.299	-2.7466			83.7796	-0.4316	1.64716	0.622567			83.7796	-154.938	-0.1525	-154.571	0.885	-165.344	0.3052	-146.759	-2.0752	-158.966	-3.0213	-165.253	-3.0518	-156.403	-1.0376			83.7796	-1.16403	1.59372	0.60237
83.9796	-156.982	-0.8545	-156.891	2.4719	-179.871	0.1526	-180.359	-0.5798	-159.882	-1.8921	-170.868	-0.2746	-149.75	-2.1973			83.9796	-0.4534	1.54081	0.58237			83.9796	-154.968	-0.1831	-154.541	0.9155	-165.283	0.3662	-146.698	-2.0142	-158.905	-2.9602	-165.253	-3.0518	-156.28	-0.9155			83.9796	-1.12044	1.59109	0.601376
84.1796	-157.043	-0.9156	-157.074	2.2888	-179.901	0.1221	-179.962	-0.1831	-159.851	-1.8616	-170.776	-0.1831	-149.75	-2.1973			84.1796	-0.418543	1.48472	0.561171			84.1796	-154.968	-0.1831	-154.571	0.885	-165.283	0.3662	-146.728	-2.0447	-158.752	-2.8076	-165.222	-3.0213	-156.22	-0.8545			84.1796	-1.09429	1.55405	0.587376
84.3796	-157.074	-0.9461	-156.525	2.8381	-179.779	0.2441	-179.932	-0.1525	-159.973	-1.9836	-170.807	-0.2136	-149.78	-2.2278			84.3796	-0.348771	1.68941	0.638537			84.3796	-154.968	-0.1831	-154.602	0.8544	-165.283	0.3662	-146.698	-2.0142	-158.935	-2.9907	-165.283	-3.0823	-156.342	-0.9766			84.3796	-1.14661	1.58903	0.600598
84.5796	-157.013	-0.885	-155.457	3.9063	-179.871	0.1526	-177.155	2.6246	-159.882	-1.8921	-171.143	-0.5493	-149.506	-1.9531			84.5796	0.200571	2.24978	0.850336			84.5796	-154.938	-0.1525	-154.755	0.7019	-165.253	0.3967	-146.881	-2.1973	-159.058	-3.1128	-165.283	-3.0823	-156.342	-0.9766			84.5796	-1.20327	1.60781	0.607693
84.7796	-156.952	-0.824	-155.67	3.6926	-179.749	0.2747	-179.047	0.7325	-160.095	-2.1057	-171.112	-0.5188	-149.811	-2.2583			84.7796	-0.143857	2.02421	0.765078			84.7796	-155.06	-0.2746	-154.724	0.7324	-165.375	0.2746	-146.912	-2.2278	-158.905	-2.9602	-165.558	-3.357	-156.372	-1.0071			84.7796	-1.25996	1.61164	0.609144
84.9796	-156.952	-0.824	-156.067	3.2959	-179.779	0.2441	-180.572	-0.7934	-159.973	-1.9836	-171.051	-0.4577	-149.994	-2.4414			84.9796	-0.422871	1.87456	0.708517			84.9796	-155.029	-0.2441	-154.602	0.8544	-165.344	0.3052	-146.851	-2.1668	-158.966	-3.0213	-165.924	-3.7232	-156.403	-1.0376			84.9796	-1.29049	1.73144	0.654424
85.1796	-157.043	-0.9156	-156.677	2.6856	-179.779	0.2441	-179.047	0.7325	-160.126	-2.1362	-170.868	-0.2746	-149.902	-2.3498			85.1796	-0.287714	1.74297	0.658783			85.1796	-155.212	-0.4272	-154.327	1.1291	-165.253	0.3967	-146.942	-2.2583	-158.935	-2.9907	-165.619	-3.418	-156.403	-1.0376			85.1796	-1.22943	1.72423	0.651698
85.3796	-157.105	-0.9766	-156.769	2.594	-179.688	0.3357	-179.657	0.1221	-160.187	-2.1973	-171.02	-0.4272	-150.269	-2.7161			85.3796	-0.466486	1.76422	0.666811			85.3796	-154.968	-0.1831	-154.297	1.1596	-165.283	0.3662	-146.973	-2.2889	-159.058	-3.1128	-165.68	-3.479	-156.403	-1.0376			85.3796	-1.22509	1.78489	0.674627
85.5796	-157.227	-1.0987	-156.921	2.4414	-179.688	0.3357	-179.962	-0.1831	-160.156	-2.1668	-170.868	-0.2746	-150.299	-2.7466			85.5796	-0.527529	1.71659	0.648809			85.5796	-155.029	-0.2441	-154.297	1.1596	-165.253	0.3967	-147.003	-2.3194	-159.18	-3.2349	-165.772	-3.5706	-156.525	-1.1597			85.5796	-1.28177	1.82571	0.690054
85.7796	-157.257	-1.1292	-157.074	2.2888	-179.596	0.4273	-179.871	-0.0915	-160.156	-2.1668	-170.929	-0.3357	-150.635	-3.0823			85.7796	-0.5842	1.76181	0.665903			85.7796	-154.999	-0.2136	-154.358	1.0986	-165.222	0.4272	-147.217	-2.533	-158.997	-3.0518	-165.558	-3.357	-156.464	-1.0986			85.7796	-1.24689	1.76814	0.668294
85.9796	-157.227	-1.0987	-157.043	2.3193	-179.565	0.4578	-179.688	0.0916	-160.217	-2.2278	-171.02	-0.4272	-150.269	-2.7161			85.9796	-0.514443	1.70658	0.645027			85.9796	-155.09	-0.3051	-154.327	1.1291	-165.131	0.5188	-147.156	-2.472	-159.241	-3.2959	-165.71	-3.5095	-156.464	-1.0986			85.9796	-1.29046	1.8474	0.698253
86.1796	-157.227	-1.0987	-157.227	2.1362	-179.657	0.3662	-179.779	0	-160.217	-2.2278	-170.868	-0.2746	-150.208	-2.655			86.1796	-0.536243	1.63193	0.616813			86.1796	-155.06	-0.2746	-154.205	1.2512	-165.131	0.5188	-147.186	-2.5025	-159.21	-3.2654	-166.962	-4.7608	-156.372	-1.0071			86.1796	-1.43434	2.16462	0.81815
86.3796	-157.257	-1.1292	-157.166	2.1973	-179.688	0.3357	-179.169	0.6104	-160.278	-2.2888	-170.868	-0.2746	-150.452	-2.8992			86.3796	-0.492629	1.76111	0.665638			86.3796	-155.182	-0.3967	-154.358	1.0986	-165.222	0.4272	-147.308	-2.6245	-159.241	-3.2959	-165.833	-3.6316	-156.494	-1.1291			86.3796	-1.36457	1.85862	0.702491
86.5796	-157.196	-1.0681	-156.952	2.4109	-179.657	0.3662	-180.145	-0.3662	-160.339	-2.3499	-170.807	-0.2136	-150.604	-3.0517			86.5796	-0.610343	1.80252	0.681287			86.5796	-154.999	-0.2136	-154.297	1.1596	-165.192	0.4577	-147.186	-2.5025	-159.332	-3.3875	-167.084	-4.8828	-156.525	-1.1597			86.5796	-1.50411	2.18661	0.826461
86.7796	-157.196	-1.0681	-157.227	2.1362	-179.626	0.3967	-181.091	-1.3122	-160.339	-2.3499	-170.929	-0.3357	-150.604	-3.0517			86.7796	-0.797814	1.73568	0.656025			86.7796	-154.968	-0.1831	-154.297	1.1596	-165.192	0.4577	-147.308	-2.6245	-159.241	-3.2959	-166.107	-3.9063	-156.433	-1.0681			86.7796	-1.35151	1.95587	0.739249
86.9796	-157.257	-1.1292	-157.105	2.2583	-179.657	0.3662	-179.84	-0.061	-160.309	-2.3193	-170.929	-0.3357	-150.635	-3.0823			86.9796	-0.614714	1.77295	0.670113			86.9796	-154.968	-0.1831	-154.236	1.2207	-165.1	0.5493	-147.308	-2.6245	-159.21	-3.2654	-166.077	-3.8758	-156.464	-1.0986			86.9796	-1.32534	1.97101	0.744971
87.1796	-157.196	-1.0681	-157.166	2.1973	-179.657	0.3662	-179.81	-0.0305	-160.4	-2.4109	-170.868	-0.2746	-150.604	-3.0517			87.1796	-0.610329	1.76528	0.667212			87.1796	-154.938	-0.1525	-154.175	1.2817	-165.07	0.5798	-147.339	-2.6551	-159.271	-3.3264	-165.924	-3.7232	-156.372	-1.0071			87.1796	-1.28611	1.97545	0.746651
87.3796	-157.257	-1.1292	-157.227	2.1362	-179.565	0.4578	-179.749	0.0306	-160.553	-2.5635	-170.868	-0.2746	-150.696	-3.1433			87.3796	-0.640857	1.81206	0.684894			87.3796	-155.06	-0.2746	-154.236	1.2207	-165.192	0.4577	-147.522	-2.8382	-159.393	-3.4485	-166.016	-3.8147	-156.586	-1.2207			87.3796	-1.4169	1.98794	0.751369
87.5796	-157.166	-1.0376	-157.471	1.8921	-179.596	0.4273	-179.779	0	-160.431	-2.4414	-170.837	-0.2441	-150.726	-3.1738			87.5796	-0.653929	1.72911	0.653542			87.5796	-155.09	-0.3051	-154.205	1.2512	-165.008	0.6409	-147.583	-2.8992	-159.332	-3.3875	-166.138	-3.9368	-156.403	-1.0376			87.5796	-1.38201	2.04756	0.773907
87.7796	-157.227	-1.0987	-157.288	2.0752	-179.626	0.3967	-179.688	0.0916	-160.461	-2.4719	-170.776	-0.1831	-150.665	-3.1128			87.7796	-0.614714	1.7733	0.670245			87.7796	-155.121	-0.3356	-154.205	1.2512	-165.008	0.6409	-147.613	-2.9297	-159.393	-3.4485	-165.985	-3.7842	-156.616	-1.2512			87.7796	-1.40816	2.02359	0.764845
87.9796	-157.257	-1.1292	-157.227	2.1362	-179.626	0.3967	-179.81	-0.0305	-160.431	-2.4414	-170.959	-0.3662	-150.665	-3.1128			87.9796	-0.6496	1.77139	0.669523			87.9796	-155.365	-0.5798	-154.083	1.3732	-165.07	0.5798	-147.613	-2.9297	-159.485	-3.5401	-166.077	-3.8758	-156.433	-1.0681			87.9796	-1.43436	2.0589	0.778192
88.1796	-157.288	-1.1597	-157.043	2.3193	-179.749	0.2747	-179.779	0	-160.675	-2.6855	-170.929	-0.3357	-150.635	-3.0823			88.1796	-0.667029	1.84888	0.698812			88.1796	-155.457	-0.6713	-154.144	1.3122	-164.947	0.7019	-147.675	-2.9908	-159.332	-3.3875	-166.229	-4.0283	-156.433	-1.0681			88.1796	-1.44741	2.07317	0.783585
88.3796	-157.196	-1.0681	-157.166	2.1973	-179.626	0.3967	-179.749	0.0306	-160.614	-2.6245	-170.776	-0.1831	-150.604	-3.0517			88.3796	-0.614686	1.81277	0.685162			88.3796	-155.243	-0.4577	-154.236	1.2207	-164.947	0.7019	-147.736	-3.0518	-159.485	-3.5401	-166.016	-3.8147	-156.525	-1.1597			88.3796	-1.44306	2.0558	0.777021
88.5796	-157.196	-1.0681	-157.043	2.3193	-179.718	0.3052	-179.871	-0.0915	-160.644	-2.655	-170.746	-0.1525	-150.665	-3.1128			88.5796	-0.636486	1.85056	0.699447			88.5796	-155.426	-0.6408	-154.205	1.2512	-164.825	0.824	-147.827	-3.1433	-159.454	-3.5095	-166.229	-4.0283	-156.586	-1.2207			88.5796	-1.49534	2.11806	0.80055
88.7796	-157.257	-1.1292	-157.318	2.0447	-179.626	0.3967	-179.84	-0.061	-160.675	-2.6855	-170.807	-0.2136	-150.757	-3.2043			88.7796	-0.693171	1.81561	0.686236			88.7796	-155.212	-0.4272	-154.175	1.2817	-165.039	0.6103	-147.858	-3.1739	-159.454	-3.5095	-166.199	-3.9978	-156.525	-1.1597			88.7796	-1.4823	2.10296	0.794846
88.9796	-157.166	-1.0376	-157.257	2.1057	-179.749	0.2747	-179.779	0	-160.675	-2.6855	-170.776	-0.1831	-150.665	-3.1128			88.9796	-0.662657	1.80033	0.680462			88.9796	-155.243	-0.4577	-154.175	1.2817	-165.192	0.4577	-147.736	-3.0518	-159.332	-3.3875	-166.29	-4.0894	-156.586	-1.2207			88.9796	-1.49539	2.05793	0.777824
89.1796	-157.318	-1.1902	-157.166	2.1973	-179.688	0.3357	-179.901	-0.122	-160.767	-2.7771	-170.715	-0.122	-150.848	-3.2959			89.1796	-0.7106	1.88979	0.714272			89.1796	-155.151	-0.3662	-154.175	1.2817	-165.222	0.4272	-147.766	-3.0823	-159.454	-3.5095	-166.199	-3.9978	-156.586	-1.2207			89.1796	-1.49537	2.06543	0.78066
89.3795	-157.349	-1.2207	-157.196	2.1668	-179.718	0.3052	-179.871	-0.0915	-160.767	-2.7771	-170.868	-0.2746	-150.726	-3.1738			89.3795	-0.723671	1.84759	0.698322			89.3795	-155.182	-0.3967	-154.205	1.2512	-165.192	0.4577	-147.888	-3.2044	-159.546	-3.6011	-165.985	-3.7842	-156.647	-1.2817			89.3795	-1.50846	2.04952	0.774647
89.5796	-157.44	-1.3123	-157.257	2.1057	-179.688	0.3357	-179.84	-0.061	-160.767	-2.7771	-170.746	-0.1525	-150.787	-3.2349			89.5796	-0.728057	1.8602	0.703091			89.5796	-155.09	-0.3051	-154.114	1.3427	-165.283	0.3662	-147.858	-3.1739	-159.576	-3.6316	-166.077	-3.8758	-156.616	-1.2512			89.5796	-1.5041	2.0834	0.787451
89.7796	-157.318	-1.1902	-157.074	2.2888	-179.688	0.3357	-179.871	-0.0915	-160.889	-2.8992	-170.837	-0.2441	-151.093	-3.54			89.7796	-0.762929	1.98739	0.751164			89.7796	-155.06	-0.2746	-154.205	1.2512	-165.283	0.3662	-147.797	-3.1128	-159.821	-3.8758	-165.772	-3.5706	-156.586	-1.2207			89.7796	-1.49101	2.04792	0.77404
89.9796	-157.288	-1.1597	-156.616	2.7466	-179.688	0.3357	-179.962	-0.1831	-160.919	-2.9297	-170.776	-0.1831	-150.94	-3.3874			89.9796	-0.6801	2.07719	0.785104			89.9796	-155.09	-0.3051	-154.175	1.2817	-165.314	0.3357	-148.071	-3.3875	-159.76	-3.8147	-166.107	-3.9063	-156.708	-1.3428			89.9796	-1.59129	2.12966	0.804934
90.1796	-157.257	-1.1292	-156.25	3.1128	-179.688	0.3357	-179.932	-0.1525	-160.767	-2.7771	-170.868	-0.2746	-151.123	-3.5705			90.1796	-0.636486	2.19093	0.828092			90.1796	-155.182	-0.3967	-154.144	1.3122	-165.375	0.2746	-148.102	-3.418	-159.637	-3.6927	-165.955	-3.7537	-156.738	-1.3733			90.1796	-1.57823	2.07421	0.783976
90.3795	-157.318	-1.1902	-156.311	3.0518	-179.657	0.3662	-179.962	-0.1831	-160.919	-2.9297	-170.776	-0.1831	-151.184	-3.6316			90.3795	-0.671386	2.21914	0.838757			90.3795	-155.09	-0.3051	-154.144	1.3122	-165.222	0.4272	-148.102	-3.418	-159.973	-4.0283	-166.626	-4.4251	-156.647	-1.2817			90.3795	-1.67411	2.29176	0.866205
90.5795	-157.227	-1.0987	-156.311	3.0518	-179.718	0.3052	-179.901	-0.122	-160.919	-2.9297	-170.837	-0.2441	-150.879	-3.3264			90.5795	-0.623414	2.14537	0.810876			90.5795	-155.121	-0.3356	-154.175	1.2817	-165.222	0.4272	-148.163	-3.479	-159.729	-3.7842	-166.199	-3.9978	-156.83	-1.4648			90.5795	-1.62179	2.16326	0.817636
90.7796	-157.166	-1.0376	-156.28	3.0823	-179.565	0.4578	-179.901	-0.122	-160.98	-2.9907	-170.746	-0.1525	-151.123	-3.5705			90.7796	-0.619029	2.22992	0.842831			90.7796	-155.06	-0.2746	-154.175	1.2817	-165.375	0.2746	-148.285	-3.6011	-159.943	-3.9978	-165.863	-3.6621	-156.83	-1.4648			90.7796	-1.63487	2.14441	0.810509
90.9796	-157.288	-1.1597	-156.342	3.0212	-179.688	0.3357	-180.023	-0.2441	-160.889	-2.8992	-170.776	-0.1831	-151.154	-3.6011			90.9796	-0.675757	2.19299	0.828871			90.9796	-155.151	-0.3662	-154.144	1.3122	-165.283	0.3662	-148.224	-3.5401	-159.821	-3.8758	-166.138	-3.9368	-156.921	-1.5564			90.9796	-1.6567	2.16996	0.820168
91.1796	-157.288	-1.1597	-156.525	2.8381	-179.626	0.3967	-179.993	-0.2136	-161.041	-3.0518	-170.746	-0.1525	-151.367	-3.8147			91.1796	-0.736786	2.22454	0.840796			91.1796	-155.09	-0.3051	-154.114	1.3427	-165.344	0.3052	-148.346	-3.6621	-159.393	-3.4485	-165.985	-3.7842	-156.952	-1.5869			91.1796	-1.59127	2.09784	0.792909
91.3795	-157.349	-1.2207	-156.433	2.9297	-179.565	0.4578	-180.054	-0.2746	-161.102	-3.1128	-170.715	-0.122	-151.428	-3.8757			91.3795	-0.745471	2.28012	0.861803			91.3795	-155.09	-0.3051	-154.114	1.3427	-165.314	0.3357	-148.468	-3.7842	-159.576	-3.6316	-165.955	-3.7537	-156.891	-1.5259			91.3795	-1.61744	2.14566	0.810983
91.5795	-157.288	-1.1597	-156.708	2.655	-179.657	0.3662	-179.993	-0.2136	-161.194	-3.2043	-170.715	-0.122	-151.062	-3.5095			91.5795	-0.741129	2.13416	0.806636			91.5795	-155.121	-0.3356	-154.114	1.3427	-165.283	0.3662	-148.407	-3.7232	-159.515	-3.5706	-165.772	-3.5706	-156.86	-1.4954			91.5795	-1.5695	2.09774	0.792871
91.7796	-157.318	-1.1902	-156.83	2.533	-179.688	0.3357	-180.145	-0.3662	-161.163	-3.1738	-170.746	-0.1525	-150.97	-3.418			91.7796	-0.776	2.06733	0.781379			91.7796	-154.999	-0.2136	-154.175	1.2817	-165.314	0.3357	-148.529	-3.8453	-159.576	-3.6316	-165.863	-3.6621	-156.891	-1.5259			91.7796	-1.60873	2.13695	0.80769
91.9796	-157.44	-1.3123	-156.83	2.533	-179.657	0.3662	-180.176	-0.3967	-161.194	-3.2043	-170.776	-0.1831	-150.94	-3.3874			91.9796	-0.7978	2.07163	0.783002			91.9796	-155.029	-0.2441	-154.053	1.4038	-165.283	0.3662	-148.407	-3.7232	-159.546	-3.6011	-165.924	-3.7232	-156.799	-1.4343			91.9796	-1.56513	2.15122	0.813085
92.1795	-157.379	-1.2513	-156.952	2.4109	-179.688	0.3357	-180.023	-0.2441	-161.163	-3.1738	-170.715	-0.122	-150.97	-3.418			92.1795	-0.780371	2.04362	0.772415			92.1795	-155.029	-0.2441	-153.992	1.4648	-165.314	0.3357	-148.59	-3.9063	-159.393	-3.4485	-165.71	-3.5095	-156.769	-1.4038			92.1795	-1.53024	2.13561	0.807185
92.3795	-157.379	-1.2513	-156.952	2.4109	-179.626	0.3967	-180.267	-0.4882	-161.255	-3.2654	-170.624	-0.0305	-150.879	-3.3264			92.3795	-0.793457	2.04514	0.77299			92.3795	-155.029	-0.2441	-154.083	1.3732	-165.253	0.3967	-148.651	-3.9673	-159.546	-3.6011	-165.71	-3.5095	-156.86	-1.4954			92.3795	-1.57821	2.15745	0.815439
92.5795	-157.41	-1.2818	-156.982	2.3804	-179.657	0.3662	-180.145	-0.3662	-161.163	-3.1738	-170.746	-0.1525	-151.062	-3.5095			92.5795	-0.8196	2.05297	0.77595			92.5795	-155.06	-0.2746	-154.114	1.3427	-165.131	0.5188	-148.743	-4.0589	-159.546	-3.6011	-165.71	-3.5095	-156.921	-1.5564			92.5795	-1.59129	2.18341	0.825251
92.7795	-157.379	-1.2513	-156.952	2.4109	-179.565	0.4578	-180.237	-0.4577	-161.224	-3.2349	-170.685	-0.0915	-150.97	-3.418			92.7795	-0.797814	2.06145	0.779154			92.7795	-155.121	-0.3356	-154.053	1.4038	-165.283	0.3662	-148.834	-4.1504	-159.515	-3.5706	-165.466	-3.2654	-156.982	-1.6174			92.7795	-1.59563	2.14666	0.811363
92.9795	-157.257	-1.1292	-156.952	2.4109	-179.657	0.3662	-180.389	-0.6103	-161.194	-3.2043	-170.41	0.1831	-151.062	-3.5095			92.9795	-0.784729	2.07771	0.785299			92.9795	-155.09	-0.3051	-154.144	1.3122	-165.344	0.3052	-148.804	-4.1199	-159.79	-3.8452	-165.527	-3.3264	-156.83	-1.4648			92.9795	-1.63486	2.16674	0.81895
93.1795	-157.349	-1.2207	-156.83	2.533	-179.596	0.4273	-180.359	-0.5798	-161.224	-3.2349	-170.471	0.1221	-150.879	-3.3264			93.1795	-0.7542	2.08117	0.786609			93.1795	-155.029	-0.2441	-154.022	1.4343	-165.253	0.3967	-148.926	-4.242	-159.821	-3.8758	-165.497	-3.2959	-156.952	-1.5869			93.1795	-1.63053	2.23836	0.846019
93.3795	-157.196	-1.0681	-156.708	2.655	-179.626	0.3967	-180.45	-0.6713	-161.285	-3.2959	-170.502	0.0916	-151.306	-3.7537			93.3795	-0.806529	2.20628	0.833896			93.3795	-155.06	-0.2746	-154.205	1.2512	-165.253	0.3967	-149.048	-4.3641	-159.882	-3.9368	-165.558	-3.357	-156.982	-1.6174			93.3795	-1.70029	2.23572	0.845023
93.5795	-157.288	-1.1597	-156.952	2.4109	-179.657	0.3662	-180.633	-0.8544	-161.011	-3.0212	-170.563	0.0306	-151.367	-3.8147			93.5795	-0.863186	2.10104	0.79412			93.5795	-154.968	-0.1831	-154.144	1.3122	-165.192	0.4577	-149.17	-4.4861	-159.668	-3.7232	-165.314	-3.1128	-156.952	-1.5869			93.5795	-1.61746	2.23035	0.842993
93.7795	-157.349	-1.2207	-156.952	2.4109	-179.657	0.3662	-180.695	-0.9155	-161.163	-3.1738	-170.441	0.1526	-151.581	-4.0283			93.7795	-0.915514	2.18827	0.827088			93.7795	-155.029	-0.2441	-154.083	1.3732	-165.253	0.3967	-149.139	-4.4556	-159.454	-3.5095	-165.344	-3.1433	-157.043	-1.6785			93.7795	-1.60873	2.19291	0.828844
93.9795	-157.288	-1.1597	-156.799	2.5635	-179.596	0.4273	-180.908	-1.1291	-161.163	-3.1738	-170.563	0.0306	-151.52	-3.9673			93.9795	-0.9155	2.21059	0.835525			93.9795	-155.151	-0.3662	-154.114	1.3427	-165.283	0.3662	-149.2	-4.5166	-159.18	-3.2349	-165.405	-3.2044	-156.952	-1.5869			93.9795	-1.60001	2.15257	0.813596
94.1795	-157.349	-1.2207	-156.952	2.4109	-179.657	0.3662	-180.969	-1.1901	-161.285	-3.2959	-170.502	0.0916	-151.611	-4.0588			94.1795	-0.985257	2.21371	0.836704			94.1795	-155.212	-0.4272	-154.114	1.3427	-165.222	0.4272	-149.2	-4.5166	-159.271	-3.3264	-165.344	-3.1433	-156.921	-1.5564			94.1795	-1.6	2.16083	0.816718
94.3795	-157.257	-1.1292	-157.074	2.2888	-179.688	0.3357	-181	-1.2207	-161.407	-3.418	-170.502	0.0916	-151.703	-4.1504			94.3795	-1.02889	2.22198	0.83983			94.3795	-155.06	-0.2746	-154.114	1.3427	-165.253	0.3967	-149.109	-4.4251	-159.058	-3.1128	-165.253	-3.0518	-156.982	-1.6174			94.3795	-1.53461	2.11151	0.798076
94.5795	-157.349	-1.2207	-156.83	2.533	-179.657	0.3662	-180.786	-1.007	-161.377	-3.3875	-170.471	0.1221	-151.825	-4.2725			94.5795	-0.980914	2.31168	0.873735			94.5795	-155.151	-0.3662	-154.053	1.4038	-165.253	0.3967	-149.231	-4.5472	-158.966	-3.0213	-165.375	-3.1739	-156.982	-1.6174			94.5795	-1.56079	2.14882	0.812179
94.7795	-157.227	-1.0987	-156.83	2.533	-179.657	0.3662	-180.725	-0.946	-161.346	-3.3569	-170.471	0.1221	-151.794	-4.2419			94.7795	-0.946029	2.29728	0.868289			94.7795	-155.029	-0.2441	-154.144	1.3122	-165.314	0.3357	-149.17	-4.4861	-158.997	-3.0518	-165.07	-2.8687	-156.982	-1.6174			94.7795	-1.51717	2.08429	0.787786
94.9795	-157.349	-1.2207	-156.921	2.4414	-179.657	0.3662	-180.847	-1.0681	-161.438	-3.4485	-170.38	0.2137	-151.825	-4.2725			94.9795	-0.998357	2.30725	0.87206			94.9795	-155.06	-0.2746	-154.083	1.3732	-165.283	0.3662	-149.262	-4.5777	-159.088	-3.1433	-165.008	-2.8076	-157.074	-1.709			94.9795	-1.53897	2.12741	0.804084
95.1795	-157.349	-1.2207	-156.952	2.4109	-179.688	0.3357	-180.847	-1.0681	-161.377	-3.3875	-170.41	0.1831	-152.039	-4.4861			95.1795	-1.03324	2.33512	0.882592			95.1795	-154.999	-0.2136	-154.053	1.4038	-165.253	0.3967	-149.262	-4.5777	-159.149	-3.2044	-165.253	-3.0518	-156.799	-1.4343			95.1795	-1.5259	2.17827	0.82331
95.3795	-157.288	-1.1597	-156.799	2.5635	-179.688	0.3357	-180.603	-0.8239	-161.438	-3.4485	-170.593	0	-152.1	-4.5471			95.3795	-1.01143	2.38451	0.90126			95.3795	-154.968	-0.1831	-153.992	1.4648	-165.192	0.4577	-149.262	-4.5777	-159.21	-3.2654	-165.008	-2.8076	-156.86	-1.4954			95.3795	-1.48667	2.18534	0.825982
95.5795	-157.257	-1.1292	-156.799	2.5635	-179.688	0.3357	-180.969	-1.1901	-161.346	-3.3569	-170.319	0.2747	-151.917	-4.364			95.5795	-0.9809	2.34625	0.886798			95.5795	-154.968	-0.1831	-154.053	1.4038	-165.283	0.3662	-149.322	-4.6387	-158.752	-2.8076	-165.008	-2.8076	-156.921	-1.5564			95.5795	-1.46049	2.11787	0.800481
95.7795	-157.41	-1.2818	-156.952	2.4109	-179.779	0.2441	-180.908	-1.1291	-161.407	-3.418	-170.288	0.3052	-152.039	-4.4861			95.7795	-1.05069	2.3439	0.885912			95.7795	-154.999	-0.2136	-154.083	1.3732	-165.131	0.5188	-149.414	-4.7303	-158.966	-3.0213	-164.978	-2.7771	-156.891	-1.5259			95.7795	-1.48231	2.17426	0.821791
95.9795	-157.288	-1.1597	-156.921	2.4414	-179.718	0.3052	-180.878	-1.0986	-161.56	-3.5706	-170.441	0.1526	-152.161	-4.6081			95.9795	-1.07683	2.39776	0.906268			95.9795	-154.968	-0.1831	-154.114	1.3427	-165.192	0.4577	-149.414	-4.7303	-158.935	-2.9907	-165.1	-2.8992	-156.982	-1.6174			95.9795	-1.51719	2.1708	0.820486
96.1795	-157.349	-1.2207	-156.86	2.5024	-179.688	0.3357	-180.878	-1.0986	-161.591	-3.6011	-170.258	0.3357	-152.191	-4.6387			96.1795	-1.05504	2.44534	0.924251			96.1795	-155.029	-0.2441	-154.175	1.2817	-165.253	0.3967	-149.475	-4.7913	-158.783	-2.8382	-164.795	-2.594	-156.952	-1.5869			96.1795	-1.4823	2.11101	0.797888
96.3795	-157.318	-1.1902	-156.921	2.4414	-179.718	0.3052	-180.847	-1.0681	-161.591	-3.6011	-170.38	0.2137	-152.161	-4.6081			96.3795	-1.07246	2.4086	0.910364			96.3795	-155.06	-0.2746	-154.175	1.2817	-165.253	0.3967	-149.353	-4.6692	-158.814	-2.8687	-164.825	-2.6245	-156.982	-1.6174			96.3795	-1.48229	2.08287	0.787252
96.5795	-157.41	-1.2818	-156.86	2.5024	-179.596	0.4273	-180.908	-1.1291	-161.56	-3.5706	-170.227	0.3662	-152.283	-4.7302			96.5795	-1.0594	2.47535	0.935596			96.5795	-155.029	-0.2441	-154.144	1.3122	-165.314	0.3357	-149.536	-4.8523	-158.63	-2.6856	-164.917	-2.7161	-157.043	-1.6785			96.5795	-1.5041	2.1217	0.801929
96.7795	-157.379	-1.2513	-156.86	2.5024	-179.688	0.3357	-180.969	-1.1901	-161.56	-3.5706	-170.288	0.3052	-152.161	-4.6081			96.7795	-1.06811	2.43063	0.91869			96.7795	-154.968	-0.1831	-154.205	1.2512	-165.192	0.4577	-149.475	-4.7913	-158.63	-2.6856	-164.978	-2.7771	-157.043	-1.6785			96.7795	-1.48667	2.12273	0.802315
96.9795	-157.288	-1.1597	-156.891	2.4719	-179.596	0.4273	-181	-1.2207	-161.56	-3.5706	-170.38	0.2137	-152.374	-4.8218			96.9795	-1.09427	2.47624	0.935929			96.9795	-154.938	-0.1525	-154.175	1.2817	-165.253	0.3967	-149.567	-4.8829	-158.752	-2.8076	-164.917	-2.7161	-157.074	-1.709			96.9795	-1.51281	2.15354	0.813961
97.1795	-157.318	-1.1902	-156.952	2.4109	-179.596	0.4273	-181.122	-1.3427	-161.591	-3.6011	-170.258	0.3357	-152.405	-4.8523			97.1795	-1.11606	2.48733	0.940121			97.1795	-154.968	-0.1831	-154.205	1.2512	-165.314	0.3357	-149.597	-4.9134	-158.569	-2.6245	-164.947	-2.7466	-157.013	-1.6479			97.1795	-1.50409	2.12778	0.804225
97.3795	-157.349	-1.2207	-157.043	2.3193	-179.565	0.4578	-181.091	-1.3122	-161.591	-3.6011	-170.136	0.4578	-152.496	-4.9438			97.3795	-1.12041	2.5044	0.946574			97.3795	-154.999	-0.2136	-154.144	1.3122	-165.314	0.3357	-149.689	-5.0049	-158.722	-2.7771	-165.008	-2.8076	-157.043	-1.6785			97.3795	-1.54769	2.18228	0.824826
97.5795	-157.288	-1.1597	-156.86	2.5024	-179.565	0.4578	-181.152	-1.3732	-161.56	-3.5706	-170.166	0.4273	-152.618	-5.0659			97.5795	-1.1117	2.57054	0.971574			97.5795	-154.999	-0.2136	-154.205	1.2512	-165.344	0.3052	-149.567	-4.8829	-158.6	-2.6551	-164.673	-2.472	-157.105	-1.7395			97.5795	-1.48667	2.09212	0.790748
97.7795	-157.379	-1.2513	-156.982	2.3804	-179.504	0.5188	-181.305	-1.5258	-161.591	-3.6011	-170.227	0.3662	-152.496	-4.9438			97.7795	-1.15094	2.51991	0.952438			97.7795	-154.938	-0.1525	-154.236	1.2207	-165.253	0.3967	-149.689	-5.0049	-158.539	-2.594	-164.825	-2.6245	-157.257	-1.8921			97.7795	-1.52151	2.14909	0.812281
97.9795	-157.349	-1.2207	-156.982	2.3804	-179.657	0.3662	-181.458	-1.6784	-161.743	-3.7537	-170.105	0.4883	-152.466	-4.9133			97.9795	-1.19017	2.53841	0.959429			97.9795	-154.968	-0.1831	-154.175	1.2817	-165.344	0.3052	-149.78	-5.0965	-158.417	-2.4719	-164.734	-2.533	-157.105	-1.7395			97.9795	-1.49101	2.14997	0.812611
98.1795	-157.379	-1.2513	-157.043	2.3193	-179.565	0.4578	-181.335	-1.5563	-161.499	-3.5095	-170.075	0.5188	-152.832	-5.2795			98.1795	-1.18581	2.58819	0.978243			98.1795	-154.877	-0.0915	-154.205	1.2512	-165.314	0.3357	-149.475	-4.7913	-158.386	-2.4414	-164.642	-2.4414	-157.227	-1.8616			98.1795	-1.43433	2.06674	0.781154
98.3795	-157.318	-1.1902	-156.982	2.3804	-179.565	0.4578	-181.519	-1.7395	-161.652	-3.6621	-170.075	0.5188	-152.802	-5.249			98.3795	-1.21197	2.6226	0.991251			98.3795	-154.907	-0.122	-154.205	1.2512	-165.344	0.3052	-149.506	-4.8218	-158.325	-2.3804	-164.673	-2.472	-157.043	-1.6785			98.3795	-1.4169	2.06012	0.778651
98.5795	-157.501	-1.3733	-157.074	2.2888	-179.504	0.5188	-181.488	-1.7089	-161.682	-3.6926	-170.105	0.4883	-152.954	-5.4016			98.5795	-1.26864	2.64886	1.00118			98.5795	-154.938	-0.1525	-154.205	1.2512	-165.344	0.3052	-149.445	-4.7608	-158.325	-2.3804	-164.52	-2.3194	-157.196	-1.831			98.5795	-1.41253	2.0322	0.768098
98.7795	-157.44	-1.3123	-157.043	2.3193	-179.565	0.4578	-181.397	-1.6174	-161.652	-3.6621	-170.136	0.4578	-152.985	-5.4321			98.7795	-1.25557	2.64638	1.00024			98.7795	-154.999	-0.2136	-154.236	1.2207	-165.253	0.3967	-149.475	-4.7913	-158.05	-2.1057	-164.459	-2.2583	-157.227	-1.8616			98.7795	-1.3733	2.01856	0.762943
98.9795	-157.44	-1.3123	-156.86	2.5024	-179.504	0.5188	-181.397	-1.6174	-161.774	-3.7842	-169.952	0.6409	-152.344	-4.7913			98.9795	-1.12044	2.57452	0.973078			98.9795	-154.877	-0.0915	-154.236	1.2207	-165.314	0.3357	-149.597	-4.9134	-157.959	-2.0142	-164.612	-2.4109	-157.166	-1.8005			98.9795	-1.38201	2.06132	0.779105
99.1795	-157.44	-1.3123	-157.166	2.1973	-179.413	0.6104	-181.397	-1.6174	-161.743	-3.7537	-169.891	0.7019	-152.466	-4.9133			99.1795	-1.1553	2.54687	0.962626			99.1795	-154.907	-0.122	-154.175	1.2817	-165.344	0.3052	-149.628	-4.9439	-157.898	-1.9531	-164.337	-2.1363	-157.043	-1.6785			99.1795	-1.32099	2.04832	0.774192
99.3795	-157.623	-1.4954	-157.074	2.2888	-179.474	0.5493	-181.519	-1.7395	-161.835	-3.8452	-169.922	0.6714	-152.496	-4.9438			99.3795	-1.21634	2.58597	0.977405			99.3795	-154.938	-0.1525	-154.236	1.2207	-165.344	0.3052	-149.567	-4.8829	-157.929	-1.9837	-164.337	-2.1363	-157.166	-1.8005			99.3795	-1.34714	2.02016	0.763549
99.5795	-157.471	-1.3428	-156.921	2.4414	-179.474	0.5493	-181.519	-1.7395	-161.926	-3.9368	-169.983	0.6104	-152.802	-5.249			99.5795	-1.23814	2.70133	1.02101			99.5795	-154.938	-0.1525	-154.297	1.1596	-165.253	0.3967	-149.811	-5.127	-157.623	-1.6785	-164.368	-2.1668	-157.105	-1.7395			99.5795	-1.32971	2.08057	0.786383
99.7795	-157.501	-1.3733	-157.013	2.3499	-179.382	0.6409	-181.427	-1.6479	-161.743	-3.7537	-169.739	0.8545	-152.588	-5.0354			99.7795	-1.13786	2.63461	0.995788			99.7795	-154.907	-0.122	-154.205	1.2512	-165.314	0.3357	-149.902	-5.2185	-157.623	-1.6785	-164.276	-2.0752	-157.288	-1.9226			99.7795	-1.34713	2.123	0.802418
99.9795	-157.593	-1.4649	-157.105	2.2583	-179.291	0.7324	-181.427	-1.6479	-161.835	-3.8452	-169.8	0.7935	-152.588	-5.0354			99.9795	-1.17274	2.63442	0.995717			99.9795	-154.907	-0.122	-154.358	1.0986	-165.314	0.3357	-149.811	-5.127	-157.44	-1.4954	-164.368	-2.1668	-157.257	-1.8921			99.9795	-1.33843	2.06528	0.780601
100.18	-157.501	-1.3733	-157.013	2.3499	-179.199	0.824	-181.458	-1.6784	-161.804	-3.8147	-169.83	0.763	-152.557	-5.0049			100.18	-1.13349	2.6487	1.00111			100.18	-154.846	-0.061	-154.236	1.2207	-165.283	0.3662	-149.872	-5.188	-157.593	-1.648	-164.49	-2.2888	-157.105	-1.7395			100.18	-1.33406	2.1239	0.802758
100.379	-157.623	-1.4954	-157.013	2.3499	-179.169	0.8545	-181.488	-1.7089	-161.743	-3.7537	-169.83	0.763	-152.679	-5.1269			100.379	-1.15964	2.6756	1.01128			100.379	-154.907	-0.122	-154.236	1.2207	-165.314	0.3357	-149.872	-5.188	-157.562	-1.6175	-164.398	-2.1973	-157.166	-1.8005			100.379	-1.33841	2.1087	0.797015
100.579	-157.654	-1.5259	-156.952	2.4109	-179.504	0.5188	-181.458	-1.6784	-161.682	-3.6926	-169.891	0.7019	-152.832	-5.2795			100.579	-1.22069	2.67075	1.00945			100.579	-154.938	-0.1525	-154.327	1.1291	-165.283	0.3662	-149.872	-5.188	-157.349	-1.4038	-164.337	-2.1363	-157.105	-1.7395			100.579	-1.30354	2.0822	0.786997
100.779	-157.623	-1.4954	-156.891	2.4719	-179.565	0.4578	-181.58	-1.8005	-161.652	-3.6621	-169.647	0.9461	-152.679	-5.1269			100.779	-1.17273	2.66965	1.00903			100.779	-154.938	-0.1525	-154.236	1.2207	-165.405	0.2441	-150.024	-5.3406	-157.227	-1.2818	-164.276	-2.0752	-157.257	-1.8921			100.779	-1.32534	2.1342	0.80665
100.98	-157.654	-1.5259	-156.799	2.5635	-179.688	0.3357	-181.58	-1.8005	-161.804	-3.8147	-169.647	0.9461	-152.71	-5.1575			100.98	-1.20761	2.71087	1.02461			100.98	-154.907	-0.122	-154.388	1.0681	-165.344	0.3052	-149.902	-5.2185	-157.349	-1.4038	-164.398	-2.1973	-157.196	-1.831			100.98	-1.34276	2.08215	0.786977
101.18	-157.745	-1.6175	-156.586	2.7771	-179.718	0.3052	-181.58	-1.8005	-161.804	-3.8147	-169.647	0.9461	-152.618	-5.0659			101.18	-1.18146	2.73871	1.03513			101.18	-154.846	-0.061	-154.358	1.0986	-165.344	0.3052	-149.902	-5.2185	-157.379	-1.4344	-164.52	-2.3194	-157.318	-1.9531			101.18	-1.36894	2.10833	0.796872
101.379	-156.952	-0.824	-156.586	2.7771	-179.688	0.3357	-181.702	-1.9226	-161.499	-3.5095	-169.678	0.9156	-152.771	-5.2185			101.379	-1.06374	2.72847	1.03126			101.379	-154.938	-0.1525	-154.327	1.1291	-165.283	0.3662	-149.811	-5.127	-157.471	-1.5259	-164.429	-2.2278	-157.166	-1.8005			101.379	-1.33406	2.07339	0.783667
101.579	-156.769	-0.6409	-156.891	2.4719	-179.688	0.3357	-181.702	-1.9226	-161.591	-3.6011	-169.83	0.763	-152.74	-5.188			101.579	-1.11171	2.65029	1.00172			101.579	-154.724	0.0611	-154.419	1.0376	-165.283	0.3662	-150.085	-5.4016	-157.257	-1.3123	-164.246	-2.0447	-157.105	-1.7395			101.579	-1.29046	2.14723	0.811576
101.779	-156.86	-0.7325	-156.799	2.5635	-179.626	0.3967	-181.976	-2.1972	-161.53	-3.54	-169.83	0.763	-152.679	-5.1269			101.779	-1.12477	2.66572	1.00755			101.779	-154.785	0	-154.358	1.0986	-165.405	0.2441	-149.994	-5.3101	-157.074	-1.1292	-164.246	-2.0447	-157.196	-1.831			101.779	-1.28176	2.11234	0.798388
101.98	-156.708	-0.5799	-156.586	2.7771	-179.688	0.3357	-181.702	-1.9226	-161.652	-3.6621	-169.647	0.9461	-152.496	-4.9438			101.98	-1.00707	2.69275	1.01777			101.98	-154.907	-0.122	-154.358	1.0986	-165.283	0.3662	-150.055	-5.3711	-157.196	-1.2512	-164.429	-2.2278	-157.196	-1.831			101.98	-1.33404	2.14585	0.811056
102.18	-156.708	-0.5799	-156.586	2.7771	-179.657	0.3662	-181.702	-1.9226	-161.804	-3.8147	-169.678	0.9156	-152.74	-5.188			102.18	-1.06376	2.7768	1.04953			102.18	-154.846	-0.061	-154.327	1.1291	-165.436	0.2136	-150.208	-5.5237	-157.288	-1.3428	-164.398	-2.1973	-157.166	-1.8005			102.18	-1.36894	2.18291	0.825061
102.379	-156.952	-0.824	-156.616	2.7466	-179.718	0.3052	-181.854	-2.0751	-161.743	-3.7537	-169.556	1.0376	-152.893	-5.3406			102.379	-1.12914	2.81028	1.06219			102.379	-154.907	-0.122	-154.388	1.0681	-165.344	0.3052	-150.116	-5.4322	-157.196	-1.2512	-164.429	-2.2278	-157.013	-1.6479			102.379	-1.32969	2.14575	0.811016
102.579	-157.013	-0.885	-156.494	2.8687	-179.779	0.2441	-181.671	-1.892	-161.865	-3.8757	-169.495	1.0987	-153.046	-5.4932			102.579	-1.13349	2.88854	1.09176			102.579	-154.938	-0.1525	-154.388	1.0681	-165.344	0.3052	-150.147	-5.4627	-157.166	-1.2207	-164.429	-2.2278	-157.196	-1.831			102.579	-1.3602	2.15844	0.815812
102.779	-156.921	-0.7935	-156.494	2.8687	-179.779	0.2441	-181.885	-2.1057	-161.835	-3.8452	-169.495	1.0987	-152.924	-5.3711			102.779	-1.12914	2.86558	1.08309			102.779	-154.755	0.0306	-154.236	1.2207	-165.405	0.2441	-150.116	-5.4322	-157.379	-1.4344	-164.398	-2.1973	-157.074	-1.709			102.779	-1.32536	2.18211	0.824762
102.98	-156.982	-0.8545	-156.464	2.8992	-179.718	0.3052	-181.915	-2.1362	-161.865	-3.8757	-169.556	1.0376	-152.863	-5.31			102.98	-1.13349	2.86043	1.08114			102.98	-154.846	-0.061	-154.358	1.0986	-165.405	0.2441	-150.208	-5.5237	-157.501	-1.5564	-164.459	-2.2583	-156.982	-1.6174			102.98	-1.38201	2.18136	0.824477
103.18	-157.013	-0.885	-156.403	2.9602	-179.718	0.3052	-181.915	-2.1362	-161.865	-3.8757	-169.373	1.2207	-152.985	-5.4321			103.18	-1.12041	2.92786	1.10663			103.18	-154.907	-0.122	-154.327	1.1291	-165.405	0.2441	-150.269	-5.5848	-157.44	-1.4954	-164.429	-2.2278	-157.074	-1.709			103.18	-1.39511	2.19981	0.831449
103.379	-157.196	-1.0681	-156.342	3.0212	-179.81	0.2136	-182.037	-2.2583	-161.926	-3.9368	-169.373	1.2207	-152.954	-5.4016			103.379	-1.17276	2.94257	1.11219			103.379	-154.755	0.0306	-154.327	1.1291	-165.314	0.3357	-150.33	-5.6458	-157.501	-1.5564	-164.337	-2.1363	-157.043	-1.6785			103.379	-1.36023	2.24037	0.84678
103.579	-157.166	-1.0376	-156.433	2.9297	-179.84	0.1831	-181.976	-2.1972	-161.896	-3.9063	-169.281	1.3123	-153.198	-5.6457			103.579	-1.19453	2.98295	1.12745			103.579	-154.785	0	-154.297	1.1596	-165.314	0.3357	-150.269	-5.5848	-157.379	-1.4344	-164.673	-2.472	-157.105	-1.7395			103.579	-1.39077	2.24729	0.849395
103.779	-157.227	-1.0987	-156.311	3.0518	-179.871	0.1526	-182.129	-2.3498	-161.957	-3.9673	-169.25	1.3428	-152.893	-5.3406			103.779	-1.17274	2.95812	1.11806			103.779	-154.846	-0.061	-154.236	1.2207	-165.344	0.3052	-150.208	-5.5237	-157.532	-1.5869	-164.429	-2.2278	-157.043	-1.6785			103.779	-1.36457	2.21218	0.836127
103.98	-157.288	-1.1597	-156.403	2.9602	-179.779	0.2441	-182.098	-2.3193	-161.865	-3.8757	-169.128	1.4649	-152.924	-5.3711			103.98	-1.15094	2.9521	1.11579			103.98	-154.877	-0.0915	-154.236	1.2207	-165.253	0.3967	-150.33	-5.6458	-157.745	-1.8006	-164.429	-2.2278	-157.013	-1.6479			103.98	-1.39946	2.26357	0.855547
104.18	-157.288	-1.1597	-156.342	3.0212	-179.749	0.2747	-182.159	-2.3803	-161.987	-3.9978	-168.915	1.6785	-152.924	-5.3711			104.18	-1.1335	3.02403	1.14298			104.18	-154.938	-0.1525	-154.358	1.0986	-165.344	0.3052	-150.33	-5.6458	-157.654	-1.709	-164.368	-2.1668	-157.013	-1.6479			104.18	-1.41689	2.21648	0.837751
104.379	-157.257	-1.1292	-156.311	3.0518	-179.779	0.2441	-182.129	-2.3498	-161.774	-3.7842	-169.037	1.5564	-152.954	-5.4016			104.379	-1.11607	2.98246	1.12726			104.379	-154.785	0	-154.236	1.2207	-165.253	0.3967	-150.299	-5.6153	-157.593	-1.648	-164.764	-2.5635	-157.013	-1.6479			104.379	-1.40819	2.28405	0.863288
104.579	-157.257	-1.1292	-156.28	3.0823	-179.718	0.3052	-182.22	-2.4414	-161.865	-3.8757	-169.067	1.5259	-153.381	-5.8288			104.579	-1.19453	3.11355	1.17681			104.579	-154.755	0.0306	-154.205	1.2512	-165.405	0.2441	-150.33	-5.6458	-157.562	-1.6175	-164.337	-2.1363	-156.982	-1.6174			104.579	-1.35587	2.25198	0.851168
104.779	-157.379	-1.2513	-156.372	2.9907	-179.779	0.2441	-182.159	-2.3803	-161.865	-3.8757	-169.006	1.587	-153.046	-5.4932			104.779	-1.16839	3.01094	1.13803			104.779	-154.877	-0.0915	-154.236	1.2207	-165.344	0.3052	-150.36	-5.6763	-157.776	-1.8311	-164.398	-2.1973	-156.952	-1.5869			104.779	-1.40817	2.25945	0.853992
104.98	-157.501	-1.3733	-156.464	2.8992	-179.84	0.1831	-182.098	-2.3193	-161.896	-3.9063	-168.945	1.648	-153.015	-5.4626			104.98	-1.19017	2.98897	1.12972			104.98	-154.785	0	-154.205	1.2512	-165.283	0.3662	-150.421	-5.7373	-157.593	-1.648	-164.246	-2.0447	-157.043	-1.6785			104.98	-1.35587	2.28989	0.865497
105.18	-157.44	-1.3123	-156.342	3.0212	-179.84	0.1831	-182.281	-2.5024	-161.865	-3.8757	-169.037	1.5564	-153.168	-5.6152			105.18	-1.2207	3.04654	1.15148			105.18	-154.938	-0.1525	-154.144	1.3122	-165.405	0.2441	-150.574	-5.8899	-157.623	-1.6785	-164.246	-2.0447	-157.013	-1.6479			105.18	-1.40817	2.32123	0.877344
105.379	-157.501	-1.3733	-156.189	3.1738	-179.962	0.061	-182.129	-2.3498	-161.957	-3.9673	-168.915	1.6785	-152.863	-5.31			105.379	-1.1553	3.02474	1.14324			105.379	-154.846	-0.061	-154.083	1.3732	-165.283	0.3662	-150.391	-5.7068	-157.471	-1.5259	-164.276	-2.0752	-156.982	-1.6174			105.379	-1.32099	2.2959	0.867767
105.579	-157.501	-1.3733	-156.25	3.1128	-179.84	0.1831	-182.281	-2.5024	-161.987	-3.9978	-168.945	1.648	-153.168	-5.6152			105.579	-1.22069	3.10025	1.17178			105.579	-154.907	-0.122	-154.144	1.3122	-165.375	0.2746	-150.513	-5.8289	-157.41	-1.4649	-164.124	-1.9226	-156.891	-1.5259			105.579	-1.32536	2.29721	0.868262
105.779	-157.562	-1.4344	-156.128	3.2349	-179.84	0.1831	-182.22	-2.4414	-161.896	-3.9063	-168.854	1.7395	-153.076	-5.5237			105.779	-1.16404	3.1045	1.17339			105.779	-154.785	0	-154.144	1.3122	-165.253	0.3967	-150.482	-5.7984	-157.349	-1.4038	-164.215	-2.0142	-156.83	-1.4648			105.779	-1.28176	2.31566	0.875237
105.98	-157.501	-1.3733	-156.311	3.0518	-179.932	0.0916	-182.22	-2.4414	-161.957	-3.9673	-168.732	1.8616	-153.168	-5.6152			105.98	-1.19889	3.1049	1.17354			105.98	-154.938	-0.1525	-154.053	1.4038	-165.314	0.3357	-150.452	-5.7679	-157.379	-1.4344	-164.337	-2.1363	-156.86	-1.4954			105.98	-1.321	2.31003	0.87311
106.18	-157.593	-1.4649	-156.128	3.2349	-179.871	0.1526	-182.281	-2.5024	-161.926	-3.9368	-168.762	1.8311	-153.351	-5.7983			106.18	-1.21197	3.19075	1.20599			106.18	-154.846	-0.061	-154.144	1.3122	-165.314	0.3357	-150.452	-5.7679	-157.318	-1.3733	-164.246	-2.0447	-156.891	-1.5259			106.18	-1.30356	2.29519	0.867498
106.379	-157.471	-1.3428	-156.128	3.2349	-179.901	0.1221	-182.129	-2.3498	-161.957	-3.9673	-168.701	1.8921	-153.198	-5.6457			106.379	-1.15093	3.15503	1.19249			106.379	-154.907	-0.122	-153.9	1.5564	-165.344	0.3052	-150.33	-5.6458	-157.349	-1.4038	-164.246	-2.0447	-156.921	-1.5564			106.379	-1.27301	2.29621	0.867884
106.579	-157.562	-1.4344	-156.22	3.1433	-179.932	0.0916	-182.22	-2.4414	-161.926	-3.9368	-168.64	1.9532	-153.381	-5.8288			106.579	-1.20761	3.18817	1.20502			106.579	-154.877	-0.0915	-153.931	1.5258	-165.222	0.4272	-150.421	-5.7373	-157.257	-1.3123	-164.246	-2.0447	-156.891	-1.5259			106.579	-1.25124	2.33479	0.882469
106.779	-157.562	-1.4344	-156.189	3.1738	-179.81	0.2136	-182.159	-2.3803	-161.804	-3.8147	-168.488	2.1058	-153.412	-5.8594			106.779	-1.14223	3.21528	1.21526			106.779	-154.907	-0.122	-153.839	1.6174	-165.222	0.4272	-150.452	-5.7679	-157.166	-1.2207	-164.185	-1.9837	-156.982	-1.6174			106.779	-1.23816	2.35909	0.891654
106.98	-157.562	-1.4344	-155.945	3.418	-179.871	0.1526	-182.312	-2.5329	-161.774	-3.7842	-168.274	2.3194	-153.351	-5.7983			106.98	-1.09426	3.29437	1.24516			106.98	-154.846	-0.061	-153.961	1.4953	-165.253	0.3967	-150.482	-5.7984	-156.982	-1.0376	-164.429	-2.2278	-156.921	-1.5564			106.98	-1.2556	2.36096	0.892359
107.18	-157.532	-1.4038	-156.158	3.2044	-179.718	0.3052	-182.281	-2.5024	-161.804	-3.8147	-168.213	2.3804	-153.534	-5.9814			107.18	-1.11604	3.31337	1.25234			107.18	-154.846	-0.061	-154.327	1.1291	-165.314	0.3357	-150.513	-5.8289	-156.982	-1.0376	-164.307	-2.1057	-156.982	-1.6174			107.18	-1.31226	2.2891	0.865197
107.379	-157.562	-1.4344	-156.006	3.3569	-179.871	0.1526	-182.373	-2.5939	-161.774	-3.7842	-168.121	2.472	-153.534	-5.9814			107.379	-1.11606	3.35576	1.26836			107.379	-154.938	-0.1525	-154.358	1.0986	-165.314	0.3357	-150.543	-5.8594	-156.769	-0.824	-164.307	-2.1057	-156.921	-1.5564			107.379	-1.29481	2.29038	0.865681
107.579	-157.593	-1.4649	-156.006	3.3569	-179.871	0.1526	-182.312	-2.5329	-161.682	-3.6926	-168.182	2.4109	-153.717	-6.1645			107.579	-1.1335	3.37413	1.2753			107.579	-154.785	0	-154.297	1.1596	-165.192	0.4577	-150.543	-5.8594	-156.921	-0.9766	-164.246	-2.0447	-157.013	-1.6479			107.579	-1.27304	2.32352	0.878207
107.779	-157.562	-1.4344	-155.853	3.5095	-179.749	0.2747	-182.312	-2.5329	-161.652	-3.6621	-167.938	2.6551	-153.656	-6.1035			107.779	-1.04194	3.43945	1.29999			107.779	-154.938	-0.1525	-154.236	1.2207	-165.222	0.4272	-150.635	-5.951	-156.921	-0.9766	-164.246	-2.0447	-156.952	-1.5869			107.779	-1.29483	2.34617	0.886768
107.98	-157.471	-1.3428	-156.006	3.3569	-179.84	0.1831	-182.373	-2.5939	-161.804	-3.8147	-167.786	2.8077	-153.565	-6.012			107.98	-1.05939	3.42921	1.29612			107.98	-154.938	-0.1525	-154.236	1.2207	-165.283	0.3662	-150.665	-5.9815	-156.738	-0.7935	-164.215	-2.0142	-156.982	-1.6174			107.98	-1.28174	2.35331	0.889467
108.18	-157.501	-1.3733	-155.792	3.5706	-179.84	0.1831	-182.556	-2.7771	-161.804	-3.8147	-167.755	2.8382	-153.748	-6.1951			108.18	-1.08119	3.53989	1.33795			108.18	-154.907	-0.122	-154.358	1.0986	-165.222	0.4272	-150.635	-5.951	-156.891	-0.9461	-164.215	-2.0142	-156.952	-1.5869			108.18	-1.2992	2.32643	0.879307
108.379	-157.532	-1.4038	-155.945	3.418	-179.749	0.2747	-182.373	-2.5939	-161.682	-3.6926	-167.694	2.8992	-153.839	-6.2866			108.379	-1.055	3.51729	1.32941			108.379	-154.907	-0.122	-154.236	1.2207	-165.253	0.3967	-150.879	-6.1951	-156.891	-0.9461	-164.246	-2.0447	-157.043	-1.6785			108.379	-1.33843	2.42883	0.91801
108.579	-157.593	-1.4649	-155.914	3.4485	-179.81	0.2136	-182.343	-2.5634	-161.774	-3.7842	-167.694	2.8992	-153.778	-6.2256			108.579	-1.06811	3.5155	1.32873			108.579	-154.877	-0.0915	-154.205	1.2512	-165.131	0.5188	-150.757	-6.073	-156.86	-0.9156	-164.337	-2.1363	-156.921	-1.5564			108.579	-1.28611	2.4142	0.912482
108.779	-157.562	-1.4344	-155.67	3.6926	-179.901	0.1221	-182.495	-2.716	-161.896	-3.9063	-167.633	2.9602	-153.717	-6.1645			108.779	-1.06376	3.5867	1.35564			108.779	-154.968	-0.1831	-154.205	1.2512	-165.344	0.3052	-150.726	-6.0425	-156.799	-0.8545	-164.459	-2.2583	-156.799	-1.4343			108.779	-1.31661	2.37897	0.899166
108.98	-157.532	-1.4038	-155.762	3.6011	-179.81	0.2136	-182.465	-2.6855	-161.774	-3.7842	-167.542	3.0518	-153.625	-6.073			108.98	-1.01143	3.54848	1.3412			108.98	-154.907	-0.122	-154.297	1.1596	-165.192	0.4577	-150.848	-6.1646	-156.708	-0.763	-164.429	-2.2278	-156.83	-1.4648			108.98	-1.30356	2.42787	0.91765
109.18	-157.654	-1.5259	-155.792	3.5706	-179.901	0.1221	-182.526	-2.7465	-161.743	-3.7537	-167.511	3.0823	-153.9	-6.3476			109.18	-1.08553	3.61179	1.36513			109.18	-154.938	-0.1525	-154.327	1.1291	-165.253	0.3967	-150.726	-6.0425	-156.769	-0.824	-164.215	-2.0142	-156.921	-1.5564			109.18	-1.29483	2.35901	0.891622
109.379	-157.593	-1.4649	-155.792	3.5706	-179.84	0.1831	-182.526	-2.7465	-161.652	-3.6621	-167.389	3.2044	-153.717	-6.1645			109.379	-1.01141	3.58216	1.35393			109.379	-154.907	-0.122	-154.205	1.2512	-165.192	0.4577	-150.726	-6.0425	-156.677	-0.7324	-164.368	-2.1668	-156.86	-1.4954			109.379	-1.26431	2.40069	0.907376
109.579	-157.562	-1.4344	-155.945	3.418	-179.901	0.1221	-182.556	-2.7771	-161.743	-3.7537	-167.267	3.3265	-153.9	-6.3476			109.579	-1.06374	3.62846	1.37143			109.579	-155.029	-0.2441	-154.236	1.2207	-165.131	0.5188	-150.757	-6.073	-156.83	-0.885	-164.276	-2.0752	-156.921	-1.5564			109.579	-1.29917	2.39434	0.904977
109.779	-157.562	-1.4344	-155.762	3.6011	-179.81	0.2136	-182.587	-2.8076	-161.591	-3.6011	-167.145	3.4485	-153.778	-6.2256			109.779	-0.972214	3.65047	1.37975			109.779	-154.999	-0.2136	-154.297	1.1596	-165.192	0.4577	-150.879	-6.1951	-156.86	-0.9156	-164.459	-2.2583	-156.921	-1.5564			109.779	-1.36024	2.42857	0.917915
109.98	-157.623	-1.4954	-155.67	3.6926	-179.901	0.1221	-182.465	-2.6855	-161.652	-3.6621	-167.084	3.5096	-153.931	-6.3782			109.98	-0.985271	3.71288	1.40334			109.98	-154.999	-0.2136	-154.327	1.1291	-165.222	0.4272	-150.757	-6.073	-156.86	-0.9156	-164.429	-2.2278	-156.921	-1.5564			109.98	-1.34716	2.37712	0.898468
110.18	-157.684	-1.5564	-155.762	3.6011	-179.718	0.3052	-182.434	-2.655	-161.774	-3.7842	-167.053	3.5401	-153.748	-6.1951			110.18	-0.963471	3.68027	1.39101			110.18	-155.029	-0.2441	-154.236	1.2207	-165.222	0.4272	-150.757	-6.073	-156.982	-1.0376	-164.307	-2.1057	-156.799	-1.4343			110.18	-1.32097	2.37931	0.899293
110.379	-157.593	-1.4649	-155.731	3.6316	-179.871	0.1526	-182.434	-2.655	-161.682	-3.6926	-166.992	3.6011	-153.839	-6.2866			110.379	-0.959114	3.69892	1.39806			110.379	-154.877	-0.0915	-154.297	1.1596	-165.253	0.3967	-150.787	-6.1036	-156.982	-1.0376	-164.307	-2.1057	-156.738	-1.3733			110.379	-1.30791	2.38699	0.902198
110.579	-157.654	-1.5259	-155.731	3.6316	-179.779	0.2441	-182.526	-2.7465	-161.652	-3.6621	-166.931	3.6621	-153.595	-6.0425			110.579	-0.919886	3.66356	1.3847			110.579	-155.029	-0.2441	-154.236	1.2207	-165.131	0.5188	-150.787	-6.1036	-157.043	-1.0987	-164.276	-2.0752	-156.738	-1.3733			110.579	-1.30791	2.39784	0.906299
110.779	-157.593	-1.4649	-155.548	3.8147	-179.749	0.2747	-182.526	-2.7465	-161.682	-3.6926	-166.779	3.8147	-154.022	-6.4697			110.779	-0.924229	3.838	1.45063			110.779	-154.968	-0.1831	-154.236	1.2207	-165.192	0.4577	-150.879	-6.1951	-157.318	-1.3733	-164.337	-2.1363	-156.342	-0.9766			110.779	-1.31229	2.43109	0.918866
110.979	-157.776	-1.648	-155.67	3.6926	-179.779	0.2441	-182.587	-2.8076	-161.53	-3.54	-166.473	4.1199	-153.961	-6.4087			110.979	-0.906814	3.85387	1.45663			110.979	-155.06	-0.2746	-154.236	1.2207	-165.1	0.5493	-150.787	-6.1036	-157.196	-1.2512	-164.276	-2.0752	-156.372	-1.0071			110.979	-1.27739	2.40088	0.907448
111.18	-157.562	-1.4344	-155.548	3.8147	-179.779	0.2441	-182.495	-2.716	-161.621	-3.6316	-166.473	4.1199	-153.839	-6.2866			111.18	-0.841414	3.8465	1.45384			111.18	-154.938	-0.1525	-154.205	1.2512	-165.039	0.6103	-150.909	-6.2256	-157.227	-1.2818	-164.49	-2.2888	-156.525	-1.1597			111.18	-1.32099	2.47423	0.93517
111.379	-157.623	-1.4954	-155.609	3.7537	-179.749	0.2747	-182.434	-2.655	-161.53	-3.54	-166.382	4.2115	-154.083	-6.5308			111.379	-0.854471	3.9	1.47406			111.379	-154.907	-0.122	-154.297	1.1596	-165.1	0.5493	-150.879	-6.1951	-157.379	-1.4344	-164.459	-2.2583	-156.433	-1.0681			111.379	-1.33843	2.44264	0.923233
111.579	-157.684	-1.5564	-155.548	3.8147	-179.749	0.2747	-182.526	-2.7465	-161.56	-3.5706	-166.443	4.1504	-154.205	-6.6528			111.579	-0.898071	3.94086	1.4895			111.579	-154.877	-0.0915	-154.236	1.2207	-165.192	0.4577	-150.848	-6.1646	-157.379	-1.4344	-164.398	-2.1973	-156.647	-1.2817			111.579	-1.35587	2.42796	0.917683
111.779	-157.654	-1.5259	-155.457	3.9063	-179.81	0.2136	-182.373	-2.5939	-161.438	-3.4485	-166.351	4.242	-154.297	-6.7444			111.779	-0.850114	3.97233	1.5014			111.779	-155.029	-0.2441	-154.297	1.1596	-165.039	0.6103	-150.757	-6.073	-157.349	-1.4038	-164.368	-2.1668	-156.83	-1.4648			111.779	-1.36894	2.39274	0.904372
111.979	-157.776	-1.648	-155.548	3.8147	-179.718	0.3052	-182.434	-2.655	-161.316	-3.3264	-166.229	4.3641	-153.931	-6.3782			111.979	-0.789086	3.89108	1.47069			111.979	-154.968	-0.1831	-154.236	1.2207	-165.131	0.5188	-150.909	-6.2256	-157.44	-1.4954	-164.459	-2.2583	-156.769	-1.4038			111.979	-1.40381	2.45163	0.926627
112.179	-157.684	-1.5564	-155.426	3.9368	-179.749	0.2747	-182.343	-2.5634	-161.469	-3.479	-166.26	4.3335	-153.9	-6.3476			112.179	-0.771629	3.90671	1.4766			112.179	-154.968	-0.1831	-154.297	1.1596	-165.008	0.6409	-150.665	-5.9815	-157.501	-1.5564	-164.429	-2.2278	-156.677	-1.3122			112.179	-1.3515	2.37658	0.898262
112.379	-157.593	-1.4649	-155.701	3.6621	-179.749	0.2747	-182.343	-2.5634	-162.14	-4.1504	-166.077	4.5166	-154.022	-6.4697			112.379	-0.885	4.00423	1.51346			112.379	-155.029	-0.2441	-154.205	1.2512	-165.039	0.6103	-150.726	-6.0425	-157.623	-1.6785	-164.49	-2.2888	-156.586	-1.2207			112.379	-1.3733	2.41018	0.910962
112.579	-157.623	-1.4954	-155.457	3.9063	-179.718	0.3052	-182.251	-2.4719	-161.926	-3.9368	-165.924	4.6692	-154.144	-6.5918			112.579	-0.802171	4.08138	1.54262			112.579	-154.999	-0.2136	-154.236	1.2207	-165.222	0.4272	-150.757	-6.073	-157.471	-1.5259	-164.551	-2.3499	-156.647	-1.2817			112.579	-1.39946	2.39386	0.904794
112.779	-157.867	-1.7395	-155.518	3.8452	-179.779	0.2441	-182.19	-2.4108	-161.957	-3.9673	-165.649	4.9439	-154.083	-6.5308			112.779	-0.802171	4.12334	1.55848			112.779	-154.999	-0.2136	-154.327	1.1291	-164.947	0.7019	-150.848	-6.1646	-157.44	-1.4954	-164.49	-2.2888	-156.616	-1.2512			112.779	-1.36894	2.44055	0.922442
112.979	-157.745	-1.6175	-155.426	3.9368	-179.779	0.2441	-182.251	-2.4719	-161.987	-3.9978	-165.466	5.127	-153.839	-6.2866			112.979	-0.7237	4.13135	1.5615			112.979	-154.938	-0.1525	-154.205	1.2512	-164.978	0.6714	-150.726	-6.0425	-157.349	-1.4038	-164.49	-2.2888	-156.494	-1.1291			112.979	-1.29916	2.42284	0.915746
113.179	-157.654	-1.5259	-155.457	3.9063	-179.718	0.3052	-182.251	-2.4719	-161.865	-3.8757	-165.405	5.188	-154.236	-6.6833			113.179	-0.736757	4.21494	1.5931			113.179	-154.938	-0.1525	-154.327	1.1291	-165.07	0.5798	-150.696	-6.012	-157.379	-1.4344	-164.612	-2.4109	-156.586	-1.2207			113.179	-1.36023	2.38701	0.902205
113.379	-157.654	-1.5259	-155.426	3.9368	-179.657	0.3662	-182.251	-2.4719	-161.652	-3.6621	-165.344	5.2491	-153.992	-6.4392			113.379	-0.649571	4.15421	1.57014			113.379	-154.938	-0.1525	-154.175	1.2817	-165.07	0.5798	-150.574	-5.8899	-157.654	-1.709	-164.49	-2.2888	-156.616	-1.2512			113.379	-1.34713	2.37046	0.895951
113.579	-157.684	-1.5564	-155.365	3.9978	-179.688	0.3357	-182.159	-2.3803	-161.804	-3.8147	-165.344	5.2491	-154.205	-6.6528			113.579	-0.6888	4.22743	1.59782			113.579	-154.907	-0.122	-154.236	1.2207	-165.039	0.6103	-150.665	-5.9815	-157.776	-1.8311	-164.368	-2.1668	-156.494	-1.1291			113.579	-1.34279	2.39294	0.904448
113.779	-157.684	-1.5564	-155.304	4.0588	-179.688	0.3357	-182.159	-2.3803	-161.621	-3.6316	-165.192	5.4016	-154.022	-6.4697			113.779	-0.605986	4.20965	1.5911			113.779	-154.907	-0.122	-154.175	1.2817	-165.07	0.5798	-150.574	-5.8899	-157.654	-1.709	-164.368	-2.1668	-156.494	-1.1291			113.779	-1.3079	2.36647	0.894442
113.979	-157.776	-1.648	-155.365	3.9978	-179.688	0.3357	-182.159	-2.3803	-161.377	-3.3875	-165.1	5.4932	-154.175	-6.6223			113.979	-0.601629	4.23179	1.59947			113.979	-154.877	-0.0915	-154.236	1.2207	-165.131	0.5188	-150.543	-5.8594	-157.532	-1.5869	-164.276	-2.0752	-156.464	-1.0986			113.979	-1.28173	2.3321	0.881449
114.179	-157.623	-1.4954	-155.212	4.1504	-179.688	0.3357	-182.19	-2.4108	-161.346	-3.3569	-165.008	5.5848	-153.961	-6.4087			114.179	-0.514414	4.22423	1.59661			114.179	-154.846	-0.061	-154.205	1.2512	-165.039	0.6103	-150.604	-5.9204	-157.776	-1.8311	-164.307	-2.1057	-156.494	-1.1291			114.179	-1.31226	2.38049	0.899741
114.379	-157.745	-1.6175	-155.365	3.9978	-179.718	0.3052	-182.068	-2.2888	-161.224	-3.2349	-164.856	5.7373	-153.931	-6.3782			114.379	-0.497014	4.2084	1.59063			114.379	-154.724	0.0611	-154.297	1.1596	-165.008	0.6409	-150.482	-5.7984	-157.806	-1.8616	-164.307	-2.1057	-156.525	-1.1597			114.379	-1.29483	2.34126	0.884913
114.579	-157.654	-1.5259	-155.365	3.9978	-179.626	0.3967	-182.037	-2.2583	-161.194	-3.2043	-164.673	5.9204	-153.961	-6.4087			114.579	-0.440329	4.25443	1.60802			114.579	-154.633	0.1526	-154.297	1.1596	-165.07	0.5798	-150.482	-5.7984	-157.959	-2.0142	-164.673	-2.472	-156.372	-1.0071			114.579	-1.34281	2.37647	0.89822
114.779	-157.654	-1.5259	-155.334	4.0283	-179.657	0.3662	-182.037	-2.2583	-160.675	-2.6855	-164.642	5.951	-154.114	-6.5613			114.779	-0.383643	4.2512	1.6068			114.779	-154.724	0.0611	-154.297	1.1596	-165.07	0.5798	-150.482	-5.7984	-157.654	-1.709	-164.429	-2.2278	-156.525	-1.1597			114.779	-1.2992	2.33521	0.882627
114.979	-157.776	-1.648	-155.457	3.9063	-179.565	0.4578	-182.281	-2.5024	-160.614	-2.6245	-164.612	5.9815	-153.9	-6.3476			114.979	-0.3967	4.20919	1.59092			114.979	-154.755	0.0306	-154.297	1.1596	-165.07	0.5798	-150.421	-5.7373	-157.654	-1.709	-164.459	-2.2583	-156.342	-0.9766			114.979	-1.27303	2.31763	0.875983
115.179	-157.776	-1.648	-155.212	4.1504	-179.565	0.4578	-182.19	-2.4108	-160.828	-2.8381	-164.49	6.1036	-154.053	-6.5002			115.179	-0.383614	4.33002	1.63659			115.179	-154.694	0.0916	-154.327	1.1291	-165.1	0.5493	-150.452	-5.7679	-157.898	-1.9531	-164.246	-2.0447	-156.464	-1.0986			115.179	-1.29919	2.31807	0.876149
115.379	-157.684	-1.5564	-155.334	4.0283	-179.504	0.5188	-182.281	-2.5024	-160.95	-2.9602	-164.337	6.2561	-154.114	-6.5613			115.379	-0.396729	4.37857	1.65494			115.379	-154.755	0.0306	-154.45	1.007	-165.07	0.5798	-150.36	-5.6763	-157.959	-2.0142	-164.246	-2.0447	-156.372	-1.0071			115.379	-1.30356	2.27042	0.858137
115.579	-157.806	-1.6785	-155.243	4.1199	-179.688	0.3357	-182.19	-2.4108	-160.644	-2.655	-164.307	6.2867	-154.022	-6.4697			115.579	-0.3531	4.34495	1.64224			115.579	-154.755	0.0306	-154.358	1.0986	-165.07	0.5798	-150.299	-5.6153	-157.745	-1.8006	-164.154	-1.9532	-156.403	-1.0376			115.579	-1.24253	2.25101	0.850801
115.779	-157.745	-1.6175	-155.182	4.1809	-179.596	0.4273	-182.251	-2.4719	-160.644	-2.655	-164.185	6.4087	-154.053	-6.5002			115.779	-0.318243	4.39798	1.66228			115.779	-154.694	0.0916	-154.327	1.1291	-165.008	0.6409	-150.208	-5.5237	-157.929	-1.9837	-164.276	-2.0752	-156.464	-1.0986			115.779	-1.25994	2.25616	0.852748
115.979	-157.654	-1.5259	-155.243	4.1199	-179.657	0.3662	-182.098	-2.3193	-160.553	-2.5635	-164.185	6.4087	-154.205	-6.6528			115.979	-0.309529	4.39786	1.66224			115.979	-154.663	0.1221	-154.327	1.1291	-165.131	0.5188	-150.299	-5.6153	-158.295	-2.3499	-164.093	-1.8921	-156.372	-1.0071			115.979	-1.2992	2.28733	0.864531
116.179	-157.745	-1.6175	-155.182	4.1809	-179.657	0.3662	-181.976	-2.1972	-159.973	-1.9836	-164.001	6.5918	-154.205	-6.6528			116.179	-0.187457	4.40565	1.66518			116.179	-154.571	0.2137	-154.327	1.1291	-165.131	0.5188	-150.269	-5.5848	-158.142	-2.1973	-164.368	-2.1668	-156.403	-1.0376			116.179	-1.30356	2.29073	0.865814
116.379	-157.867	-1.7395	-155.182	4.1809	-179.688	0.3357	-182.098	-2.3193	-159.821	-1.8311	-163.879	6.7139	-153.839	-6.2866			116.379	-0.135143	4.35547	1.64621			116.379	-154.663	0.1221	-154.297	1.1596	-165.008	0.6409	-150.208	-5.5237	-157.929	-1.9837	-164.337	-2.1363	-156.433	-1.0681			116.379	-1.2556	2.26883	0.857537
116.579	-157.867	-1.7395	-155.304	4.0588	-179.626	0.3967	-182.037	-2.2583	-159.851	-1.8616	-163.818	6.7749	-153.931	-6.3782			116.579	-0.143886	4.37147	1.65226			116.579	-154.571	0.2137	-154.297	1.1596	-165.039	0.6103	-150.33	-5.6458	-158.112	-2.1668	-164.001	-1.8006	-156.433	-1.0681			116.579	-1.24253	2.30611	0.871626
116.779	-157.684	-1.5564	-155.09	4.2725	-179.688	0.3357	-182.007	-2.2277	-159.729	-1.7395	-163.666	6.9275	-153.809	-6.2561			116.779	-0.0348571	4.39504	1.66117			116.779	-154.633	0.1526	-154.388	1.0681	-165.07	0.5798	-150.269	-5.5848	-158.295	-2.3499	-163.91	-1.709	-156.342	-0.9766			116.779	-1.25997	2.27208	0.858765
116.979	-157.684	-1.5564	-155.212	4.1504	-179.565	0.4578	-182.007	-2.2277	-159.668	-1.6785	-163.574	7.0191	-153.809	-6.2561			116.979	-0.0130571	4.39779	1.66221			116.979	-154.663	0.1221	-154.297	1.1596	-165.1	0.5493	-150.177	-5.4932	-158.203	-2.2583	-163.788	-1.5869	-156.372	-1.0071			116.979	-1.21636	2.24025	0.846735
117.179	-157.745	-1.6175	-155.029	4.3335	-179.657	0.3662	-182.098	-2.3193	-159.332	-1.3428	-163.513	7.0801	-153.9	-6.3476			117.179	0.0218	4.45587	1.68416			117.179	-154.633	0.1526	-154.419	1.0376	-165.192	0.4577	-150.147	-5.4627	-158.05	-2.1057	-163.879	-1.6785	-156.342	-0.9766			117.179	-1.22509	2.19278	0.828793
117.379	-157.623	-1.4954	-155.121	4.242	-179.504	0.5188	-181.915	-2.1362	-158.966	-0.9766	-163.483	7.1106	-153.748	-6.1951			117.379	0.152586	4.37405	1.65324			117.379	-154.755	0.0306	-154.297	1.1596	-165.039	0.6103	-150.269	-5.5848	-158.173	-2.2278	-163.635	-1.4344	-156.342	-0.9766			117.379	-1.2033	2.26373	0.85561
117.579	-157.776	-1.648	-155.09	4.2725	-179.474	0.5493	-181.976	-2.1972	-158.966	-0.9766	-163.33	7.2632	-153.809	-6.2561			117.579	0.143871	4.44974	1.68184			117.579	-154.663	0.1221	-154.358	1.0986	-165.07	0.5798	-150.147	-5.4627	-158.447	-2.5025	-163.696	-1.4954	-156.28	-0.9155			117.579	-1.22509	2.24463	0.848389
117.779	-157.776	-1.648	-155.029	4.3335	-179.504	0.5188	-181.763	-1.9836	-159.119	-1.1292	-163.238	7.3548	-153.717	-6.1645			117.779	0.183114	4.45035	1.68207			117.779	-154.694	0.0916	-154.419	1.0376	-165.07	0.5798	-150.177	-5.4932	-158.325	-2.3804	-163.727	-1.5259	-156.189	-0.824			117.779	-1.21636	2.23284	0.843933
117.979	-157.776	-1.648	-155.06	4.303	-179.443	0.5798	-181.671	-1.892	-158.173	-0.1831	-162.933	7.66	-153.809	-6.2561			117.979	0.366229	4.5103	1.70473			117.979	-154.785	0	-154.297	1.1596	-165.039	0.6103	-150.116	-5.4322	-158.234	-2.2888	-163.849	-1.648	-156.25	-0.885			117.979	-1.21201	2.22414	0.840646
118.179	-157.745	-1.6175	-155.06	4.303	-179.474	0.5493	-181.732	-1.9531	-157.898	0.0916	-162.903	7.6905	-154.236	-6.6833			118.179	0.340071	4.62345	1.7475			118.179	-154.633	0.1526	-154.297	1.1596	-165.131	0.5188	-149.994	-5.3101	-158.173	-2.2278	-163.818	-1.6175	-156.28	-0.9155			118.179	-1.17713	2.18145	0.824511
118.379	-157.684	-1.5564	-155.182	4.1809	-179.504	0.5188	-181.641	-1.8615	-157.654	0.3357	-162.598	7.9956	-154.236	-6.6833			118.379	0.418543	4.67474	1.76689			118.379	-154.694	0.0916	-154.327	1.1291	-165.131	0.5188	-150.055	-5.3711	-158.081	-2.1363	-163.91	-1.709	-156.22	-0.8545			118.379	-1.1902	2.18707	0.826636
118.579	-157.623	-1.4954	-154.968	4.3945	-179.474	0.5493	-181.732	-1.9531	-157.562	0.4272	-162.506	8.0872	-154.358	-6.8054			118.579	0.457757	4.76264	1.80011			118.579	-154.602	0.1831	-154.358	1.0986	-165.1	0.5493	-150.055	-5.3711	-158.02	-2.0752	-163.666	-1.4649	-156.158	-0.7934			118.579	-1.1248	2.1839	0.825437
118.779	-157.684	-1.5564	-154.999	4.364	-179.382	0.6409	-181.732	-1.9531	-157.41	0.5798	-162.415	8.1787	-154.633	-7.0801			118.779	0.4534	4.85813	1.8362			118.779	-154.724	0.0611	-154.419	1.0376	-165.1	0.5493	-150.024	-5.3406	-158.203	-2.2583	-163.879	-1.6785	-156.189	-0.824			118.779	-1.20763	2.17147	0.82074
118.979	-157.654	-1.5259	-154.846	4.5166	-179.413	0.6104	-181.854	-2.0751	-156.891	1.0986	-162.201	8.3924	-154.297	-6.7444			118.979	0.610371	4.86356	1.83825			118.979	-154.571	0.2137	-154.388	1.0681	-165.1	0.5493	-149.902	-5.2185	-158.203	-2.2583	-163.818	-1.6175	-156.128	-0.7629			118.979	-1.14659	2.15316	0.813818
119.179	-157.776	-1.648	-154.938	4.4251	-179.352	0.6714	-181.702	-1.9226	-156.28	1.709	-162.14	8.4534	-154.327	-6.7749			119.179	0.701914	4.88664	1.84698			119.179	-154.694	0.0916	-154.297	1.1596	-165.222	0.4272	-150.024	-5.3406	-158.02	-2.0752	-163.788	-1.5869	-156.158	-0.7934			119.179	-1.15967	2.16402	0.817923
119.379	-157.745	-1.6175	-154.938	4.4251	-179.382	0.6409	-181.702	-1.9226	-155.853	2.1362	-162.109	8.4839	-154.327	-6.7749			119.379	0.7673	4.90956	1.85564			119.379	-154.663	0.1221	-154.297	1.1596	-165.222	0.4272	-149.994	-5.3101	-158.112	-2.1668	-163.849	-1.648	-156.158	-0.7934			119.379	-1.17277	2.1661	0.818708
119.579	-157.837	-1.709	-154.938	4.4251	-179.321	0.7019	-181.702	-1.9226	-155.884	2.1057	-162.14	8.4534	-154.45	-6.897			119.579	0.736786	4.93886	1.86671			119.579	-154.633	0.1526	-154.327	1.1291	-165.192	0.4577	-149.963	-5.2796	-158.05	-2.1057	-163.757	-1.5564	-156.158	-0.7934			119.579	-1.14224	2.14999	0.812618
119.779	-157.837	-1.709	-154.907	4.4556	-179.474	0.5493	-181.519	-1.7395	-155.487	2.5024	-162.14	8.4534	-154.541	-6.9885			119.779	0.7891	4.97164	1.8791			119.779	-154.785	0	-154.327	1.1291	-165.222	0.4272	-149.933	-5.2491	-158.295	-2.3499	-163.818	-1.6175	-156.25	-0.885			119.779	-1.22074	2.14089	0.809181
119.979	-157.837	-1.709	-154.877	4.4861	-179.382	0.6409	-181.519	-1.7395	-155.701	2.2888	-161.865	8.7281	-154.511	-6.958			119.979	0.819629	5.02679	1.89995			119.979	-154.663	0.1221	-154.236	1.2207	-165.222	0.4272	-149.902	-5.2185	-158.05	-2.1057	-163.788	-1.5869	-156.189	-0.824			119.979	-1.13787	2.14041	0.809
120.179	-157.806	-1.6785	-154.907	4.4556	-179.474	0.5493	-181.519	-1.7395	-155.518	2.4719	-161.774	8.8196	-154.633	-7.0801			120.179	0.828329	5.08622	1.92241			120.179	-154.633	0.1526	-154.327	1.1291	-165.131	0.5188	-149.872	-5.188	-158.112	-2.1668	-163.696	-1.4954	-156.097	-0.7324			120.179	-1.11173	2.13302	0.806207
120.379	-157.776	-1.648	-154.907	4.4556	-179.321	0.7019	-181.335	-1.5563	-155.487	2.5024	-161.774	8.8196	-154.388	-6.8359			120.379	0.9199	5.0056	1.89194			120.379	-154.663	0.1221	-154.45	1.007	-165.192	0.4577	-149.902	-5.2185	-158.081	-2.1363	-163.727	-1.5259	-156.25	-0.885			120.379	-1.16841	2.10516	0.795676
120.579	-157.867	-1.7395	-154.877	4.4861	-179.382	0.6409	-181.335	-1.5563	-155.518	2.4719	-161.56	9.0332	-154.358	-6.8054			120.579	0.932986	5.0648	1.91431			120.579	-154.663	0.1221	-154.388	1.0681	-165.314	0.3357	-149.902	-5.2185	-158.05	-2.1057	-163.727	-1.5259	-156.097	-0.7324			120.579	-1.15094	2.10267	0.794733
120.779	-157.837	-1.709	-154.907	4.4556	-179.413	0.6104	-181.213	-1.4343	-155.487	2.5024	-161.377	9.2163	-154.327	-6.7749			120.779	0.980929	5.09197	1.92458			120.779	-154.602	0.1831	-154.327	1.1291	-165.07	0.5798	-149.811	-5.127	-158.325	-2.3804	-163.483	-1.2818	-156.006	-0.6409			120.779	-1.07687	2.14216	0.809662
120.979	-157.867	-1.7395	-154.907	4.4556	-179.321	0.7019	-181.274	-1.4953	-155.426	2.5635	-161.377	9.2163	-154.327	-6.7749			120.979	0.989657	5.10166	1.92825			120.979	-154.541	0.2442	-154.297	1.1596	-165.314	0.3357	-149.811	-5.127	-158.356	-2.4109	-163.727	-1.5259	-156.006	-0.6409			120.979	-1.13789	2.13273	0.806096
121.179	-157.745	-1.6175	-154.877	4.4861	-179.413	0.6104	-181.183	-1.4038	-155.243	2.7466	-161.316	9.2774	-154.297	-6.7444			121.179	1.05069	5.1065	1.93007			121.179	-154.633	0.1526	-154.297	1.1596	-165.314	0.3357	-149.78	-5.0965	-158.325	-2.3804	-163.91	-1.709	-156.067	-0.7019			121.179	-1.17713	2.11484	0.799333
121.379	-157.867	-1.7395	-154.968	4.3945	-179.382	0.6409	-181.122	-1.3427	-155.09	2.8992	-161.194	9.3995	-154.083	-6.5308			121.379	1.10301	5.08989	1.9238			121.379	-154.571	0.2137	-154.45	1.007	-165.344	0.3052	-149.75	-5.066	-158.447	-2.5025	-163.849	-1.648	-156.006	-0.6409			121.379	-1.19021	2.09325	0.791173
121.579	-157.806	-1.6785	-154.694	4.6692	-179.291	0.7324	-181.213	-1.4343	-155.121	2.8687	-161.041	9.552	-154.205	-6.6528			121.579	1.15096	5.19085	1.96196			121.579	-154.571	0.2137	-154.388	1.0681	-165.222	0.4272	-149.75	-5.066	-158.295	-2.3499	-163.879	-1.6785	-155.945	-0.5798			121.579	-1.13789	2.10735	0.796502
121.779	-157.929	-1.8006	-154.724	4.6387	-179.382	0.6409	-181.152	-1.3732	-154.907	3.0823	-161.011	9.5826	-154.48	-6.9275			121.779	1.12046	5.28497	1.99753			121.779	-154.571	0.2137	-154.297	1.1596	-165.344	0.3052	-149.75	-5.066	-158.356	-2.4109	-163.94	-1.7395	-156.036	-0.6714			121.779	-1.17276	2.11382	0.798949
121.979	-157.867	-1.7395	-154.724	4.6387	-179.413	0.6104	-181.061	-1.2817	-154.907	3.0823	-160.858	9.7351	-154.48	-6.9275			121.979	1.15969	5.31362	2.00836			121.979	-154.511	0.2747	-154.388	1.0681	-165.375	0.2746	-149.78	-5.0965	-158.325	-2.3804	-164.001	-1.8006	-156.097	-0.7324			121.979	-1.19893	2.10748	0.796553
122.179	-157.929	-1.8006	-154.755	4.6082	-179.413	0.6104	-181.122	-1.3427	-155.182	2.8076	-160.858	9.7351	-154.236	-6.6833			122.179	1.13353	5.24373	1.98194			122.179	-154.663	0.1221	-154.388	1.0681	-165.314	0.3357	-149.689	-5.0049	-158.325	-2.3804	-163.971	-1.77	-156.036	-0.6714			122.179	-1.18583	2.07059	0.78261
122.379	-157.867	-1.7395	-154.694	4.6692	-179.413	0.6104	-181	-1.2207	-155.121	2.8687	-160.797	9.7962	-154.602	-7.0496			122.379	1.13353	5.3477	2.02124			122.379	-154.633	0.1526	-154.327	1.1291	-165.375	0.2746	-149.597	-4.9134	-158.417	-2.4719	-164.093	-1.8921	-155.945	-0.5798			122.379	-1.18584	2.06954	0.782213
122.579	-157.837	-1.709	-154.663	4.6997	-179.474	0.5493	-180.969	-1.1901	-155.029	2.9602	-160.644	9.9488	-154.571	-7.019			122.579	1.17713	5.3857	2.0356			122.579	-154.571	0.2137	-154.388	1.0681	-165.466	0.1831	-149.536	-4.8523	-158.356	-2.4109	-164.185	-1.9837	-155.914	-0.5493			122.579	-1.19019	2.03708	0.769946
122.779	-157.959	-1.8311	-154.755	4.6082	-179.474	0.5493	-181	-1.2207	-155.029	2.9602	-160.523	10.0708	-154.511	-6.958			122.779	1.16839	5.40712	2.0437			122.779	-154.602	0.1831	-154.419	1.0376	-165.436	0.2136	-149.628	-4.9439	-158.478	-2.533	-164.062	-1.8616	-155.853	-0.4883			122.779	-1.19893	2.06785	0.781573
122.979	-157.867	-1.7395	-154.755	4.6082	-179.504	0.5188	-180.908	-1.1291	-155.121	2.8687	-160.37	10.2234	-154.48	-6.9275			122.979	1.20329	5.4223	2.04943			122.979	-154.694	0.0916	-154.388	1.0681	-165.436	0.2136	-149.628	-4.9439	-158.569	-2.6245	-163.971	-1.77	-155.823	-0.4578			122.979	-1.20327	2.07093	0.782737
123.179	-157.776	-1.648	-154.633	4.7302	-179.565	0.4578	-180.939	-1.1596	-155.212	2.7771	-160.339	10.2539	-154.541	-6.9885			123.179	1.20327	5.44983	2.05984			123.179	-154.541	0.2442	-154.327	1.1291	-165.344	0.3052	-149.536	-4.8523	-158.539	-2.594	-164.154	-1.9532	-155.945	-0.5798			123.179	-1.18583	2.08203	0.786934
123.379	-157.867	-1.7395	-154.663	4.6997	-179.504	0.5188	-180.847	-1.0681	-155.334	2.655	-160.278	10.315	-154.755	-7.2021			123.379	1.1684	5.51189	2.0833			123.379	-154.602	0.1831	-154.327	1.1291	-165.344	0.3052	-149.567	-4.8829	-158.386	-2.4414	-163.971	-1.77	-155.823	-0.4578			123.379	-1.13353	2.06369	0.780002
123.579	-157.989	-1.8616	-154.633	4.7302	-179.321	0.7019	-180.878	-1.0986	-155.304	2.6855	-160.309	10.2845	-154.602	-7.0496			123.579	1.1989	5.47963	2.07111			123.579	-154.511	0.2747	-154.388	1.0681	-165.283	0.3662	-149.475	-4.7913	-158.722	-2.7771	-163.849	-1.648	-155.731	-0.3662			123.579	-1.1248	2.08219	0.786993
123.779	-157.989	-1.8616	-154.663	4.6997	-179.23	0.7935	-180.817	-1.0376	-155.334	2.655	-160.126	10.4676	-154.419	-6.8664			123.779	1.26431	5.47474	2.06926			123.779	-154.633	0.1526	-154.388	1.0681	-165.192	0.4577	-149.353	-4.6692	-158.478	-2.533	-164.307	-2.1057	-155.823	-0.4578			123.779	-1.15533	2.03679	0.769836
123.979	-157.959	-1.8311	-154.602	4.7607	-179.169	0.8545	-180.786	-1.007	-155.273	2.7161	-160.065	10.5286	-154.358	-6.8054			123.979	1.31663	5.4798	2.07117			123.979	-154.663	0.1221	-154.419	1.0376	-165.222	0.4272	-149.353	-4.6692	-158.569	-2.6245	-164.154	-1.9532	-155.792	-0.4272			123.979	-1.15531	2.02557	0.765595
124.179	-158.05	-1.9226	-154.511	4.8523	-179.199	0.824	-180.756	-0.9765	-155.426	2.5635	-159.973	10.6202	-153.961	-6.4087			124.179	1.3646	5.42018	2.04864			124.179	-154.724	0.0611	-154.175	1.2817	-165.008	0.6409	-149.353	-4.6692	-158.539	-2.594	-164.093	-1.8921	-155.762	-0.3967			124.179	-1.08119	2.08735	0.788944
124.379	-157.929	-1.8006	-154.602	4.7607	-179.169	0.8545	-180.603	-0.8239	-155.426	2.5635	-159.821	10.7727	-154.205	-6.6528			124.379	1.38201	5.48981	2.07495			124.379	-154.694	0.0916	-154.388	1.0681	-165.07	0.5798	-149.353	-4.6692	-158.752	-2.8076	-164.093	-1.8921	-155.731	-0.3662			124.379	-1.14223	2.07167	0.783016
124.579	-157.837	-1.709	-154.45	4.9133	-179.169	0.8545	-180.633	-0.8544	-155.273	2.7161	-159.698	10.8948	-154.144	-6.5918			124.579	1.4605	5.52443	2.08804			124.579	-154.571	0.2137	-154.297	1.1596	-164.947	0.7019	-149.414	-4.7303	-158.6	-2.6551	-164.093	-1.8921	-155.823	-0.4578			124.579	-1.0943	2.11011	0.797548
124.779	-157.776	-1.648	-154.571	4.7913	-179.169	0.8545	-180.572	-0.7934	-155.273	2.7161	-159.637	10.9558	-154.053	-6.5002			124.779	1.4823	5.49714	2.07772			124.779	-154.602	0.1831	-154.358	1.0986	-164.978	0.6714	-149.414	-4.7303	-158.539	-2.594	-164.124	-1.9226	-155.762	-0.3967			124.779	-1.09864	2.08967	0.789823
124.979	-157.898	-1.77	-154.541	4.8218	-179.077	0.9461	-180.603	-0.8239	-155.334	2.655	-159.485	11.1084	-153.992	-6.4392			124.979	1.49974	5.53957	2.09376			124.979	-154.633	0.1526	-154.327	1.1291	-165.008	0.6409	-149.414	-4.7303	-158.478	-2.533	-164.124	-1.9226	-155.731	-0.3662			124.979	-1.08993	2.08229	0.787032
125.179	-157.867	-1.7395	-154.511	4.8523	-179.108	0.9155	-180.542	-0.7629	-155.426	2.5635	-159.515	11.0779	-154.175	-6.6223			125.179	1.46921	5.56817	2.10457			125.179	-154.602	0.1831	-154.327	1.1291	-165.008	0.6409	-149.414	-4.7303	-158.386	-2.4414	-164.185	-1.9837	-155.64	-0.2746			125.179	-1.06813	2.08485	0.787998
125.379	-157.837	-1.709	-154.633	4.7302	-179.23	0.7935	-180.481	-0.7019	-155.426	2.5635	-159.454	11.139	-154.083	-6.5308			125.379	1.46921	5.54689	2.09653			125.379	-154.541	0.2442	-154.511	0.946	-165.008	0.6409	-149.292	-4.6082	-158.569	-2.6245	-164.307	-2.1057	-155.731	-0.3662			125.379	-1.12479	2.04943	0.77461
125.579	-157.898	-1.77	-154.48	4.8828	-179.169	0.8545	-180.45	-0.6713	-155.304	2.6855	-159.332	11.261	-154.022	-6.4697			125.579	1.53897	5.58951	2.11263			125.579	-154.694	0.0916	-154.358	1.0986	-164.947	0.7019	-149.292	-4.6082	-158.6	-2.6551	-164.185	-1.9837	-155.487	-0.1221			125.579	-1.06814	2.07992	0.786137
125.779	-157.837	-1.709	-154.511	4.8523	-179.23	0.7935	-180.42	-0.6408	-155.365	2.6245	-159.332	11.261	-154.236	-6.6833			125.779	1.49974	5.62918	2.12763			125.779	-154.571	0.2137	-154.358	1.0986	-164.978	0.6714	-149.353	-4.6692	-158.417	-2.4719	-164.337	-2.1363	-155.548	-0.1831			125.779	-1.06811	2.09071	0.790213
125.979	-157.837	-1.709	-154.45	4.9133	-179.108	0.9155	-180.45	-0.6713	-155.457	2.533	-159.302	11.2915	-154.45	-6.897			125.979	1.48229	5.69287	2.1517			125.979	-154.602	0.1831	-154.419	1.0376	-164.856	0.7934	-149.262	-4.5777	-158.295	-2.3499	-164.185	-1.9837	-155.548	-0.1831			125.979	-1.01147	2.04222	0.771888
126.179	-157.806	-1.6785	-154.45	4.9133	-179.077	0.9461	-180.359	-0.5798	-155.304	2.6855	-159.149	11.4441	-154.114	-6.5613			126.179	1.59563	5.65091	2.13584			126.179	-154.694	0.0916	-154.358	1.0986	-164.978	0.6714	-149.262	-4.5777	-158.173	-2.2278	-164.124	-1.9226	-155.701	-0.3357			126.179	-1.02889	1.99931	0.755667
126.379	-157.867	-1.7395	-154.419	4.9439	-179.077	0.9461	-180.267	-0.4882	-155.426	2.5635	-159.119	11.4746	-154.175	-6.6223			126.379	1.58259	5.67395	2.14455			126.379	-154.541	0.2442	-154.327	1.1291	-165.008	0.6409	-149.231	-4.5472	-158.203	-2.2583	-163.971	-1.77	-155.579	-0.2136			126.379	-0.967843	2.00598	0.758188
126.579	-157.837	-1.709	-154.419	4.9439	-179.016	1.0071	-180.328	-0.5493	-155.365	2.6245	-159.088	11.5052	-153.931	-6.3782			126.579	1.63489	5.62595	2.12641			126.579	-154.694	0.0916	-154.419	1.0376	-164.947	0.7019	-149.17	-4.4861	-158.234	-2.2888	-164.215	-2.0142	-155.609	-0.2441			126.579	-1.02887	1.98528	0.750364
126.779	-157.745	-1.6175	-154.45	4.9133	-179.138	0.885	-180.237	-0.4577	-155.304	2.6855	-158.752	11.8409	-153.961	-6.4087			126.779	1.69154	5.71855	2.16141			126.779	-154.663	0.1221	-154.541	0.9155	-165.008	0.6409	-149.292	-4.6082	-158.356	-2.4109	-164.154	-1.9532	-155.64	-0.2746			126.779	-1.0812	2.0008	0.756231
126.979	-157.776	-1.648	-154.419	4.9439	-179.016	1.0071	-180.054	-0.2746	-155.426	2.5635	-158.783	11.8103	-154.175	-6.6223			126.979	1.68284	5.7494	2.17307			126.979	-154.571	0.2137	-154.419	1.0376	-164.917	0.7324	-149.231	-4.5472	-158.295	-2.3499	-164.154	-1.9532	-155.548	-0.1831			126.979	-1.0071	2.02511	0.765421
127.179	-157.806	-1.6785	-154.358	5.0049	-178.986	1.0376	-180.176	-0.3967	-155.365	2.6245	-158.722	11.8714	-153.961	-6.4087			127.179	1.72207	5.7334	2.16702			127.179	-154.602	0.1831	-154.419	1.0376	-165.008	0.6409	-149.2	-4.5166	-158.295	-2.3499	-164.276	-2.0752	-155.518	-0.1526			127.179	-1.03324	2.01243	0.760626
127.379	-157.806	-1.6785	-154.297	5.0659	-178.894	1.1292	-180.054	-0.2746	-155.304	2.6855	-158.63	11.9629	-154.053	-6.5002			127.379	1.77003	5.78036	2.18477			127.379	-154.663	0.1221	-154.541	0.9155	-164.947	0.7019	-149.139	-4.4556	-158.112	-2.1668	-164.276	-2.0752	-155.548	-0.1831			127.379	-1.02017	1.95567	0.739173
127.579	-157.776	-1.648	-154.327	5.0354	-178.986	1.0376	-180.054	-0.2746	-155.304	2.6855	-158.386	12.2071	-153.931	-6.3782			127.579	1.80926	5.81974	2.19965			127.579	-154.663	0.1221	-154.48	0.9765	-164.978	0.6714	-149.048	-4.3641	-158.386	-2.4414	-164.062	-1.8616	-155.548	-0.1831			127.579	-1.01146	1.94777	0.736187
127.779	-157.867	-1.7395	-154.327	5.0354	-178.925	1.0986	-180.023	-0.2441	-155.151	2.8381	-158.386	12.2071	-153.9	-6.3476			127.779	1.83543	5.82275	2.20079			127.779	-154.541	0.2442	-154.541	0.9155	-164.947	0.7019	-149.017	-4.3335	-158.234	-2.2888	-164.154	-1.9532	-155.579	-0.2136			127.779	-0.989643	1.93275	0.730511
127.979	-157.776	-1.648	-154.297	5.0659	-179.016	1.0071	-179.932	-0.1525	-155.243	2.7466	-158.295	12.2986	-153.87	-6.3171			127.979	1.85723	5.83062	2.20377			127.979	-154.633	0.1526	-154.48	0.9765	-164.978	0.6714	-149.2	-4.5166	-158.234	-2.2888	-164.276	-2.0752	-155.457	-0.0915			127.979	-1.02451	2.00139	0.756453
128.179	-157.776	-1.648	-154.297	5.0659	-178.894	1.1292	-179.962	-0.1831	-155.212	2.7771	-158.295	12.2986	-153.809	-6.2561			128.179	1.88337	5.81614	2.19829			128.179	-154.633	0.1526	-154.541	0.9155	-165.008	0.6409	-149.17	-4.4861	-158.02	-2.0752	-164.185	-1.9837	-155.365	0			128.179	-0.976571	1.95631	0.739417
128.379	-157.684	-1.5564	-154.327	5.0354	-178.833	1.1902	-179.962	-0.1831	-155.151	2.8381	-158.295	12.2986	-153.625	-6.073			128.379	1.93569	5.76182	2.17776			128.379	-154.633	0.1526	-154.541	0.9155	-164.978	0.6714	-149.048	-4.3641	-157.654	-1.709	-164.307	-2.1057	-155.548	-0.1831			128.379	-0.946057	1.89211	0.715152
128.579	-157.745	-1.6175	-154.297	5.0659	-178.894	1.1292	-179.901	-0.122	-155.243	2.7466	-158.05	12.5428	-153.717	-6.1645			128.579	1.94007	5.86073	2.21515			128.579	-154.694	0.0916	-154.541	0.9155	-164.978	0.6714	-149.17	-4.4861	-157.593	-1.648	-164.276	-2.0752	-155.426	-0.061			128.579	-0.941686	1.92532	0.727702
128.779	-157.593	-1.4649	-154.297	5.0659	-178.894	1.1292	-179.779	0	-155.243	2.7466	-158.081	12.5122	-153.9	-6.3476			128.779	1.94877	5.87213	2.21946			128.779	-154.663	0.1221	-154.694	0.7629	-165.07	0.5798	-149.231	-4.5472	-157.41	-1.4649	-164.062	-1.8616	-155.426	-0.061			128.779	-0.924271	1.88173	0.711226
128.979	-157.684	-1.5564	-154.236	5.127	-179.047	0.9766	-179.84	-0.061	-155.151	2.8381	-157.929	12.6648	-153.717	-6.1645			128.979	1.97494	5.89938	2.22976			128.979	-154.633	0.1526	-154.694	0.7629	-165.008	0.6409	-149.048	-4.3641	-157.501	-1.5564	-164.062	-1.8616	-155.365	0			128.979	-0.889386	1.84447	0.697142
129.179	-157.806	-1.6785	-154.144	5.2185	-178.986	1.0376	-179.718	0.0611	-155.212	2.7771	-157.776	12.8174	-153.9	-6.3476			129.179	1.98366	5.99828	2.26714			129.179	-154.755	0.0306	-154.633	0.8239	-164.917	0.7324	-148.987	-4.303	-157.471	-1.5259	-164.154	-1.9532	-155.304	0.061			129.179	-0.876314	1.84858	0.698699
129.379	-157.654	-1.5259	-154.205	5.1575	-178.833	1.1902	-179.81	-0.0305	-155.029	2.9602	-157.806	12.7869	-153.565	-6.012			129.379	2.0752	5.8965	2.22867			129.379	-154.663	0.1221	-154.663	0.7934	-165.008	0.6409	-149.139	-4.4556	-157.593	-1.648	-164.246	-2.0447	-155.304	0.061			129.379	-0.932986	1.9024	0.719039
129.579	-157.654	-1.5259	-154.236	5.127	-178.925	1.0986	-179.749	0.0306	-155.06	2.9297	-157.745	12.8479	-153.87	-6.3171			129.579	2.02726	5.98068	2.26049			129.579	-154.694	0.0916	-154.755	0.7019	-164.947	0.7019	-149.139	-4.4556	-157.349	-1.4038	-164.246	-2.0447	-155.487	-0.1221			129.579	-0.932971	1.86724	0.705749
129.779	-157.684	-1.5564	-154.114	5.249	-178.925	1.0986	-179.688	0.0916	-155.151	2.8381	-157.867	12.7259	-153.442	-5.8899			129.779	2.07956	5.85395	2.21258			129.779	-154.663	0.1221	-154.877	0.5798	-165.039	0.6103	-149.048	-4.3641	-157.562	-1.6175	-164.246	-2.0447	-155.457	-0.0915			129.779	-0.972229	1.82381	0.689337
129.979	-157.776	-1.648	-154.114	5.249	-178.863	1.1597	-179.596	0.1832	-155.029	2.9602	-157.562	13.031	-153.534	-5.9814			129.979	2.13624	5.97283	2.25752			129.979	-154.694	0.0916	-154.907	0.5493	-164.947	0.7019	-149.048	-4.3641	-157.654	-1.709	-164.093	-1.8921	-155.701	-0.3357			129.979	-0.994014	1.80486	0.682173
130.179	-157.806	-1.6785	-154.175	5.188	-178.833	1.1902	-179.504	0.2747	-154.999	2.9907	-157.532	13.0616	-153.351	-5.7983			130.179	2.17549	5.93388	2.2428			130.179	-154.724	0.0611	-154.907	0.5493	-164.947	0.7019	-149.109	-4.4251	-157.349	-1.4038	-164.154	-1.9532	-155.731	-0.3662			130.179	-0.976571	1.80848	0.68354
130.379	-157.623	-1.4954	-154.144	5.2185	-178.925	1.0986	-179.565	0.2137	-154.968	3.0212	-157.44	13.1531	-153.442	-5.8899			130.379	2.18854	5.97238	2.25735			130.379	-154.694	0.0916	-154.907	0.5493	-165.039	0.6103	-149.017	-4.3335	-157.562	-1.6175	-164.246	-2.0447	-155.518	-0.1526			130.379	-0.9853	1.80215	0.681149
130.579	-157.745	-1.6175	-154.144	5.2185	-178.803	1.2207	-179.443	0.3357	-155.029	2.9602	-157.532	13.0616	-153.503	-5.9509			130.579	2.17547	5.95965	2.25254			130.579	-154.633	0.1526	-154.633	0.8239	-164.947	0.7019	-148.956	-4.2725	-157.379	-1.4344	-164.062	-1.8616	-155.579	-0.2136			130.579	-0.871957	1.81179	0.684793
130.779	-157.745	-1.6175	-154.114	5.249	-178.833	1.1902	-179.321	0.4578	-154.907	3.0823	-157.318	13.2752	-153.259	-5.7068			130.779	2.27574	5.96993	2.25642			130.779	-154.663	0.1221	-154.48	0.9765	-165.07	0.5798	-148.895	-4.2115	-157.196	-1.2512	-164.001	-1.8006	-155.518	-0.1526			130.779	-0.819643	1.78744	0.675588
130.979	-157.654	-1.5259	-154.083	5.2795	-178.833	1.1902	-179.23	0.5494	-154.938	3.0518	-157.349	13.2447	-153.198	-5.6457			130.979	2.30629	5.93432	2.24296			130.979	-154.633	0.1526	-154.602	0.8544	-164.917	0.7324	-149.109	-4.4251	-157.166	-1.2207	-164.185	-1.9837	-155.426	-0.061			130.979	-0.850157	1.88152	0.711148
131.179	-157.623	-1.4954	-154.144	5.2185	-178.742	1.2817	-179.23	0.5494	-154.938	3.0518	-157.166	13.4278	-153.442	-5.8899			131.179	2.30627	6.03451	2.28083			131.179	-154.785	0	-154.48	0.9765	-164.978	0.6714	-149.048	-4.3641	-157.196	-1.2512	-164.337	-2.1363	-155.457	-0.0915			131.179	-0.885029	1.87547	0.708863
131.379	-157.776	-1.648	-154.053	5.3101	-178.894	1.1292	-179.199	0.5799	-154.907	3.0823	-157.196	13.3973	-153.229	-5.6763			131.379	2.31064	6.00499	2.26967			131.379	-154.571	0.2137	-154.48	0.9765	-164.947	0.7019	-149.139	-4.4556	-157.196	-1.2512	-164.307	-2.1057	-155.487	-0.1221			131.379	-0.863214	1.92105	0.72609
131.579	-157.623	-1.4954	-154.083	5.2795	-178.803	1.2207	-179.26	0.5188	-154.877	3.1128	-157.105	13.4888	-153.351	-5.7983			131.579	2.33241	6.04214	2.28372			131.579	-154.755	0.0306	-154.541	0.9155	-164.947	0.7019	-148.987	-4.303	-157.318	-1.3733	-164.246	-2.0447	-155.426	-0.061			131.579	-0.876286	1.85036	0.699369
131.779	-157.745	-1.6175	-154.083	5.2795	-178.833	1.1902	-179.199	0.5799	-154.755	3.2349	-156.952	13.6414	-153.381	-5.8288			131.779	2.35423	6.10973	2.30926			131.779	-154.846	-0.061	-154.541	0.9155	-164.978	0.6714	-149.017	-4.3335	-157.166	-1.2207	-164.124	-1.9226	-155.365	0			131.779	-0.850129	1.83482	0.693496
131.979	-157.654	-1.5259	-154.022	5.3406	-178.742	1.2817	-179.108	0.6714	-154.755	3.2349	-157.043	13.5498	-153.259	-5.7068			131.979	2.40653	6.04198	2.28366			131.979	-154.724	0.0611	-154.541	0.9155	-164.978	0.6714	-148.956	-4.2725	-157.227	-1.2818	-164.093	-1.8921	-155.243	0.1221			131.979	-0.8109	1.83403	0.693198
132.179	-157.684	-1.5564	-154.022	5.3406	-178.803	1.2207	-179.138	0.6409	-154.785	3.2043	-156.982	13.6109	-152.954	-5.4016			132.179	2.43706	5.99961	2.26764			132.179	-154.785	0	-154.541	0.9155	-165.008	0.6409	-148.956	-4.2725	-157.288	-1.3428	-164.429	-2.2278	-155.304	0.061			132.179	-0.889386	1.85903	0.702648
132.379	-157.623	-1.4954	-153.992	5.3711	-178.803	1.2207	-179.047	0.7325	-154.785	3.2043	-156.799	13.794	-153.29	-5.7373			132.379	2.44141	6.12164	2.31376			132.379	-154.755	0.0306	-154.511	0.946	-164.978	0.6714	-148.926	-4.242	-157.166	-1.2207	-164.429	-2.2278	-155.212	0.1526			132.379	-0.841414	1.86466	0.704777
132.579	-157.623	-1.4954	-153.931	5.4321	-178.772	1.2512	-179.016	0.763	-154.755	3.2349	-156.677	13.9161	-152.985	-5.4321			132.579	2.52426	6.09533	2.30382			132.579	-154.785	0	-154.541	0.9155	-165.039	0.6103	-148.865	-4.1809	-157.043	-1.0987	-164.215	-2.0142	-155.304	0.061			132.579	-0.815286	1.79377	0.677979
132.779	-157.654	-1.5259	-154.022	5.3406	-178.803	1.2207	-179.077	0.702	-154.785	3.2043	-156.708	13.8855	-152.924	-5.3711			132.779	2.49373	6.07215	2.29506			132.779	-154.694	0.0916	-154.511	0.946	-165.008	0.6409	-148.895	-4.2115	-157.227	-1.2818	-164.276	-2.0752	-155.182	0.1831			132.779	-0.815271	1.84306	0.696609
132.979	-157.654	-1.5259	-153.9	5.4627	-178.68	1.3428	-178.803	0.9766	-154.694	3.2959	-156.677	13.9161	-152.863	-5.31			132.979	2.59403	6.06273	2.2915			132.979	-154.846	-0.061	-154.48	0.9765	-165.008	0.6409	-148.895	-4.2115	-157.166	-1.2207	-164.429	-2.2278	-155.182	0.1831			132.979	-0.845786	1.85221	0.700068
133.179	-157.837	-1.709	-153.839	5.5237	-178.711	1.3123	-178.65	1.1292	-154.694	3.2959	-156.494	14.0992	-152.802	-5.249			133.179	2.6289	6.12718	2.31586			133.179	-154.755	0.0306	-154.48	0.9765	-165.07	0.5798	-148.865	-4.1809	-157.471	-1.5259	-164.459	-2.2583	-155.151	0.2136			133.179	-0.880657	1.8626	0.703995
133.379	-157.684	-1.5564	-153.961	5.4016	-178.742	1.2817	-178.619	1.1597	-154.694	3.2959	-156.525	14.0686	-152.985	-5.4321			133.379	2.60271	6.13004	2.31694			133.379	-154.724	0.0611	-154.45	1.007	-164.887	0.7629	-148.865	-4.1809	-157.44	-1.4954	-164.49	-2.2888	-155.151	0.2136			133.379	-0.845786	1.89705	0.717016
133.579	-157.867	-1.7395	-153.931	5.4321	-178.711	1.3123	-178.528	1.2513	-154.633	3.3569	-156.403	14.1907	-152.863	-5.31			133.579	2.64197	6.16174	2.32892			133.579	-154.724	0.0611	-154.48	0.9765	-165.039	0.6103	-148.834	-4.1504	-157.043	-1.0987	-164.49	-2.2888	-155.09	0.2747			133.579	-0.802186	1.85168	0.699868
133.779	-157.684	-1.5564	-153.87	5.4932	-178.68	1.3428	-178.436	1.3428	-154.511	3.479	-156.25	14.3433	-152.74	-5.188			133.779	2.75096	6.16412	2.32982			133.779	-154.724	0.0611	-154.48	0.9765	-164.947	0.7019	-148.804	-4.1199	-156.86	-0.9156	-164.398	-2.1973	-155.182	0.1831			133.779	-0.7586	1.83008	0.691706
133.979	-157.623	-1.4954	-153.87	5.4932	-178.711	1.3123	-178.467	1.3123	-154.663	3.3264	-156.25	14.3433	-152.893	-5.3406			133.979	2.70736	6.18957	2.33944			133.979	-154.694	0.0916	-154.663	0.7934	-165.008	0.6409	-148.865	-4.1809	-156.952	-1.0071	-164.398	-2.1973	-154.999	0.3662			133.979	-0.784743	1.83459	0.693409
134.179	-157.745	-1.6175	-153.9	5.4627	-178.711	1.3123	-178.284	1.4954	-154.511	3.479	-156.25	14.3433	-152.802	-5.249			134.179	2.7466	6.17785	2.33501			134.179	-154.785	0	-154.571	0.885	-164.917	0.7324	-148.743	-4.0589	-156.86	-0.9156	-164.337	-2.1363	-155.029	0.3357			134.179	-0.736814	1.80318	0.681539
134.379	-157.684	-1.5564	-153.931	5.4321	-178.742	1.2817	-178.223	1.5564	-154.633	3.3569	-156.22	14.3738	-152.771	-5.2185			134.379	2.74657	6.16843	2.33145			134.379	-154.877	-0.0915	-154.571	0.885	-165.039	0.6103	-148.804	-4.1199	-156.921	-0.9766	-164.398	-2.1973	-154.999	0.3662			134.379	-0.789114	1.81175	0.684779
134.579	-157.776	-1.648	-153.809	5.5542	-178.742	1.2817	-178.284	1.4954	-154.541	3.4485	-156.158	14.4349	-152.771	-5.2185			134.579	2.76403	6.21096	2.34752			134.579	-154.785	0	-154.602	0.8544	-165.039	0.6103	-148.804	-4.1199	-156.738	-0.7935	-164.429	-2.2278	-154.968	0.3967			134.579	-0.754257	1.8186	0.687366
134.779	-157.654	-1.5259	-153.839	5.5237	-178.619	1.4038	-178.223	1.5564	-154.45	3.54	-156.006	14.5874	-152.71	-5.1575			134.779	2.84684	6.22394	2.35243			134.779	-154.755	0.0306	-154.541	0.9155	-164.978	0.6714	-148.804	-4.1199	-156.982	-1.0376	-164.429	-2.2278	-154.907	0.4578			134.779	-0.758571	1.84773	0.698377
134.979	-157.684	-1.5564	-153.809	5.5542	-178.65	1.3733	-178.101	1.6785	-154.358	3.6316	-156.158	14.4349	-152.74	-5.188			134.979	2.84687	6.18752	2.33866			134.979	-154.724	0.0611	-154.541	0.9155	-164.978	0.6714	-148.682	-3.9978	-157.013	-1.0681	-164.459	-2.2583	-154.999	0.3662			134.979	-0.758571	1.8084	0.683512
135.179	-157.654	-1.5259	-153.839	5.5237	-178.68	1.3428	-178.131	1.648	-154.388	3.6011	-155.884	14.7095	-152.252	-4.6997			135.179	2.94279	6.16662	2.33076			135.179	-154.877	-0.0915	-154.633	0.8239	-164.887	0.7629	-148.773	-4.0894	-156.799	-0.8545	-164.398	-2.1973	-154.999	0.3662			135.179	-0.754243	1.81212	0.684916
135.379	-157.654	-1.5259	-153.87	5.4932	-178.68	1.3428	-177.856	1.9227	-154.236	3.7537	-155.945	14.6485	-152.313	-4.7607			135.379	2.98204	6.15208	2.32527			135.379	-154.755	0.0306	-154.571	0.885	-164.978	0.6714	-148.682	-3.9978	-156.799	-0.8545	-164.398	-2.1973	-154.999	0.3662			135.379	-0.728057	1.78882	0.676111
135.579	-157.654	-1.5259	-153.656	5.7068	-178.65	1.3733	-177.826	1.9532	-154.236	3.7537	-155.914	14.679	-152.222	-4.6692			135.579	3.0387	6.15529	2.32648			135.579	-154.785	0	-154.633	0.8239	-164.978	0.6714	-148.773	-4.0894	-156.86	-0.9156	-164.551	-2.3499	-154.877	0.4883			135.579	-0.767329	1.84074	0.695736
135.779	-157.654	-1.5259	-153.717	5.6458	-178.558	1.4649	-177.765	2.0142	-154.388	3.6011	-155.823	14.7705	-152.283	-4.7302			135.779	3.03434	6.1842	2.33741			135.779	-154.755	0.0306	-154.541	0.9155	-164.947	0.7019	-148.804	-4.1199	-156.891	-0.9461	-164.398	-2.1973	-154.907	0.4578			135.779	-0.736786	1.84563	0.697584
135.979	-157.593	-1.4649	-153.656	5.7068	-178.742	1.2817	-177.704	2.0752	-154.297	3.6926	-155.823	14.7705	-152.191	-4.6387			135.979	3.06046	6.17007	2.33207			135.979	-154.907	-0.122	-154.541	0.9155	-165.008	0.6409	-148.743	-4.0589	-156.738	-0.7935	-164.551	-2.3499	-155.029	0.3357			135.979	-0.776029	1.81601	0.686386
136.179	-157.593	-1.4649	-153.595	5.7678	-178.711	1.3123	-177.673	2.1058	-154.358	3.6316	-155.701	14.8926	-152.222	-4.6692			136.179	3.08229	6.21619	2.3495			136.179	-154.724	0.0611	-154.633	0.8239	-164.947	0.7019	-148.773	-4.0894	-156.708	-0.763	-164.612	-2.4109	-154.999	0.3662			136.179	-0.7586	1.84385	0.696911
136.379	-157.623	-1.4954	-153.625	5.7373	-178.65	1.3733	-177.551	2.2278	-154.327	3.6621	-155.762	14.8316	-151.856	-4.303			136.379	3.14767	6.1176	2.31224			136.379	-154.785	0	-154.48	0.9765	-164.947	0.7019	-148.743	-4.0589	-156.708	-0.763	-164.49	-2.2888	-154.999	0.3662			136.379	-0.723729	1.83527	0.693667
136.579	-157.593	-1.4649	-153.595	5.7678	-178.65	1.3733	-177.551	2.2278	-154.297	3.6926	-155.914	14.679	-151.886	-4.3335			136.579	3.13459	6.07413	2.29581			136.579	-154.755	0.0306	-154.633	0.8239	-164.978	0.6714	-148.834	-4.1504	-156.738	-0.7935	-164.368	-2.1668	-154.999	0.3662			136.579	-0.745514	1.8223	0.688763
136.779	-157.745	-1.6175	-153.748	5.6152	-178.68	1.3428	-177.368	2.4109	-154.297	3.6926	-155.792	14.8011	-151.764	-4.2114			136.779	3.14767	6.09441	2.30347			136.779	-154.785	0	-154.571	0.885	-165.039	0.6103	-148.773	-4.0894	-156.891	-0.9461	-164.551	-2.3499	-154.877	0.4883			136.779	-0.771686	1.84237	0.69635
136.979	-157.654	-1.5259	-153.748	5.6152	-178.589	1.4343	-177.46	2.3194	-154.175	3.8147	-155.609	14.9842	-151.672	-4.1199			136.979	3.21743	6.12215	2.31396			136.979	-154.846	-0.061	-154.663	0.7934	-164.978	0.6714	-148.743	-4.0589	-156.83	-0.885	-164.398	-2.1973	-154.877	0.4883			136.979	-0.749871	1.80149	0.680901
137.179	-157.745	-1.6175	-153.565	5.7983	-178.589	1.4343	-177.307	2.472	-154.114	3.8757	-155.609	14.9842	-151.886	-4.3335			137.179	3.2305	6.18706	2.33849			137.179	-154.846	-0.061	-154.633	0.8239	-164.856	0.7934	-148.834	-4.1504	-156.952	-1.0071	-164.52	-2.3194	-154.907	0.4578			137.179	-0.7804	1.86539	0.705052
137.379	-157.623	-1.4954	-153.595	5.7678	-178.497	1.5259	-177.185	2.594	-154.175	3.8147	-155.487	15.1062	-151.703	-4.1504			137.379	3.30897	6.16294	2.32937			137.379	-154.785	0	-154.571	0.885	-165.008	0.6409	-148.926	-4.242	-156.86	-0.9156	-164.551	-2.3499	-154.785	0.5798			137.379	-0.771686	1.90248	0.71907
137.579	-157.562	-1.4344	-153.625	5.7373	-178.528	1.4954	-177.185	2.594	-154.114	3.8757	-155.365	15.2283	-151.977	-4.425			137.579	3.2959	6.25035	2.36241			137.579	-154.755	0.0306	-154.694	0.7629	-164.947	0.7019	-148.987	-4.303	-156.799	-0.8545	-164.49	-2.2888	-154.846	0.5188			137.579	-0.776014	1.89798	0.717369
137.779	-157.501	-1.3733	-153.565	5.7983	-178.558	1.4649	-176.941	2.8382	-154.144	3.8452	-155.182	15.4114	-151.672	-4.1199			137.779	3.40926	6.23988	2.35845			137.779	-154.785	0	-154.663	0.7934	-164.947	0.7019	-148.895	-4.2115	-156.616	-0.6714	-164.551	-2.3499	-154.785	0.5798			137.779	-0.736814	1.88713	0.713269
137.979	-157.501	-1.3733	-153.534	5.8289	-178.558	1.4649	-177.002	2.7771	-154.083	3.9062	-155.334	15.2588	-151.703	-4.1504			137.979	3.38746	6.20096	2.34374			137.979	-154.633	0.1526	-154.663	0.7934	-164.947	0.7019	-148.926	-4.242	-156.708	-0.763	-164.612	-2.4109	-154.785	0.5798			137.979	-0.741171	1.91596	0.724165
138.179	-157.593	-1.4649	-153.625	5.7373	-178.558	1.4649	-177.002	2.7771	-153.992	3.9978	-155.212	15.3809	-151.672	-4.1199			138.179	3.39617	6.24114	2.35893			138.179	-154.785	0	-154.663	0.7934	-164.825	0.824	-148.834	-4.1504	-156.647	-0.7019	-164.612	-2.4109	-154.724	0.6409			138.179	-0.714986	1.90051	0.718326
138.379	-157.593	-1.4649	-153.503	5.8594	-178.558	1.4649	-176.91	2.8687	-153.992	3.9978	-155.121	15.4725	-151.764	-4.2114			138.379	3.42671	6.29515	2.37934			138.379	-154.785	0	-154.633	0.8239	-165.008	0.6409	-148.865	-4.1809	-156.708	-0.763	-164.642	-2.4414	-154.846	0.5188			138.379	-0.771671	1.88029	0.710682
138.579	-157.532	-1.4038	-153.503	5.8594	-178.558	1.4649	-176.758	3.0213	-153.931	4.0588	-154.968	15.625	-151.611	-4.0588			138.579	3.50954	6.30407	2.38271			138.579	-154.755	0.0306	-154.663	0.7934	-164.947	0.7019	-148.743	-4.0589	-156.982	-1.0376	-164.642	-2.4414	-154.846	0.5188			138.579	-0.784743	1.85262	0.700225
138.779	-157.532	-1.4038	-153.503	5.8594	-178.528	1.4954	-176.697	3.0823	-153.992	3.9978	-154.938	15.6556	-151.581	-4.0283			138.779	3.52263	6.30456	2.3829			138.779	-154.877	-0.0915	-154.663	0.7934	-164.856	0.7934	-148.834	-4.1504	-156.616	-0.6714	-164.52	-2.3194	-154.755	0.6104			138.779	-0.719357	1.87411	0.708349
138.979	-157.593	-1.4649	-153.534	5.8289	-178.436	1.5869	-176.636	3.1434	-153.87	4.1199	-154.907	15.6861	-151.276	-3.7231			138.979	3.59674	6.25638	2.36469			138.979	-154.846	-0.061	-154.541	0.9155	-164.887	0.7629	-148.773	-4.0894	-156.525	-0.5799	-164.703	-2.5025	-154.785	0.5798			138.979	-0.710657	1.89503	0.716253
139.179	-157.471	-1.3428	-153.565	5.7983	-178.558	1.4649	-176.544	3.2349	-153.748	4.2419	-154.877	15.7166	-151.093	-3.54			139.179	3.6534	6.22012	2.35098			139.179	-154.907	-0.122	-154.694	0.7629	-164.887	0.7629	-148.834	-4.1504	-156.616	-0.6714	-164.734	-2.533	-154.755	0.6104			139.179	-0.762943	1.89603	0.716633
139.379	-157.501	-1.3733	-153.473	5.8899	-178.436	1.5869	-176.514	3.2654	-153.778	4.2114	-154.694	15.8997	-150.97	-3.418			139.379	3.72314	6.25759	2.36515			139.379	-154.846	-0.061	-154.571	0.885	-164.917	0.7324	-148.804	-4.1199	-156.647	-0.7019	-164.734	-2.533	-154.785	0.5798			139.379	-0.745514	1.89962	0.717988
139.579	-157.471	-1.3428	-153.473	5.8899	-178.406	1.6174	-176.392	3.3875	-153.809	4.1809	-154.571	16.0218	-150.848	-3.2959			139.579	3.77983	6.26653	2.36853			139.579	-154.846	-0.061	-154.694	0.7629	-164.917	0.7324	-148.834	-4.1504	-156.586	-0.6409	-164.612	-2.4109	-154.633	0.7324			139.579	-0.719357	1.89232	0.71523
139.779	-157.471	-1.3428	-153.442	5.9204	-178.314	1.709	-176.239	3.5401	-153.595	4.3945	-154.358	16.2354	-150.879	-3.3264			139.779	3.87574	6.33933	2.39604			139.779	-154.755	0.0306	-154.602	0.8544	-164.917	0.7324	-148.804	-4.1199	-156.952	-1.0071	-164.734	-2.533	-154.755	0.6104			139.779	-0.776029	1.90737	0.720917
139.979	-157.379	-1.2513	-153.412	5.9509	-178.253	1.77	-176.269	3.5096	-153.625	4.364	-154.388	16.2049	-150.757	-3.2043			139.979	3.90626	6.2919	2.37811			139.979	-154.877	-0.0915	-154.633	0.8239	-164.917	0.7324	-148.743	-4.0589	-156.494	-0.5493	-164.795	-2.594	-154.663	0.7019			139.979	-0.719357	1.89733	0.717123
140.179	-157.349	-1.2207	-153.442	5.9204	-178.101	1.9226	-176.208	3.5706	-153.565	4.425	-154.236	16.3575	-150.757	-3.2043			140.179	3.9673	6.32754	2.39158			140.179	-154.877	-0.0915	-154.663	0.7934	-164.947	0.7019	-148.773	-4.0894	-156.433	-0.4883	-164.734	-2.533	-154.663	0.7019			140.179	-0.715	1.88955	0.714182
140.379	-157.501	-1.3733	-153.412	5.9509	-178.558	1.4649	-176.117	3.6622	-153.595	4.3945	-154.175	16.4185	-150.574	-3.0212			140.379	3.92807	6.36206	2.40463			140.379	-154.785	0	-154.571	0.885	-164.917	0.7324	-148.865	-4.1809	-156.372	-0.4273	-164.673	-2.472	-154.633	0.7324			140.379	-0.675771	1.93359	0.730829
140.579	-157.349	-1.2207	-153.412	5.9509	-178.528	1.4954	-175.995	3.7842	-153.442	4.5471	-154.205	16.388	-150.208	-2.655			140.579	4.04141	6.26392	2.36754			140.579	-154.846	-0.061	-154.663	0.7934	-164.856	0.7934	-148.743	-4.0589	-156.403	-0.4578	-164.459	-2.2583	-154.602	0.7629			140.579	-0.6409	1.85982	0.702946
140.779	-157.44	-1.3123	-153.412	5.9509	-178.528	1.4954	-175.903	3.8758	-153.412	4.5776	-154.053	16.5406	-150.147	-2.594			140.779	4.07629	6.31606	2.38724			140.779	-154.907	-0.122	-154.571	0.885	-164.917	0.7324	-148.712	-4.0284	-156.158	-0.2136	-164.642	-2.4414	-154.663	0.7019			140.779	-0.640871	1.87911	0.710235
140.979	-157.44	-1.3123	-153.412	5.9509	-178.467	1.5564	-175.995	3.7842	-153.473	4.5166	-154.083	16.51	-150.024	-2.4719			140.979	4.07627	6.28034	2.37375			140.979	-154.755	0.0306	-154.694	0.7629	-165.039	0.6103	-148.682	-3.9978	-155.914	0.0305	-164.795	-2.594	-154.663	0.7019			140.979	-0.636514	1.88521	0.712544
141.179	-157.44	-1.3123	-153.412	5.9509	-178.436	1.5869	-175.629	4.1504	-153.32	4.6692	-153.992	16.6016	-150.208	-2.655			141.179	4.14167	6.34125	2.39677			141.179	-154.846	-0.061	-154.602	0.8544	-164.825	0.824	-148.682	-3.9978	-156.006	-0.0611	-164.764	-2.5635	-154.571	0.7935			141.179	-0.601643	1.91773	0.724835
141.379	-157.41	-1.2818	-153.351	6.012	-178.558	1.4649	-175.598	4.181	-153.442	4.5471	-153.992	16.6016	-150.208	-2.655			141.379	4.12426	6.34673	2.39884			141.379	-154.938	-0.1525	-154.663	0.7934	-164.887	0.7629	-148.773	-4.0894	-155.762	0.1831	-164.734	-2.533	-154.571	0.7935			141.379	-0.606	1.93505	0.731381
141.579	-157.41	-1.2818	-153.381	5.9815	-178.467	1.5564	-175.568	4.2115	-153.32	4.6692	-153.931	16.6626	-150.055	-2.5024			141.579	4.18529	6.33337	2.39379			141.579	-154.846	-0.061	-154.633	0.8239	-164.825	0.824	-148.743	-4.0589	-155.304	0.6408	-164.703	-2.5025	-154.48	0.885			141.579	-0.492671	1.98299	0.749499
141.779	-157.44	-1.3123	-153.351	6.012	-178.497	1.5259	-175.476	4.303	-153.259	4.7302	-153.9	16.6932	-149.963	-2.4109			141.779	4.22016	6.3363	2.3949			141.779	-154.907	-0.122	-154.633	0.8239	-164.825	0.824	-148.773	-4.0894	-155.518	0.4272	-164.795	-2.594	-154.419	0.9461			141.779	-0.5406	1.99401	0.753667
141.979	-157.349	-1.2207	-153.381	5.9815	-178.497	1.5259	-175.446	4.3335	-153.229	4.7607	-153.809	16.7847	-149.78	-2.2278			141.979	4.27683	6.32048	2.38892			141.979	-154.968	-0.1831	-154.694	0.7629	-164.978	0.6714	-148.682	-3.9978	-155.212	0.7324	-164.673	-2.472	-154.48	0.885			141.979	-0.514457	1.94193	0.733979
142.179	-157.288	-1.1597	-153.351	6.012	-178.528	1.4954	-175.354	4.4251	-153.168	4.8218	-153.748	16.8457	-149.383	-1.831			142.179	4.37276	6.2695	2.36965			142.179	-154.999	-0.2136	-154.663	0.7934	-164.887	0.7629	-148.712	-4.0284	-155.182	0.7629	-164.673	-2.472	-154.511	0.8545			142.179	-0.505757	1.96289	0.741902
142.379	-157.379	-1.2513	-153.351	6.012	-178.497	1.5259	-175.262	4.5166	-153.046	4.9438	-153.717	16.8763	-149.139	-1.5869			142.379	4.43377	6.25298	2.3634			142.379	-154.938	-0.1525	-154.633	0.8239	-164.795	0.8545	-148.773	-4.0894	-155.029	0.9155	-164.856	-2.6551	-154.48	0.885			142.379	-0.4883	2.04765	0.77394
142.579	-157.41	-1.2818	-153.29	6.073	-178.467	1.5564	-175.232	4.5472	-153.015	4.9744	-153.656	16.9373	-149.231	-1.6785			142.579	4.44686	6.29333	2.37866			142.579	-154.968	-0.1831	-154.663	0.7934	-164.154	1.4953	-148.712	-4.0284	-154.877	1.0681	-164.703	-2.5025	-154.45	0.9155			142.579	-0.348814	2.10225	0.794576
142.779	-157.41	-1.2818	-153.381	5.9815	-178.528	1.4954	-175.049	4.7303	-153.015	4.9744	-153.534	17.0594	-148.804	-1.2512			142.779	4.52971	6.26815	2.36914			142.779	-154.877	-0.0915	-154.694	0.7629	-164.124	1.5259	-148.651	-3.9673	-154.999	0.946	-164.703	-2.5025	-154.541	0.824			142.779	-0.3575	2.06559	0.78072
142.979	-157.501	-1.3733	-153.351	6.012	-178.589	1.4343	-175.018	4.7608	-152.924	5.0659	-153.565	17.0288	-148.895	-1.3428			142.979	4.51224	6.29387	2.37886			142.979	-154.877	-0.0915	-154.724	0.7324	-164.062	1.5869	-148.712	-4.0284	-154.877	1.0681	-164.856	-2.6551	-154.419	0.9461			142.979	-0.348786	2.14184	0.809541
143.179	-157.471	-1.3428	-153.259	6.1035	-178.497	1.5259	-175.018	4.7608	-152.985	5.0049	-153.381	17.212	-149.139	-1.5869			143.179	4.52534	6.38381	2.41286			143.179	-154.938	-0.1525	-154.571	0.885	-164.154	1.4953	-148.773	-4.0894	-154.755	1.1902	-164.673	-2.472	-154.45	0.9155			143.179	-0.318271	2.13783	0.808026
143.379	-157.288	-1.1597	-153.381	5.9815	-178.497	1.5259	-174.835	4.9439	-152.802	5.188	-153.32	17.273	-148.773	-1.2207			143.379	4.64741	6.31752	2.3878			143.379	-154.938	-0.1525	-154.602	0.8544	-164.124	1.5259	-148.682	-3.9978	-154.785	1.1596	-164.795	-2.594	-154.511	0.8545			143.379	-0.3357	2.12442	0.802954
143.579	-157.227	-1.0987	-153.32	6.0425	-178.436	1.5869	-174.805	4.9744	-152.832	5.1575	-153.412	17.1814	-149.017	-1.4648			143.579	4.6256	6.31341	2.38624			143.579	-154.846	-0.061	-154.724	0.7324	-164.215	1.4343	-148.743	-4.0589	-154.694	1.2512	-164.795	-2.594	-154.45	0.9155			143.579	-0.340071	2.13678	0.807627
143.779	-157.257	-1.1292	-153.259	6.1035	-178.497	1.5259	-174.774	5.0049	-152.771	5.2185	-153.29	17.3035	-148.773	-1.2207			143.779	4.68663	6.32835	2.39189			143.779	-154.907	-0.122	-154.724	0.7324	-164.093	1.5564	-148.804	-4.1199	-154.511	1.4343	-164.764	-2.5635	-154.45	0.9155			143.779	-0.309543	2.18874	0.827265
143.979	-157.288	-1.1597	-153.259	6.1035	-178.497	1.5259	-174.683	5.0965	-152.863	5.127	-153.168	17.4256	-148.773	-1.2207			143.979	4.69973	6.37333	2.40889			143.979	-154.907	-0.122	-154.694	0.7629	-164.185	1.4648	-148.743	-4.0589	-154.541	1.4038	-164.764	-2.5635	-154.48	0.885			143.979	-0.318271	2.15382	0.814066
144.179	-157.227	-1.0987	-153.259	6.1035	-178.558	1.4649	-174.56	5.2186	-152.802	5.188	-153.229	17.3645	-148.804	-1.2512			144.179	4.7128	6.35574	2.40225			144.179	-154.877	-0.0915	-154.785	0.6713	-164.062	1.5869	-148.712	-4.0284	-154.724	1.2207	-164.734	-2.533	-154.327	1.0376			144.179	-0.3052	2.14228	0.809704
144.379	-157.257	-1.1292	-153.198	6.1646	-178.436	1.5869	-174.53	5.2491	-152.74	5.249	-153.168	17.4256	-148.621	-1.0681			144.379	4.78256	6.34538	2.39833			144.379	-154.907	-0.122	-154.633	0.8239	-164.185	1.4648	-148.743	-4.0589	-154.511	1.4343	-164.978	-2.7771	-154.45	0.9155			144.379	-0.331357	2.20428	0.833139
144.579	-157.196	-1.0681	-153.229	6.134	-178.497	1.5259	-174.377	5.4017	-152.679	5.3101	-153.137	17.4561	-148.56	-1.0071			144.579	4.8218	6.34366	2.39768			144.579	-155.06	-0.2746	-154.694	0.7629	-164.185	1.4648	-148.712	-4.0284	-154.297	1.6479	-164.795	-2.594	-154.327	1.0376			144.579	-0.2834	2.1981	0.830804
144.779	-157.227	-1.0987	-153.168	6.1951	-178.345	1.6785	-174.164	5.6153	-152.802	5.188	-152.954	17.6392	-148.102	-0.5493			144.779	4.95259	6.33242	2.39343			144.779	-154.846	-0.061	-154.724	0.7324	-164.062	1.5869	-148.743	-4.0589	-154.205	1.7395	-164.856	-2.6551	-154.388	0.9766			144.779	-0.248514	2.2409	0.846982
144.979	-157.166	-1.0376	-153.229	6.134	-178.314	1.709	-174.194	5.5848	-152.618	5.3711	-153.015	17.5782	-147.797	-0.2441			144.979	5.01363	6.25512	2.36421			144.979	-154.785	0	-154.755	0.7019	-164.185	1.4648	-148.743	-4.0589	-154.205	1.7395	-164.764	-2.5635	-154.419	0.9461			144.979	-0.252871	2.20446	0.833208
145.179	-157.288	-1.1597	-153.076	6.2866	-178.345	1.6785	-174.103	5.6763	-152.618	5.3711	-152.771	17.8223	-147.797	-0.2441			145.179	5.06157	6.3654	2.4059			145.179	-154.846	-0.061	-154.694	0.7629	-164.185	1.4648	-148.682	-3.9978	-154.114	1.831	-164.825	-2.6245	-154.327	1.0376			145.179	-0.226714	2.22378	0.840509
145.379	-157.227	-1.0987	-153.198	6.1646	-178.345	1.6785	-174.042	5.7374	-152.496	5.4932	-152.71	17.8833	-147.736	-0.1831			145.379	5.09646	6.36591	2.40609			145.379	-154.877	-0.0915	-154.663	0.7934	-164.185	1.4648	-148.682	-3.9978	-153.992	1.9531	-164.887	-2.6856	-154.297	1.0681			145.379	-0.213643	2.25884	0.853763
145.579	-157.318	-1.1902	-153.168	6.1951	-178.406	1.6174	-173.981	5.7984	-152.466	5.5237	-152.374	18.219	-147.98	-0.4272			145.579	5.10517	6.53477	2.46991			145.579	-154.938	-0.1525	-154.694	0.7629	-164.307	1.3428	-148.682	-3.9978	-153.992	1.9531	-164.917	-2.7161	-154.236	1.1292			145.579	-0.239771	2.25297	0.851543
145.779	-157.349	-1.2207	-153.137	6.2256	-178.406	1.6174	-173.859	5.9205	-152.466	5.5237	-152.466	18.1275	-147.797	-0.2441			145.779	5.1357	6.48673	2.45175			145.779	-154.877	-0.0915	-154.694	0.7629	-164.215	1.4343	-148.773	-4.0894	-154.144	1.8005	-164.734	-2.533	-154.419	0.9461			145.779	-0.252871	2.21646	0.837743
145.979	-157.379	-1.2513	-153.137	6.2256	-178.314	1.709	-173.859	5.9205	-152.405	5.5847	-152.344	18.2495	-147.583	-0.0305			145.979	5.20107	6.4958	2.45518			145.979	-154.999	-0.2136	-154.633	0.8239	-164.246	1.4038	-148.651	-3.9673	-153.961	1.9836	-164.734	-2.533	-154.236	1.1292			145.979	-0.1962	2.22826	0.842204
146.179	-157.318	-1.1902	-153.015	6.3477	-178.436	1.5869	-173.584	6.1951	-152.252	5.7373	-152.466	18.1275	-147.797	-0.2441			146.179	5.22289	6.49667	2.45551			146.179	-154.877	-0.0915	-154.571	0.885	-164.337	1.3122	-148.804	-4.1199	-153.87	2.0752	-164.825	-2.6245	-154.297	1.0681			146.179	-0.213629	2.29139	0.866065
146.379	-157.288	-1.1597	-153.015	6.3477	-178.467	1.5564	-173.675	6.1036	-152.374	5.6152	-152.374	18.219	-147.583	-0.0305			146.379	5.23596	6.49193	2.45372			146.379	-154.877	-0.0915	-154.724	0.7324	-164.276	1.3733	-148.712	-4.0284	-153.839	2.1057	-164.856	-2.6551	-154.327	1.0376			146.379	-0.218	2.26885	0.857547
146.579	-157.379	-1.2513	-153.076	6.2866	-178.345	1.6785	-173.492	6.2867	-152.344	5.6457	-152.344	18.2495	-147.583	-0.0305			146.579	5.26646	6.50893	2.46014			146.579	-154.663	0.1221	-154.724	0.7324	-164.307	1.3428	-148.743	-4.0589	-153.473	2.4719	-164.764	-2.5635	-154.327	1.0376			146.579	-0.1308	2.32622	0.879228
146.779	-157.318	-1.1902	-153.015	6.3477	-178.406	1.6174	-173.492	6.2867	-152.283	5.7068	-152.222	18.3716	-147.522	0.0305			146.779	5.31007	6.53904	2.47153			146.779	-154.907	-0.122	-154.724	0.7324	-164.307	1.3428	-148.743	-4.0589	-153.656	2.2888	-164.764	-2.5635	-154.358	1.0071			146.779	-0.196186	2.28707	0.86443
146.979	-157.349	-1.2207	-153.076	6.2866	-178.406	1.6174	-173.401	6.3782	-152.161	5.8289	-152.13	18.4632	-147.553	0			146.979	5.33623	6.58087	2.48734			146.979	-154.999	-0.2136	-154.724	0.7324	-164.307	1.3428	-148.712	-4.0284	-153.565	2.3803	-164.734	-2.533	-154.236	1.1292			146.979	-0.170043	2.30101	0.869698
147.179	-157.288	-1.1597	-153.015	6.3477	-178.406	1.6174	-173.248	6.5308	-152.161	5.8289	-152.039	18.5547	-147.247	0.3052			147.179	5.43214	6.56626	2.48181			147.179	-154.999	-0.2136	-154.724	0.7324	-164.307	1.3428	-148.865	-4.1809	-153.534	2.4109	-164.703	-2.5025	-154.205	1.1597			147.179	-0.178743	2.34738	0.887228
147.379	-157.379	-1.2513	-152.985	6.3782	-178.253	1.77	-173.187	6.5918	-152.039	5.9509	-152.039	18.5547	-147.43	0.1221			147.379	5.4452	6.59527	2.49278			147.379	-155.029	-0.2441	-154.694	0.7629	-164.246	1.4038	-148.834	-4.1504	-153.503	2.4414	-164.673	-2.472	-154.327	1.0376			147.379	-0.1744	2.33713	0.883351
147.579	-157.44	-1.3123	-153.076	6.2866	-178.284	1.7395	-173.065	6.7139	-152.069	5.9204	-151.977	18.6158	-147.339	0.2136			147.579	5.45393	6.61782	2.5013			147.579	-154.846	-0.061	-154.724	0.7324	-164.185	1.4648	-148.834	-4.1504	-153.503	2.4414	-164.734	-2.533	-154.053	1.3123			147.579	-0.113357	2.37768	0.89868
147.779	-157.318	-1.1902	-153.046	6.3171	-178.345	1.6785	-173.035	6.7444	-152.069	5.9204	-151.764	18.8294	-147.217	0.3357			147.779	5.51933	6.65953	2.51706			147.779	-154.907	-0.122	-154.785	0.6713	-164.276	1.3733	-148.834	-4.1504	-153.442	2.5024	-165.07	-2.8687	-154.144	1.2207			147.779	-0.1962	2.42519	0.916637
147.979	-157.379	-1.2513	-152.985	6.3782	-178.314	1.709	-172.913	6.8665	-152.008	5.9814	-151.703	18.8904	-147.217	0.3357			147.979	5.55856	6.69292	2.52968			147.979	-154.938	-0.1525	-154.755	0.7019	-164.246	1.4038	-148.743	-4.0589	-153.442	2.5024	-164.887	-2.6856	-154.114	1.2512			147.979	-0.148243	2.37513	0.897714
148.179	-157.318	-1.1902	-152.863	6.5003	-178.253	1.77	-172.821	6.9581	-151.917	6.073	-151.672	18.9209	-146.973	0.5798			148.179	5.65884	6.66182	2.51793			148.179	-154.907	-0.122	-154.785	0.6713	-164.307	1.3428	-148.804	-4.1199	-153.534	2.4109	-165.1	-2.8992	-154.114	1.2512			148.179	-0.209271	2.40551	0.909198
148.379	-157.288	-1.1597	-152.954	6.4087	-178.314	1.709	-172.73	7.0496	-151.886	6.1035	-151.52	19.0735	-146.912	0.6409			148.379	5.68936	6.70714	2.53506			148.379	-154.907	-0.122	-154.968	0.4882	-164.215	1.4343	-148.743	-4.0589	-153.595	2.3498	-164.887	-2.6856	-154.114	1.2512			148.379	-0.191857	2.33905	0.884078
148.579	-157.379	-1.2513	-152.893	6.4697	-178.314	1.709	-172.73	7.0496	-151.886	6.1035	-151.428	19.1651	-147.095	0.4578			148.579	5.67191	6.77753	2.56167			148.579	-155.029	-0.2441	-154.877	0.5798	-164.246	1.4038	-148.895	-4.2115	-153.412	2.5329	-164.978	-2.7771	-154.083	1.2817			148.579	-0.204929	2.43515	0.920401
148.779	-157.288	-1.1597	-152.985	6.3782	-178.345	1.6785	-172.577	7.2022	-151.794	6.1951	-151.459	19.1346	-146.759	0.7935			148.779	5.74606	6.71735	2.53892			148.779	-154.907	-0.122	-154.907	0.5493	-164.307	1.3428	-148.926	-4.242	-153.259	2.6855	-164.947	-2.7466	-154.144	1.2207			148.779	-0.187471	2.45337	0.927286
148.979	-157.318	-1.1902	-152.954	6.4087	-178.314	1.709	-172.546	7.2327	-151.611	6.3782	-151.245	19.3482	-146.728	0.824			148.979	5.8158	6.79055	2.56659			148.979	-154.938	-0.1525	-154.877	0.5798	-164.398	1.2512	-148.895	-4.2115	-153.168	2.7771	-165.1	-2.8992	-154.053	1.3123			148.979	-0.191829	2.49145	0.941678
149.179	-157.41	-1.2818	-152.985	6.3782	-178.284	1.7395	-172.455	7.3243	-151.581	6.4087	-151.306	19.2871	-146.973	0.5798			149.179	5.77654	6.81685	2.57653			149.179	-154.968	-0.1831	-154.877	0.5798	-164.276	1.3733	-148.865	-4.1809	-153.259	2.6855	-165.07	-2.8687	-154.022	1.3428			149.179	-0.178757	2.47509	0.935495
149.379	-157.471	-1.3428	-152.924	6.4392	-178.284	1.7395	-172.363	7.4158	-151.52	6.4697	-151.154	19.4397	-146.759	0.7935			149.379	5.85066	6.85643	2.59149			149.379	-154.907	-0.122	-154.938	0.5188	-164.337	1.3122	-148.773	-4.0894	-153.137	2.8076	-164.978	-2.7771	-154.083	1.2817			149.379	-0.1526	2.4428	0.923293
149.579	-157.501	-1.3733	-152.802	6.5613	-178.131	1.8921	-172.363	7.4158	-151.428	6.5613	-151.093	19.5008	-146.728	0.824			149.579	5.91171	6.86638	2.59525			149.579	-154.755	0.0306	-154.846	0.6103	-164.215	1.4343	-148.834	-4.1504	-152.954	2.9907	-164.947	-2.7466	-154.083	1.2817			149.579	-0.0784857	2.50813	0.947982
149.779	-157.41	-1.2818	-152.802	6.5613	-178.223	1.8005	-172.211	7.5684	-151.489	6.5002	-151.062	19.5313	-146.545	1.0071			149.779	5.95529	6.85197	2.5898			149.779	-154.755	0.0306	-154.907	0.5493	-164.276	1.3733	-148.834	-4.1504	-153.168	2.7771	-164.856	-2.6551	-153.992	1.3733			149.779	-0.100271	2.44921	0.925715
149.979	-157.349	-1.2207	-152.863	6.5003	-178.192	1.8311	-172.119	7.66	-151.428	6.5613	-151.031	19.5618	-146.362	1.1902			149.979	6.012	6.83002	2.5815			149.979	-154.907	-0.122	-154.938	0.5188	-164.398	1.2512	-148.956	-4.2725	-153.168	2.7771	-164.947	-2.7466	-154.022	1.3428			149.979	-0.178743	2.48124	0.937821
150.179	-157.41	-1.2818	-152.74	6.6223	-178.284	1.7395	-171.997	7.782	-151.276	6.7139	-150.909	19.6839	-146.332	1.2207			150.179	6.06864	6.89573	2.60634			150.179	-154.846	-0.061	-154.846	0.6103	-164.276	1.3733	-148.834	-4.1504	-153.076	2.8686	-164.917	-2.7161	-153.992	1.3733			150.179	-0.100286	2.48024	0.937443
150.379	-157.318	-1.1902	-152.863	6.5003	-178.192	1.8311	-171.936	7.8431	-151.184	6.8054	-150.879	19.7144	-146.149	1.4038			150.379	6.1297	6.86133	2.59334			150.379	-154.907	-0.122	-154.877	0.5798	-164.429	1.2207	-148.834	-4.1504	-152.985	2.9602	-165.008	-2.8076	-153.9	1.4649			150.379	-0.122057	2.50845	0.948106
150.579	-157.379	-1.2513	-152.771	6.5918	-178.253	1.77	-171.783	7.9957	-151.123	6.8665	-150.787	19.8059	-145.905	1.648			150.579	6.2038	6.88973	2.60407			150.579	-154.846	-0.061	-154.907	0.5493	-164.276	1.3733	-148.926	-4.242	-153.137	2.8076	-164.734	-2.533	-153.87	1.4954			150.579	-0.0872	2.4721	0.934366
150.779	-157.349	-1.2207	-152.832	6.5308	-178.131	1.8921	-171.692	8.0872	-151.245	6.7444	-150.635	19.9585	-145.782	1.77			150.779	6.25176	6.91007	2.61176			150.779	-154.846	-0.061	-154.907	0.5493	-164.368	1.2817	-148.926	-4.242	-153.015	2.9297	-164.947	-2.7466	-153.748	1.6174			150.779	-0.0959286	2.5371	0.958934
150.979	-157.379	-1.2513	-152.863	6.5003	-178.223	1.8005	-171.661	8.1177	-151.123	6.8665	-150.543	20.0501	-145.599	1.9531			150.979	6.29099	6.93894	2.62267			150.979	-154.877	-0.0915	-154.877	0.5798	-164.429	1.2207	-148.895	-4.2115	-152.924	3.0212	-164.887	-2.6856	-153.809	1.5564			150.979	-0.0872143	2.52589	0.954695
151.179	-157.318	-1.1902	-152.832	6.5308	-178.223	1.8005	-171.631	8.1482	-151.123	6.8665	-150.574	20.0196	-145.538	2.0142			151.179	6.3128	6.91295	2.61285			151.179	-154.938	-0.1525	-154.785	0.6713	-164.276	1.3733	-148.926	-4.242	-152.924	3.0212	-164.978	-2.7771	-153.809	1.5564			151.179	-0.0784857	2.56819	0.970685
151.379	-157.379	-1.2513	-152.74	6.6223	-178.192	1.8311	-171.509	8.2703	-151.154	6.8359	-150.452	20.1416	-145.416	2.1362			151.379	6.36944	6.95413	2.62841			151.379	-154.694	0.0916	-154.938	0.5188	-164.368	1.2817	-148.956	-4.2725	-152.435	3.5095	-164.917	-2.7161	-153.839	1.5259			151.379	-0.00872857	2.65192	1.00233
151.579	-157.41	-1.2818	-152.71	6.6528	-178.192	1.8311	-171.265	8.5145	-151.093	6.897	-150.299	20.2942	-145.05	2.5025			151.579	6.48719	6.98633	2.64059			151.579	-154.907	-0.122	-154.968	0.4882	-164.398	1.2512	-148.956	-4.2725	-152.557	3.3874	-165.008	-2.8076	-153.87	1.4954			151.579	-0.0828429	2.6337	0.995445
151.779	-157.318	-1.1902	-152.802	6.5613	-178.101	1.9226	-171.265	8.5145	-151.031	6.958	-150.391	20.2027	-144.867	2.6856			151.779	6.52207	6.91223	2.61258			151.779	-154.846	-0.061	-154.724	0.7324	-164.398	1.2512	-148.987	-4.303	-152.435	3.5095	-164.947	-2.7466	-153.778	1.5869			151.779	-0.00437143	2.67706	1.01183
151.979	-157.379	-1.2513	-152.679	6.6834	-178.131	1.8921	-171.265	8.5145	-151.062	6.9275	-150.269	20.3247	-144.928	2.6245			151.979	6.53077	6.97287	2.6355			151.979	-155.06	-0.2746	-154.877	0.5798	-164.368	1.2817	-148.895	-4.2115	-152.496	3.4485	-165.008	-2.8076	-153.839	1.5259			151.979	-0.0654	2.64147	0.998383
152.179	-157.471	-1.3428	-152.74	6.6223	-178.131	1.8921	-171.173	8.606	-150.909	7.0801	-150.177	20.4163	-144.806	2.7466			152.179	6.57437	7.01477	2.65133			152.179	-154.907	-0.122	-154.938	0.5188	-164.429	1.2207	-148.956	-4.2725	-152.374	3.5705	-165.008	-2.8076	-153.839	1.5259			152.179	-0.0523143	2.67609	1.01147
152.379	-157.349	-1.2207	-152.74	6.6223	-178.131	1.8921	-171.082	8.6976	-150.94	7.0496	-150.055	20.5384	-144.592	2.9602			152.379	6.6485	7.01713	2.65223			152.379	-154.968	-0.1831	-154.877	0.5798	-164.429	1.2207	-149.048	-4.3641	-152.435	3.5095	-164.917	-2.7161	-153.839	1.5259			152.379	-0.0610571	2.67399	1.01067
152.579	-157.349	-1.2207	-152.679	6.6834	-178.101	1.9226	-171.02	8.7586	-150.879	7.1106	-149.963	20.6299	-144.562	2.9907			152.579	6.69644	7.04472	2.66265			152.579	-154.846	-0.061	-154.846	0.6103	-164.429	1.2207	-148.926	-4.242	-152.1	3.8452	-164.978	-2.7771	-153.656	1.709			152.579	0.0435857	2.7467	1.03815
152.779	-157.288	-1.1597	-152.618	6.7444	-178.07	1.9531	-170.929	8.8501	-150.726	7.2632	-150.024	20.5689	-144.379	3.1738			152.779	6.77054	6.99995	2.64573			152.779	-154.907	-0.122	-154.877	0.5798	-164.398	1.2512	-149.109	-4.4251	-152.313	3.6316	-164.917	-2.7161	-153.778	1.5869			152.779	-0.0305286	2.72567	1.0302
152.979	-157.257	-1.1292	-152.618	6.7444	-178.101	1.9226	-170.776	9.0027	-150.848	7.1411	-149.841	20.752	-144.379	3.1738			152.979	6.80106	7.06447	2.67012			152.979	-154.968	-0.1831	-154.755	0.7019	-164.429	1.2207	-148.987	-4.303	-152.466	3.479	-165.07	-2.8687	-153.625	1.7395			152.979	-0.0305286	2.70445	1.02219
153.179	-157.257	-1.1292	-152.588	6.7749	-178.009	2.0142	-170.593	9.1858	-150.757	7.2327	-149.841	20.752	-144.379	3.1738			153.179	6.85774	7.06447	2.67012			153.179	-155.09	-0.3051	-154.755	0.7019	-164.459	1.1902	-149.048	-4.3641	-152.191	3.7536	-165.1	-2.8992	-153.717	1.648			153.179	-0.0392429	2.77632	1.04935
153.379	-157.288	-1.1597	-152.649	6.7139	-178.101	1.9226	-170.532	9.2469	-150.665	7.3242	-149.78	20.813	-144.562	2.9907			153.379	6.83594	7.12134	2.69162			153.379	-154.938	-0.1525	-154.663	0.7934	-164.52	1.1291	-149.109	-4.4251	-152.283	3.6621	-165.008	-2.8076	-153.625	1.7395			153.379	-0.00872857	2.76369	1.04458
153.579	-157.288	-1.1597	-152.588	6.7749	-178.04	1.9836	-170.441	9.3384	-150.665	7.3242	-149.719	20.8741	-144.257	3.2959			153.579	6.91877	7.11259	2.68831			153.579	-154.968	-0.1831	-154.755	0.7019	-164.459	1.1902	-149.17	-4.4861	-152.1	3.8452	-164.887	-2.6856	-153.565	1.8005			153.579	0.0261429	2.80781	1.06125
153.779	-157.318	-1.1902	-152.588	6.7749	-177.978	2.0447	-170.41	9.3689	-150.574	7.4158	-149.597	20.9961	-144.196	3.3569			153.779	6.96673	7.14872	2.70196			153.779	-155.029	-0.2441	-154.724	0.7324	-164.398	1.2512	-149.109	-4.4251	-152.069	3.8757	-165.039	-2.8382	-153.656	1.709			153.779	0.0087	2.82074	1.06614
153.979	-157.349	-1.2207	-152.588	6.7749	-178.009	2.0142	-170.319	9.4605	-150.543	7.4463	-149.567	21.0266	-144.287	3.2654			153.979	6.96674	7.18131	2.71428			153.979	-154.999	-0.2136	-154.633	0.8239	-164.52	1.1291	-148.987	-4.303	-152.13	3.8147	-164.947	-2.7466	-153.595	1.77			153.979	0.0392143	2.76083	1.04349
154.179	-157.379	-1.2513	-152.405	6.958	-178.04	1.9836	-170.196	9.5826	-150.482	7.5073	-149.414	21.1792	-144.196	3.3569			154.179	7.04519	7.23976	2.73637			154.179	-155.09	-0.3051	-154.571	0.885	-164.459	1.1902	-149.109	-4.4251	-152.191	3.7536	-164.978	-2.7771	-153.534	1.8311			154.179	0.0218	2.79958	1.05814
154.379	-157.257	-1.1292	-152.588	6.7749	-177.978	2.0447	-170.013	9.7657	-150.482	7.5073	-149.414	21.1792	-143.951	3.6011			154.379	7.10624	7.20092	2.72169			154.379	-155.06	-0.2746	-154.511	0.946	-164.398	1.2512	-149.048	-4.3641	-152.008	3.9367	-164.856	-2.6551	-153.534	1.8311			154.379	0.0958857	2.8112	1.06253
154.579	-157.288	-1.1597	-152.557	6.8054	-178.04	1.9836	-170.044	9.7352	-150.391	7.5989	-149.262	21.3318	-143.707	3.8452			154.579	7.16291	7.24328	2.7377			154.579	-155.029	-0.2441	-154.541	0.9155	-164.459	1.1902	-149.139	-4.4556	-151.886	4.0588	-164.978	-2.7771	-153.32	2.0447			154.579	0.104629	2.89991	1.09606
154.779	-157.318	-1.1902	-152.557	6.8054	-178.009	2.0142	-169.891	9.8877	-150.36	7.6294	-149.506	21.0877	-143.89	3.6621			154.779	7.12804	7.19028	2.71767			154.779	-154.968	-0.1831	-154.938	0.5188	-164.459	1.1902	-148.956	-4.2725	-151.917	4.0283	-165.07	-2.8687	-153.168	2.1973			154.779	0.0871857	2.86371	1.08238
154.979	-157.318	-1.1902	-152.466	6.897	-177.978	2.0447	-169.983	9.7962	-150.208	7.782	-149.262	21.3318	-143.707	3.8452			154.979	7.21524	7.24689	2.73907			154.979	-155.029	-0.2441	-155.029	0.4272	-164.49	1.1597	-148.926	-4.242	-151.856	4.0893	-164.856	-2.6551	-153.198	2.1668			154.979	0.100257	2.82778	1.0688
155.179	-157.318	-1.1902	-152.435	6.9275	-177.917	2.1057	-169.861	9.9183	-150.177	7.8125	-149.262	21.3318	-143.982	3.5706			155.179	7.21089	7.2694	2.74758			155.179	-155.09	-0.3051	-155.09	0.3662	-164.459	1.1902	-148.987	-4.303	-152.13	3.8147	-164.917	-2.7161	-153.229	2.1362			155.179	0.0261571	2.78829	1.05387
155.379	-157.288	-1.1597	-152.466	6.897	-177.948	2.0752	-169.8	9.9793	-150.116	7.8735	-149.17	21.4234	-144.135	3.418			155.379	7.21524	7.31466	2.76468			155.379	-154.968	-0.1831	-154.999	0.4577	-164.52	1.1291	-149.017	-4.3335	-151.825	4.1198	-164.825	-2.6245	-153.229	2.1362			155.379	0.100243	2.84754	1.07627
155.579	-157.257	-1.1292	-152.496	6.8665	-177.917	2.1057	-169.739	10.0403	-150.116	7.8735	-149.139	21.4539	-144.135	3.418			155.579	7.23267	7.31926	2.76642			155.579	-155.121	-0.3356	-154.999	0.4577	-164.368	1.2817	-149.048	-4.3641	-152.039	3.9062	-165.07	-2.8687	-153.29	2.0752			155.579	0.0217714	2.85194	1.07793
155.779	-157.349	-1.2207	-152.374	6.9885	-177.917	2.1057	-169.556	10.2234	-150.116	7.8735	-149.017	21.576	-143.799	3.7537			155.779	7.32859	7.35901	2.78144			155.779	-155.182	-0.3967	-155.09	0.3662	-164.52	1.1291	-148.956	-4.2725	-151.886	4.0588	-164.917	-2.7161	-153.351	2.0142			155.779	0.0261429	2.82028	1.06597
155.979	-157.349	-1.2207	-152.283	7.0801	-178.07	1.9531	-169.403	10.376	-150.147	7.843	-148.895	21.698	-143.616	3.9368			155.979	7.3809	7.4113	2.80121			155.979	-155.09	-0.3051	-155.029	0.4272	-164.459	1.1902	-148.926	-4.242	-151.825	4.1198	-164.856	-2.6551	-153.259	2.1057			155.979	0.0915286	2.83091	1.06998
156.179	-157.227	-1.0987	-152.344	7.019	-178.07	1.9531	-169.342	10.4371	-150.024	7.9651	-148.773	21.8201	-143.616	3.9368			156.179	7.43321	7.43315	2.80947			156.179	-155.151	-0.3662	-155.09	0.3662	-164.459	1.1902	-148.743	-4.0589	-151.733	4.2114	-164.856	-2.6551	-153.32	2.0447			156.179	0.104614	2.80027	1.0584
156.379	-157.318	-1.1902	-152.252	7.1106	-178.101	1.9226	-169.281	10.4981	-149.994	7.9956	-148.682	21.9117	-143.677	3.8757			156.379	7.4463	7.4925	2.8319			156.379	-155.121	-0.3356	-155.09	0.3662	-164.52	1.1291	-148.773	-4.0894	-151.764	4.1809	-165.008	-2.8076	-153.29	2.0752			156.379	0.0741143	2.82475	1.06766
156.579	-157.318	-1.1902	-152.252	7.1106	-178.04	1.9836	-169.098	10.6812	-150.024	7.9651	-148.651	21.9422	-144.104	3.4485			156.579	7.42014	7.54305	2.851			156.579	-155.09	-0.3051	-155.09	0.3662	-164.368	1.2817	-148.926	-4.242	-151.794	4.1504	-164.917	-2.7161	-153.412	1.9531			156.579	0.0697429	2.83573	1.0718
156.779	-157.196	-1.0681	-152.161	7.2022	-178.192	1.8311	-169.006	10.7728	-149.872	8.1177	-148.529	22.0642	-143.89	3.6621			156.779	7.51171	7.5672	2.86013			156.779	-155.121	-0.3356	-155.06	0.3967	-164.368	1.2817	-148.956	-4.2725	-151.703	4.2419	-164.947	-2.7466	-153.32	2.0447			156.779	0.0871857	2.8819	1.08926
156.979	-157.166	-1.0376	-152.222	7.1411	-178.284	1.7395	-168.945	10.8338	-149.841	8.1482	-148.56	22.0337	-143.616	3.9368			156.979	7.54221	7.54596	2.85211			156.979	-155.06	-0.2746	-155.121	0.3357	-164.368	1.2817	-148.956	-4.2725	-151.794	4.1504	-164.917	-2.7161	-153.412	1.9531			156.979	0.0653857	2.84232	1.0743
157.179	-157.257	-1.1292	-152.161	7.2022	-177.948	2.0752	-168.823	10.9559	-149.78	8.2092	-148.59	22.0032	-143.463	4.0894			157.179	7.62941	7.50871	2.83803			157.179	-155.029	-0.2441	-155.121	0.3357	-164.49	1.1597	-149.048	-4.3641	-151.642	4.303	-164.856	-2.6551	-153.381	1.9837			157.179	0.0741143	2.88746	1.09136
157.379	-157.288	-1.1597	-152.161	7.2022	-177.917	2.1057	-168.671	11.1084	-149.78	8.2092	-148.438	22.1558	-143.28	4.2725			157.379	7.69916	7.55681	2.85621			157.379	-155.06	-0.2746	-155.09	0.3662	-164.612	1.0376	-149.017	-4.3335	-151.764	4.1809	-165.039	-2.8382	-153.259	2.1057			157.379	0.0348714	2.8875	1.09137
157.579	-157.196	-1.0681	-152.222	7.1411	-177.917	2.1057	-168.457	11.3221	-149.811	8.1787	-148.224	22.3694	-143.585	3.9673			157.579	7.7166	7.64809	2.8907			157.579	-155.151	-0.3662	-155.182	0.2746	-164.551	1.0986	-148.956	-4.2725	-151.55	4.3945	-165.008	-2.8076	-153.29	2.0752			157.579	0.0566571	2.91973	1.10355
157.779	-157.349	-1.2207	-152.1	7.2632	-177.856	2.1668	-168.488	11.2916	-149.719	8.2703	-148.254	22.3389	-143.28	4.2725			157.779	7.76894	7.63351	2.88519			157.779	-155.121	-0.3356	-155.243	0.2136	-164.52	1.1291	-148.987	-4.303	-151.428	4.5166	-164.917	-2.7161	-153.198	2.1668			157.779	0.0959143	2.95399	1.1165
157.979	-157.318	-1.1902	-152.191	7.1716	-177.826	2.1973	-168.518	11.261	-149.811	8.1787	-148.193	22.3999	-143.158	4.3945			157.979	7.77326	7.63195	2.88461			157.979	-155.06	-0.2746	-155.182	0.2746	-164.551	1.0986	-149.109	-4.4251	-151.52	4.425	-164.947	-2.7466	-153.32	2.0447			157.979	0.0566571	2.9502	1.11507
158.179	-157.257	-1.1292	-152.161	7.2022	-177.917	2.1057	-168.549	11.2305	-149.628	8.3618	-147.98	22.6136	-142.975	4.5776			158.179	7.85174	7.68554	2.90486			158.179	-154.968	-0.1831	-155.212	0.2441	-164.459	1.1902	-149.048	-4.3641	-151.52	4.425	-164.947	-2.7466	-153.229	2.1362			158.179	0.100243	2.9488	1.11454
158.379	-157.166	-1.0376	-152.191	7.1716	-177.917	2.1057	-168.427	11.3526	-149.597	8.3923	-147.919	22.6746	-143.036	4.5166			158.379	7.88226	7.70154	2.91091			158.379	-155.029	-0.2441	-155.212	0.2441	-164.52	1.1291	-149.2	-4.5166	-151.337	4.6081	-165.039	-2.8382	-153.168	2.1973			158.379	0.0828143	3.05133	1.1533
158.579	-157.288	-1.1597	-152.191	7.1716	-177.917	2.1057	-168.243	11.5357	-149.689	8.3008	-147.98	22.6136	-143.189	4.364			158.579	7.84739	7.7302	2.92174			158.579	-155.182	-0.3967	-155.121	0.3357	-164.429	1.2207	-149.2	-4.5166	-151.367	4.5776	-164.978	-2.7771	-153.229	2.1362			158.579	0.0828286	3.03705	1.1479
158.779	-157.257	-1.1292	-152.222	7.1411	-177.917	2.1057	-168.182	11.5967	-149.597	8.3923	-148.01	22.583	-143.005	4.5471			158.779	7.89096	7.70731	2.91309			158.779	-155.029	-0.2441	-155.273	0.1831	-164.52	1.1291	-149.17	-4.4861	-151.459	4.4861	-165.008	-2.8076	-153.32	2.0447			158.779	0.0436	2.99077	1.13041
158.979	-157.166	-1.0376	-152.161	7.2022	-177.856	2.1668	-167.969	11.8103	-149.506	8.4839	-147.827	22.7662	-142.944	4.6082			158.979	8	7.75283	2.9303			158.979	-155.121	-0.3356	-155.182	0.2746	-164.642	1.0071	-149.17	-4.4861	-151.276	4.6692	-165.1	-2.8992	-153.381	1.9837			158.979	0.0305286	3.04036	1.14915
159.179	-156.982	-0.8545	-152.13	7.2327	-177.856	2.1668	-167.969	11.8103	-149.506	8.4839	-147.888	22.7051	-142.792	4.7608			159.179	8.04359	7.68645	2.9052			159.179	-155.151	-0.3662	-155.182	0.2746	-164.612	1.0376	-149.292	-4.6082	-151.306	4.6386	-164.978	-2.7771	-153.137	2.2278			159.179	0.0610143	3.07375	1.16177
159.379	-156.982	-0.8545	-152.161	7.2022	-177.856	2.1668	-167.938	11.8409	-149.475	8.5144	-147.797	22.7967	-142.67	4.8828			159.379	8.07847	7.71036	2.91424			159.379	-155.273	-0.4882	-155.243	0.2136	-164.52	1.1291	-149.17	-4.4861	-151.276	4.6692	-165.008	-2.8076	-153.229	2.1362			159.379	0.0523143	3.05265	1.15379
159.579	-157.105	-0.9766	-152.1	7.2632	-177.826	2.1973	-167.908	11.8714	-149.414	8.5754	-147.705	22.8882	-142.609	4.9439			159.579	8.10897	7.75701	2.93188			159.579	-155.182	-0.3967	-155.243	0.2136	-164.612	1.0376	-149.231	-4.5472	-151.154	4.7912	-165.039	-2.8382	-153.198	2.1668			159.579	0.0610143	3.09937	1.17145
159.779	-157.043	-0.9156	-152.1	7.2632	-177.826	2.1973	-167.755	12.024	-149.322	8.667	-147.613	22.9798	-142.334	5.2185			159.779	8.20489	7.76935	2.93654			159.779	-155.182	-0.3967	-155.182	0.2746	-164.52	1.1291	-149.231	-4.5472	-151.031	4.9133	-165.039	-2.8382	-153.168	2.1973			159.779	0.1046	3.13932	1.18655
159.979	-156.952	-0.824	-152.1	7.2632	-177.826	2.1973	-167.725	12.0545	-149.383	8.606	-147.613	22.9798	-142.364	5.188			159.979	8.20926	7.75541	2.93127			159.979	-155.121	-0.3356	-155.212	0.2441	-164.52	1.1291	-149.231	-4.5472	-151.001	4.9438	-164.947	-2.7466	-153.168	2.1973			159.979	0.126414	3.13117	1.18347
160.179	-156.952	-0.824	-152.069	7.2937	-177.734	2.2888	-167.542	12.2376	-149.292	8.6975	-147.461	23.1324	-142.304	5.249			160.179	8.29643	7.80348	2.94944			160.179	-155.121	-0.3356	-155.304	0.1525	-164.612	1.0376	-149.322	-4.6387	-151.093	4.8523	-165.1	-2.8992	-153.259	2.1057			160.179	0.0392286	3.13856	1.18626
160.379	-156.921	-0.7935	-152.069	7.2937	-177.734	2.2888	-167.358	12.4207	-149.262	8.728	-147.522	23.0713	-141.968	5.5847			160.379	8.37053	7.77315	2.93798			160.379	-155.151	-0.3662	-155.334	0.122	-164.49	1.1597	-149.353	-4.6692	-151.001	4.9438	-164.947	-2.7466	-153.229	2.1362			160.379	0.0828143	3.15689	1.19319
160.579	-156.952	-0.824	-152.069	7.2937	-177.765	2.2583	-167.358	12.4207	-149.231	8.7585	-147.308	23.285	-141.998	5.5542			160.579	8.39234	7.85263	2.96801			160.579	-155.121	-0.3356	-155.304	0.1525	-164.612	1.0376	-149.322	-4.6387	-150.97	4.9743	-164.978	-2.7771	-153.168	2.1973			160.579	0.0871857	3.16125	1.19484
160.779	-156.769	-0.6409	-152.069	7.2937	-177.856	2.1668	-167.236	12.5428	-149.353	8.6365	-147.217	23.3765	-141.876	5.6763			160.779	8.43596	7.86064	2.97104			160.779	-155.121	-0.3356	-155.334	0.122	-164.551	1.0986	-149.445	-4.7608	-150.848	5.0964	-164.947	-2.7466	-153.076	2.2888			160.779	0.108971	3.23193	1.22155
160.979	-156.677	-0.5493	-152.069	7.2937	-177.765	2.2583	-167.145	12.6343	-149.353	8.6365	-147.095	23.4986	-141.785	5.7678			160.979	8.5057	7.87229	2.97545			160.979	-155.182	-0.3967	-155.304	0.1525	-164.52	1.1291	-149.445	-4.7608	-150.726	5.2185	-164.978	-2.7771	-153.137	2.2278			160.979	0.113329	3.26443	1.23384
161.179	-156.708	-0.5799	-152.13	7.2327	-177.704	2.3193	-167.053	12.7259	-149.231	8.7585	-147.125	23.4681	-141.724	5.8289			161.179	8.53621	7.86709	2.97348			161.179	-155.182	-0.3967	-155.273	0.1831	-164.673	0.9765	-149.414	-4.7303	-151.093	4.8523	-164.947	-2.7466	-153.168	2.1973			161.179	0.0479429	3.14698	1.18945
161.379	-156.677	-0.5493	-152.069	7.2937	-177.856	2.1668	-167.023	12.7564	-149.17	8.8196	-147.064	23.5291	-141.48	6.073			161.379	8.58419	7.88868	2.98164			161.379	-155.121	-0.3356	-155.273	0.1831	-164.52	1.1291	-149.414	-4.7303	-151.123	4.8218	-164.978	-2.7771	-153.137	2.2278			161.379	0.0741143	3.15392	1.19207
161.579	-156.616	-0.4883	-152.039	7.3242	-177.765	2.2583	-166.87	12.909	-149.17	8.8196	-146.851	23.7427	-141.266	6.2866			161.579	8.69316	7.93358	2.99861			161.579	-155.182	-0.3967	-155.334	0.122	-164.642	1.0071	-149.536	-4.8523	-151.184	4.7607	-165.039	-2.8382	-153.015	2.3499			161.579	0.0217857	3.18773	1.20485
161.779	-156.83	-0.7019	-152.039	7.3242	-177.734	2.2888	-166.779	13.0005	-149.262	8.728	-146.912	23.6817	-141.144	6.4087			161.779	8.67571	7.95387	3.00628			161.779	-155.243	-0.4577	-155.334	0.122	-164.551	1.0986	-149.445	-4.7608	-151.215	4.7302	-164.947	-2.7466	-152.985	2.3804			161.779	0.0523	3.15337	1.19186
161.979	-156.769	-0.6409	-152.008	7.3547	-177.887	2.1362	-166.687	13.0921	-149.231	8.7585	-146.881	23.7122	-141.113	6.4392			161.979	8.69314	7.97827	3.0155			161.979	-155.182	-0.3967	-155.334	0.122	-164.612	1.0376	-149.536	-4.8523	-151.245	4.6997	-164.825	-2.6245	-152.863	2.5025			161.979	0.0697571	3.16221	1.1952
162.179	-156.738	-0.6104	-152.008	7.3547	-177.673	2.3499	-166.626	13.1531	-149.048	8.9416	-146.881	23.7122	-141.296	6.2561			162.179	8.73674	7.95859	3.00806			162.179	-155.182	-0.3967	-155.304	0.1525	-164.642	1.0071	-149.475	-4.7913	-151.154	4.7912	-164.917	-2.7161	-152.924	2.4414			162.179	0.0697286	3.17308	1.19931
162.379	-156.769	-0.6409	-151.917	7.4463	-177.704	2.3193	-166.565	13.2142	-149.017	8.9722	-146.698	23.8953	-141.205	6.3477			162.379	8.79344	8.02453	3.03299			162.379	-155.212	-0.4272	-155.334	0.122	-164.642	1.0071	-149.414	-4.7303	-151.062	4.8828	-164.887	-2.6856	-152.924	2.4414			162.379	0.0871714	3.17671	1.20068
162.579	-156.769	-0.6409	-151.917	7.4463	-177.734	2.2888	-166.382	13.3973	-149.048	8.9416	-146.637	23.9563	-141.205	6.3477			162.579	8.81959	8.06472	3.04818			162.579	-155.304	-0.5188	-155.304	0.1525	-164.673	0.9765	-149.475	-4.7913	-151.123	4.8218	-164.856	-2.6551	-152.954	2.4109			162.579	0.0566429	3.16996	1.19813
162.779	-156.738	-0.6104	-151.856	7.5073	-177.826	2.1973	-166.412	13.3667	-148.956	9.0332	-146.484	24.1089	-141.113	6.4392			162.779	8.86317	8.11007	3.06532			162.779	-155.304	-0.5188	-155.334	0.122	-164.673	0.9765	-149.567	-4.8829	-151.031	4.9133	-164.947	-2.7466	-152.832	2.533			162.779	0.0566429	3.24444	1.22628
162.979	-156.86	-0.7325	-151.825	7.5378	-177.826	2.1973	-166.168	13.6109	-148.895	9.0942	-146.576	24.0174	-141.296	6.2561			162.979	8.85446	8.13745	3.07567			162.979	-155.151	-0.3662	-155.334	0.122	-164.673	0.9765	-149.506	-4.8218	-150.879	5.0659	-164.947	-2.7466	-152.832	2.533			162.979	0.108971	3.26324	1.23339
163.179	-156.799	-0.6714	-151.977	7.3853	-177.704	2.3193	-166.168	13.6109	-148.834	9.1553	-146.484	24.1089	-140.869	6.6834			163.179	8.94167	8.12077	3.06936			163.179	-155.182	-0.3967	-155.365	0.0915	-164.551	1.0986	-149.506	-4.8218	-150.848	5.0964	-165.008	-2.8076	-152.832	2.533			163.179	0.113343	3.28645	1.24216
163.379	-156.738	-0.6104	-151.886	7.4768	-177.643	2.3804	-166.016	13.7635	-148.895	9.0942	-146.393	24.2005	-140.9	6.6528			163.379	8.99397	8.1421	3.07743			163.379	-155.212	-0.4272	-155.334	0.122	-164.642	1.0071	-149.506	-4.8218	-150.909	5.0354	-164.978	-2.7771	-152.74	2.6245			163.379	0.108986	3.27449	1.23764
163.579	-156.799	-0.6714	-151.856	7.5073	-177.704	2.3193	-165.924	13.855	-148.956	9.0332	-146.301	24.292	-140.808	6.7444			163.579	9.0114	8.19451	3.09723			163.579	-155.334	-0.5493	-155.334	0.122	-164.551	1.0986	-149.689	-5.0049	-150.909	5.0354	-164.825	-2.6245	-152.679	2.6856			163.579	0.108986	3.31525	1.25305
163.779	-156.738	-0.6104	-151.886	7.4768	-177.643	2.3804	-165.894	13.8855	-148.834	9.1553	-146.301	24.292	-140.808	6.7444			163.779	9.04629	8.17832	3.09111			163.779	-155.243	-0.4577	-155.365	0.0915	-164.764	0.885	-149.567	-4.8829	-150.726	5.2185	-164.856	-2.6551	-152.74	2.6245			163.779	0.117686	3.31454	1.25278
163.979	-156.738	-0.6104	-151.856	7.5073	-177.643	2.3804	-165.833	13.9466	-148.712	9.2773	-146.179	24.4141	-140.717	6.8359			163.979	9.10731	8.21736	3.10587			163.979	-155.151	-0.3662	-155.365	0.0915	-164.612	1.0376	-149.506	-4.8218	-150.848	5.0964	-164.856	-2.6551	-152.802	2.5635			163.979	0.135129	3.26434	1.2338
164.179	-156.738	-0.6104	-151.977	7.3853	-177.612	2.4109	-165.71	14.0687	-148.773	9.2163	-146.118	24.4751	-140.595	6.958			164.179	9.12913	8.24271	3.11545			164.179	-155.212	-0.4272	-155.334	0.122	-164.734	0.9155	-149.506	-4.8218	-150.696	5.249	-164.887	-2.6856	-152.71	2.655			164.179	0.143843	3.31547	1.25313
164.379	-156.708	-0.5799	-151.825	7.5378	-177.612	2.4109	-165.619	14.1602	-148.773	9.2163	-146.027	24.5667	-140.839	6.7139			164.379	9.14656	8.28051	3.12974			164.379	-155.334	-0.5493	-155.334	0.122	-164.673	0.9765	-149.628	-4.9439	-150.574	5.3711	-164.978	-2.7771	-152.649	2.7161			164.379	0.130771	3.40418	1.28666
164.579	-156.738	-0.6104	-151.825	7.5378	-177.704	2.3193	-165.497	14.2823	-148.682	9.3079	-146.057	24.5362	-140.625	6.9275			164.579	9.1858	8.29211	3.13412			164.579	-155.029	-0.2441	-155.365	0.0915	-164.673	0.9765	-149.536	-4.8523	-150.757	5.188	-164.856	-2.6551	-152.771	2.594			164.579	0.156929	3.29362	1.24487
164.779	-156.647	-0.5188	-151.825	7.5378	-177.643	2.3804	-165.344	14.4349	-148.743	9.2468	-145.721	24.8719	-140.747	6.8054			164.779	9.2512	8.39102	3.17151			164.779	-155.243	-0.4577	-155.334	0.122	-164.673	0.9765	-149.628	-4.9439	-150.726	5.2185	-164.764	-2.5635	-152.771	2.594			164.779	0.135129	3.31726	1.25381
164.979	-156.677	-0.5493	-151.825	7.5378	-177.673	2.3499	-165.375	14.4043	-148.651	9.3384	-145.66	24.9329	-140.595	6.958			164.979	9.28171	8.40975	3.17859			164.979	-155.182	-0.3967	-155.334	0.122	-164.734	0.9155	-149.719	-5.0354	-150.635	5.31	-164.734	-2.533	-152.649	2.7161			164.979	0.156929	3.37102	1.27413
165.179	-156.799	-0.6714	-151.856	7.5073	-177.704	2.3193	-165.253	14.5264	-148.621	9.3689	-145.721	24.8719	-140.228	7.3242			165.179	9.32094	8.41702	3.18134			165.179	-155.243	-0.4577	-155.365	0.0915	-164.764	0.885	-149.719	-5.0354	-150.604	5.3406	-164.856	-2.6551	-152.466	2.8992			165.179	0.152586	3.4198	1.29256
165.379	-156.708	-0.5799	-151.917	7.4463	-177.734	2.2888	-165.1	14.679	-148.651	9.3384	-145.66	24.9329	-139.984	7.5684			165.379	9.38199	8.43089	3.18658			165.379	-155.273	-0.4882	-155.457	0	-164.764	0.885	-149.75	-5.066	-150.543	5.4016	-164.734	-2.533	-152.618	2.7466			165.379	0.135143	3.40821	1.28818
165.579	-156.708	-0.5799	-151.794	7.5684	-177.582	2.4414	-165.07	14.7095	-148.621	9.3689	-145.66	24.9329	-140.106	7.4463			165.579	9.4125	8.41283	3.17975			165.579	-155.243	-0.4577	-155.487	-0.0306	-164.734	0.9155	-149.811	-5.127	-150.543	5.4016	-164.856	-2.6551	-152.435	2.9297			165.579	0.139486	3.46431	1.30938
165.779	-156.738	-0.6104	-151.825	7.5378	-177.673	2.3499	-165.039	14.74	-148.56	9.4299	-145.538	25.055	-139.77	7.782			165.779	9.46917	8.46128	3.19806			165.779	-155.182	-0.3967	-155.426	0.0305	-164.795	0.8545	-149.719	-5.0354	-150.635	5.31	-164.917	-2.7161	-152.466	2.8992			165.779	0.135143	3.41796	1.29187
165.979	-156.708	-0.5799	-151.764	7.5989	-177.704	2.3193	-164.947	14.8316	-148.682	9.3079	-145.599	24.9939	-139.709	7.843			165.979	9.47353	8.44636	3.19242			165.979	-155.304	-0.5188	-155.304	0.1525	-164.703	0.946	-149.811	-5.127	-150.452	5.4931	-165.039	-2.8382	-152.557	2.8076			165.979	0.130743	3.49919	1.32257
166.179	-156.738	-0.6104	-151.825	7.5378	-177.734	2.2888	-164.825	14.9537	-148.56	9.4299	-145.569	25.0245	-140.015	7.5379			166.179	9.45174	8.49179	3.2096			166.179	-155.273	-0.4882	-155.457	0	-164.764	0.885	-149.902	-5.2185	-150.513	5.4321	-164.856	-2.6551	-152.435	2.9297			166.179	0.126429	3.49483	1.32092
166.379	-156.738	-0.6104	-151.733	7.6294	-177.704	2.3193	-164.551	15.2283	-148.438	9.552	-145.355	25.2381	-139.618	7.9346			166.379	9.61304	8.56492	3.23723			166.379	-155.304	-0.5188	-155.304	0.1525	-164.764	0.885	-149.872	-5.188	-150.543	5.4016	-164.917	-2.7161	-152.405	2.9602			166.379	0.139486	3.49218	1.31992
166.579	-156.769	-0.6409	-151.733	7.6294	-177.704	2.3193	-164.52	15.2588	-148.407	9.5825	-145.386	25.2076	-139.526	8.0261			166.579	9.62611	8.56212	3.23618			166.579	-155.212	-0.4272	-155.304	0.1525	-164.673	0.9765	-149.872	-5.188	-150.574	5.3711	-164.887	-2.6856	-152.374	2.9907			166.579	0.17	3.48515	1.31726
166.779	-156.799	-0.6714	-151.825	7.5378	-177.582	2.4414	-164.52	15.2588	-148.468	9.5215	-145.325	25.2686	-139.74	7.8125			166.779	9.5956	8.58029	3.24304			166.779	-155.334	-0.5493	-155.426	0.0305	-164.764	0.885	-149.933	-5.2491	-150.299	5.6457	-164.795	-2.594	-152.466	2.8992			166.779	0.152571	3.54693	1.34061
166.979	-156.708	-0.5799	-151.764	7.5989	-177.612	2.4109	-164.429	15.3504	-148.376	9.613	-145.355	25.2381	-139.496	8.0567			166.979	9.66973	8.55651	3.23406			166.979	-155.243	-0.4577	-155.426	0.0305	-164.887	0.7629	-149.963	-5.2796	-150.269	5.6762	-164.947	-2.7466	-152.405	2.9602			166.979	0.135129	3.58387	1.35457
167.179	-156.738	-0.6104	-151.703	7.6599	-177.551	2.4719	-164.307	15.4725	-148.285	9.7046	-145.294	25.2991	-139.465	8.0872			167.179	9.7264	8.58256	3.2439			167.179	-155.212	-0.4272	-155.304	0.1525	-164.795	0.8545	-149.872	-5.188	-150.452	5.4931	-164.887	-2.6856	-152.374	2.9907			167.179	0.17	3.51141	1.32719
167.379	-156.769	-0.6409	-151.672	7.6904	-177.582	2.4414	-164.185	15.5945	-148.193	9.7961	-145.203	25.3907	-139.343	8.2092			167.379	9.78306	8.62928	3.26156			167.379	-155.243	-0.4577	-155.426	0.0305	-164.764	0.885	-149.963	-5.2796	-150.208	5.7373	-164.917	-2.7161	-152.283	3.0823			167.379	0.1831	3.61542	1.3665
167.579	-156.677	-0.5493	-151.703	7.6599	-177.582	2.4414	-164.093	15.6861	-148.102	9.8877	-145.142	25.4517	-139.374	8.1787			167.579	9.82231	8.64187	3.26632			167.579	-155.273	-0.4882	-155.334	0.122	-164.764	0.885	-149.933	-5.2491	-150.208	5.7373	-164.825	-2.6245	-152.283	3.0823			167.579	0.209257	3.59602	1.35917
167.779	-156.738	-0.6104	-151.703	7.6599	-177.643	2.3804	-164.124	15.6556	-147.919	10.0708	-145.05	25.5433	-139.435	8.1177			167.779	9.83104	8.68949	3.28432			167.779	-155.212	-0.4272	-155.334	0.122	-164.734	0.9155	-149.933	-5.2491	-150.299	5.6457	-164.734	-2.533	-152.222	3.1433			167.779	0.231029	3.56804	1.34859
167.979	-156.799	-0.6714	-151.764	7.5989	-177.643	2.3804	-163.94	15.8387	-147.888	10.1013	-144.928	25.6653	-139.282	8.2703			167.979	9.88336	8.75691	3.3098			167.979	-155.212	-0.4272	-155.273	0.1831	-164.795	0.8545	-149.933	-5.2491	-150.208	5.7373	-164.795	-2.594	-152.283	3.0823			167.979	0.2267	3.589	1.35651
168.179	-156.708	-0.5799	-151.672	7.6904	-177.612	2.4109	-163.91	15.8692	-148.01	9.9792	-144.958	25.6348	-139.16	8.3923			168.179	9.91384	8.72058	3.29607			168.179	-155.273	-0.4882	-155.365	0.0915	-164.825	0.824	-149.902	-5.2185	-150.177	5.7678	-164.764	-2.5635	-152.252	3.1128			168.179	0.217986	3.5906	1.35712
168.379	-156.769	-0.6409	-151.703	7.6599	-177.551	2.4719	-163.788	15.9913	-148.071	9.9182	-144.867	25.7264	-139.191	8.3618			168.379	9.92694	8.7678	3.31392			168.379	-155.243	-0.4577	-155.487	-0.0306	-164.795	0.8545	-149.902	-5.2185	-150.299	5.6457	-164.764	-2.5635	-152.435	2.9297			168.379	0.165657	3.53577	1.33639
168.579	-156.738	-0.6104	-151.703	7.6599	-177.643	2.3804	-163.788	15.9913	-147.858	10.1318	-144.836	25.7569	-139.038	8.5144			168.579	9.9749	8.77981	3.31846			168.579	-155.273	-0.4882	-155.548	-0.0916	-164.734	0.9155	-149.902	-5.2185	-150.116	5.8288	-164.917	-2.7161	-152.374	2.9907			168.579	0.174371	3.61481	1.36627
168.779	-156.769	-0.6409	-151.642	7.721	-177.643	2.3804	-163.544	16.2354	-147.98	10.0098	-144.836	25.7569	-138.794	8.7586			168.779	10.0316	8.80507	3.328			168.779	-155.518	-0.7324	-155.457	0	-164.612	1.0376	-149.872	-5.188	-150.177	5.7678	-164.764	-2.5635	-152.313	3.0518			168.779	0.196186	3.59192	1.35762
168.979	-156.799	-0.6714	-151.672	7.6904	-177.612	2.4109	-163.483	16.2964	-147.888	10.1013	-144.806	25.7874	-138.519	9.0332			168.979	10.0926	8.81834	3.33302			168.979	-155.365	-0.5798	-155.487	-0.0306	-164.825	0.824	-149.963	-5.2796	-150.024	5.9204	-164.734	-2.533	-152.252	3.1128			168.979	0.204886	3.64585	1.378
169.179	-156.769	-0.6409	-151.642	7.721	-177.643	2.3804	-163.361	16.4185	-147.827	10.1624	-144.745	25.8484	-138.611	8.9417			169.179	10.1188	8.84965	3.34485			169.179	-155.273	-0.4882	-155.548	-0.0916	-164.764	0.885	-150.024	-5.3406	-149.994	5.9509	-164.764	-2.5635	-152.222	3.1433			169.179	0.213614	3.67645	1.38957
169.379	-156.83	-0.7019	-151.581	7.782	-177.521	2.5024	-163.33	16.449	-147.766	10.2234	-144.714	25.8789	-138.825	8.728			169.379	10.1231	8.8596	3.34861			169.379	-155.334	-0.5493	-155.548	-0.0916	-164.764	0.885	-150.024	-5.3406	-150.024	5.9204	-164.764	-2.5635	-152.222	3.1433			169.379	0.200529	3.67053	1.38733
169.579	-156.769	-0.6409	-151.672	7.6904	-177.551	2.4719	-163.208	16.5711	-147.736	10.2539	-144.775	25.8179	-138.55	9.0027			169.579	10.1667	8.84576	3.34338			169.579	-155.334	-0.5493	-155.487	-0.0306	-164.764	0.885	-150.085	-5.4016	-149.933	6.0119	-164.795	-2.594	-152.405	2.9602			169.579	0.183086	3.68924	1.3944
169.779	-156.799	-0.6714	-151.581	7.782	-177.49	2.533	-163.086	16.6932	-147.797	10.1929	-144.714	25.8789	-138.58	8.9722			169.779	10.1973	8.87237	3.35344			169.779	-155.304	-0.5188	-155.548	-0.0916	-164.734	0.9155	-150.024	-5.3406	-149.963	5.9814	-164.856	-2.6551	-152.344	3.0212			169.779	0.187429	3.68208	1.39169
169.979	-156.677	-0.5493	-151.611	7.7515	-177.521	2.5024	-163.055	16.7237	-147.644	10.3455	-144.562	26.0315	-138.825	8.728			169.979	10.219	8.90857	3.36712			169.979	-155.304	-0.5188	-155.64	-0.1831	-164.825	0.824	-150.055	-5.3711	-149.811	6.134	-164.795	-2.594	-152.191	3.1738			169.979	0.209257	3.74058	1.41381
170.179	-156.708	-0.5799	-151.581	7.782	-177.46	2.5635	-162.933	16.8458	-147.736	10.2539	-144.44	26.1536	-138.428	9.1248			170.179	10.3062	8.94551	3.38109			170.179	-155.457	-0.6713	-155.579	-0.1221	-164.825	0.824	-150.116	-5.4322	-149.963	5.9814	-164.795	-2.594	-152.252	3.1128			170.179	0.156943	3.71206	1.40303
170.379	-156.708	-0.5799	-151.52	7.843	-177.521	2.5024	-162.811	16.9678	-147.797	10.1929	-144.47	26.1231	-138.214	9.3384			170.379	10.3411	8.95327	3.38402			170.379	-155.487	-0.7019	-155.67	-0.2137	-164.795	0.8545	-150.177	-5.4932	-149.78	6.1645	-164.795	-2.594	-152.039	3.3264			170.379	0.1918	3.80747	1.43909
170.579	-156.799	-0.6714	-151.581	7.782	-177.49	2.533	-162.842	16.9373	-147.705	10.2844	-144.318	26.2757	-138.153	9.3994			170.579	10.3629	9.01017	3.40552			170.579	-155.426	-0.6408	-155.762	-0.3052	-164.795	0.8545	-150.147	-5.4627	-149.689	6.2561	-164.795	-2.594	-152.161	3.2044			170.579	0.187471	3.80712	1.43895
170.779	-156.738	-0.6104	-151.581	7.782	-177.49	2.533	-162.75	17.0289	-147.644	10.3455	-144.318	26.2757	-138.061	9.491			170.779	10.4065	9.00723	3.40441			170.779	-155.457	-0.6713	-155.762	-0.3052	-164.856	0.7934	-150.085	-5.4016	-149.841	6.1035	-164.764	-2.5635	-152.13	3.2349			170.779	0.170029	3.75138	1.41789
170.979	-156.708	-0.5799	-151.55	7.8125	-177.521	2.5024	-162.659	17.1204	-147.613	10.376	-144.318	26.2757	-137.787	9.7656			170.979	10.4675	9.01109	3.40587			170.979	-155.426	-0.6408	-155.945	-0.4883	-164.947	0.7019	-150.147	-5.4627	-149.933	6.0119	-164.734	-2.533	-152.161	3.2044			170.979	0.113343	3.73542	1.41186
171.179	-156.708	-0.5799	-151.489	7.8735	-177.46	2.5635	-162.537	17.2425	-147.522	10.4675	-144.318	26.2757	-137.848	9.7046			171.179	10.5068	9.01497	3.40734			171.179	-155.457	-0.6713	-156.036	-0.5799	-164.825	0.824	-150.269	-5.5848	-149.75	6.195	-164.856	-2.6551	-152.161	3.2044			171.179	0.104614	3.83569	1.44975
171.379	-156.86	-0.7325	-151.703	7.6599	-177.399	2.6245	-162.415	17.3645	-147.492	10.498	-144.287	26.3062	-137.878	9.6741			171.379	10.485	9.07282	3.4292			171.379	-155.426	-0.6408	-155.823	-0.3663	-164.764	0.885	-150.299	-5.6153	-149.689	6.2561	-164.703	-2.5025	-152.13	3.2349			171.379	0.178729	3.84061	1.45162
171.579	-156.677	-0.5493	-151.52	7.843	-177.46	2.5635	-162.323	17.4561	-147.522	10.4675	-144.257	26.3367	-137.756	9.7962			171.579	10.5591	9.0535	3.4219			171.579	-155.487	-0.7019	-155.609	-0.1526	-164.825	0.824	-150.33	-5.6458	-149.597	6.3476	-164.734	-2.533	-152.069	3.2959			171.579	0.204886	3.88045	1.46667
171.779	-156.738	-0.6104	-151.55	7.8125	-177.368	2.655	-162.109	17.6697	-147.461	10.5286	-144.104	26.4893	-137.695	9.8572			171.779	10.6288	9.12476	3.44884			171.779	-155.487	-0.7019	-155.548	-0.0916	-164.825	0.824	-150.36	-5.6763	-149.811	6.134	-164.703	-2.5025	-152.1	3.2654			171.779	0.178729	3.82379	1.44526
171.979	-156.738	-0.6104	-151.52	7.843	-177.277	2.7466	-162.14	17.6392	-147.492	10.498	-144.196	26.3977	-137.726	9.8267			171.979	10.6201	9.07995	3.4319			171.979	-155.334	-0.5493	-155.548	-0.0916	-164.825	0.824	-150.482	-5.7984	-149.536	6.4087	-164.673	-2.472	-152.069	3.2959			171.979	0.231043	3.92178	1.48229
172.179	-156.738	-0.6104	-151.489	7.8735	-177.246	2.7771	-162.048	17.7308	-147.339	10.6506	-144.104	26.4893	-137.512	10.0403			172.179	10.7073	9.10913	3.44293			172.179	-155.426	-0.6408	-155.609	-0.1526	-164.856	0.7934	-150.33	-5.6458	-149.597	6.3476	-164.612	-2.4109	-152.222	3.1433			172.179	0.204886	3.84338	1.45266
172.379	-156.647	-0.5188	-151.581	7.782	-177.155	2.8687	-162.018	17.7613	-147.247	10.7422	-144.135	26.4588	-137.726	9.8267			172.379	10.703	9.07994	3.43189			172.379	-155.426	-0.6408	-155.579	-0.1221	-164.917	0.7324	-150.452	-5.7679	-149.597	6.3476	-164.551	-2.3499	-152.069	3.2959			172.379	0.2136	3.88562	1.46863
172.579	-156.647	-0.5188	-151.581	7.782	-177.582	2.4414	-161.865	17.9139	-147.461	10.5286	-144.196	26.3977	-137.634	9.9182			172.579	10.6376	9.14378	3.45602			172.579	-155.273	-0.4882	-155.609	-0.1526	-164.825	0.824	-150.421	-5.7373	-149.689	6.2561	-164.917	-2.7161	-152.1	3.2654			172.579	0.178757	3.89042	1.47044
172.779	-156.647	-0.5188	-151.55	7.8125	-177.521	2.5024	-161.865	17.9139	-147.4	10.5896	-144.012	26.5808	-137.39	10.1624			172.779	10.7204	9.18276	3.47076			172.779	-155.365	-0.5798	-155.518	-0.0611	-164.825	0.824	-150.604	-5.9204	-149.597	6.3476	-164.734	-2.533	-152.161	3.2044			172.779	0.1831	3.93301	1.48654
172.979	-156.586	-0.4578	-151.55	7.8125	-177.551	2.4719	-161.743	18.0359	-147.217	10.7727	-144.073	26.5198	-137.146	10.4065			172.979	10.7945	9.17103	3.46632			172.979	-155.334	-0.5493	-155.579	-0.1221	-164.825	0.824	-150.604	-5.9204	-149.567	6.3781	-164.947	-2.7466	-152.13	3.2349			172.979	0.156943	3.96995	1.5005
173.179	-156.738	-0.6104	-151.733	7.6294	-177.49	2.533	-161.621	18.158	-147.186	10.8032	-144.012	26.5808	-137.36	10.1929			173.179	10.7553	9.2387	3.4919			173.179	-155.457	-0.6713	-155.548	-0.0916	-164.917	0.7324	-150.513	-5.8289	-149.567	6.3781	-164.795	-2.594	-152.13	3.2349			173.179	0.165657	3.92965	1.48527
173.379	-156.616	-0.4883	-151.581	7.782	-177.582	2.4414	-161.499	18.2801	-147.217	10.7727	-144.043	26.5503	-137.39	10.1624			173.379	10.7858	9.22704	3.48749			173.379	-155.426	-0.6408	-155.487	-0.0306	-164.764	0.885	-150.574	-5.8899	-149.567	6.3781	-164.734	-2.533	-152.008	3.3569			173.379	0.217957	3.95639	1.49538
173.579	-156.647	-0.5188	-151.55	7.8125	-177.612	2.4109	-161.407	18.3716	-147.034	10.9558	-143.951	26.6419	-137.238	10.315			173.579	10.8556	9.27317	3.50493			173.579	-155.426	-0.6408	-155.487	-0.0306	-164.825	0.824	-150.604	-5.9204	-149.597	6.3476	-164.825	-2.6245	-152.039	3.3264			173.579	0.1831	3.96131	1.49724
173.779	-156.616	-0.4883	-151.581	7.782	-177.49	2.533	-161.194	18.5853	-147.034	10.9558	-143.951	26.6419	-136.963	10.5896			173.779	10.9428	9.27703	3.50639			173.779	-155.304	-0.5188	-155.518	-0.0611	-164.917	0.7324	-150.604	-5.9204	-149.414	6.5307	-164.795	-2.594	-152.069	3.2959			173.779	0.209243	3.99574	1.51025
173.979	-156.708	-0.5799	-151.581	7.782	-177.521	2.5024	-161.194	18.5853	-146.973	11.0168	-143.982	26.6114	-136.902	10.6506			173.979	10.9384	9.29164	3.51191			173.979	-155.426	-0.6408	-155.457	0	-164.825	0.824	-150.665	-5.9815	-149.353	6.5918	-164.673	-2.472	-152.008	3.3569			173.979	0.239771	4.02693	1.52204
174.179	-156.677	-0.5493	-151.611	7.7515	-177.49	2.533	-161.163	18.6158	-147.003	10.9863	-143.951	26.6419	-136.597	10.9558			174.179	10.9907	9.29426	3.5129			174.179	-155.426	-0.6408	-155.487	-0.0306	-164.887	0.7629	-150.574	-5.8899	-149.506	6.4392	-164.673	-2.472	-152.039	3.3264			174.179	0.2136	3.9582	1.49606
174.379	-156.708	-0.5799	-151.581	7.782	-177.612	2.4109	-160.95	18.8294	-147.034	10.9558	-143.86	26.7334	-136.902	10.6506			174.379	10.9689	9.37353	3.54286			174.379	-155.548	-0.7629	-155.518	-0.0611	-164.856	0.7934	-150.604	-5.9204	-149.536	6.4087	-164.734	-2.533	-152.008	3.3569			174.379	0.183086	3.97467	1.50228
174.579	-156.647	-0.5188	-151.611	7.7515	-177.551	2.4719	-160.828	18.9515	-146.881	11.1084	-143.982	26.6114	-136.993	10.5591			174.579	10.9907	9.33731	3.52917			174.579	-155.426	-0.6408	-155.487	-0.0306	-164.825	0.824	-150.757	-6.073	-149.536	6.4087	-164.673	-2.472	-151.917	3.4485			174.579	0.209257	4.01538	1.51767
174.779	-156.647	-0.5188	-151.642	7.721	-177.582	2.4414	-160.797	18.982	-146.973	11.0168	-144.043	26.5503	-136.78	10.7727			174.779	10.9951	9.3297	3.5263			174.779	-155.487	-0.7019	-155.457	0	-164.856	0.7934	-150.696	-6.012	-149.628	6.3171	-164.734	-2.533	-151.917	3.4485			174.779	0.187443	3.98402	1.50582
174.979	-156.647	-0.5188	-151.55	7.8125	-177.49	2.533	-160.644	19.1346	-146.912	11.0779	-143.89	26.7029	-136.993	10.5591			174.979	11.043	9.37615	3.54385			174.979	-155.518	-0.7324	-155.426	0.0305	-164.947	0.7019	-150.757	-6.073	-149.597	6.3476	-164.703	-2.5025	-151.886	3.479			174.979	0.178729	4.0072	1.51458
175.179	-156.647	-0.5188	-151.55	7.8125	-177.521	2.5024	-160.644	19.1346	-146.942	11.0474	-143.982	26.6114	-136.902	10.6506			175.179	11.0343	9.35464	3.53572			175.179	-155.334	-0.5493	-155.334	0.122	-164.887	0.7629	-150.879	-6.1951	-149.567	6.3781	-164.764	-2.5635	-151.977	3.3875			175.179	0.1918	4.03624	1.52555
175.379	-156.616	-0.4883	-151.52	7.843	-177.521	2.5024	-160.523	19.2566	-146.973	11.0168	-143.829	26.764	-136.658	10.8948			175.379	11.1128	9.40527	3.55486			175.379	-155.457	-0.6713	-155.304	0.1525	-164.887	0.7629	-150.848	-6.1646	-149.414	6.5307	-164.856	-2.6551	-152.039	3.3264			175.379	0.183071	4.07407	1.53985
175.579	-156.647	-0.5188	-151.55	7.8125	-177.673	2.3499	-160.431	19.3482	-146.82	11.1694	-143.86	26.7334	-136.688	10.8643			175.579	11.1084	9.44161	3.56859			175.579	-155.518	-0.7324	-155.426	0.0305	-164.917	0.7324	-150.909	-6.2256	-149.353	6.5918	-164.795	-2.594	-151.977	3.3875			175.579	0.170029	4.10864	1.55292
175.779	-156.616	-0.4883	-151.55	7.8125	-177.521	2.5024	-160.309	19.4703	-146.728	11.261	-143.86	26.7334	-136.536	11.0169			175.779	11.1869	9.42921	3.56391			175.779	-155.518	-0.7324	-155.334	0.122	-164.978	0.6714	-151.001	-6.3172	-149.353	6.5918	-164.795	-2.594	-152.008	3.3569			175.779	0.156929	4.12687	1.55981
175.979	-156.586	-0.4578	-151.489	7.8735	-177.49	2.533	-160.278	19.5008	-146.759	11.2305	-143.707	26.886	-136.566	10.9863			175.979	11.2218	9.46118	3.57599			175.979	-155.609	-0.8239	-155.426	0.0305	-164.978	0.6714	-150.97	-6.2867	-149.262	6.6833	-164.947	-2.7466	-152.069	3.2959			175.979	0.1177	4.15591	1.57079
176.179	-156.677	-0.5493	-151.367	7.9956	-177.551	2.4719	-160.095	19.6839	-146.759	11.2305	-143.738	26.8555	-136.841	10.7117			176.179	11.2	9.50267	3.59167			176.179	-155.426	-0.6408	-155.426	0.0305	-164.978	0.6714	-150.94	-6.2561	-149.2	6.7444	-164.734	-2.533	-151.886	3.479			176.179	0.213629	4.15708	1.57123
176.379	-156.647	-0.5188	-151.611	7.7515	-177.49	2.533	-159.851	19.928	-146.728	11.261	-143.555	27.0386	-136.658	10.8948			176.379	11.2697	9.58681	3.62347			176.379	-155.365	-0.5798	-155.365	0.0915	-164.947	0.7019	-151.215	-6.5308	-149.322	6.6223	-164.734	-2.533	-152.008	3.3569			176.379	0.161286	4.18023	1.57998
176.579	-156.647	-0.5188	-151.611	7.7515	-177.49	2.533	-159.851	19.928	-146.759	11.2305	-143.585	27.0081	-136.475	11.0779			176.579	11.2872	9.57754	3.61997			176.579	-155.487	-0.7019	-155.487	-0.0306	-164.978	0.6714	-151.306	-6.6224	-149.231	6.7138	-164.642	-2.4414	-152.039	3.3264			176.579	0.130757	4.21864	1.59449
176.779	-156.708	-0.5799	-151.459	7.9041	-177.582	2.4414	-159.851	19.928	-146.728	11.261	-143.616	26.9776	-136.749	10.8032			176.779	11.2479	9.58817	3.62399			176.779	-155.487	-0.7019	-155.487	-0.0306	-164.978	0.6714	-151.245	-6.5613	-149.353	6.5918	-164.825	-2.6245	-151.977	3.3875			176.779	0.104629	4.19788	1.58665
176.979	-156.586	-0.4578	-151.52	7.843	-177.49	2.533	-159.576	20.2027	-146.728	11.261	-143.616	26.9776	-136.597	10.9558			176.979	11.3308	9.59354	3.62602			176.979	-155.365	-0.5798	-155.457	0	-165.008	0.6409	-151.215	-6.5308	-149.475	6.4697	-164.856	-2.6551	-151.917	3.4485			176.979	0.113343	4.16547	1.5744
177.179	-156.677	-0.5493	-151.581	7.782	-177.429	2.594	-159.515	20.2637	-146.698	11.2915	-143.494	27.0996	-136.658	10.8948			177.179	11.3395	9.64974	3.64726			177.179	-155.487	-0.7019	-155.487	-0.0306	-164.978	0.6714	-151.184	-6.5003	-149.353	6.5918	-164.887	-2.6856	-151.917	3.4485			177.179	0.113329	4.19652	1.58614
177.379	-156.647	-0.5188	-151.581	7.782	-177.551	2.4719	-159.454	20.3248	-146.698	11.2915	-143.494	27.0996	-136.383	11.1694			177.379	11.3743	9.66996	3.6549			177.379	-155.518	-0.7324	-155.457	0	-164.978	0.6714	-151.245	-6.5613	-149.383	6.5613	-164.947	-2.7466	-152.008	3.3569			177.379	0.0784714	4.20036	1.58759
177.579	-156.647	-0.5188	-151.55	7.8125	-177.521	2.5024	-159.302	20.4773	-146.515	11.4746	-143.494	27.0996	-136.352	11.2			177.579	11.4354	9.68682	3.66127			177.579	-155.518	-0.7324	-155.518	-0.0611	-165.039	0.6103	-151.245	-6.5613	-149.445	6.5002	-164.917	-2.7161	-152.069	3.2959			177.579	0.0479286	4.17213	1.57692
177.779	-156.494	-0.3662	-151.581	7.782	-177.49	2.533	-159.149	20.6299	-146.484	11.5051	-143.524	27.0691	-136.292	11.261			177.779	11.4877	9.66821	3.65424			177.779	-155.457	-0.6713	-155.518	-0.0611	-165.1	0.5493	-151.337	-6.6529	-149.383	6.5613	-164.917	-2.7161	-152.069	3.2959			177.779	0.0435857	4.20901	1.59086
177.979	-156.525	-0.3968	-151.55	7.8125	-177.46	2.5635	-159.18	20.5994	-146.515	11.4746	-143.402	27.1912	-136.047	11.5051			177.979	11.5356	9.69534	3.66449			177.979	-155.548	-0.7629	-155.426	0.0305	-165.1	0.5493	-151.245	-6.5613	-149.628	6.3171	-165.008	-2.8076	-152.039	3.3264			177.979	0.0130714	4.13899	1.56439
178.179	-156.525	-0.3968	-151.581	7.782	-177.46	2.5635	-158.966	20.813	-146.484	11.5051	-143.402	27.1912	-136.078	11.4746			178.179	11.5618	9.73086	3.67792			178.179	-155.579	-0.7934	-155.365	0.0915	-165.008	0.6409	-151.337	-6.6529	-149.475	6.4697	-164.978	-2.7771	-152.161	3.2044			178.179	0.0261571	4.18614	1.58221
178.379	-156.769	-0.6409	-151.55	7.8125	-177.612	2.4109	-158.875	20.9046	-146.423	11.5662	-143.372	27.2217	-136.047	11.5051			178.379	11.54	9.82533	3.71362			178.379	-155.487	-0.7019	-155.609	-0.1526	-165.039	0.6103	-151.215	-6.5308	-149.414	6.5307	-164.978	-2.7771	-152.435	2.9297			178.379	-0.0131	4.13288	1.56208
178.579	-156.616	-0.4883	-151.611	7.7515	-177.49	2.533	-158.814	20.9656	-146.484	11.5051	-143.372	27.2217	-136.139	11.4136			178.579	11.5575	9.78887	3.69984			178.579	-155.518	-0.7324	-155.487	-0.0306	-165.039	0.6103	-151.276	-6.5918	-149.689	6.2561	-164.887	-2.6856	-152.374	2.9907			178.579	-0.0261857	4.07538	1.54035
178.779	-156.586	-0.4578	-151.459	7.9041	-177.521	2.5024	-158.539	21.2403	-146.423	11.5662	-143.219	27.3743	-136.047	11.5051			178.779	11.6621	9.86208	3.72752			178.779	-155.548	-0.7629	-155.426	0.0305	-164.978	0.6714	-151.337	-6.6529	-149.75	6.195	-164.947	-2.7466	-152.344	3.0212			178.779	-0.0349	4.08933	1.54562
178.979	-156.525	-0.3968	-151.52	7.843	-177.521	2.5024	-158.569	21.2098	-146.423	11.5662	-143.25	27.3438	-135.986	11.5662			178.979	11.6621	9.84035	3.7193			178.979	-155.457	-0.6713	-155.518	-0.0611	-164.947	0.7019	-151.428	-6.7444	-149.689	6.2561	-164.978	-2.7771	-152.222	3.1433			178.979	-0.0218	4.14653	1.56724
179.179	-156.677	-0.5493	-151.611	7.7515	-177.582	2.4414	-158.356	21.4234	-146.393	11.5967	-143.25	27.3438	-135.803	11.7493			179.179	11.6795	9.9217	3.75005			179.179	-155.518	-0.7324	-155.487	-0.0306	-165.07	0.5798	-151.337	-6.6529	-150.024	5.9204	-165.039	-2.8382	-152.222	3.1433			179.179	-0.0872286	4.04286	1.52806
179.379	-156.525	-0.3968	-151.489	7.8735	-177.612	2.4109	-158.386	21.3929	-146.271	11.7187	-143.158	27.4353	-135.529	12.0239			179.379	11.7798	9.90686	3.74444			179.379	-155.457	-0.6713	-155.457	0	-165.008	0.6409	-151.428	-6.7444	-149.78	6.1645	-165.008	-2.8076	-152.161	3.2044			179.379	-0.0305	4.13307	1.56215
179.579	-156.647	-0.5188	-151.489	7.8735	-177.46	2.5635	-158.295	21.4844	-146.362	11.6272	-143.189	27.4048	-135.986	11.5662			179.579	11.7144	9.91475	3.74742			179.579	-155.487	-0.7019	-155.487	-0.0306	-165.008	0.6409	-151.428	-6.7444	-149.78	6.1645	-165.008	-2.8076	-152.13	3.2349			179.579	-0.0348857	4.13785	1.56396
179.779	-156.616	-0.4883	-151.428	7.9346	-177.521	2.5024	-158.325	21.4539	-146.362	11.6272	-143.25	27.3438	-135.651	11.9019			179.779	11.7536	9.89294	3.73918			179.779	-155.487	-0.7019	-155.518	-0.0611	-165.222	0.4272	-151.367	-6.6834	-149.445	6.5002	-165.039	-2.8382	-152.161	3.2044			179.779	-0.0218286	4.20158	1.58805
179.979	-156.647	-0.5188	-151.367	7.9956	-177.551	2.4719	-157.989	21.7896	-146.332	11.6577	-143.066	27.5269	-135.712	11.8408			179.979	11.8234	10.0032	3.78086			179.979	-155.518	-0.7324	-155.487	-0.0306	-165.405	0.2441	-151.428	-6.7444	-149.445	6.5002	-165.07	-2.8687	-152.13	3.2349			179.979	-0.0567	4.22311	1.59619
180.179	-156.647	-0.5188	-151.367	7.9956	-177.551	2.4719	-158.112	21.6675	-146.271	11.7187	-143.219	27.3743	-135.498	12.0545			180.179	11.8234	9.94345	3.75827			180.179	-155.609	-0.8239	-155.518	-0.0611	-165.466	0.1831	-151.55	-6.8665	-149.719	6.2256	-165.07	-2.8687	-152.161	3.2044			180.179	-0.143871	4.18282	1.58096
180.379	-156.616	-0.4883	-151.367	7.9956	-177.429	2.594	-157.989	21.7896	-146.149	11.8408	-143.097	27.4964	-135.468	12.085			180.379	11.9019	9.97	3.76831			180.379	-155.579	-0.7934	-155.487	-0.0306	-165.405	0.2441	-151.52	-6.836	-149.597	6.3476	-164.887	-2.6856	-152.161	3.2044			180.379	-0.0785	4.1863	1.58227
180.579	-156.616	-0.4883	-151.428	7.9346	-177.551	2.4719	-157.684	22.0948	-146.179	11.8103	-143.036	27.5574	-135.59	11.9629			180.579	11.9062	10.0597	3.8022			180.579	-155.67	-0.885	-155.548	-0.0916	-165.436	0.2136	-151.581	-6.897	-149.536	6.4087	-164.947	-2.7466	-152.069	3.2959			180.579	-0.100286	4.23898	1.60218
180.779	-156.494	-0.3662	-151.367	7.9956	-177.521	2.5024	-157.745	22.0337	-146.088	11.9019	-143.127	27.4659	-135.437	12.1155			180.779	11.9498	9.99197	3.77661			180.779	-155.609	-0.8239	-155.579	-0.1221	-165.314	0.3357	-151.55	-6.8665	-149.292	6.6528	-165.131	-2.9297	-152.039	3.3264			180.779	-0.0610429	4.31735	1.6318
180.979	-156.464	-0.3357	-151.337	8.0261	-177.49	2.533	-157.623	22.1558	-146.149	11.8408	-143.036	27.5574	-135.803	11.7493			180.979	11.9324	10.0234	3.7885			180.979	-155.609	-0.8239	-155.64	-0.1831	-165.314	0.3357	-151.581	-6.897	-149.231	6.7138	-164.887	-2.6856	-152.069	3.2959			180.979	-0.0348857	4.31153	1.6296
181.179	-156.616	-0.4883	-151.367	7.9956	-177.551	2.4719	-157.593	22.1863	-146.088	11.9019	-143.005	27.5879	-135.559	11.9934			181.179	11.9498	10.079	3.80949			181.179	-155.609	-0.8239	-155.518	-0.0611	-165.375	0.2746	-151.581	-6.897	-149.109	6.8359	-164.978	-2.7771	-152.039	3.3264			181.179	-0.0174571	4.35567	1.64629
181.379	-156.525	-0.3968	-151.428	7.9346	-177.521	2.5024	-157.41	22.3694	-146.149	11.8408	-142.975	27.6184	-135.529	12.0239			181.379	11.9847	10.0986	3.81693			181.379	-155.548	-0.7629	-155.518	-0.0611	-165.344	0.3052	-151.672	-6.9886	-149.17	6.7749	-165.1	-2.8992	-152.039	3.3264			181.379	-0.0436143	4.37561	1.65382
181.579	-156.494	-0.3662	-151.337	8.0261	-177.521	2.5024	-157.349	22.4305	-146.088	11.9019	-142.822	27.771	-135.223	12.3291			181.579	12.085	10.1366	3.83128			181.579	-155.548	-0.7629	-155.548	-0.0916	-165.222	0.4272	-151.642	-6.958	-149.17	6.7749	-164.978	-2.7771	-152.039	3.3264			181.579	-0.00872857	4.35627	1.64652
181.779	-156.708	-0.5799	-151.459	7.9041	-177.49	2.533	-157.349	22.4305	-145.935	12.0544	-142.853	27.7405	-135.101	12.4512			181.779	12.0763	10.1766	3.84639			181.779	-155.609	-0.8239	-155.548	-0.0916	-165.222	0.4272	-151.581	-6.897	-148.956	6.9885	-165.1	-2.8992	-152.191	3.1738			181.779	-0.0174571	4.3923	1.66013
181.979	-156.494	-0.3662	-151.276	8.0872	-177.49	2.533	-157.288	22.4915	-146.057	11.9324	-142.731	27.8626	-135.132	12.4207			181.979	12.1373	10.162	3.84088			181.979	-155.64	-0.8544	-155.609	-0.1526	-165.222	0.4272	-151.642	-6.958	-148.865	7.0801	-165.07	-2.8687	-152.069	3.2959			181.979	-0.00435714	4.4454	1.6802
182.179	-156.403	-0.2747	-151.428	7.9346	-177.551	2.4719	-157.105	22.6746	-146.027	11.9629	-142.822	27.771	-135.254	12.2986			182.179	12.1198	10.1706	3.84411			182.179	-155.67	-0.885	-155.792	-0.3357	-165.283	0.3662	-151.733	-7.0496	-148.834	7.1106	-165.131	-2.9297	-152.069	3.2959			182.179	-0.0610429	4.4853	1.69528
182.379	-156.433	-0.3052	-151.367	7.9956	-177.429	2.594	-156.982	22.7967	-145.935	12.0544	-142.822	27.771	-135.132	12.4207			182.379	12.1896	10.1747	3.84568			182.379	-155.64	-0.8544	-155.64	-0.1831	-165.253	0.3967	-151.703	-7.0191	-148.621	7.3242	-165.222	-3.0213	-152.008	3.3569			182.379	-1.42857e-05	4.55027	1.71984
182.579	-156.342	-0.2137	-151.276	8.0872	-177.521	2.5024	-156.921	22.8577	-146.057	11.9324	-142.822	27.771	-134.766	12.7869			182.579	12.2463	10.1776	3.84677			182.579	-155.609	-0.8239	-155.67	-0.2137	-165.375	0.2746	-151.764	-7.0801	-148.59	7.3547	-164.978	-2.7771	-152.039	3.3264			182.579	0.0087	4.54232	1.71684
182.779	-156.25	-0.1221	-151.367	7.9956	-177.46	2.5635	-156.891	22.8882	-145.996	11.9934	-142.853	27.7405	-134.918	12.6343			182.779	12.2419	10.1517	3.83697			182.779	-155.701	-0.9155	-155.579	-0.1221	-165.222	0.4272	-151.764	-7.0801	-148.682	7.2632	-165.07	-2.8687	-152.13	3.2349			182.779	-0.00872857	4.52053	1.7086
182.979	-156.342	-0.2137	-151.367	7.9956	-177.551	2.4719	-156.586	23.1934	-145.935	12.0544	-142.7	27.8931	-135.132	12.4207			182.979	12.2593	10.2761	3.88399			182.979	-155.64	-0.8544	-155.67	-0.2137	-165.253	0.3967	-151.764	-7.0801	-148.56	7.3852	-165.008	-2.8076	-152.039	3.3264			182.979	0.0217857	4.55606	1.72203
183.179	-156.311	-0.1831	-151.306	8.0566	-177.429	2.594	-156.586	23.1934	-145.874	12.1155	-142.639	27.9541	-135.376	12.1765			183.179	12.2724	10.2616	3.87852			183.179	-155.701	-0.9155	-155.64	-0.1831	-165.253	0.3967	-151.917	-7.2327	-148.651	7.2937	-164.917	-2.7161	-152.039	3.3264			183.179	-0.00437143	4.56401	1.72503
183.379	-156.22	-0.0916	-151.306	8.0566	-177.368	2.655	-156.372	23.407	-145.966	12.0239	-142.7	27.8931	-134.888	12.6648			183.379	12.3727	10.2572	3.87688			183.379	-155.64	-0.8544	-155.579	-0.1221	-165.314	0.3357	-151.886	-7.2022	-148.621	7.3242	-165.1	-2.8992	-152.1	3.2654			183.379	-0.0218	4.57235	1.72818
183.579	-156.311	-0.1831	-151.428	7.9346	-177.429	2.594	-156.128	23.6512	-145.935	12.0544	-142.639	27.9541	-134.613	12.9395			183.579	12.4207	10.355	3.91383			183.579	-155.731	-0.946	-155.64	-0.1831	-165.222	0.4272	-151.825	-7.1412	-148.621	7.3242	-164.978	-2.7771	-152.069	3.2959			183.579	-1.42857e-05	4.55205	1.72051
183.779	-156.342	-0.2137	-151.245	8.1177	-177.368	2.655	-156.006	23.7732	-145.935	12.0544	-142.517	28.0762	-134.796	12.7564			183.779	12.4599	10.3901	3.92708			183.779	-155.701	-0.9155	-155.64	-0.1831	-165.253	0.3967	-151.886	-7.2022	-148.529	7.4157	-165.1	-2.8992	-152.039	3.3264			183.779	-0.00874286	4.6073	1.74139
183.979	-156.22	-0.0916	-151.337	8.0261	-177.46	2.5635	-155.853	23.9258	-145.813	12.1765	-142.578	28.0152	-134.888	12.6648			183.979	12.4686	10.3979	3.93002			183.979	-155.67	-0.885	-155.609	-0.1526	-165.222	0.4272	-151.977	-7.2937	-148.438	7.5073	-165.07	-2.8687	-152.039	3.3264			183.979	0.0087	4.65189	1.75825
184.179	-156.158	-0.0305	-151.337	8.0261	-177.338	2.6856	-155.792	23.9869	-145.874	12.1155	-142.731	27.8626	-134.583	12.97			184.179	12.5166	10.3415	3.90871			184.179	-155.792	-1.007	-155.609	-0.1526	-165.222	0.4272	-152.069	-7.3853	-148.407	7.5378	-165.131	-2.9297	-152.039	3.3264			184.179	-0.0261714	4.6944	1.77432
184.379	-156.28	-0.1526	-151.184	8.1787	-177.307	2.7161	-155.64	24.1395	-145.782	12.207	-142.67	27.9236	-134.43	13.1226			184.379	12.5907	10.3945	3.92873			184.379	-155.701	-0.9155	-155.548	-0.0916	-165.222	0.4272	-152.008	-7.3243	-148.712	7.2326	-164.947	-2.7466	-151.977	3.3875			184.379	-0.00438571	4.58264	1.73208
184.579	-156.311	-0.1831	-151.245	8.1177	-177.399	2.6245	-155.67	24.1089	-145.752	12.2375	-142.578	28.0152	-134.216	13.3362			184.579	12.6081	10.4384	3.94536			184.579	-155.731	-0.946	-155.64	-0.1831	-165.314	0.3357	-152.039	-7.3548	-148.712	7.2326	-165.1	-2.8992	-152.039	3.3264			184.579	-0.0697714	4.59857	1.7381
184.779	-156.25	-0.1221	-151.306	8.0566	-177.338	2.6856	-155.518	24.2615	-145.813	12.1765	-142.517	28.0762	-134.369	13.1836			184.779	12.6168	10.4627	3.95454			184.779	-155.762	-0.9765	-155.609	-0.1526	-165.222	0.4272	-151.977	-7.2937	-148.56	7.3852	-165.1	-2.8992	-152.1	3.2654			184.779	-0.0348857	4.61805	1.74546
184.979	-156.342	-0.2137	-151.215	8.1482	-177.368	2.655	-155.334	24.4446	-145.874	12.1155	-142.578	28.0152	-134.003	13.5498			184.979	12.6735	10.5034	3.96993			184.979	-155.701	-0.9155	-155.579	-0.1221	-165.344	0.3052	-152.1	-7.4158	-148.621	7.3242	-165.131	-2.9297	-152.069	3.2959			184.979	-0.0654	4.63682	1.75255
185.179	-156.311	-0.1831	-151.337	8.0261	-177.338	2.6856	-155.243	24.5362	-145.813	12.1765	-142.242	28.3509	-134.064	13.4888			185.179	12.7259	10.5991	4.00608			185.179	-155.731	-0.946	-155.548	-0.0916	-165.222	0.4272	-152.161	-7.4768	-148.376	7.5683	-164.947	-2.7466	-152.222	3.1433			185.179	-0.0174571	4.6849	1.77072
185.379	-156.25	-0.1221	-151.276	8.0872	-177.338	2.6856	-155.212	24.5667	-145.721	12.2681	-142.364	28.2288	-133.942	13.6108			185.379	12.7607	10.5588	3.99084			185.379	-155.762	-0.9765	-155.579	-0.1221	-165.253	0.3967	-152.161	-7.4768	-148.59	7.3547	-165.039	-2.8382	-152.13	3.2349			185.379	-0.0610429	4.64783	1.75671
185.579	-156.28	-0.1526	-151.337	8.0261	-177.307	2.7161	-155.09	24.6888	-145.691	12.2986	-142.304	28.2898	-134.125	13.4277			185.579	12.7564	10.6	4.00641			185.579	-155.853	-1.0681	-155.579	-0.1221	-165.253	0.3967	-152.13	-7.4463	-148.438	7.5073	-165.008	-2.8076	-152.1	3.2654			185.579	-0.0392429	4.68428	1.77049
185.779	-156.342	-0.2137	-151.184	8.1787	-177.307	2.7161	-154.968	24.8108	-145.752	12.2375	-142.334	28.2593	-134.003	13.5498			185.779	12.7912	10.6186	4.01345			185.779	-155.853	-1.0681	-155.64	-0.1831	-165.283	0.3662	-152.161	-7.4768	-148.56	7.3852	-165.039	-2.8382	-152.069	3.2959			185.779	-0.0741286	4.66605	1.7636
185.979	-156.22	-0.0916	-151.215	8.1482	-177.429	2.594	-154.938	24.8414	-145.782	12.207	-142.334	28.2593	-133.82	13.7329			185.979	12.813	10.6239	4.01545			185.979	-155.823	-1.0376	-155.548	-0.0916	-165.283	0.3662	-152.222	-7.5379	-148.56	7.3852	-164.947	-2.7466	-152.069	3.2959			185.979	-0.0523429	4.67204	1.76587
186.179	-156.25	-0.1221	-151.215	8.1482	-177.338	2.6856	-154.846	24.9329	-145.782	12.207	-142.364	28.2288	-133.881	13.6719			186.179	12.8218	10.6245	4.0157			186.179	-155.823	-1.0376	-155.609	-0.1526	-165.283	0.3662	-152.313	-7.6294	-148.132	7.8125	-164.978	-2.7771	-152.161	3.2044			186.179	-0.0305143	4.80366	1.81561
186.379	-156.25	-0.1221	-151.215	8.1482	-177.368	2.655	-154.755	25.0245	-145.691	12.2986	-142.304	28.2898	-133.82	13.7329			186.379	12.861	10.6615	4.02968			186.379	-155.762	-0.9765	-155.579	-0.1221	-165.375	0.2746	-152.313	-7.6294	-148.071	7.8735	-164.978	-2.7771	-152.1	3.2654			186.379	-0.0130857	4.82386	1.82325
186.579	-156.311	-0.1831	-151.245	8.1177	-177.429	2.594	-154.45	25.3296	-145.691	12.2986	-142.334	28.2593	-133.789	13.7634			186.579	12.8828	10.7375	4.05838			186.579	-155.762	-0.9765	-155.518	-0.0611	-165.253	0.3967	-152.222	-7.5379	-148.041	7.904	-164.978	-2.7771	-152.069	3.2959			186.579	0.0348571	4.81274	1.81904
186.779	-156.342	-0.2137	-151.276	8.0872	-177.338	2.6856	-154.571	25.2076	-145.599	12.3901	-142.334	28.2593	-133.82	13.7329			186.779	12.8784	10.7067	4.04676			186.779	-155.67	-0.885	-155.518	-0.0611	-165.283	0.3662	-152.283	-7.5989	-147.919	8.0261	-164.947	-2.7466	-152.161	3.2044			186.779	0.0435857	4.84564	1.83148
186.979	-156.25	-0.1221	-151.245	8.1177	-177.368	2.655	-154.236	25.5433	-145.508	12.4817	-142.212	28.3814	-133.667	13.8855			186.979	12.9918	10.7859	4.0767			186.979	-155.762	-0.9765	-155.457	0	-165.222	0.4272	-152.283	-7.5989	-147.858	8.0871	-165.039	-2.8382	-152.222	3.1433			186.979	0.0348571	4.8684	1.84008
187.179	-156.28	-0.1526	-151.276	8.0872	-177.368	2.655	-154.144	25.6348	-145.691	12.2986	-142.304	28.2898	-133.697	13.855			187.179	12.9525	10.7917	4.07889			187.179	-155.762	-0.9765	-155.518	-0.0611	-165.222	0.4272	-152.344	-7.66	-147.797	8.1482	-164.887	-2.6856	-152.13	3.2349			187.179	0.0610143	4.89659	1.85074
187.379	-156.372	-0.2442	-151.184	8.1787	-177.399	2.6245	-153.961	25.8179	-145.508	12.4817	-142.273	28.3204	-133.758	13.794			187.379	12.9961	10.8491	4.10057			187.379	-155.762	-0.9765	-155.487	-0.0306	-165.344	0.3052	-152.313	-7.6294	-147.797	8.1482	-164.917	-2.7161	-152.008	3.3569			187.379	0.0653857	4.90348	1.85334
187.579	-156.311	-0.1831	-151.276	8.0872	-177.399	2.6245	-153.992	25.7874	-145.599	12.3901	-142.304	28.2898	-133.697	13.855			187.579	12.9787	10.8319	4.09406			187.579	-155.823	-1.0376	-155.457	0	-165.253	0.3967	-152.405	-7.721	-147.797	8.1482	-164.825	-2.6245	-152.13	3.2349			187.579	0.0566714	4.90868	1.85531
187.779	-156.433	-0.3052	-151.184	8.1787	-177.399	2.6245	-153.9	25.879	-145.508	12.4817	-142.334	28.2593	-133.453	14.0991			187.779	13.031	10.8636	4.10606			187.779	-155.823	-1.0376	-155.426	0.0305	-165.283	0.3662	-152.405	-7.721	-147.888	8.0566	-164.795	-2.594	-152.13	3.2349			187.779	0.0479429	4.88043	1.84463
187.979	-156.342	-0.2137	-151.093	8.2703	-177.49	2.533	-153.839	25.94	-145.508	12.4817	-142.273	28.3204	-133.24	14.3128			187.979	13.0921	10.8829	4.11334			187.979	-155.914	-1.1291	-155.457	0	-165.253	0.3967	-152.588	-7.9041	-147.675	8.2702	-164.825	-2.6245	-152.161	3.2044			187.979	0.0305143	4.99087	1.88637
188.179	-156.372	-0.2442	-151.154	8.2092	-177.582	2.4414	-153.656	26.1231	-145.416	12.5732	-142.334	28.2593	-133.362	14.1907			188.179	13.079	10.9275	4.13021			188.179	-155.853	-1.0681	-155.426	0.0305	-165.222	0.4272	-152.588	-7.9041	-147.644	8.3008	-164.887	-2.6856	-152.161	3.2044			188.179	0.0435857	5.00283	1.89089
188.379	-156.403	-0.2747	-151.154	8.2092	-177.582	2.4414	-153.534	26.2452	-145.447	12.5427	-142.151	28.4424	-133.423	14.1296			188.379	13.1051	10.9997	4.15751			188.379	-155.853	-1.0681	-155.334	0.122	-165.192	0.4577	-152.435	-7.7515	-147.827	8.1177	-164.856	-2.6551	-152.283	3.0823			188.379	0.0435714	4.89702	1.8509
188.579	-156.342	-0.2137	-151.184	8.1787	-177.521	2.5024	-153.442	26.3367	-145.447	12.5427	-142.151	28.4424	-133.514	14.0381			188.579	13.1182	10.9967	4.15638			188.579	-155.762	-0.9765	-155.304	0.1525	-165.192	0.4577	-152.466	-7.782	-147.736	8.2092	-164.703	-2.5025	-152.161	3.2044			188.579	0.108971	4.92586	1.8618
188.779	-156.311	-0.1831	-151.093	8.2703	-177.185	2.8381	-153.442	26.3367	-145.508	12.4817	-142.12	28.4729	-133.24	14.3128			188.779	13.2185	10.942	4.13569			188.779	-155.762	-0.9765	-155.304	0.1525	-165.283	0.3662	-152.588	-7.9041	-147.705	8.2397	-164.856	-2.6551	-152.222	3.1433			188.779	0.0522857	4.97308	1.87965
188.979	-156.28	-0.1526	-151.062	8.3008	-177.307	2.7161	-153.442	26.3367	-145.447	12.5427	-142.059	28.534	-133.423	14.1296			188.979	13.201	10.9636	4.14386			188.979	-155.823	-1.0376	-155.09	0.3662	-165.253	0.3967	-152.557	-7.8736	-147.705	8.2397	-164.734	-2.533	-152.161	3.2044			188.979	0.108971	4.96413	1.87626
189.179	-156.28	-0.1526	-151.093	8.2703	-177.185	2.8381	-153.198	26.5809	-145.416	12.5732	-141.998	28.595	-133.301	14.2517			189.179	13.2795	11.0111	4.16182			189.179	-155.792	-1.007	-155.121	0.3357	-165.192	0.4577	-152.618	-7.9346	-147.705	8.2397	-164.887	-2.6856	-152.161	3.2044			189.179	0.0871857	4.99357	1.88739
189.379	-156.189	-0.0611	-151.245	8.1177	-177.185	2.8381	-153.046	26.7334	-145.508	12.4817	-142.242	28.3509	-133.209	14.3433			189.379	13.2577	10.9815	4.15061			189.379	-155.823	-1.0376	-155.273	0.1831	-165.283	0.3662	-152.649	-7.9651	-147.766	8.1787	-164.734	-2.533	-152.222	3.1433			189.379	0.0479429	4.96418	1.87628
189.579	-156.28	-0.1526	-151.093	8.2703	-177.246	2.7771	-152.863	26.9166	-145.447	12.5427	-142.059	28.534	-132.66	14.8926			189.579	13.3972	11.087	4.1905			189.579	-155.792	-1.007	-155.334	0.122	-165.344	0.3052	-152.618	-7.9346	-147.736	8.2092	-164.795	-2.594	-152.191	3.1738			189.579	0.0392286	4.97095	1.87884
189.779	-156.28	-0.1526	-151.093	8.2703	-177.124	2.8992	-152.802	26.9776	-145.447	12.5427	-141.998	28.595	-132.568	14.9841			189.779	13.4452	11.096	4.19388			189.779	-155.914	-1.1291	-155.701	-0.2442	-165.222	0.4272	-152.649	-7.9651	-147.553	8.3923	-164.764	-2.5635	-152.191	3.1738			189.779	0.0130571	5.03378	1.90259
189.979	-156.403	-0.2747	-151.184	8.1787	-177.155	2.8687	-152.649	27.1302	-145.416	12.5732	-142.12	28.4729	-132.507	15.0452			189.979	13.4277	11.1375	4.20958			189.979	-155.884	-1.0986	-155.609	-0.1526	-165.253	0.3967	-152.71	-8.0262	-147.583	8.3618	-164.795	-2.594	-152.161	3.2044			189.979	0.0130714	5.04518	1.9069
190.179	-156.22	-0.0916	-151.184	8.1787	-177.063	2.9602	-152.435	27.3438	-145.355	12.6343	-141.998	28.595	-132.538	15.0147			190.179	13.5193	11.1556	4.21643			190.179	-155.853	-1.0681	-155.579	-0.1221	-165.253	0.3967	-152.679	-7.9956	-147.553	8.3923	-164.795	-2.594	-152.283	3.0823			190.179	0.0130714	5.03159	1.90176
190.379	-156.22	-0.0916	-151.215	8.1482	-177.094	2.9297	-152.283	27.4964	-145.477	12.5122	-141.937	28.656	-132.324	15.2283			190.379	13.5542	11.2149	4.23885			190.379	-155.884	-1.0986	-155.67	-0.2137	-165.344	0.3052	-152.74	-8.0567	-147.583	8.3618	-164.795	-2.594	-152.1	3.2654			190.379	-0.00437143	5.05911	1.91216
190.579	-156.28	-0.1526	-151.093	8.2703	-177.124	2.8992	-152.252	27.5269	-145.355	12.6343	-142.029	28.5645	-132.324	15.2283			190.579	13.5673	11.2065	4.23567			190.579	-156.006	-1.2207	-155.67	-0.2137	-165.314	0.3357	-152.74	-8.0567	-147.613	8.3313	-164.825	-2.6245	-152.161	3.2044			190.579	-0.0348857	5.05168	1.90936
190.779	-156.158	-0.0305	-151.184	8.1787	-177.002	3.0212	-152.1	27.6795	-145.477	12.5122	-141.998	28.595	-132.324	15.2283			190.779	13.5978	11.2102	4.23705			190.779	-155.914	-1.1291	-155.67	-0.2137	-165.253	0.3967	-152.832	-8.1482	-147.553	8.3923	-164.764	-2.5635	-152.222	3.1433			190.779	-0.0174571	5.07857	1.91952
190.979	-156.342	-0.2137	-151.154	8.2092	-177.063	2.9602	-151.977	27.8016	-145.416	12.5732	-142.029	28.5645	-132.141	15.4114			190.979	13.6152	11.2771	4.26235			190.979	-155.884	-1.0986	-155.64	-0.1831	-165.283	0.3662	-152.832	-8.1482	-147.522	8.4228	-164.825	-2.6245	-152.13	3.2349			190.979	-0.00435714	5.10006	1.92764
191.179	-156.25	-0.1221	-151.184	8.1787	-176.971	3.0518	-152.039	27.7405	-145.325	12.6648	-141.998	28.595	-132.294	15.2588			191.179	13.6239	11.2352	4.2465			191.179	-155.884	-1.0986	-155.701	-0.2442	-165.314	0.3357	-152.832	-8.1482	-147.553	8.3923	-164.703	-2.5025	-152.13	3.2349			191.179	-0.00437143	5.0815	1.92063
191.379	-156.189	-0.0611	-151.184	8.1787	-177.002	3.0212	-152.008	27.771	-145.355	12.6343	-141.968	28.6255	-132.019	15.5335			191.379	13.6719	11.2483	4.25146			191.379	-155.914	-1.1291	-155.701	-0.2442	-165.283	0.3662	-152.832	-8.1482	-147.583	8.3618	-164.703	-2.5025	-152.283	3.0823			191.379	-0.0305286	5.05862	1.91198
191.579	-156.22	-0.0916	-151.215	8.1482	-177.002	3.0212	-151.703	28.0762	-145.294	12.6953	-141.998	28.595	-132.202	15.3504			191.579	13.685	11.3088	4.27433			191.579	-155.884	-1.0986	-155.792	-0.3357	-165.283	0.3662	-152.863	-8.1787	-147.247	8.6975	-164.795	-2.594	-152.222	3.1433			191.579	-4.06024e-15	5.17366	1.95546
191.779	-156.128	0	-151.215	8.1482	-177.002	3.0212	-151.642	28.1373	-145.264	12.7258	-141.876	28.7171	-132.141	15.4114			191.779	13.7373	11.3311	4.28276			191.779	-155.914	-1.1291	-155.67	-0.2137	-165.344	0.3052	-152.924	-8.2398	-147.43	8.5144	-164.703	-2.5025	-152.222	3.1433			191.779	-0.0174571	5.13069	1.93922
191.979	-156.097	0.0305	-151.154	8.2092	-177.002	3.0212	-151.611	28.1678	-145.325	12.6648	-141.998	28.595	-132.172	15.3809			191.979	13.7242	11.2998	4.27092			191.979	-155.945	-1.1596	-155.823	-0.3663	-165.253	0.3967	-152.863	-8.1787	-147.278	8.667	-164.673	-2.472	-152.161	3.2044			191.979	0.0130714	5.16433	1.95193
192.179	-156.28	-0.1526	-151.154	8.2092	-177.094	2.9297	-151.459	28.3204	-145.355	12.6343	-141.937	28.656	-132.141	15.4114			192.179	13.7155	11.3984	4.3082			192.179	-155.914	-1.1291	-155.731	-0.2747	-165.314	0.3357	-152.924	-8.2398	-147.186	8.7585	-164.673	-2.472	-152.252	3.1128			192.179	0.0130571	5.19403	1.96316
192.379	-156.128	0	-151.245	8.1177	-176.971	3.0518	-151.428	28.3509	-145.264	12.7258	-141.815	28.7781	-131.988	15.564			192.379	13.7983	11.3914	4.30556			192.379	-156.036	-1.2512	-155.731	-0.2747	-165.375	0.2746	-152.985	-8.3008	-147.186	8.7585	-164.795	-2.594	-152.252	3.1128			192.379	-0.0392571	5.22396	1.97447
192.579	-156.22	-0.0916	-151.276	8.0872	-177.002	3.0212	-151.337	28.4424	-145.325	12.6648	-142.029	28.5645	-131.988	15.564			192.579	13.7504	11.3913	4.3055			192.579	-155.914	-1.1291	-155.823	-0.3663	-165.283	0.3662	-153.046	-8.3619	-147.125	8.8196	-164.856	-2.6551	-152.222	3.1433			192.579	-0.0261857	5.26268	1.98911
192.779	-156.097	0.0305	-151.215	8.1482	-176.971	3.0518	-151.306	28.4729	-145.355	12.6343	-141.876	28.7171	-131.531	16.0217			192.779	13.8681	11.4101	4.31261			192.779	-156.006	-1.2207	-155.701	-0.2442	-165.314	0.3357	-152.924	-8.2398	-146.759	9.1858	-164.795	-2.594	-152.191	3.1738			192.779	0.0566571	5.33409	2.0161
192.979	-156.158	-0.0305	-151.154	8.2092	-176.971	3.0518	-151.093	28.6866	-145.172	12.8174	-141.937	28.656	-131.988	15.564			192.979	13.8506	11.4341	4.32169			192.979	-156.036	-1.2512	-155.64	-0.1831	-165.375	0.2746	-153.076	-8.3924	-146.423	9.5215	-164.673	-2.472	-152.222	3.1433			192.979	0.0915286	5.45738	2.0627
193.179	-156.189	-0.0611	-151.215	8.1482	-176.91	3.1128	-151.031	28.7476	-145.203	12.7869	-141.815	28.7781	-131.561	15.9912			193.179	13.9291	11.4875	4.34186			193.179	-156.006	-1.2207	-155.823	-0.3663	-165.405	0.2441	-153.076	-8.3924	-145.142	10.8032	-164.734	-2.533	-152.161	3.2044			193.179	0.248471	5.84633	2.20971
193.379	-156.158	-0.0305	-151.154	8.2092	-176.971	3.0518	-151.001	28.7781	-145.233	12.7563	-141.693	28.9002	-131.592	15.9607			193.379	13.9465	11.5183	4.35352			193.379	-156.036	-1.2512	-155.731	-0.2747	-165.375	0.2746	-153.168	-8.4839	-140.533	15.4114	-164.795	-2.594	-152.313	3.0518			193.379	0.876286	7.32429	2.76832
193.579	-156.158	-0.0305	-151.184	8.1787	-176.941	3.0823	-150.909	28.8697	-145.203	12.7869	-141.663	28.9307	-131.683	15.8692			193.579	13.9553	11.5392	4.36142			193.579	-156.097	-1.3122	-155.67	-0.2137	-165.314	0.3357	-153.076	-8.3924	-141.998	13.9465	-164.795	-2.594	-152.313	3.0518			193.579	0.688814	6.82567	2.57986
193.779	-156.097	0.0305	-151.154	8.2092	-176.971	3.0518	-150.726	29.0528	-145.142	12.8479	-141.541	29.0528	-131.775	15.7776			193.779	14.0032	11.5917	4.38125			193.779	-156.006	-1.2207	-155.792	-0.3357	-165.283	0.3662	-153.137	-8.4534	-140.839	15.1062	-164.856	-2.6551	-152.252	3.1128			193.779	0.845757	7.2241	2.73045
193.979	-156.25	-0.1221	-151.123	8.2398	-177.002	3.0212	-150.574	29.2054	-145.142	12.8479	-141.571	29.0223	-131.744	15.8081			193.979	14.0032	11.652	4.40405			193.979	-156.006	-1.2207	-155.701	-0.2442	-165.314	0.3357	-153.29	-8.606	-141.48	14.4653	-164.734	-2.533	-152.283	3.0823			193.979	0.7542	7.0345	2.65879
194.179	-156.158	-0.0305	-151.215	8.1482	-177.002	3.0212	-150.421	29.358	-145.05	12.9395	-141.48	29.1138	-131.683	15.8692			194.179	14.0599	11.6942	4.41998			194.179	-155.914	-1.1291	-155.823	-0.3663	-165.405	0.2441	-153.229	-8.545	-141.083	14.862	-164.795	-2.594	-152.344	3.0212			194.179	0.7847	7.15205	2.70322
194.379	-156.22	-0.0916	-151.123	8.2398	-176.971	3.0518	-150.665	29.1138	-145.172	12.8174	-141.449	29.1443	-131.531	16.0217			194.379	14.0425	11.6538	4.40472			194.379	-155.914	-1.1291	-155.701	-0.2442	-165.375	0.2746	-153.229	-8.545	-140.839	15.1062	-164.856	-2.6551	-152.313	3.0518			194.379	0.837029	7.23513	2.73462
194.579	-156.097	0.0305	-151.306	8.0566	-176.971	3.0518	-150.391	29.3885	-145.05	12.9395	-141.51	29.0833	-131.5	16.0523			194.579	14.0861	11.69	4.41839			194.579	-155.945	-1.1596	-155.701	-0.2442	-165.344	0.3052	-153.29	-8.606	-141.113	14.8315	-164.947	-2.7466	-152.252	3.1128			194.579	0.784729	7.17004	2.71002
194.779	-156.25	-0.1221	-151.184	8.1787	-176.941	3.0823	-150.421	29.358	-144.989	13.0005	-141.449	29.1443	-131.317	16.2354			194.779	14.1253	11.7162	4.42832			194.779	-155.884	-1.0986	-155.762	-0.3052	-165.375	0.2746	-153.229	-8.545	-142.12	13.8244	-164.734	-2.533	-152.252	3.1128			194.779	0.675714	6.81195	2.57468
194.979	-156.128	0	-151.154	8.2092	-176.91	3.1128	-150.513	29.2664	-145.142	12.8479	-141.541	29.0528	-131.134	16.4185			194.979	14.1297	11.6531	4.40447			194.979	-155.884	-1.0986	-155.731	-0.2747	-165.405	0.2441	-153.351	-8.667	-141.51	14.4348	-164.825	-2.6245	-152.222	3.1433			194.979	0.736771	7.04498	2.66275
195.179	-156.128	0	-151.062	8.3008	-176.941	3.0823	-150.391	29.3885	-145.172	12.8174	-141.541	29.0528	-131.103	16.449			195.179	14.1558	11.6783	4.41398			195.179	-156.006	-1.2207	-155.762	-0.3052	-165.436	0.2136	-153.32	-8.6365	-141.083	14.862	-164.856	-2.6551	-152.283	3.0823			195.179	0.762914	7.183	2.71492
195.379	-156.128	0	-151.245	8.1177	-176.88	3.1433	-150.33	29.4495	-145.111	12.8784	-141.693	28.9002	-131.226	16.3269			195.379	14.1166	11.6601	4.40711			195.379	-155.884	-1.0986	-155.731	-0.2747	-165.436	0.2136	-153.381	-8.6975	-141.815	14.1296	-164.978	-2.7771	-152.252	3.1128			195.379	0.6583	6.96406	2.63217
195.579	-156.128	0	-150.757	8.606	-177.002	3.0212	-150.299	29.48	-144.958	13.031	-141.785	28.8086	-131.012	16.5405			195.579	14.2125	11.6306	4.39597			195.579	-156.036	-1.2512	-155.792	-0.3357	-165.375	0.2746	-153.351	-8.667	-141.693	14.2517	-164.825	-2.6245	-152.313	3.0518			195.579	0.671386	6.98841	2.64137
195.779	-156.128	0	-150.421	8.9417	-176.88	3.1433	-149.994	29.7852	-145.111	12.8784	-141.571	29.0223	-130.89	16.6626			195.779	14.3476	11.7033	4.42342			195.779	-156.036	-1.2512	-155.762	-0.3052	-165.344	0.3052	-153.351	-8.667	-141.022	14.9231	-164.917	-2.7161	-152.374	2.9907			195.779	0.754214	7.21003	2.72514
195.979	-156.128	0	-150.421	8.9417	-176.91	3.1128	-150.055	29.7242	-145.05	12.9395	-141.541	29.0528	-130.92	16.6321			195.979	14.3433	11.6989	4.42176			195.979	-156.067	-1.2817	-155.762	-0.3052	-165.344	0.3052	-153.412	-8.7281	-141.083	14.862	-164.887	-2.6856	-152.374	2.9907			195.979	0.736757	7.20237	2.72224
196.179	-156.097	0.0305	-150.269	9.0942	-176.941	3.0823	-149.933	29.8462	-144.989	13.0005	-141.602	28.9917	-130.859	16.6931			196.179	14.3912	11.7007	4.42246			196.179	-155.914	-1.1291	-155.792	-0.3357	-165.344	0.3052	-153.442	-8.7586	-140.747	15.1977	-165.008	-2.8076	-152.283	3.0823			196.179	0.793457	7.32735	2.76948
196.379	-156.097	0.0305	-148.834	10.5286	-176.941	3.0823	-149.811	29.9683	-144.928	13.0615	-141.541	29.0528	-130.615	16.9373			196.379	14.6659	11.6503	4.40339			196.379	-155.945	-1.1596	-155.762	-0.3052	-165.436	0.2136	-153.412	-8.7281	-141.541	14.4043	-164.887	-2.6856	-152.313	3.0518			196.379	0.684457	7.05211	2.66545
196.579	-156.067	0.061	-147.858	11.5051	-176.941	3.0823	-149.689	30.0904	-145.05	12.9395	-141.724	28.8697	-130.646	16.9067			196.579	14.7792	11.5834	4.37811			196.579	-155.914	-1.1291	-155.731	-0.2747	-165.405	0.2441	-153.473	-8.7891	-141.388	14.5569	-165.07	-2.8687	-152.313	3.0518			196.579	0.684457	7.12771	2.69402
196.779	-156.067	0.061	-147.278	12.085	-176.819	3.2044	-149.597	30.1819	-145.05	12.9395	-141.541	29.0528	-130.585	16.9678			196.779	14.9275	11.5964	4.38303			196.779	-156.006	-1.2207	-155.701	-0.2442	-165.375	0.2746	-153.595	-8.9112	-140.717	15.2282	-165.008	-2.8076	-152.405	2.9602			196.779	0.754186	7.36655	2.78429
196.979	-156.097	0.0305	-147.43	11.9324	-176.91	3.1128	-149.536	30.243	-144.928	13.0615	-141.449	29.1443	-130.463	17.0899			196.979	14.9449	11.657	4.40594			196.979	-156.067	-1.2817	-155.701	-0.2442	-165.466	0.1831	-153.595	-8.9112	-140.442	15.5029	-165.192	-2.9908	-152.435	2.9297			196.979	0.741114	7.47405	2.82493
197.179	-156.036	0.0915	-147.186	12.1765	-176.91	3.1128	-149.567	30.2124	-144.928	13.0615	-141.51	29.0833	-130.524	17.0288			197.179	14.9667	11.6129	4.38928			197.179	-155.945	-1.1596	-155.609	-0.1526	-165.344	0.3052	-153.565	-8.8807	-140.533	15.4114	-164.978	-2.7771	-152.344	3.0212			197.179	0.823971	7.41537	2.80275
197.379	-156.036	0.0915	-147.156	12.207	-176.819	3.2044	-149.445	30.3345	-144.989	13.0005	-141.541	29.0528	-130.493	17.0593			197.379	14.9929	11.6194	4.39173			197.379	-155.884	-1.0986	-155.67	-0.2137	-165.253	0.3967	-153.595	-8.9112	-141.388	14.5569	-165.008	-2.8076	-152.435	2.9297			197.379	0.693171	7.13939	2.69843
197.579	-156.128	0	-147.43	11.9324	-176.941	3.0823	-149.231	30.5481	-144.898	13.092	-141.51	29.0833	-130.341	17.2119			197.579	14.9929	11.7264	4.43218			197.579	-155.914	-1.1291	-155.609	-0.1526	-165.344	0.3052	-153.625	-8.9417	-141.541	14.4043	-165.1	-2.8992	-152.466	2.8992			197.579	0.640871	7.10358	2.6849
197.779	-156.128	0	-147.553	11.8103	-176.88	3.1433	-149.109	30.6702	-145.05	12.9395	-141.51	29.0833	-130.31	17.2424			197.779	14.9841	11.7539	4.44255			197.779	-156.006	-1.2207	-155.548	-0.0916	-165.497	0.1526	-153.717	-9.0332	-142.12	13.8244	-164.978	-2.7771	-152.588	2.7771			197.779	0.518786	6.9255	2.61759
197.979	-156.036	0.0915	-147.736	11.6272	-176.849	3.1738	-148.926	30.8533	-144.898	13.092	-141.48	29.1138	-130.31	17.2424			197.979	15.0277	11.7805	4.45263			197.979	-156.036	-1.2512	-155.609	-0.1526	-165.405	0.2441	-153.778	-9.0943	-142.334	13.6108	-165.07	-2.8687	-152.405	2.9602			197.979	0.492614	6.89084	2.60449
198.179	-156.006	0.122	-147.827	11.5357	-176.941	3.0823	-148.956	30.8228	-144.928	13.0615	-141.48	29.1138	-130.371	17.1814			198.179	14.9885	11.786	4.4547			198.179	-155.914	-1.1291	-155.609	-0.1526	-165.405	0.2441	-153.717	-9.0332	-141.663	14.2822	-165.008	-2.8076	-152.466	2.8992			198.179	0.614714	7.07791	2.6752
198.379	-156.22	-0.0916	-148.041	11.322	-176.88	3.1433	-148.743	31.0364	-144.958	13.031	-141.51	29.0833	-130.493	17.0593			198.379	14.9405	11.8706	4.48666			198.379	-156.036	-1.2512	-155.609	-0.1526	-165.344	0.3052	-153.839	-9.1553	-142.273	13.6719	-165.1	-2.8992	-152.435	2.9297			198.379	0.492643	6.92474	2.6173
198.579	-156.128	0	-148.254	11.1084	-176.971	3.0518	-148.773	31.0059	-144.928	13.0615	-141.418	29.1748	-130.188	17.3645			198.579	14.9667	11.8979	4.49698			198.579	-156.006	-1.2207	-155.609	-0.1526	-165.375	0.2746	-153.748	-9.0638	-142.029	13.916	-164.978	-2.7771	-152.466	2.8992			198.579	0.553657	6.9686	2.63388
198.779	-156.036	0.0915	-148.56	10.8032	-176.88	3.1433	-148.804	30.9754	-145.05	12.9395	-141.449	29.1443	-130.188	17.3645			198.779	14.9231	11.871	4.48683			198.779	-156.036	-1.2512	-155.64	-0.1831	-165.314	0.3357	-153.809	-9.1248	-142.334	13.6108	-164.947	-2.7466	-152.588	2.7771			198.779	0.488271	6.87768	2.59952
198.979	-156.006	0.122	-148.926	10.437	-176.971	3.0518	-148.59	31.189	-144.898	13.092	-141.48	29.1138	-130.035	17.5171			198.979	14.9318	11.9454	4.51495			198.979	-155.945	-1.1596	-155.609	-0.1526	-165.466	0.1831	-153.87	-9.1858	-141.968	13.977	-164.917	-2.7161	-152.466	2.8992			198.979	0.549314	7.0096	2.64938
199.179	-156.128	0	-149.048	10.3149	-176.91	3.1128	-148.621	31.1585	-144.958	13.031	-141.541	29.0528	-130.035	17.5171			199.179	14.8839	11.951	4.51704			199.179	-156.006	-1.2207	-155.67	-0.2137	-165.405	0.2441	-153.9	-9.2163	-142.395	13.5498	-165.039	-2.8382	-152.557	2.8076			199.179	0.444657	6.88823	2.60351
199.379	-156.128	0	-149.292	10.0708	-176.849	3.1738	-148.468	31.3111	-144.867	13.1226	-141.418	29.1748	-130.096	17.4561			199.379	14.9013	12.0113	4.53983			199.379	-155.945	-1.1596	-155.579	-0.1221	-165.405	0.2441	-153.992	-9.3079	-142.609	13.3362	-165.039	-2.8382	-152.496	2.8687			199.379	0.4316	6.84216	2.58609
199.579	-156.189	-0.0611	-149.2	10.1624	-176.941	3.0823	-148.438	31.3416	-144.867	13.1226	-141.541	29.0528	-129.944	17.6087			199.579	14.9013	12.0212	4.5436			199.579	-156.006	-1.2207	-155.701	-0.2442	-165.375	0.2746	-153.9	-9.2163	-142.242	13.7024	-164.947	-2.7466	-152.374	2.9907			199.579	0.5057	6.94045	2.62324
199.779	-156.036	0.0915	-149.017	10.3455	-176.88	3.1433	-148.376	31.4026	-145.019	12.97	-141.51	29.0833	-129.761	17.7918			199.779	14.9754	11.9986	4.53506			199.779	-156.006	-1.2207	-155.701	-0.2442	-165.314	0.3357	-154.022	-9.3384	-142.334	13.6108	-164.856	-2.6551	-152.557	2.8076			199.779	0.470814	6.92222	2.61635
199.979	-156.097	0.0305	-149.017	10.3455	-176.819	3.2044	-148.193	31.5857	-145.019	12.97	-141.449	29.1443	-129.883	17.6697			199.979	14.9929	12.0505	4.55464			199.979	-155.914	-1.1291	-155.67	-0.2137	-165.253	0.3967	-154.053	-9.3689	-142.609	13.3362	-164.795	-2.594	-152.496	2.8687			199.979	0.470843	6.83758	2.58436
200.179	-156.036	0.0915	-148.987	10.376	-176.849	3.1738	-148.224	31.5552	-144.836	13.1531	-141.418	29.1748	-129.639	17.9138			200.179	15.0626	12.0442	4.55228			200.179	-155.884	-1.0986	-155.67	-0.2137	-165.436	0.2136	-154.083	-9.3995	-142.883	13.0615	-164.764	-2.5635	-152.496	2.8687			200.179	0.409786	6.7562	2.5536
200.379	-156.036	0.0915	-149.139	10.2234	-176.88	3.1433	-148.041	31.7383	-144.928	13.0615	-141.449	29.1443	-129.578	17.9749			200.379	15.0539	12.1001	4.57342			200.379	-155.945	-1.1596	-155.64	-0.1831	-165.375	0.2746	-154.053	-9.3689	-142.425	13.5193	-164.856	-2.6551	-152.588	2.7771			200.379	0.457757	6.89561	2.60629
200.579	-155.914	0.2136	-149.048	10.3149	-176.88	3.1433	-147.888	31.8909	-144.989	13.0005	-141.388	29.2054	-129.852	17.7002			200.579	15.067	12.1073	4.57614			200.579	-156.036	-1.2512	-155.67	-0.2137	-165.466	0.1831	-154.022	-9.3384	-142.548	13.3972	-164.825	-2.6245	-152.496	2.8687			200.579	0.4316	6.85746	2.59188
200.779	-156.006	0.122	-149.048	10.3149	-176.849	3.1738	-148.102	31.6773	-144.836	13.1531	-141.48	29.1138	-129.791	17.7612			200.779	15.0452	12.0521	4.55526			200.779	-156.067	-1.2817	-155.548	-0.0916	-165.466	0.1831	-154.114	-9.43	-142.853	13.092	-164.764	-2.5635	-152.588	2.7771			200.779	0.383629	6.77328	2.56006
200.979	-156.097	0.0305	-149.048	10.3149	-176.91	3.1128	-147.736	32.0435	-144.867	13.1226	-141.48	29.1138	-129.639	17.9138			200.979	15.0931	12.1722	4.60066			200.979	-156.036	-1.2512	-155.579	-0.1221	-165.436	0.2136	-154.297	-9.6131	-142.639	13.3056	-164.825	-2.6245	-152.618	2.7466			200.979	0.379271	6.886	2.60266
201.179	-156.006	0.122	-148.987	10.376	-176.849	3.1738	-147.766	32.013	-144.867	13.1226	-141.357	29.2359	-129.517	18.0359			201.179	15.1542	12.1605	4.59625			201.179	-156.097	-1.3122	-155.64	-0.1831	-165.466	0.1831	-154.236	-9.552	-142.425	13.5193	-164.764	-2.5635	-152.557	2.8076			201.179	0.414171	6.94088	2.6234
201.379	-156.006	0.122	-149.048	10.3149	-176.88	3.1433	-147.797	31.9825	-144.928	13.0615	-141.449	29.1443	-129.517	18.0359			201.379	15.1149	12.1466	4.59097			201.379	-156.006	-1.2207	-155.67	-0.2137	-165.436	0.2136	-154.388	-9.7046	-142.364	13.5803	-164.703	-2.5025	-152.74	2.6245			201.379	0.3967	6.97895	2.63779
201.579	-156.006	0.122	-149.292	10.0708	-176.88	3.1433	-147.583	32.1961	-144.958	13.031	-141.48	29.1138	-129.578	17.9749			201.579	15.0931	12.2052	4.61314			201.579	-155.945	-1.1596	-155.67	-0.2137	-165.375	0.2746	-154.236	-9.552	-142.029	13.916	-164.764	-2.5635	-152.71	2.655			201.579	0.479543	7.05186	2.66535
201.779	-156.006	0.122	-149.353	10.0098	-176.91	3.1128	-147.278	32.5013	-144.867	13.1226	-141.418	29.1748	-129.791	17.7612			201.779	15.1149	12.2871	4.64409			201.779	-155.945	-1.1596	-155.548	-0.0916	-165.405	0.2441	-154.358	-9.6741	-142.334	13.6108	-164.703	-2.5025	-152.649	2.7161			201.779	0.449029	6.98192	2.63892
201.979	-155.945	0.1831	-149.262	10.1013	-176.88	3.1433	-147.339	32.4402	-144.958	13.031	-141.48	29.1138	-129.578	17.9749			201.979	15.1411	12.2479	4.62927			201.979	-155.914	-1.1291	-155.67	-0.2137	-165.466	0.1831	-154.358	-9.6741	-142.853	13.092	-164.887	-2.6856	-152.496	2.8687			201.979	0.348757	6.84267	2.58629
202.179	-156.097	0.0305	-149.2	10.1624	-176.758	3.2654	-147.339	32.4402	-144.867	13.1226	-141.418	29.1748	-129.7	17.8528			202.179	15.1498	12.2596	4.63368			202.179	-156.097	-1.3122	-155.762	-0.3052	-165.344	0.3052	-154.358	-9.6741	-142.822	13.1225	-164.764	-2.5635	-152.557	2.8076			202.179	0.340043	6.84764	2.58817
202.379	-156.067	0.061	-149.17	10.1929	-176.727	3.2959	-147.156	32.6233	-144.745	13.2446	-141.48	29.1138	-129.669	17.8833			202.379	15.2021	12.2757	4.63978			202.379	-156.067	-1.2817	-155.67	-0.2137	-165.436	0.2136	-154.45	-9.7657	-140.503	15.4419	-164.764	-2.5635	-152.649	2.7161			202.379	0.649571	7.59989	2.87249
202.579	-156.067	0.061	-149.139	10.2234	-176.758	3.2654	-147.095	32.6844	-144.836	13.1531	-141.357	29.2359	-129.7	17.8528			202.579	15.2109	12.3175	4.65558			202.579	-155.945	-1.1596	-155.731	-0.2747	-165.436	0.2136	-154.358	-9.6741	-141.205	14.74	-164.764	-2.5635	-152.679	2.6856			202.579	0.566757	7.34685	2.77685
202.779	-156.036	0.0915	-149.262	10.1013	-176.758	3.2654	-146.912	32.8675	-144.775	13.2141	-141.449	29.1443	-129.517	18.0359			202.779	15.2457	12.3508	4.66816			202.779	-156.036	-1.2512	-155.701	-0.2442	-165.436	0.2136	-154.541	-9.8572	-140.9	15.0451	-164.734	-2.533	-152.71	2.655			202.779	0.575443	7.48707	2.82985
202.979	-155.945	0.1831	-149.139	10.2234	-176.758	3.2654	-146.912	32.8675	-144.898	13.092	-141.418	29.1748	-129.517	18.0359			202.979	15.2632	12.3329	4.6614			202.979	-155.945	-1.1596	-155.548	-0.0916	-165.405	0.2441	-154.511	-9.8267	-140.808	15.1367	-164.612	-2.4109	-152.649	2.7161			202.979	0.6583	7.49725	2.83369
203.179	-155.853	0.2746	-149.17	10.1929	-176.758	3.2654	-146.912	32.8675	-144.836	13.1531	-141.388	29.2054	-129.456	18.0969			203.179	15.2937	12.3226	4.65752			203.179	-156.006	-1.2207	-155.64	-0.1831	-165.344	0.3052	-154.571	-9.8877	-140.533	15.4114	-164.551	-2.3499	-152.588	2.7771			203.179	0.693186	7.60225	2.87338
203.379	-155.945	0.1831	-149.17	10.1929	-176.697	3.3264	-146.667	33.1116	-144.928	13.0615	-141.235	29.3579	-129.181	18.3716			203.379	15.3721	12.4315	4.69868			203.379	-156.036	-1.2512	-155.64	-0.1831	-165.405	0.2441	-154.633	-9.9488	-141.48	14.4653	-164.673	-2.472	-152.649	2.7161			203.379	0.510057	7.32062	2.76693
203.579	-155.914	0.2136	-149.262	10.1013	-176.605	3.418	-146.606	33.1727	-144.745	13.2446	-141.296	29.2969	-129.364	18.1885			203.579	15.3765	12.4075	4.68961			203.579	-156.067	-1.2817	-155.64	-0.1831	-165.466	0.1831	-154.633	-9.9488	-140.381	15.5639	-164.52	-2.3194	-152.679	2.6856			203.579	0.671371	7.66334	2.89647
203.779	-155.548	0.5798	-149.231	10.1318	-176.514	3.5095	-146.484	33.2947	-144.867	13.1226	-141.113	29.48	-129.15	18.4021			203.779	15.5029	12.392	4.68373			203.779	-156.097	-1.3122	-155.67	-0.2137	-165.375	0.2746	-154.571	-9.8877	-139.191	16.7541	-164.52	-2.3194	-152.618	2.7466			203.779	0.863186	8.04174	3.03949
203.979	-155.548	0.5798	-149.292	10.0708	-176.392	3.6316	-146.515	33.2642	-144.928	13.0615	-141.113	29.48	-129.059	18.4937			203.979	15.5117	12.3751	4.67736			203.979	-156.036	-1.2512	-155.67	-0.2137	-165.497	0.1526	-154.541	-9.8572	-139.221	16.7236	-164.459	-2.2583	-152.618	2.7466			203.979	0.8632	8.01983	3.03121
204.179	-155.579	0.5493	-149.262	10.1013	-176.514	3.5095	-146.301	33.4778	-144.836	13.1531	-141.235	29.3579	-129.12	18.4326			204.179	15.5116	12.4217	4.69496			204.179	-156.067	-1.2817	-155.67	-0.2137	-165.405	0.2441	-154.633	-9.9488	-139.16	16.7846	-164.52	-2.3194	-152.618	2.7466			204.179	0.858814	8.06443	3.04807
204.379	-155.609	0.5188	-149.353	10.0098	-176.788	3.2349	-146.393	33.3863	-144.898	13.092	-141.327	29.2664	-129.15	18.4021			204.379	15.4158	12.4406	4.70212			204.379	-156.006	-1.2207	-155.64	-0.1831	-165.436	0.2136	-154.694	-10.0098	-139.191	16.7541	-164.49	-2.2888	-152.618	2.7466			204.379	0.858843	8.06313	3.04758
204.579	-155.548	0.5798	-149.322	10.0403	-176.819	3.2044	-146.301	33.4778	-144.775	13.2141	-141.327	29.2664	-129.059	18.4937			204.579	15.4681	12.4532	4.70688			204.579	-156.036	-1.2512	-155.64	-0.1831	-165.375	0.2746	-154.755	-10.0708	-139.16	16.7846	-164.52	-2.3194	-152.74	2.6245			204.579	0.837029	8.08478	3.05576
204.779	-155.609	0.5188	-149.383	9.9793	-176.758	3.2654	-146.332	33.4473	-144.806	13.1836	-141.296	29.2969	-129.394	18.158			204.779	15.407	12.4461	4.70418			204.779	-156.036	-1.2512	-155.579	-0.1221	-165.497	0.1526	-154.663	-9.9793	-139.282	16.6626	-164.52	-2.3194	-152.679	2.6856			204.779	0.832686	8.02674	3.03382
204.979	-155.487	0.6408	-149.414	9.9487	-176.849	3.1738	-146.24	33.5389	-144.958	13.031	-141.266	29.3274	-129.211	18.3411			204.979	15.4288	12.4785	4.71643			204.979	-156.097	-1.3122	-155.67	-0.2137	-165.466	0.1831	-154.694	-10.0098	-139.191	16.7541	-164.398	-2.1973	-152.679	2.6856			204.979	0.8414	8.06	3.04639
205.179	-155.579	0.5493	-149.414	9.9487	-176.758	3.2654	-146.149	33.6304	-144.928	13.0615	-141.174	29.419	-129.273	18.28			205.179	15.4506	12.5175	4.73119			205.179	-156.036	-1.2512	-155.64	-0.1831	-165.344	0.3052	-154.724	-10.0403	-139.221	16.7236	-164.368	-2.1668	-152.71	2.655			205.179	0.8632	8.04888	3.04219
205.379	-155.579	0.5493	-149.383	9.9793	-176.819	3.2044	-146.057	33.722	-144.806	13.1836	-141.266	29.3274	-129.273	18.28			205.379	15.4637	12.5267	4.73464			205.379	-156.097	-1.3122	-155.731	-0.2747	-165.314	0.3357	-154.755	-10.0708	-139.13	16.8152	-164.459	-2.2583	-152.74	2.6245			205.379	0.837057	8.09491	3.05959
205.579	-155.609	0.5188	-149.414	9.9487	-176.88	3.1433	-146.088	33.6915	-144.836	13.1531	-141.357	29.2359	-129.181	18.3716			205.579	15.4376	12.5251	4.73406			205.579	-156.067	-1.2817	-155.731	-0.2747	-165.405	0.2441	-154.785	-10.1014	-139.099	16.8457	-164.459	-2.2583	-152.74	2.6245			205.579	0.828314	8.1115	3.06586
205.779	-155.609	0.5188	-149.475	9.8877	-176.88	3.1433	-145.935	33.844	-144.806	13.1836	-141.205	29.3885	-129.12	18.4326			205.779	15.4855	12.5962	4.7609			205.779	-156.067	-1.2817	-155.457	0	-165.527	0.1221	-154.907	-10.2234	-139.343	16.6015	-164.398	-2.1973	-152.71	2.655			205.779	0.810886	8.05253	3.04357
205.979	-155.548	0.5798	-149.536	9.8267	-176.91	3.1128	-145.66	34.1187	-144.836	13.1531	-141.266	29.3274	-128.845	18.7073			205.979	15.5465	12.6615	4.78558			205.979	-156.006	-1.2207	-155.273	0.1831	-165.314	0.3357	-154.938	-10.2539	-139.282	16.6626	-164.459	-2.2583	-152.679	2.6856			205.979	0.8763	8.07628	3.05255
206.179	-155.548	0.5798	-149.506	9.8572	-176.849	3.1738	-145.416	34.3628	-144.898	13.092	-141.235	29.3579	-128.754	18.7988			206.179	15.6032	12.7203	4.80783			206.179	-156.006	-1.2207	-155.09	0.3662	-165.344	0.3052	-154.968	-10.2845	-139.374	16.571	-164.337	-2.1363	-152.832	2.533			206.179	0.876271	8.03836	3.03821
206.379	-155.609	0.5188	-149.536	9.8267	-176.849	3.1738	-145.386	34.3934	-144.867	13.1226	-141.357	29.2359	-128.937	18.6157			206.379	15.5553	12.7118	4.80459			206.379	-156.067	-1.2817	-155.09	0.3662	-165.375	0.2746	-154.938	-10.2539	-139.374	16.571	-164.368	-2.1668	-152.802	2.5635			206.379	0.867557	8.03732	3.03782
206.579	-155.548	0.5798	-149.719	9.6436	-176.819	3.2044	-145.294	34.4849	-144.867	13.1226	-141.266	29.3274	-128.754	18.7988			206.579	15.5945	12.7553	4.82105			206.579	-156.006	-1.2207	-155.09	0.3662	-165.375	0.2746	-154.877	-10.1929	-139.496	16.449	-164.429	-2.2278	-152.771	2.594			206.579	0.8632	7.98583	3.01836
206.779	-155.518	0.6103	-149.628	9.7351	-176.88	3.1433	-145.233	34.5459	-144.836	13.1531	-141.296	29.2969	-128.571	18.9819			206.779	15.6381	12.7686	4.82608			206.779	-156.006	-1.2207	-155.09	0.3662	-165.344	0.3052	-154.938	-10.2539	-139.496	16.449	-164.429	-2.2278	-152.771	2.594			206.779	0.858857	7.99956	3.02355
206.979	-155.518	0.6103	-149.628	9.7351	-176.91	3.1128	-145.019	34.7596	-144.898	13.092	-141.418	29.1748	-128.754	18.7988			206.979	15.6119	12.7991	4.83761			206.979	-155.945	-1.1596	-155.151	0.3051	-165.344	0.3052	-154.968	-10.2845	-139.435	16.51	-164.429	-2.2278	-152.893	2.4719			206.979	0.845757	8.02027	3.03138
207.179	-155.609	0.5188	-149.597	9.7656	-176.88	3.1433	-145.05	34.7291	-144.898	13.092	-141.418	29.1748	-128.662	18.8904			207.179	15.6163	12.806	4.84022			207.179	-156.036	-1.2512	-155.09	0.3662	-165.405	0.2441	-154.999	-10.315	-139.404	16.5405	-164.429	-2.2278	-152.71	2.655			207.179	0.858829	8.04773	3.04176
207.379	-155.701	0.4272	-149.689	9.6741	-176.788	3.2349	-144.928	34.8511	-144.836	13.1531	-141.266	29.3274	-128.601	18.9514			207.379	15.6599	12.8742	4.86598			207.379	-156.036	-1.2512	-155.06	0.3967	-165.375	0.2746	-155.029	-10.3455	-139.435	16.51	-164.429	-2.2278	-152.832	2.533			207.379	0.8414	8.03981	3.03876
207.579	-155.518	0.6103	-149.567	9.7961	-176.788	3.2349	-144.928	34.8511	-144.898	13.092	-141.327	29.2664	-128.326	19.2261			207.579	15.7253	12.8321	4.85008			207.579	-155.914	-1.1291	-155.121	0.3357	-165.405	0.2441	-155.09	-10.4065	-139.282	16.6626	-164.459	-2.2583	-152.832	2.533			207.579	0.8545	8.10133	3.06202
207.779	-155.518	0.6103	-149.597	9.7656	-176.819	3.2044	-144.898	34.8816	-144.806	13.1836	-141.205	29.3885	-128.082	19.4702			207.779	15.7863	12.8767	4.86694			207.779	-156.097	-1.3122	-155.212	0.2441	-165.466	0.1831	-155.182	-10.4981	-139.404	16.5405	-164.307	-2.1057	-152.893	2.4719			207.779	0.789086	8.08083	3.05427
207.979	-155.64	0.4883	-149.628	9.7351	-176.727	3.2959	-144.714	35.0647	-144.775	13.2141	-141.266	29.3274	-128.54	19.0125			207.979	15.734	12.9014	4.87628			207.979	-156.006	-1.2207	-155.212	0.2441	-165.436	0.2136	-155.029	-10.3455	-139.557	16.3879	-164.276	-2.0752	-152.863	2.5025			207.979	0.815243	7.99067	3.02019
208.179	-155.579	0.5493	-149.597	9.7656	-176.758	3.2654	-144.745	35.0342	-144.867	13.1226	-141.327	29.2664	-128.601	18.9514			208.179	15.7078	12.8741	4.86595			208.179	-155.945	-1.1596	-155.273	0.1831	-165.527	0.1221	-155.121	-10.437	-139.557	16.3879	-164.429	-2.2278	-152.863	2.5025			208.179	0.767314	8.02072	3.03155
208.379	-155.548	0.5798	-149.597	9.7656	-176.727	3.2959	-144.47	35.3089	-144.836	13.1531	-141.388	29.2054	-128.601	18.9514			208.379	15.7514	12.9206	4.88351			208.379	-156.006	-1.2207	-155.273	0.1831	-165.466	0.1831	-155.212	-10.5286	-139.709	16.2353	-164.459	-2.2583	-152.863	2.5025			208.379	0.728057	7.99631	3.02232
208.579	-155.426	0.7019	-149.689	9.6741	-176.819	3.2044	-144.409	35.3699	-144.745	13.2446	-141.296	29.2969	-128.296	19.2566			208.579	15.8212	12.9599	4.89837			208.579	-156.067	-1.2817	-155.304	0.1525	-165.466	0.1831	-155.151	-10.4676	-139.74	16.2048	-164.612	-2.4109	-152.893	2.4719			208.579	0.693157	7.98358	3.01751
208.779	-155.548	0.5798	-149.567	9.7961	-176.758	3.2654	-144.287	35.492	-144.806	13.1836	-141.388	29.2054	-128.479	19.0735			208.779	15.7994	12.9734	4.90349			208.779	-156.036	-1.2512	-155.273	0.1831	-165.497	0.1526	-155.212	-10.5286	-139.74	16.2048	-164.459	-2.2583	-152.863	2.5025			208.779	0.714986	7.98805	3.0192
208.979	-155.548	0.5798	-149.719	9.6436	-176.697	3.3264	-144.348	35.431	-144.806	13.1836	-141.327	29.2664	-128.571	18.9819			208.979	15.7732	12.9668	4.901			208.979	-155.945	-1.1596	-155.365	0.0915	-165.405	0.2441	-155.182	-10.4981	-139.679	16.2658	-164.429	-2.2278	-152.863	2.5025			208.979	0.745486	7.99515	3.02188
209.179	-155.487	0.6408	-149.78	9.5825	-176.727	3.2959	-144.257	35.5225	-144.775	13.2141	-141.388	29.2054	-128.571	18.9819			209.179	15.7776	12.9763	4.90457			209.179	-156.067	-1.2817	-155.365	0.0915	-165.497	0.1526	-155.212	-10.5286	-139.77	16.1743	-164.459	-2.2583	-152.802	2.5635			209.179	0.7019	7.98286	3.01724
209.379	-155.548	0.5798	-149.841	9.5215	-176.758	3.2654	-144.196	35.5835	-144.745	13.2446	-141.357	29.2359	-128.54	19.0125			209.379	15.7776	13.0189	4.92067			209.379	-155.945	-1.1596	-155.457	0	-165.436	0.2136	-155.273	-10.5896	-139.77	16.1743	-164.429	-2.2278	-152.893	2.4719			209.379	0.697543	7.98755	3.01901
209.579	-155.518	0.6103	-149.78	9.5825	-176.636	3.3875	-144.012	35.7666	-144.623	13.3667	-141.357	29.2359	-128.265	19.2871			209.579	15.8909	13.0427	4.92966			209.579	-156.067	-1.2817	-155.365	0.0915	-165.405	0.2441	-155.273	-10.5896	-139.832	16.1133	-164.49	-2.2888	-152.832	2.533			209.579	0.688829	7.97728	3.01513
209.779	-155.487	0.6408	-149.597	9.7656	-176.758	3.2654	-143.86	35.9192	-144.714	13.2751	-141.235	29.3579	-128.265	19.2871			209.779	15.9302	13.1044	4.95299			209.779	-156.036	-1.2512	-155.426	0.0305	-165.497	0.1526	-155.365	-10.6812	-139.832	16.1133	-164.49	-2.2888	-152.863	2.5025			209.779	0.653957	7.99816	3.02302
209.979	-155.579	0.5493	-149.628	9.7351	-176.605	3.418	-143.677	36.1023	-144.684	13.3057	-141.48	29.1138	-128.113	19.4397			209.979	15.952	13.1112	4.95559			209.979	-156.036	-1.2512	-155.426	0.0305	-165.436	0.2136	-155.457	-10.7727	-139.984	15.9607	-164.551	-2.3499	-152.802	2.5635			209.979	0.627786	7.97644	3.01481
210.179	-155.487	0.6408	-149.719	9.6436	-176.727	3.2959	-143.494	36.2854	-144.745	13.2446	-141.327	29.2664	-128.51	19.043			210.179	15.9171	13.1783	4.98092			210.179	-156.158	-1.3732	-155.334	0.122	-165.558	0.0915	-155.304	-10.6202	-139.984	15.9607	-164.49	-2.2888	-152.863	2.5025			210.179	0.627786	7.93918	3.00073
210.379	-155.487	0.6408	-149.719	9.6436	-176.605	3.418	-143.738	36.0413	-144.714	13.2751	-141.388	29.2054	-127.991	19.5618			210.379	15.9694	13.107	4.95397			210.379	-156.067	-1.2817	-155.334	0.122	-165.497	0.1526	-155.548	-10.8643	-140.076	15.8691	-164.642	-2.4414	-152.924	2.4414			210.379	0.5711	7.97057	3.01259
210.579	-155.334	0.7934	-149.628	9.7351	-176.697	3.3264	-143.555	36.2244	-144.684	13.3057	-141.388	29.2054	-128.174	19.3787			210.579	15.9956	13.1225	4.95982			210.579	-156.067	-1.2817	-155.334	0.122	-165.527	0.1221	-155.579	-10.8948	-139.954	15.9912	-164.52	-2.3194	-152.924	2.4414			210.579	0.597257	8.00969	3.02738
210.779	-155.518	0.6103	-149.719	9.6436	-176.575	3.4485	-143.616	36.1634	-144.653	13.3362	-141.296	29.2969	-128.052	19.5007			210.779	15.9999	13.1498	4.97017			210.779	-156.006	-1.2207	-155.426	0.0305	-165.527	0.1221	-155.548	-10.8643	-140.076	15.8691	-164.459	-2.2583	-152.863	2.5025			210.779	0.597271	7.96066	3.00885
210.979	-155.487	0.6408	-149.811	9.552	-176.575	3.4485	-143.28	36.4991	-144.592	13.3972	-141.48	29.1138	-127.93	19.6228			210.979	16.0392	13.2104	4.99308			210.979	-156.006	-1.2207	-155.365	0.0915	-165.588	0.061	-155.64	-10.9558	-140.045	15.8996	-164.52	-2.3194	-152.954	2.4109			210.979	0.566729	7.99242	3.02085
211.179	-155.518	0.6103	-149.75	9.613	-176.727	3.2959	-143.31	36.4686	-144.653	13.3362	-141.418	29.1748	-127.747	19.8059			211.179	16.0435	13.2485	5.00746			211.179	-155.945	-1.1596	-155.457	0	-165.558	0.0915	-155.457	-10.7727	-140.167	15.7776	-164.368	-2.1668	-152.893	2.4719			211.179	0.605986	7.90118	2.98636
211.379	-155.548	0.5798	-149.719	9.6436	-176.727	3.2959	-143.25	36.5296	-144.592	13.3972	-141.296	29.2969	-127.777	19.7754			211.379	16.0741	13.2843	5.02101			211.379	-155.945	-1.1596	-155.518	-0.0611	-165.619	0.0305	-155.609	-10.9253	-140.259	15.686	-164.52	-2.3194	-153.015	2.3499			211.379	0.514429	7.91424	2.9913
211.579	-155.487	0.6408	-149.78	9.5825	-176.605	3.418	-143.25	36.5296	-144.653	13.3362	-141.51	29.0833	-127.96	19.5923			211.579	16.0261	13.2163	4.9953			211.579	-156.036	-1.2512	-155.487	-0.0306	-165.649	0	-155.64	-10.9558	-140.259	15.686	-164.703	-2.5025	-152.863	2.5025			211.579	0.492629	7.94222	3.00188
211.779	-155.548	0.5798	-149.78	9.5825	-176.697	3.3264	-143.066	36.7127	-144.623	13.3667	-141.418	29.1748	-127.808	19.7449			211.779	16.0697	13.311	5.0311			211.779	-155.945	-1.1596	-155.426	0.0305	-165.649	0	-155.64	-10.9558	-140.259	15.686	-164.49	-2.2888	-152.863	2.5025			211.779	0.544971	7.92515	2.99542
211.979	-155.426	0.7019	-149.75	9.613	-176.575	3.4485	-142.914	36.8653	-144.562	13.4277	-141.48	29.1138	-127.655	19.8975			211.979	16.1525	13.3	5.02693			211.979	-156.036	-1.2512	-155.518	-0.0611	-165.68	-0.0305	-155.67	-10.9864	-140.198	15.747	-164.52	-2.3194	-152.924	2.4414			211.979	0.505686	7.95602	3.00709
212.179	-155.365	0.7629	-149.75	9.613	-176.636	3.3875	-142.883	36.8958	-144.623	13.3667	-141.48	29.1138	-127.594	19.9585			212.179	16.1569	13.3109	5.03104			212.179	-156.006	-1.2207	-155.487	-0.0306	-165.619	0.0305	-155.731	-11.0474	-140.35	15.5945	-164.52	-2.3194	-152.863	2.5025			212.179	0.501343	7.92263	2.99447
212.379	-155.365	0.7629	-149.841	9.5215	-176.758	3.2654	-142.792	36.9874	-144.531	13.4582	-141.418	29.1748	-127.472	20.0806			212.379	16.1787	13.3744	5.05504			212.379	-156.006	-1.2207	-155.67	-0.2137	-165.68	-0.0305	-155.67	-10.9864	-140.228	15.7165	-164.429	-2.2278	-152.985	2.3804			212.379	0.488257	7.93942	3.00082
212.579	-155.426	0.7019	-149.75	9.613	-176.727	3.2959	-142.792	36.9874	-144.47	13.5193	-141.48	29.1138	-127.502	20.0501			212.579	16.1831	13.3603	5.04972			212.579	-156.006	-1.2207	-155.457	0	-165.527	0.1221	-155.67	-10.9864	-140.289	15.6555	-164.49	-2.2888	-152.985	2.3804			212.579	0.523157	7.91928	2.99321
212.779	-155.365	0.7629	-149.75	9.613	-176.727	3.2959	-142.67	37.1094	-144.531	13.4582	-141.48	29.1138	-127.319	20.2332			212.779	16.2266	13.3913	5.06142			212.779	-156.189	-1.4038	-155.518	-0.0611	-165.588	0.061	-155.762	-11.0779	-140.32	15.625	-164.429	-2.2278	-153.046	2.3193			212.779	0.4621	7.93396	2.99875
212.979	-155.426	0.7019	-149.811	9.552	-176.605	3.418	-142.578	37.201	-144.592	13.3972	-141.388	29.2054	-127.533	20.0195			212.979	16.2136	13.4188	5.07185			212.979	-156.128	-1.3427	-155.548	-0.0916	-165.344	0.3052	-155.823	-11.139	-140.198	15.747	-164.307	-2.1057	-152.924	2.4414			212.979	0.544943	7.98191	3.01688
213.179	-155.457	0.6714	-149.811	9.552	-176.544	3.479	-142.456	37.323	-144.592	13.3972	-141.602	28.9917	-127.441	20.1111			213.179	16.2179	13.4171	5.0712			213.179	-156.036	-1.2512	-155.579	-0.1221	-165.283	0.3662	-155.853	-11.1695	-140.35	15.5945	-164.429	-2.2278	-152.985	2.3804			213.179	0.510071	7.94217	3.00186
213.379	-155.365	0.7629	-149.811	9.552	-176.575	3.4485	-142.456	37.323	-144.592	13.3972	-141.754	28.8391	-127.411	20.1416			213.379	16.2092	13.3817	5.05781			213.379	-156.006	-1.2207	-155.518	-0.0611	-165.375	0.2746	-155.914	-11.2305	-140.533	15.4114	-164.49	-2.2888	-152.863	2.5025			213.379	0.483914	7.9064	2.98834
213.579	-155.334	0.7934	-149.811	9.552	-176.605	3.418	-142.425	37.3536	-144.47	13.5193	-141.663	28.9307	-127.472	20.0806			213.579	16.2354	13.396	5.06322			213.579	-156.006	-1.2207	-155.518	-0.0611	-165.314	0.3357	-155.823	-11.139	-140.533	15.4114	-164.49	-2.2888	-152.954	2.4109			213.579	0.492629	7.8798	2.97828
213.779	-155.426	0.7019	-149.872	9.491	-176.605	3.418	-142.304	37.4756	-144.44	13.5498	-141.754	28.8391	-127.441	20.1111			213.779	16.2266	13.4369	5.07865			213.779	-156.036	-1.2512	-155.731	-0.2747	-165.253	0.3967	-155.884	-11.2	-140.625	15.3198	-164.52	-2.3194	-152.954	2.4109			213.779	0.4403	7.87157	2.97517
213.979	-155.457	0.6714	-149.872	9.491	-176.605	3.418	-142.151	37.6282	-144.44	13.5498	-141.541	29.0528	-127.228	20.3247			213.979	16.3051	13.5268	5.11266			213.979	-156.067	-1.2817	-155.67	-0.2137	-165.253	0.3967	-155.884	-11.2	-140.533	15.4114	-164.551	-2.3499	-153.046	2.3193			213.979	0.4403	7.89875	2.98545
214.179	-155.487	0.6408	-149.78	9.5825	-176.605	3.418	-142.151	37.6282	-144.47	13.5193	-141.541	29.0528	-127.167	20.3858			214.179	16.3182	13.5292	5.11355			214.179	-156.036	-1.2512	-155.67	-0.2137	-165.283	0.3662	-156.006	-11.3221	-140.595	15.3503	-164.429	-2.2278	-152.863	2.5025			214.179	0.457743	7.90913	2.98937
214.379	-155.426	0.7019	-149.75	9.613	-176.605	3.418	-142.029	37.7503	-144.379	13.6108	-141.663	28.9307	-127.106	20.4468			214.379	16.3531	13.5279	5.11306			214.379	-156.036	-1.2512	-155.67	-0.2137	-165.344	0.3052	-155.945	-11.261	-140.564	15.3808	-164.52	-2.3194	-152.985	2.3804			214.379	0.431586	7.90385	2.98738
214.579	-155.548	0.5798	-149.75	9.613	-176.605	3.418	-141.907	37.8724	-144.318	13.6719	-141.51	29.0833	-127.289	20.2637			214.579	16.3574	13.5963	5.13893			214.579	-156.067	-1.2817	-155.701	-0.2442	-165.253	0.3967	-155.945	-11.261	-140.655	15.2893	-164.551	-2.3499	-152.954	2.4109			214.579	0.422871	7.87946	2.97816
214.779	-155.426	0.7019	-149.597	9.7656	-176.575	3.4485	-141.785	37.9944	-144.318	13.6719	-141.541	29.0528	-127.228	20.3247			214.779	16.4228	13.5858	5.13494			214.779	-155.914	-1.1291	-155.67	-0.2137	-165.314	0.3357	-156.067	-11.3831	-140.717	15.2282	-164.398	-2.1973	-152.802	2.5635			214.779	0.457743	7.88288	2.97945
214.979	-155.457	0.6714	-149.811	9.552	-176.727	3.2959	-141.693	38.086	-144.379	13.6108	-141.51	29.0833	-127.075	20.4773			214.979	16.3967	13.6721	5.16756			214.979	-155.914	-1.1291	-155.701	-0.2442	-165.283	0.3662	-156.006	-11.3221	-140.625	15.3198	-164.459	-2.2583	-152.924	2.4414			214.979	0.453386	7.8949	2.98399
215.179	-155.518	0.6103	-149.689	9.6741	-176.636	3.3875	-141.51	38.2691	-144.287	13.7024	-141.48	29.1138	-127.045	20.5078			215.179	16.4664	13.7107	5.18215			215.179	-156.006	-1.2207	-155.609	-0.1526	-165.436	0.2136	-156.036	-11.3526	-140.717	15.2282	-164.49	-2.2888	-152.893	2.4719			215.179	0.414143	7.87916	2.97804
215.379	-155.304	0.8239	-149.719	9.6436	-176.697	3.3264	-141.541	38.2386	-144.318	13.6719	-141.48	29.1138	-126.862	20.6909			215.379	16.5013	13.6841	5.17211			215.379	-156.006	-1.2207	-155.792	-0.3357	-165.253	0.3967	-156.036	-11.3526	-140.747	15.1977	-164.612	-2.4109	-152.924	2.4414			215.379	0.387986	7.87751	2.97742
215.579	-155.518	0.6103	-149.75	9.613	-176.636	3.3875	-141.388	38.3912	-144.409	13.5803	-141.541	29.0528	-126.923	20.6299			215.579	16.4664	13.7491	5.19666			215.579	-156.067	-1.2817	-155.67	-0.2137	-165.344	0.3052	-155.945	-11.261	-140.778	15.1672	-164.429	-2.2278	-152.924	2.4414			215.579	0.418514	7.8351	2.96139
215.779	-155.426	0.7019	-149.811	9.552	-176.758	3.2654	-141.449	38.3301	-144.257	13.7329	-141.541	29.0528	-126.587	20.9656			215.779	16.5144	13.7522	5.19783			215.779	-156.158	-1.3732	-155.701	-0.2442	-165.222	0.4272	-156.128	-11.4441	-140.778	15.1672	-164.429	-2.2278	-152.863	2.5025			215.779	0.401086	7.88711	2.98105
215.979	-155.365	0.7629	-149.628	9.7351	-176.575	3.4485	-141.357	38.4217	-144.257	13.7329	-141.48	29.1138	-126.709	20.8435			215.979	16.5798	13.7229	5.18677			215.979	-156.036	-1.2512	-155.67	-0.2137	-165.314	0.3357	-156.097	-11.4136	-140.839	15.1062	-164.49	-2.2888	-152.74	2.6245			215.979	0.414157	7.86466	2.97256
216.179	-155.579	0.5493	-149.75	9.613	-176.605	3.418	-141.296	38.4827	-144.287	13.7024	-141.571	29.0223	-126.831	20.7214			216.179	16.5013	13.7761	5.20688			216.179	-156.128	-1.3427	-155.701	-0.2442	-165.314	0.3357	-156.128	-11.4441	-140.869	15.0757	-164.49	-2.2888	-152.863	2.5025			216.179	0.370586	7.86086	2.97113
216.379	-155.487	0.6408	-149.689	9.6741	-176.575	3.4485	-141.205	38.5743	-144.165	13.8245	-141.663	28.9307	-126.923	20.6299			216.379	16.5318	13.7505	5.19719			216.379	-156.097	-1.3122	-155.731	-0.2747	-165.253	0.3967	-156.22	-11.5357	-140.839	15.1062	-164.612	-2.4109	-152.832	2.533			216.379	0.357486	7.90104	2.98631
216.579	-155.518	0.6103	-149.75	9.613	-176.636	3.3875	-141.083	38.6963	-144.257	13.7329	-141.663	28.9307	-126.74	20.813			216.579	16.5405	13.816	5.22197			216.579	-156.036	-1.2512	-155.762	-0.3052	-165.314	0.3357	-156.158	-11.4746	-140.961	14.9841	-164.612	-2.4109	-152.832	2.533			216.579	0.344414	7.84601	2.96551
216.779	-155.457	0.6714	-149.78	9.5825	-176.575	3.4485	-140.93	38.8489	-144.196	13.7939	-141.602	28.9917	-126.648	20.9046			216.779	16.6059	13.8498	5.23473			216.779	-156.006	-1.2207	-155.762	-0.3052	-165.222	0.4272	-156.189	-11.5052	-140.961	14.9841	-164.734	-2.533	-152.71	2.655			216.779	0.357457	7.86585	2.97301
216.979	-155.457	0.6714	-149.78	9.5825	-176.605	3.418	-140.961	38.8184	-144.135	13.855	-141.754	28.8391	-126.526	21.0266			216.979	16.6016	13.8282	5.22657			216.979	-156.128	-1.3427	-155.762	-0.3052	-165.222	0.4272	-156.342	-11.6578	-141.022	14.9231	-164.703	-2.5025	-152.74	2.6245			216.979	0.309514	7.88629	2.98074
217.179	-155.487	0.6408	-149.78	9.5825	-176.727	3.2959	-140.9	38.8794	-144.073	13.916	-141.693	28.9002	-126.556	20.9961			217.179	16.6016	13.8753	5.24435			217.179	-155.945	-1.1596	-155.731	-0.2747	-165.253	0.3967	-156.311	-11.6272	-141.113	14.8315	-164.551	-2.3499	-152.679	2.6856			217.179	0.357486	7.83776	2.96239
217.379	-155.487	0.6408	-149.872	9.491	-176.605	3.418	-140.869	38.91	-144.104	13.8855	-141.602	28.9917	-126.404	21.1487			217.379	16.6408	13.8945	5.25161			217.379	-156.067	-1.2817	-155.792	-0.3357	-165.314	0.3357	-156.28	-11.5967	-141.174	14.7705	-164.551	-2.3499	-152.557	2.8076			217.379	0.335686	7.82235	2.95657
217.579	-155.609	0.5188	-149.75	9.613	-176.575	3.4485	-140.808	38.971	-143.951	14.0381	-141.663	28.9307	-126.526	21.0266			217.579	16.6495	13.8986	5.25319			217.579	-156.036	-1.2512	-155.853	-0.3968	-165.283	0.3662	-156.311	-11.6272	-141.174	14.7705	-164.551	-2.3499	-152.466	2.8992			217.579	0.3444	7.8349	2.96131
217.779	-155.701	0.4272	-149.719	9.6436	-176.605	3.418	-140.655	39.1236	-144.104	13.8855	-141.785	28.8086	-126.617	20.9351			217.779	16.6059	13.9418	5.2695			217.779	-156.097	-1.3122	-155.762	-0.3052	-165.344	0.3052	-156.311	-11.6272	-141.083	14.862	-164.642	-2.4414	-152.374	2.9907			217.779	0.353129	7.87412	2.97614
217.979	-155.762	0.3662	-149.689	9.6741	-176.544	3.479	-140.747	39.032	-144.012	13.977	-141.846	28.7476	-126.404	21.1487			217.979	16.6321	13.9163	5.25988			217.979	-156.128	-1.3427	-155.884	-0.4273	-165.222	0.4272	-156.342	-11.6578	-141.235	14.7094	-164.551	-2.3499	-152.283	3.0823			217.979	0.348743	7.83805	2.9625
218.179	-155.67	0.4577	-149.719	9.6436	-176.575	3.4485	-140.595	39.1846	-144.043	13.9465	-141.663	28.9307	-126.373	21.1792			218.179	16.6844	13.9762	5.28249			218.179	-156.036	-1.2512	-155.884	-0.4273	-165.344	0.3052	-156.372	-11.6883	-141.296	14.6484	-164.612	-2.4109	-152.222	3.1433			218.179	0.331314	7.83111	2.95988
218.379	-155.67	0.4577	-149.719	9.6436	-176.453	3.5706	-140.564	39.2151	-144.073	13.916	-141.785	28.8086	-126.465	21.0877			218.379	16.6713	13.9435	5.27016			218.379	-156.158	-1.3732	-155.914	-0.4578	-165.253	0.3967	-156.464	-11.7798	-141.174	14.7705	-164.49	-2.2888	-152.222	3.1433			218.379	0.344414	7.88958	2.98198
218.579	-155.731	0.3967	-149.75	9.613	-176.605	3.418	-140.442	39.3372	-144.104	13.8855	-141.663	28.9307	-126.648	20.9046			218.579	16.6408	14.024	5.30059			218.579	-156.097	-1.3122	-155.914	-0.4578	-165.07	0.5798	-156.403	-11.7188	-141.357	14.5874	-164.459	-2.2583	-152.405	2.9602			218.579	0.340043	7.80431	2.94975
218.779	-155.64	0.4883	-149.75	9.613	-176.544	3.479	-140.411	39.3677	-144.043	13.9465	-141.663	28.9307	-126.465	21.0877			218.779	16.7018	14.0124	5.2962			218.779	-156.128	-1.3427	-155.884	-0.4273	-165.283	0.3662	-156.494	-11.8103	-141.296	14.6484	-164.673	-2.472	-152.374	2.9907			218.779	0.279	7.86012	2.97084
218.979	-155.731	0.3967	-149.719	9.6436	-176.544	3.479	-140.411	39.3677	-144.012	13.977	-141.785	28.8086	-126.282	21.2708			218.979	16.7062	14.0186	5.29855			218.979	-156.097	-1.3122	-156.006	-0.5494	-165.314	0.3357	-156.647	-11.9629	-141.449	14.4958	-164.52	-2.3194	-152.344	3.0212			218.979	0.244114	7.84714	2.96594
219.179	-155.64	0.4883	-149.75	9.613	-176.483	3.54	-140.198	39.5813	-144.043	13.9465	-141.754	28.8391	-126.343	21.2097			219.179	16.7454	14.0537	5.31182			219.179	-156.036	-1.2512	-155.823	-0.3663	-165.283	0.3662	-156.586	-11.9019	-141.418	14.5263	-164.612	-2.4109	-152.313	3.0518			219.179	0.287714	7.84271	2.96427
219.379	-155.579	0.5493	-149.628	9.7351	-176.544	3.479	-140.259	39.5203	-144.012	13.977	-141.693	28.9002	-126.556	20.9961			219.379	16.7367	14.0215	5.29965			219.379	-155.945	-1.1596	-155.823	-0.3663	-165.253	0.3967	-156.494	-11.8103	-141.51	14.4348	-164.52	-2.3194	-152.435	2.9297			219.379	0.3008	7.77616	2.93911
219.579	-155.609	0.5188	-149.719	9.6436	-176.544	3.479	-140.259	39.5203	-143.982	14.0076	-141.754	28.8391	-126.404	21.1487			219.579	16.7367	14.0331	5.30403			219.579	-155.914	-1.1291	-155.914	-0.4578	-165.222	0.4272	-156.616	-11.9324	-141.48	14.4653	-164.551	-2.3499	-152.374	2.9907			219.579	0.287714	7.82284	2.95676
219.779	-155.701	0.4272	-149.719	9.6436	-176.544	3.479	-140.045	39.7339	-143.982	14.0076	-141.785	28.8086	-126.19	21.3623			219.779	16.7803	14.1157	5.33522			219.779	-156.006	-1.2207	-155.945	-0.4883	-165.192	0.4577	-156.708	-12.024	-141.51	14.4348	-164.49	-2.2888	-152.496	2.8687			219.779	0.248486	7.83064	2.95971
219.979	-155.579	0.5493	-149.811	9.552	-176.605	3.418	-140.015	39.7645	-144.043	13.9465	-141.785	28.8086	-126.434	21.1182			219.979	16.7367	14.1069	5.33192			219.979	-155.945	-1.1596	-155.884	-0.4273	-165.192	0.4577	-156.738	-12.0545	-141.602	14.3432	-164.551	-2.3499	-152.435	2.9297			219.979	0.248471	7.81503	2.9538
220.179	-155.579	0.5493	-149.75	9.613	-176.514	3.5095	-139.984	39.795	-143.951	14.0381	-141.785	28.8086	-126.434	21.1182			220.179	16.776	14.0927	5.32654			220.179	-155.884	-1.0986	-155.945	-0.4883	-165.222	0.4272	-156.677	-11.9934	-141.541	14.4043	-164.612	-2.4109	-152.496	2.8687			220.179	0.244143	7.81641	2.95433
220.379	-155.548	0.5798	-149.719	9.6436	-176.544	3.479	-139.923	39.856	-143.982	14.0076	-141.724	28.8697	-126.434	21.1182			220.379	16.7934	14.1154	5.3351			220.379	-155.914	-1.1291	-156.036	-0.5799	-165.375	0.2746	-156.708	-12.024	-141.663	14.2822	-164.52	-2.3194	-152.496	2.8687			220.379	0.196157	7.78443	2.94224
220.579	-155.609	0.5188	-149.597	9.7656	-176.453	3.5706	-140.045	39.7339	-143.89	14.0991	-141.815	28.7781	-126.343	21.2097			220.579	16.8108	14.0579	5.3134			220.579	-155.914	-1.1291	-156.036	-0.5799	-165.314	0.3357	-156.677	-11.9934	-141.724	14.2212	-164.52	-2.3194	-152.496	2.8687			220.579	0.200543	7.75817	2.93231
220.779	-155.518	0.6103	-149.689	9.6741	-176.453	3.5706	-139.648	40.1307	-143.982	14.0076	-141.815	28.7781	-126.404	21.1487			220.779	16.8457	14.1562	5.35055			220.779	-155.914	-1.1291	-156.006	-0.5494	-165.314	0.3357	-156.86	-12.1766	-141.693	14.2517	-164.398	-2.1973	-152.557	2.8076			220.779	0.1918	7.80516	2.95007
220.979	-155.548	0.5798	-149.719	9.6436	-176.514	3.5095	-139.709	40.0696	-143.89	14.0991	-141.693	28.9002	-126.465	21.0877			220.979	16.8414	14.1686	5.35524			220.979	-155.884	-1.0986	-156.097	-0.6409	-165.222	0.4272	-156.769	-12.085	-141.754	14.1906	-164.551	-2.3499	-152.466	2.8992			220.979	0.1918	7.777	2.93943
221.179	-155.609	0.5188	-149.719	9.6436	-176.544	3.479	-139.709	40.0696	-143.86	14.1296	-141.785	28.8086	-126.312	21.2402			221.179	16.8413	14.179	5.35914			221.179	-156.036	-1.2512	-156.036	-0.5799	-165.1	0.5493	-156.769	-12.085	-141.754	14.1906	-164.49	-2.2888	-152.588	2.7771			221.179	0.187443	7.77098	2.93715
221.379	-155.64	0.4883	-149.689	9.6741	-176.514	3.5095	-139.679	40.1001	-143.982	14.0076	-141.907	28.6866	-126.221	21.3318			221.379	16.8283	14.1775	5.35858			221.379	-155.884	-1.0986	-156.097	-0.6409	-165.314	0.3357	-156.769	-12.085	-141.754	14.1906	-164.612	-2.4109	-152.466	2.8992			221.379	0.170014	7.77995	2.94055
221.579	-155.579	0.5493	-149.628	9.7351	-176.544	3.479	-139.648	40.1307	-143.89	14.0991	-141.937	28.656	-125.977	21.5759			221.579	16.8893	14.1797	5.35942			221.579	-156.006	-1.2207	-156.097	-0.6409	-165.253	0.3967	-156.799	-12.1155	-141.785	14.1601	-164.642	-2.4414	-152.557	2.8076			221.579	0.135129	7.77889	2.94015
221.779	-155.518	0.6103	-149.719	9.6436	-176.453	3.5706	-139.557	40.2222	-143.951	14.0381	-141.754	28.8391	-126.312	21.2402			221.779	16.8806	14.1961	5.36562			221.779	-155.853	-1.0681	-156.036	-0.5799	-165.283	0.3662	-156.86	-12.1766	-141.876	14.0686	-164.764	-2.5635	-152.618	2.7466			221.779	0.113329	7.76565	2.93514
221.979	-155.365	0.7629	-149.841	9.5215	-176.453	3.5706	-139.465	40.3138	-143.86	14.1296	-141.754	28.8391	-126.343	21.2097			221.979	16.9067	14.1981	5.36638			221.979	-155.853	-1.0681	-156.097	-0.6409	-165.283	0.3662	-156.83	-12.146	-141.968	13.977	-164.551	-2.3499	-152.557	2.8076			221.979	0.135129	7.72274	2.91892
222.179	-155.548	0.5798	-149.75	9.613	-176.422	3.6011	-139.557	40.2222	-143.951	14.0381	-141.876	28.7171	-126.068	21.4844			222.179	16.8937	14.1956	5.36542			222.179	-155.914	-1.1291	-156.189	-0.7325	-165.314	0.3357	-156.982	-12.2986	-141.998	13.9465	-164.459	-2.2583	-152.588	2.7771			222.179	0.0915429	7.75068	2.92948
222.379	-155.487	0.6408	-149.75	9.613	-176.544	3.479	-139.221	40.5579	-143.768	14.2212	-141.754	28.8391	-126.251	21.3013			222.379	16.9503	14.2966	5.4036			222.379	-155.914	-1.1291	-156.189	-0.7325	-165.222	0.4272	-157.013	-12.3291	-141.968	13.977	-164.49	-2.2888	-152.466	2.8992			222.379	0.1177	7.77715	2.93949
222.579	-155.487	0.6408	-149.78	9.5825	-176.605	3.418	-139.282	40.4969	-143.768	14.2212	-141.815	28.7781	-126.221	21.3318			222.579	16.9242	14.2851	5.39927			222.579	-155.853	-1.0681	-156.128	-0.6714	-165.405	0.2441	-157.013	-12.3291	-142.029	13.916	-164.551	-2.3499	-152.618	2.7466			222.579	0.0697429	7.74967	2.9291
222.779	-155.487	0.6408	-149.75	9.613	-176.483	3.54	-139.191	40.5884	-143.829	14.1602	-141.571	29.0223	-126.282	21.2708			222.779	16.9765	14.3214	5.41297			222.779	-155.884	-1.0986	-156.128	-0.6714	-165.497	0.1526	-156.952	-12.2681	-142.09	13.855	-164.459	-2.2583	-152.557	2.8076			222.779	0.0741143	7.71462	2.91585
222.979	-155.334	0.7934	-149.628	9.7351	-176.544	3.479	-139.191	40.5884	-143.799	14.1907	-141.571	29.0223	-126.068	21.4844			222.979	17.0419	14.3014	5.40544			222.979	-155.914	-1.1291	-156.22	-0.763	-165.619	0.0305	-157.043	-12.3597	-142.09	13.855	-164.49	-2.2888	-152.588	2.7771			222.979	0.0174286	7.74091	2.92579
223.179	-155.518	0.6103	-149.719	9.6436	-176.605	3.418	-139.069	40.7105	-143.86	14.1296	-141.663	28.9307	-126.16	21.3928			223.179	16.9765	14.3717	5.43198			223.179	-155.945	-1.1596	-156.28	-0.824	-165.558	0.0915	-157.074	-12.3902	-142.273	13.6719	-164.429	-2.2278	-152.618	2.7466			223.179	-0.0130857	7.69172	2.9072
223.379	-155.426	0.7019	-149.811	9.552	-176.544	3.479	-139.008	40.7715	-143.768	14.2212	-141.663	28.9307	-125.915	21.637			223.379	17.0419	14.3791	5.4348			223.379	-155.945	-1.1596	-156.22	-0.763	-165.649	0	-157.105	-12.4207	-142.212	13.7329	-164.52	-2.3194	-152.557	2.8076			223.379	-0.0174571	7.72499	2.91977
223.579	-155.457	0.6714	-149.75	9.613	-176.575	3.4485	-138.916	40.8631	-143.799	14.1907	-141.815	28.7781	-126.038	21.5149			223.579	17.0114	14.3833	5.43639			223.579	-155.884	-1.0986	-156.311	-0.8545	-165.68	-0.0305	-157.105	-12.4207	-142.273	13.6719	-164.368	-2.1668	-152.588	2.7771			223.579	-0.0174429	7.69781	2.9095
223.779	-155.457	0.6714	-149.75	9.613	-176.636	3.3875	-138.946	40.8326	-143.799	14.1907	-141.876	28.7171	-126.19	21.3623			223.779	16.9678	14.3683	5.43071			223.779	-155.945	-1.1596	-156.25	-0.7935	-165.68	-0.0305	-157.166	-12.4817	-142.273	13.6719	-164.49	-2.2888	-152.618	2.7466			223.779	-0.0479429	7.71854	2.91733
223.979	-155.518	0.6103	-149.78	9.5825	-176.758	3.2654	-138.946	40.8326	-143.768	14.2212	-141.876	28.7171	-126.007	21.5454			223.979	16.9678	14.4103	5.44658			223.979	-155.914	-1.1291	-156.28	-0.824	-165.619	0.0305	-157.257	-12.5733	-142.304	13.6413	-164.459	-2.2583	-152.557	2.8076			223.979	-0.0436143	7.73625	2.92403
224.179	-155.518	0.6103	-149.689	9.6741	-176.727	3.2959	-138.855	40.9241	-143.738	14.2517	-141.754	28.8391	-126.282	21.2708			224.179	16.9809	14.4246	5.45198			224.179	-155.945	-1.1596	-156.189	-0.7325	-165.619	0.0305	-157.227	-12.5428	-142.364	13.5803	-164.429	-2.2278	-152.588	2.7771			224.179	-0.0392571	7.70598	2.91259
224.379	-155.518	0.6103	-149.75	9.613	-176.727	3.2959	-138.702	41.0767	-143.799	14.1907	-141.815	28.7781	-126.312	21.2402			224.379	16.9721	14.4641	5.46693			224.379	-155.884	-1.0986	-156.036	-0.5799	-165.588	0.061	-157.196	-12.5122	-142.364	13.5803	-164.459	-2.2583	-152.649	2.7161			224.379	-0.0130857	7.69201	2.90731
224.579	-155.518	0.6103	-149.75	9.613	-176.514	3.5095	-138.733	41.0462	-143.738	14.2517	-141.846	28.7476	-125.885	21.6675			224.579	17.0637	14.4379	5.45702			224.579	-155.945	-1.1596	-155.945	-0.4883	-165.588	0.061	-157.349	-12.6648	-142.242	13.7024	-164.398	-2.1973	-152.618	2.7466			224.579	0	7.76865	2.93627
224.779	-155.518	0.6103	-149.811	9.552	-176.422	3.6011	-138.733	41.0462	-143.768	14.2212	-141.846	28.7476	-125.427	22.1253			224.779	17.1291	14.4552	5.46357			224.779	-155.945	-1.1596	-155.823	-0.3663	-165.558	0.0915	-157.349	-12.6648	-142.273	13.6719	-164.398	-2.1973	-152.679	2.6856			224.779	0.00871429	7.75506	2.93114
224.979	-155.518	0.6103	-149.811	9.552	-176.331	3.6926	-138.489	41.2903	-143.738	14.2517	-141.846	28.7476	-125.58	21.9727			224.979	17.1596	14.4989	5.48007			224.979	-156.128	-1.3427	-155.853	-0.3968	-165.497	0.1526	-157.349	-12.6648	-142.395	13.5498	-164.337	-2.1363	-152.618	2.7466			224.979	-0.0130857	7.72533	2.9199
225.179	-155.457	0.6714	-149.78	9.5825	-176.361	3.6621	-138.58	41.1988	-143.616	14.3738	-141.968	28.6255	-125.519	22.0337			225.179	17.164	14.4472	5.46051			225.179	-156.036	-1.2512	-155.884	-0.4273	-165.588	0.061	-157.288	-12.6038	-142.395	13.5498	-164.49	-2.2888	-152.679	2.6856			225.179	-0.0392429	7.70979	2.91403
225.379	-155.518	0.6103	-149.75	9.613	-176.269	3.7537	-138.397	41.3819	-143.677	14.3127	-141.785	28.8086	-125.488	22.0642			225.379	17.2206	14.5207	5.4883			225.379	-156.036	-1.2512	-155.945	-0.4883	-165.527	0.1221	-157.379	-12.6954	-142.487	13.4582	-164.429	-2.2278	-152.588	2.7771			225.379	-0.0436143	7.71122	2.91457
225.579	-155.518	0.6103	-149.78	9.5825	-176.361	3.6621	-138.367	41.4124	-143.829	14.1602	-141.785	28.8086	-125.488	22.0642			225.579	17.1858	14.5512	5.49982			225.579	-156.036	-1.2512	-155.914	-0.4578	-165.527	0.1221	-157.41	-12.7259	-142.517	13.4277	-164.368	-2.1668	-152.74	2.6245			225.579	-0.0610571	7.69847	2.90975
225.779	-155.457	0.6714	-149.75	9.613	-176.269	3.7537	-138.306	41.4734	-143.616	14.3738	-141.876	28.7171	-125.458	22.0947			225.779	17.2424	14.522	5.48881			225.779	-156.067	-1.2817	-155.884	-0.4273	-165.436	0.2136	-157.41	-12.7259	-142.456	13.4887	-164.52	-2.3194	-152.557	2.8076			225.779	-0.0349143	7.7354	2.92371
225.979	-155.365	0.7629	-149.719	9.6436	-176.331	3.6926	-138.306	41.4734	-143.616	14.3738	-141.998	28.595	-125.336	22.2168			225.979	17.2512	14.5023	5.48137			225.979	-156.036	-1.2512	-155.853	-0.3968	-165.588	0.061	-157.44	-12.7564	-142.517	13.4277	-164.459	-2.2583	-152.679	2.6856			225.979	-0.0697714	7.71399	2.91561
226.179	-155.426	0.7019	-149.75	9.613	-176.331	3.6926	-138.153	41.626	-143.738	14.2517	-141.968	28.6255	-125.305	22.2473			226.179	17.2511	14.5689	5.50653			226.179	-156.128	-1.3427	-155.914	-0.4578	-165.436	0.2136	-157.44	-12.7564	-142.578	13.3667	-164.642	-2.4414	-152.618	2.7466			226.179	-0.0959143	7.71246	2.91504
226.379	-155.487	0.6408	-149.719	9.6436	-176.361	3.6621	-138.245	41.5345	-143.555	14.4348	-141.876	28.7171	-125.275	22.2778			226.379	17.273	14.5647	5.50495			226.379	-156.097	-1.3122	-155.914	-0.4578	-165.436	0.2136	-157.501	-12.8174	-142.609	13.3362	-164.673	-2.472	-152.649	2.7161			226.379	-0.113357	7.71919	2.91758
226.579	-155.365	0.7629	-149.719	9.6436	-176.361	3.6621	-138.153	41.626	-143.646	14.3433	-141.785	28.8086	-125.031	22.522			226.579	17.3384	14.5962	5.51684			226.579	-156.067	-1.2817	-156.006	-0.5494	-165.375	0.2746	-157.471	-12.7869	-142.517	13.4277	-164.459	-2.2583	-152.71	2.655			226.579	-0.0741429	7.72376	2.91931
226.779	-155.457	0.6714	-149.841	9.5215	-176.269	3.7537	-138.061	41.7176	-143.707	14.2822	-141.876	28.7171	-125.214	22.3389			226.779	17.2861	14.615	5.52394			226.779	-156.036	-1.2512	-155.853	-0.3968	-165.405	0.2441	-157.501	-12.8174	-142.609	13.3362	-164.612	-2.4109	-152.649	2.7161			226.779	-0.0828429	7.71432	2.91574
226.979	-155.426	0.7019	-149.719	9.6436	-176.178	3.8452	-138	41.7786	-143.616	14.3738	-141.876	28.7171	-125.275	22.2778			226.979	17.334	14.5947	5.51628			226.979	-156.097	-1.3122	-156.006	-0.5494	-165.405	0.2441	-157.532	-12.8479	-142.548	13.3972	-164.551	-2.3499	-152.679	2.6856			226.979	-0.104643	7.73837	2.92483
227.179	-155.487	0.6408	-149.811	9.552	-176.208	3.8147	-137.878	41.9007	-143.677	14.3127	-141.846	28.7476	-125.275	22.2778			227.179	17.3209	14.6592	5.54066			227.179	-156.067	-1.2817	-155.884	-0.4273	-165.527	0.1221	-157.562	-12.8785	-142.609	13.3362	-164.551	-2.3499	-152.649	2.7161			227.179	-0.109	7.72837	2.92105
227.379	-155.304	0.8239	-149.841	9.5215	-176.269	3.7537	-137.878	41.9007	-143.677	14.3127	-141.846	28.7476	-125.031	22.522			227.379	17.3689	14.6508	5.53747			227.379	-156.067	-1.2817	-155.762	-0.3052	-165.436	0.2136	-157.562	-12.8785	-142.578	13.3667	-164.429	-2.2278	-152.679	2.6856			227.379	-0.0610429	7.72933	2.92141
227.579	-155.365	0.7629	-149.78	9.5825	-176.269	3.7537	-137.848	41.9312	-143.646	14.3433	-141.846	28.7476	-124.939	22.6135			227.579	17.3907	14.6697	5.54462			227.579	-156.158	-1.3732	-155.914	-0.4578	-165.405	0.2441	-157.562	-12.8785	-142.578	13.3667	-164.612	-2.4109	-152.74	2.6245			227.579	-0.126443	7.73809	2.92472
227.779	-155.334	0.7934	-149.78	9.5825	-176.178	3.8452	-137.695	42.0838	-143.646	14.3433	-141.846	28.7476	-124.939	22.6135			227.779	17.4299	14.6924	5.55321			227.779	-156.158	-1.3732	-155.884	-0.4273	-165.314	0.3357	-157.562	-12.8785	-142.609	13.3362	-164.49	-2.2888	-152.71	2.655			227.779	-0.0915571	7.72571	2.92005
227.979	-155.273	0.8545	-149.689	9.6741	-176.208	3.8147	-137.787	41.9922	-143.616	14.3738	-141.907	28.6866	-125.183	22.3694			227.979	17.395	14.6289	5.52919			227.979	-156.158	-1.3732	-155.853	-0.3968	-165.497	0.1526	-157.623	-12.9395	-142.7	13.2446	-164.551	-2.3499	-152.71	2.655			227.979	-0.143886	7.71733	2.91687
228.179	-155.365	0.7629	-149.75	9.613	-176.3	3.7232	-137.726	42.0533	-143.646	14.3433	-141.846	28.7476	-125.031	22.522			228.179	17.395	14.7004	5.55624			228.179	-156.189	-1.4038	-155.914	-0.4578	-165.375	0.2746	-157.654	-12.97	-142.7	13.2446	-164.612	-2.4109	-152.802	2.5635			228.179	-0.165686	7.72537	2.91991
228.379	-155.304	0.8239	-149.75	9.613	-176.178	3.8452	-137.665	42.1143	-143.677	14.3127	-141.846	28.7476	-124.939	22.6135			228.379	17.4386	14.6936	5.55364			228.379	-156.189	-1.4038	-156.006	-0.5494	-165.405	0.2441	-157.654	-12.97	-142.67	13.2751	-164.49	-2.2888	-152.74	2.6245			228.379	-0.152614	7.73245	2.92259
228.579	-155.365	0.7629	-149.75	9.613	-176.148	3.8757	-137.512	42.2669	-143.738	14.2517	-141.998	28.595	-124.756	22.7966			228.579	17.4517	14.7368	5.57			228.579	-156.128	-1.3427	-155.914	-0.4578	-165.436	0.2136	-157.745	-13.0616	-142.731	13.2141	-164.49	-2.2888	-152.71	2.655			228.579	-0.1526	7.73951	2.92526
228.779	-155.426	0.7019	-149.811	9.552	-176.239	3.7842	-137.482	42.2974	-143.555	14.4348	-141.907	28.6866	-125	22.5525			228.779	17.4299	14.7671	5.58145			228.779	-156.22	-1.4343	-155.914	-0.4578	-165.344	0.3052	-157.745	-13.0616	-142.822	13.1225	-164.673	-2.472	-152.74	2.6245			228.779	-0.196214	7.72328	2.91913
228.979	-155.457	0.6714	-149.75	9.613	-176.117	3.9063	-137.512	42.2669	-143.585	14.4043	-141.815	28.7781	-124.847	22.7051			228.979	17.4779	14.7618	5.57943			228.979	-156.097	-1.3122	-155.884	-0.4273	-165.405	0.2441	-157.837	-13.1531	-142.792	13.1531	-164.398	-2.1973	-152.74	2.6245			228.979	-0.1526	7.74086	2.92577
229.179	-155.426	0.7019	-149.872	9.491	-176.056	3.9673	-137.421	42.3584	-143.707	14.2822	-141.876	28.7171	-125.183	22.3694			229.179	17.4125	14.7605	5.57893			229.179	-156.158	-1.3732	-155.945	-0.4883	-165.405	0.2441	-157.776	-13.0921	-142.7	13.2446	-164.49	-2.2888	-152.649	2.7161			229.179	-0.148229	7.76175	2.93366
229.379	-155.426	0.7019	-149.841	9.5215	-176.056	3.9673	-137.39	42.389	-143.616	14.3738	-142.029	28.5645	-125.092	22.4609			229.379	17.4256	14.749	5.5746			229.379	-156.128	-1.3427	-156.006	-0.5494	-165.375	0.2746	-157.806	-13.1226	-142.731	13.2141	-164.398	-2.1973	-152.771	2.594			229.379	-0.161329	7.74995	2.9292
229.579	-155.334	0.7934	-149.78	9.5825	-176.025	3.9978	-137.299	42.4805	-143.646	14.3433	-142.059	28.534	-124.756	22.7966			229.579	17.504	14.7643	5.58036			229.579	-156.158	-1.3732	-155.884	-0.4273	-165.466	0.1831	-157.776	-13.0921	-142.853	13.092	-164.368	-2.1668	-152.832	2.533			229.579	-0.178757	7.70057	2.91054
229.779	-155.334	0.7934	-149.78	9.5825	-176.208	3.8147	-137.207	42.5721	-143.646	14.3433	-141.968	28.6255	-124.908	22.6441			229.779	17.4822	14.8206	5.60165			229.779	-155.884	-1.0986	-156.006	-0.5494	-165.314	0.3357	-157.867	-13.1836	-142.853	13.092	-164.246	-2.0447	-152.802	2.5635			229.779	-0.126443	7.7187	2.91739
229.979	-155.273	0.8545	-149.811	9.552	-176.148	3.8757	-137.115	42.6636	-143.555	14.4348	-141.846	28.7476	-124.878	22.6746			229.979	17.5433	14.8422	5.60981			229.979	-156.067	-1.2817	-155.945	-0.4883	-165.466	0.1831	-157.898	-13.2141	-142.822	13.1225	-164.246	-2.0447	-152.71	2.655			229.979	-0.1526	7.74375	2.92686
230.179	-155.457	0.6714	-149.75	9.613	-176.148	3.8757	-136.963	42.8162	-143.494	14.4958	-141.846	28.7476	-124.847	22.7051			230.179	17.5607	14.9139	5.63691			230.179	-156.128	-1.3427	-155.823	-0.3663	-165.375	0.2746	-157.898	-13.2141	-142.914	13.031	-164.368	-2.1668	-152.771	2.594			230.179	-0.170043	7.72068	2.91814
230.379	-155.334	0.7934	-149.841	9.5215	-176.148	3.8757	-136.993	42.7857	-143.555	14.4348	-141.907	28.6866	-124.634	22.9187			230.379	17.5738	14.8975	5.63073			230.379	-156.128	-1.3427	-155.945	-0.4883	-165.314	0.3357	-157.867	-13.1836	-142.944	13.0005	-164.337	-2.1363	-152.802	2.5635			230.379	-0.178743	7.70158	2.91092
230.579	-155.487	0.6408	-149.719	9.6436	-176.117	3.9063	-136.932	42.8467	-143.555	14.4348	-141.937	28.656	-124.878	22.6746			230.579	17.5433	14.9098	5.63538			230.579	-156.158	-1.3732	-155.823	-0.3663	-165.375	0.2746	-157.837	-13.1531	-142.883	13.0615	-164.368	-2.1668	-152.832	2.533			230.579	-0.170043	7.70942	2.91389
230.779	-155.457	0.6714	-149.811	9.552	-176.148	3.8757	-136.902	42.8772	-143.616	14.3738	-141.937	28.656	-124.817	22.7356			230.779	17.5345	14.9311	5.64343			230.779	-156.097	-1.3122	-155.945	-0.4883	-165.466	0.1831	-157.898	-13.2141	-142.944	13.0005	-164.276	-2.0752	-152.74	2.6245			230.779	-0.1831	7.70908	2.91376
230.979	-155.426	0.7019	-149.78	9.5825	-176.208	3.8147	-136.932	42.8467	-143.402	14.5874	-142.029	28.5645	-124.725	22.8272			230.979	17.5607	14.9101	5.63549			230.979	-156.22	-1.4343	-155.914	-0.4578	-165.375	0.2746	-157.959	-13.2752	-143.036	12.9089	-164.337	-2.1363	-152.832	2.533			230.979	-0.226729	7.701	2.91071
231.179	-155.426	0.7019	-149.811	9.552	-176.117	3.9063	-136.841	42.9383	-143.524	14.4653	-141.937	28.656	-124.542	23.0103			231.179	17.6043	14.951	5.65095			231.179	-156.036	-1.2512	-155.945	-0.4883	-165.344	0.3052	-158.02	-13.3362	-143.036	12.9089	-164.246	-2.0447	-152.802	2.5635			231.179	-0.191829	7.71239	2.91501
231.379	-155.365	0.7629	-149.811	9.552	-176.148	3.8757	-136.749	43.0298	-143.616	14.3738	-141.907	28.6866	-124.542	23.0103			231.379	17.613	14.9771	5.66081			231.379	-156.22	-1.4343	-155.945	-0.4883	-165.466	0.1831	-158.02	-13.3362	-143.036	12.9089	-164.185	-1.9837	-152.771	2.594			231.379	-0.222357	7.71515	2.91605
231.579	-155.334	0.7934	-149.75	9.613	-176.056	3.9673	-136.688	43.0909	-143.646	14.3433	-142.09	28.5035	-124.786	22.7661			231.579	17.5825	14.9336	5.64436			231.579	-156.22	-1.4343	-155.914	-0.4578	-165.405	0.2441	-158.02	-13.3362	-143.036	12.9089	-164.246	-2.0447	-152.74	2.6245			231.579	-0.213643	7.71978	2.9178
231.779	-155.365	0.7629	-149.811	9.552	-176.239	3.7842	-136.597	43.1824	-143.524	14.4653	-141.998	28.595	-124.786	22.7661			231.779	17.5868	15.0055	5.67156			231.779	-156.28	-1.4953	-155.853	-0.3968	-165.375	0.2746	-157.989	-13.3057	-143.066	12.8784	-164.246	-2.0447	-152.771	2.594			231.779	-0.213643	7.70231	2.9112
231.979	-155.426	0.7019	-149.841	9.5215	-176.208	3.8147	-136.475	43.3045	-143.494	14.4958	-141.998	28.595	-124.481	23.0713			231.979	17.6435	15.0666	5.69463			231.979	-156.22	-1.4343	-155.884	-0.4273	-165.497	0.1526	-158.05	-13.3667	-143.158	12.7868	-164.062	-1.8616	-152.802	2.5635			231.979	-0.226714	7.68235	2.90366
232.179	-155.365	0.7629	-149.75	9.613	-176.117	3.9063	-136.475	43.3045	-143.433	14.5569	-142.059	28.534	-124.634	22.9187			232.179	17.6566	15.0144	5.67492			232.179	-156.22	-1.4343	-155.884	-0.4273	-165.436	0.2136	-158.02	-13.3362	-143.097	12.8479	-164.246	-2.0447	-152.863	2.5025			232.179	-0.239786	7.69468	2.90832
232.379	-155.457	0.6714	-149.75	9.613	-175.934	4.0894	-136.414	43.3655	-143.402	14.5874	-142.09	28.5035	-124.634	22.9187			232.379	17.6784	15.0165	5.67571			232.379	-156.22	-1.4343	-155.914	-0.4578	-165.497	0.1526	-158.112	-13.4278	-143.127	12.8174	-164.215	-2.0142	-152.893	2.4719			232.379	-0.270314	7.70863	2.91359
232.579	-155.365	0.7629	-149.719	9.6436	-176.025	3.9978	-136.231	43.5486	-143.066	14.9231	-142.059	28.534	-124.359	23.1934			232.579	17.8005	15.0713	5.69642			232.579	-156.25	-1.4648	-155.914	-0.4578	-165.405	0.2441	-158.203	-13.5193	-143.158	12.7868	-164.093	-1.8921	-152.832	2.533			232.579	-0.252871	7.72698	2.92052
232.779	-155.487	0.6408	-149.811	9.552	-175.842	4.1809	-136.261	43.5181	-142.975	15.0146	-142.09	28.5035	-124.481	23.0713			232.779	17.783	15.0526	5.68933			232.779	-156.28	-1.4953	-155.945	-0.4883	-165.405	0.2441	-158.112	-13.4278	-143.189	12.7563	-164.185	-1.9837	-152.832	2.533			232.779	-0.265957	7.69652	2.90901
232.979	-155.365	0.7629	-149.78	9.5825	-176.117	3.9063	-136.169	43.6097	-142.67	15.3198	-142.029	28.5645	-124.42	23.1323			232.979	17.8397	15.0964	5.70592			232.979	-156.311	-1.5258	-156.128	-0.6714	-165.375	0.2746	-158.203	-13.5193	-143.189	12.7563	-164.062	-1.8616	-152.832	2.533			232.979	-0.287743	7.72065	2.91813
233.179	-155.426	0.7019	-149.872	9.491	-175.964	4.0588	-136.231	43.5486	-142.7	15.2893	-142.12	28.4729	-124.359	23.1934			233.179	17.8223	15.0693	5.69564			233.179	-156.28	-1.4953	-155.945	-0.4883	-165.344	0.3052	-158.234	-13.5498	-143.31	12.6343	-164.062	-1.8616	-152.771	2.594			233.179	-0.265929	7.69729	2.9093
233.379	-155.457	0.6714	-149.811	9.552	-175.995	4.0283	-136.261	43.5181	-141.449	16.5405	-142.09	28.5035	-124.42	23.1323			233.379	17.9923	15.0379	5.68378			233.379	-156.25	-1.4648	-155.884	-0.4273	-165.375	0.2746	-158.295	-13.6109	-143.158	12.7868	-164.093	-1.8921	-152.832	2.533			233.379	-0.257243	7.75344	2.93053
233.579	-155.548	0.5798	-149.75	9.613	-175.903	4.1199	-136.322	43.4571	-140.869	17.1204	-142.12	28.4729	-124.42	23.1323			233.579	18.0708	15.0071	5.67217			233.579	-156.311	-1.5258	-156.036	-0.5799	-165.375	0.2746	-158.325	-13.6414	-143.219	12.7258	-164.124	-1.9226	-152.893	2.4719			233.579	-0.313914	7.74479	2.92725
233.779	-155.426	0.7019	-149.75	9.613	-175.964	4.0588	-136.231	43.5486	-140.717	17.2729	-142.09	28.5035	-124.42	23.1323			233.779	18.1187	15.0208	5.67733			233.779	-156.342	-1.5564	-156.036	-0.5799	-165.375	0.2746	-158.356	-13.6719	-143.25	12.6953	-163.971	-1.77	-152.924	2.4414			233.779	-0.309557	7.73895	2.92505
233.979	-155.426	0.7019	-149.872	9.491	-175.934	4.0894	-136.139	43.6402	-140.564	17.4255	-142.242	28.3509	-124.207	23.346			233.979	18.1493	15.0469	5.68718			233.979	-156.311	-1.5258	-156.036	-0.5799	-165.436	0.2136	-158.356	-13.6719	-143.28	12.6648	-163.971	-1.77	-152.863	2.5025			233.979	-0.309529	7.73254	2.92262
234.179	-155.334	0.7934	-149.78	9.5825	-175.995	4.0283	-136.108	43.6707	-140.655	17.334	-142.425	28.1678	-124.268	23.2849			234.179	18.1231	15.0154	5.67527			234.179	-156.342	-1.5564	-156.097	-0.6409	-165.375	0.2746	-158.447	-13.7635	-143.372	12.5732	-164.093	-1.8921	-152.863	2.5025			234.179	-0.357514	7.73925	2.92516
234.379	-155.487	0.6408	-149.811	9.552	-175.903	4.1199	-136.139	43.6402	-140.778	17.2119	-142.334	28.2593	-124.207	23.346			234.379	18.11	15.0397	5.68448			234.379	-156.372	-1.5869	-155.945	-0.4883	-165.405	0.2441	-158.417	-13.7329	-143.31	12.6343	-164.124	-1.9226	-153.015	2.3499			234.379	-0.357486	7.73906	2.92509
234.579	-155.365	0.7629	-149.811	9.552	-175.903	4.1199	-135.986	43.7928	-140.869	17.1204	-142.334	28.2593	-124.023	23.5291			234.579	18.1623	15.0711	5.69633			234.579	-156.494	-1.7089	-155.945	-0.4883	-165.466	0.1831	-158.539	-13.855	-143.372	12.5732	-164.459	-2.2583	-152.893	2.4719			234.579	-0.440329	7.77916	2.94024
234.779	-155.273	0.8545	-149.78	9.5825	-175.903	4.1199	-135.986	43.7928	-140.93	17.0593	-142.334	28.2593	-123.871	23.6817			234.779	18.1929	15.0605	5.69233			234.779	-156.403	-1.6174	-156.097	-0.6409	-165.283	0.3662	-158.539	-13.855	-143.372	12.5732	-164.398	-2.1973	-152.893	2.4719			234.779	-0.414186	7.77758	2.93965
234.979	-155.487	0.6408	-149.872	9.491	-175.934	4.0894	-135.986	43.7928	-141.113	16.8762	-142.334	28.2593	-124.176	23.3765			234.979	18.0751	15.0991	5.70693			234.979	-156.433	-1.6479	-156.006	-0.5494	-165.405	0.2441	-158.478	-13.794	-143.402	12.5427	-164.398	-2.1973	-152.893	2.4719			234.979	-0.418557	7.75008	2.92926
235.179	-155.304	0.8239	-149.841	9.5215	-175.873	4.1504	-136.078	43.7012	-141.418	16.571	-142.334	28.2593	-124.237	23.3154			235.179	18.049	15.0266	5.67953			235.179	-156.464	-1.6784	-156.006	-0.5494	-165.497	0.1526	-158.417	-13.7329	-143.433	12.5122	-164.368	-2.1668	-152.924	2.4414			235.179	-0.431614	7.72055	2.91809
235.379	-155.304	0.8239	-149.78	9.5825	-175.873	4.1504	-135.956	43.8233	-140.808	17.1814	-142.304	28.2898	-124.176	23.3765			235.379	18.1754	15.0542	5.68994			235.379	-156.342	-1.5564	-156.067	-0.6104	-165.497	0.1526	-158.569	-13.8855	-143.372	12.5732	-164.368	-2.1668	-152.863	2.5025			235.379	-0.427257	7.78236	2.94145
235.579	-155.334	0.7934	-149.872	9.491	-175.873	4.1504	-135.986	43.7928	-140.717	17.2729	-142.304	28.2898	-123.962	23.5901			235.579	18.1972	15.0717	5.69656			235.579	-156.403	-1.6174	-156.067	-0.6104	-165.558	0.0915	-158.539	-13.855	-143.402	12.5427	-164.398	-2.1973	-152.924	2.4414			235.579	-0.457786	7.76315	2.93419
235.779	-155.365	0.7629	-149.872	9.491	-175.873	4.1504	-136.047	43.7317	-140.747	17.2424	-142.364	28.2288	-124.054	23.4985			235.779	18.158	15.0483	5.68773			235.779	-156.586	-1.8005	-156.036	-0.5799	-165.558	0.0915	-158.6	-13.9161	-143.463	12.4817	-164.307	-2.1057	-152.832	2.533			235.779	-0.470857	7.77105	2.93718
235.979	-155.304	0.8239	-149.841	9.5215	-175.842	4.1809	-136.017	43.7623	-140.839	17.1509	-142.273	28.3204	-124.085	23.468			235.979	18.1754	15.047	5.68725			235.979	-156.494	-1.7089	-156.067	-0.6104	-165.558	0.0915	-158.447	-13.7635	-143.494	12.4511	-164.398	-2.1973	-152.893	2.4719			235.979	-0.466514	7.71557	2.91621
236.179	-155.273	0.8545	-149.841	9.5215	-175.842	4.1809	-135.834	43.9454	-140.9	17.0898	-142.334	28.2593	-123.962	23.5901			236.179	18.2059	15.0943	5.70509			236.179	-156.525	-1.7395	-156.006	-0.5494	-165.588	0.061	-158.6	-13.9161	-143.463	12.4817	-164.49	-2.2888	-152.924	2.4414			236.179	-0.501386	7.76983	2.93672
236.379	-155.304	0.8239	-149.841	9.5215	-175.842	4.1809	-135.986	43.7928	-139.496	18.4937	-142.304	28.2898	-124.298	23.2544			236.379	18.3367	15.0337	5.68222			236.379	-156.464	-1.6784	-156.067	-0.6104	-165.527	0.1221	-158.508	-13.8245	-143.433	12.5122	-164.612	-2.4109	-152.924	2.4414			236.379	-0.492643	7.75619	2.93156
236.579	-155.426	0.7019	-149.841	9.5215	-175.873	4.1504	-135.834	43.9454	-139.16	18.8293	-142.273	28.3204	-124.054	23.4985			236.579	18.4239	15.1232	5.71601			236.579	-156.616	-1.831	-156.097	-0.6409	-165.466	0.1831	-158.63	-13.9466	-143.494	12.4511	-164.52	-2.3194	-152.74	2.6245			236.579	-0.497029	7.78752	2.94341
236.779	-155.457	0.6714	-149.841	9.5215	-175.812	4.2114	-135.773	44.0064	-139.008	18.9819	-142.242	28.3509	-123.932	23.6206			236.779	18.4806	15.1476	5.72526			236.779	-156.525	-1.7395	-156.067	-0.6104	-165.466	0.1831	-158.722	-14.0381	-143.555	12.3901	-164.368	-2.1668	-152.771	2.594			236.779	-0.483943	7.78673	2.94311
236.979	-155.334	0.7934	-149.872	9.491	-175.842	4.1809	-135.712	44.0674	-139.221	18.7683	-142.151	28.4424	-123.779	23.7732			236.979	18.5024	15.1665	5.73241			236.979	-156.433	-1.6479	-156.067	-0.6104	-165.466	0.1831	-158.752	-14.0686	-143.494	12.4511	-164.368	-2.1668	-152.924	2.4414			236.979	-0.4883	7.80025	2.94822
237.179	-155.273	0.8545	-149.841	9.5215	-175.812	4.2114	-135.712	44.0674	-139.343	18.6462	-142.273	28.3204	-124.023	23.5291			237.179	18.4501	15.1194	5.71458			237.179	-156.494	-1.7089	-156.006	-0.5494	-165.436	0.2136	-158.875	-14.1907	-143.555	12.3901	-164.398	-2.1973	-152.832	2.533			237.179	-0.501371	7.82776	2.95862
237.379	-155.457	0.6714	-149.872	9.491	-175.842	4.1809	-135.651	44.1285	-139.496	18.4937	-142.304	28.2898	-123.932	23.6206			237.379	18.4108	15.1816	5.7381			237.379	-156.464	-1.6784	-156.158	-0.7019	-165.558	0.0915	-158.875	-14.1907	-143.616	12.3291	-164.429	-2.2278	-152.802	2.5635			237.379	-0.544957	7.81192	2.95263
237.579	-155.457	0.6714	-149.872	9.491	-175.812	4.2114	-135.651	44.1285	-139.648	18.3411	-142.364	28.2288	-123.901	23.6511			237.579	18.389	15.1719	5.73446			237.579	-156.677	-1.892	-156.036	-0.5799	-165.527	0.1221	-158.935	-14.2517	-143.646	12.2986	-164.673	-2.472	-152.893	2.4719			237.579	-0.614714	7.83021	2.95954
237.779	-155.334	0.7934	-149.933	9.4299	-175.842	4.1809	-135.651	44.1285	-139.801	18.1885	-142.212	28.3814	-123.779	23.7732			237.779	18.4108	15.183	5.73863			237.779	-156.525	-1.7395	-156.097	-0.6409	-165.558	0.0915	-158.997	-14.3128	-143.555	12.3901	-164.52	-2.3194	-152.893	2.4719			237.779	-0.579871	7.86291	2.9719
237.979	-155.334	0.7934	-149.78	9.5825	-175.873	4.1504	-135.59	44.1895	-140.045	17.9443	-142.334	28.2593	-123.718	23.8342			237.979	18.3934	15.1813	5.738			237.979	-156.494	-1.7089	-156.189	-0.7325	-165.527	0.1221	-159.027	-14.3433	-143.707	12.2375	-164.612	-2.4109	-152.893	2.4719			237.979	-0.623443	7.83327	2.9607
238.179	-155.365	0.7629	-149.872	9.491	-175.812	4.2114	-135.437	44.3421	-140.259	17.7307	-142.334	28.2593	-123.779	23.7732			238.179	18.3672	15.2275	5.75546			238.179	-156.525	-1.7395	-156.067	-0.6104	-165.497	0.1526	-159.027	-14.3433	-143.555	12.3901	-164.551	-2.3499	-152.771	2.594			238.179	-0.558057	7.88181	2.97904
238.379	-155.426	0.7019	-149.75	9.613	-175.781	4.2419	-135.437	44.3421	-140.564	17.4255	-142.425	28.1678	-123.688	23.8648			238.379	18.3367	15.221	5.753			238.379	-156.586	-1.8005	-156.158	-0.7019	-165.497	0.1526	-159.21	-14.5264	-143.646	12.2986	-164.49	-2.2888	-152.863	2.5025			238.379	-0.623414	7.90369	2.98732
238.579	-155.273	0.8545	-149.872	9.491	-175.629	4.3945	-135.468	44.3116	-140.655	17.334	-142.364	28.2288	-123.718	23.8342			238.579	18.3498	15.1769	5.73634			238.579	-156.647	-1.8615	-156.036	-0.5799	-165.558	0.0915	-159.18	-14.4959	-143.616	12.3291	-164.368	-2.1668	-152.832	2.533			238.579	-0.592929	7.90145	2.98647
238.779	-155.334	0.7934	-149.872	9.491	-175.781	4.2419	-135.376	44.4031	-140.747	17.2424	-142.334	28.2593	-123.84	23.7122			238.779	18.3062	15.2353	5.75839			238.779	-156.616	-1.831	-156.097	-0.6409	-165.527	0.1221	-159.241	-14.5569	-143.799	12.146	-164.49	-2.2888	-152.863	2.5025			238.779	-0.649571	7.87141	2.97511
238.979	-155.365	0.7629	-149.841	9.5215	-175.751	4.2725	-135.284	44.4947	-140.869	17.1204	-142.364	28.2288	-123.749	23.8037			238.979	18.3149	15.2633	5.76898			238.979	-156.464	-1.6784	-156.097	-0.6409	-165.558	0.0915	-159.271	-14.5874	-143.799	12.146	-164.551	-2.3499	-152.74	2.6245			238.979	-0.6278	7.88675	2.98091
239.179	-155.426	0.7019	-149.872	9.491	-175.842	4.1809	-135.406	44.3726	-140.747	17.2424	-142.364	28.2288	-123.932	23.6206			239.179	18.2626	15.2448	5.76198			239.179	-156.494	-1.7089	-156.158	-0.7019	-165.466	0.1831	-159.271	-14.5874	-143.768	12.1765	-164.52	-2.3194	-152.924	2.4414			239.179	-0.645229	7.88386	2.97982
239.379	-155.304	0.8239	-149.841	9.5215	-175.781	4.2419	-135.284	44.4947	-140.961	17.0288	-142.334	28.2593	-123.749	23.8037			239.379	18.3105	15.2609	5.76806			239.379	-156.616	-1.831	-156.158	-0.7019	-165.588	0.061	-159.363	-14.679	-143.799	12.146	-164.49	-2.2888	-152.954	2.4109			239.379	-0.697543	7.90034	2.98605
239.579	-155.426	0.7019	-149.872	9.491	-175.659	4.364	-135.254	44.5252	-140.961	17.0288	-142.304	28.2898	-123.779	23.7732			239.579	18.3106	15.2787	5.77481			239.579	-156.586	-1.8005	-156.097	-0.6409	-165.619	0.0305	-159.302	-14.618	-143.768	12.1765	-164.551	-2.3499	-152.863	2.5025			239.579	-0.6714	7.89763	2.98502
239.779	-155.426	0.7019	-149.902	9.4605	-175.751	4.2725	-135.193	44.5862	-141.083	16.9067	-142.334	28.2593	-124.023	23.5291			239.779	18.2452	15.2971	5.78178			239.779	-156.647	-1.8615	-156.25	-0.7935	-165.619	0.0305	-159.393	-14.7095	-143.707	12.2375	-164.459	-2.2583	-152.893	2.4719			239.779	-0.697557	7.93752	3.0001
239.979	-155.365	0.7629	-149.872	9.491	-175.842	4.1809	-135.132	44.6473	-140.93	17.0593	-142.242	28.3509	-123.84	23.7122			239.979	18.3149	15.3326	5.79517			239.979	-156.647	-1.8615	-156.25	-0.7935	-165.588	0.061	-159.332	-14.6485	-143.677	12.268	-164.459	-2.2583	-152.924	2.4414			239.979	-0.684486	7.92634	2.99588
240.179	-155.518	0.6103	-149.933	9.4299	-175.659	4.364	-135.101	44.6778	-140.9	17.0898	-142.334	28.2593	-123.718	23.8342			240.179	18.3236	15.3454	5.8			240.179	-156.647	-1.8615	-156.097	-0.6409	-165.588	0.061	-159.332	-14.6485	-143.707	12.2375	-164.49	-2.2888	-152.863	2.5025			240.179	-0.662671	7.92298	2.99461
240.379	-155.426	0.7019	-149.841	9.5215	-175.842	4.1809	-135.071	44.7083	-140.991	16.9983	-142.425	28.1678	-123.566	23.9868			240.379	18.3236	15.3564	5.80416			240.379	-156.647	-1.8615	-156.158	-0.7019	-165.619	0.0305	-159.454	-14.7705	-143.89	12.0544	-164.459	-2.2583	-152.924	2.4414			240.379	-0.7237	7.90389	2.98739
240.579	-155.334	0.7934	-149.841	9.5215	-175.781	4.2419	-135.04	44.7388	-140.9	17.0898	-142.425	28.1678	-123.566	23.9868			240.579	18.3629	15.337	5.79682			240.579	-156.586	-1.8005	-156.189	-0.7325	-165.71	-0.061	-159.454	-14.7705	-143.768	12.1765	-164.52	-2.3194	-152.832	2.533			240.579	-0.710629	7.94227	3.00189
240.779	-155.365	0.7629	-149.902	9.4605	-175.781	4.2419	-134.979	44.7999	-140.961	17.0288	-142.395	28.1983	-123.627	23.9258			240.779	18.3454	15.3666	5.80802			240.779	-156.616	-1.831	-156.22	-0.763	-165.527	0.1221	-159.485	-14.8011	-143.768	12.1765	-164.49	-2.2888	-152.863	2.5025			240.779	-0.697543	7.95178	3.00549
240.979	-155.334	0.7934	-149.902	9.4605	-175.72	4.303	-134.949	44.8304	-140.991	16.9983	-142.334	28.2593	-123.444	24.1089			240.979	18.3934	15.3783	5.81247			240.979	-156.586	-1.8005	-156.158	-0.7019	-165.649	0	-159.454	-14.7705	-143.829	12.1155	-164.368	-2.1668	-152.924	2.4414			240.979	-0.697543	7.91556	2.9918
241.179	-155.304	0.8239	-149.902	9.4605	-175.812	4.2114	-134.857	44.9219	-141.113	16.8762	-142.334	28.2593	-123.657	23.8953			241.179	18.3498	15.4017	5.82129			241.179	-156.494	-1.7089	-156.158	-0.7019	-165.71	-0.061	-159.393	-14.7095	-143.799	12.146	-164.429	-2.2278	-152.863	2.5025			241.179	-0.680086	7.90885	2.98926
241.379	-155.426	0.7019	-149.933	9.4299	-175.72	4.303	-134.888	44.8914	-141.113	16.8762	-142.456	28.1372	-123.413	24.1394			241.379	18.3541	15.4071	5.82332			241.379	-156.708	-1.9226	-156.128	-0.6714	-165.68	-0.0305	-159.576	-14.8926	-143.829	12.1155	-164.49	-2.2888	-152.893	2.4719			241.379	-0.7455	7.96012	3.00864
241.579	-155.273	0.8545	-149.902	9.4605	-175.751	4.2725	-134.827	44.9524	-141.083	16.9067	-142.456	28.1372	-123.474	24.0784			241.579	18.3803	15.393	5.81799			241.579	-156.525	-1.7395	-156.22	-0.763	-165.619	0.0305	-159.515	-14.8316	-143.768	12.1765	-164.612	-2.4109	-152.832	2.533			241.579	-0.715	7.96348	3.00991
241.779	-155.426	0.7019	-149.811	9.552	-175.72	4.303	-134.766	45.0135	-141.235	16.7541	-142.395	28.1983	-123.108	24.4446			241.779	18.4239	15.4583	5.84271			241.779	-156.616	-1.831	-156.158	-0.7019	-165.588	0.061	-159.546	-14.8621	-143.89	12.0544	-164.429	-2.2278	-152.924	2.4414			241.779	-0.723714	7.92987	2.99721
241.979	-155.304	0.8239	-149.902	9.4605	-175.751	4.2725	-134.796	44.983	-141.113	16.8762	-142.487	28.1067	-123.383	24.1699			241.979	18.3847	15.4105	5.82464			241.979	-156.677	-1.892	-156.28	-0.824	-165.649	0	-159.576	-14.8926	-143.86	12.0849	-164.337	-2.1363	-152.863	2.5025			241.979	-0.736786	7.949	3.00444
242.179	-155.426	0.7019	-149.963	9.3994	-175.751	4.2725	-134.674	45.105	-141.113	16.8762	-142.425	28.1678	-123.26	24.292			242.179	18.4021	15.4888	5.85423			242.179	-156.86	-2.0752	-156.22	-0.763	-165.71	-0.061	-159.729	-15.0452	-143.951	11.9934	-164.52	-2.3194	-152.893	2.4719			242.179	-0.828357	7.97683	3.01496
242.379	-155.334	0.7934	-149.902	9.4605	-175.598	4.4251	-134.583	45.1966	-141.144	16.8457	-142.425	28.1678	-123.108	24.4446			242.379	18.4762	15.4789	5.85049			242.379	-156.677	-1.892	-156.22	-0.763	-165.588	0.061	-159.546	-14.8621	-143.89	12.0544	-164.551	-2.3499	-152.802	2.5635			242.379	-0.741157	7.9436	3.0024
242.579	-155.182	0.946	-149.902	9.4605	-175.659	4.364	-134.613	45.1661	-141.022	16.9678	-142.425	28.1678	-123.108	24.4446			242.579	18.5024	15.4484	5.83894			242.579	-156.86	-2.0752	-156.22	-0.763	-165.68	-0.0305	-159.485	-14.8011	-143.982	11.9629	-164.49	-2.2888	-152.954	2.4109			242.579	-0.797829	7.89165	2.98276
242.779	-155.426	0.7019	-149.933	9.4299	-175.69	4.3335	-134.674	45.105	-141.144	16.8457	-142.395	28.1983	-123.26	24.292			242.779	18.4152	15.4803	5.85102			242.779	-156.769	-1.9836	-156.22	-0.763	-165.68	-0.0305	-159.332	-14.6485	-143.89	12.0544	-164.49	-2.2888	-152.863	2.5025			242.779	-0.736786	7.87513	2.97652
242.979	-155.304	0.8239	-149.933	9.4299	-175.598	4.4251	-134.552	45.2271	-141.174	16.8152	-142.395	28.1983	-123.108	24.4446			242.979	18.4806	15.4886	5.85415			242.979	-156.677	-1.892	-156.189	-0.7325	-165.649	0	-159.393	-14.7095	-144.012	11.9323	-164.673	-2.472	-152.832	2.533			242.979	-0.762957	7.86678	2.97336
243.179	-155.304	0.8239	-149.933	9.4299	-175.629	4.3945	-134.552	45.2271	-141.296	16.6931	-142.456	28.1372	-123.169	24.3836			243.179	18.4413	15.4852	5.85285			243.179	-156.708	-1.9226	-156.342	-0.8851	-165.71	-0.061	-159.302	-14.618	-144.012	11.9323	-164.459	-2.2583	-153.015	2.3499			243.179	-0.7804	7.81993	2.95566
243.379	-155.273	0.8545	-149.902	9.4605	-175.629	4.3945	-134.399	45.3797	-141.296	16.6931	-142.395	28.1983	-122.925	24.6277			243.379	18.5155	15.5426	5.87454			243.379	-156.738	-1.9531	-156.311	-0.8545	-165.649	0	-159.332	-14.6485	-144.012	11.9323	-164.52	-2.3194	-152.985	2.3804			243.379	-0.7804	7.8346	2.9612
243.579	-155.457	0.6714	-149.841	9.5215	-175.598	4.4251	-134.491	45.2881	-141.205	16.7847	-142.395	28.1983	-122.925	24.6277			243.579	18.5024	15.5388	5.87311			243.579	-156.799	-2.0141	-156.28	-0.824	-165.71	-0.061	-159.241	-14.5569	-144.073	11.8713	-164.368	-2.1668	-152.863	2.5025			243.579	-0.749857	7.79521	2.94631
243.779	-155.365	0.7629	-149.872	9.491	-175.659	4.364	-134.552	45.2271	-141.235	16.7541	-142.334	28.2593	-122.925	24.6277			243.779	18.498	15.523	5.86712			243.779	-156.83	-2.0446	-156.22	-0.763	-165.802	-0.1526	-159.302	-14.618	-143.982	11.9629	-164.459	-2.2583	-152.802	2.5635			243.779	-0.758586	7.8446	2.96498
243.979	-155.365	0.7629	-149.902	9.4605	-175.537	4.4861	-134.399	45.3797	-141.235	16.7541	-142.395	28.1983	-122.833	24.7192			243.979	18.5373	15.551	5.87772			243.979	-156.83	-2.0446	-156.372	-0.9156	-165.649	0	-159.271	-14.5874	-143.982	11.9629	-164.398	-2.1973	-152.985	2.3804			243.979	-0.771657	7.82356	2.95703
244.179	-155.365	0.7629	-149.933	9.4299	-175.629	4.3945	-134.369	45.4102	-141.327	16.6626	-142.395	28.1983	-122.894	24.6582			244.179	18.5024	15.5743	5.88653			244.179	-156.708	-1.9226	-156.342	-0.8851	-165.894	-0.2442	-159.149	-14.4654	-144.073	11.8713	-164.459	-2.2583	-152.893	2.4719			244.179	-0.776057	7.76433	2.93464
244.379	-155.365	0.7629	-149.933	9.4299	-175.659	4.364	-134.216	45.5628	-141.327	16.6626	-142.425	28.1678	-122.803	24.7498			244.379	18.5285	15.6258	5.90599			244.379	-156.738	-1.9531	-156.311	-0.8545	-165.802	-0.1526	-158.905	-14.2212	-144.165	11.7798	-164.459	-2.2583	-152.954	2.4109			244.379	-0.749857	7.66541	2.89725
244.579	-155.365	0.7629	-149.933	9.4299	-175.629	4.3945	-134.338	45.4407	-141.327	16.6626	-142.517	28.0762	-122.772	24.7803			244.579	18.5067	15.5786	5.88816			244.579	-156.799	-2.0141	-156.28	-0.824	-165.802	-0.1526	-158.783	-14.0992	-144.165	11.7798	-164.642	-2.4414	-152.985	2.3804			244.579	-0.7673	7.63561	2.88599
244.779	-155.426	0.7019	-149.902	9.4605	-175.476	4.5471	-134.216	45.5628	-141.296	16.6931	-142.425	28.1678	-122.742	24.8108			244.779	18.5634	15.6103	5.90015			244.779	-156.769	-1.9836	-156.342	-0.8851	-165.71	-0.061	-158.6	-13.9161	-144.104	11.8408	-164.49	-2.2888	-152.924	2.4414			244.779	-0.6932	7.59846	2.87195
244.979	-155.273	0.8545	-149.841	9.5215	-175.598	4.4251	-134.186	45.5933	-141.388	16.6016	-142.425	28.1678	-122.467	25.0855			244.979	18.607	15.6231	5.90497			244.979	-156.83	-2.0446	-156.311	-0.8545	-165.772	-0.1221	-158.417	-13.7329	-144.135	11.8103	-164.459	-2.2583	-152.924	2.4414			244.979	-0.6801	7.53684	2.84866
245.179	-155.273	0.8545	-149.78	9.5825	-175.476	4.5471	-134.186	45.5933	-141.296	16.6931	-142.517	28.0762	-123.047	24.5056			245.179	18.5503	15.549	5.87698			245.179	-156.738	-1.9531	-156.311	-0.8545	-165.772	-0.1221	-158.386	-13.7024	-144.073	11.8713	-164.429	-2.2278	-152.924	2.4414			245.179	-0.6496	7.54114	2.85028
245.379	-155.243	0.885	-149.872	9.491	-175.415	4.6082	-134.003	45.7764	-141.357	16.6321	-142.395	28.1983	-122.864	24.6887			245.379	18.6114	15.6215	5.90438			245.379	-156.799	-2.0141	-156.403	-0.9461	-165.802	-0.1526	-158.234	-13.5498	-144.135	11.8103	-164.368	-2.1668	-152.985	2.3804			245.379	-0.662671	7.47599	2.82566
245.579	-155.243	0.885	-149.963	9.3994	-175.385	4.6387	-134.094	45.6849	-141.357	16.6321	-142.425	28.1678	-122.864	24.6887			245.579	18.5852	15.5963	5.89485			245.579	-156.86	-2.0752	-156.433	-0.9766	-165.772	-0.1221	-157.929	-13.2447	-144.165	11.7798	-164.276	-2.0752	-152.863	2.5025			245.579	-0.601643	7.38801	2.7924
245.779	-155.304	0.8239	-149.872	9.491	-175.446	4.5776	-134.094	45.6849	-141.388	16.6016	-142.548	28.0457	-122.833	24.7192			245.779	18.5634	15.5983	5.89559			245.779	-156.891	-2.1057	-156.464	-1.0071	-165.833	-0.1831	-157.989	-13.3057	-144.226	11.7187	-164.337	-2.1363	-152.863	2.5025			245.779	-0.645243	7.39102	2.79354
245.979	-155.304	0.8239	-149.902	9.4605	-175.385	4.6387	-134.064	45.7154	-141.266	16.7236	-142.425	28.1678	-122.894	24.6582			245.979	18.5983	15.6069	5.89885			245.979	-156.769	-1.9836	-156.372	-0.9156	-165.71	-0.061	-157.806	-13.1226	-144.104	11.8408	-164.52	-2.3194	-152.802	2.5635			245.979	-0.571129	7.38074	2.78966
246.179	-155.182	0.946	-149.811	9.552	-175.293	4.7302	-134.003	45.7764	-141.357	16.6321	-142.456	28.1372	-122.986	24.5667			246.179	18.6201	15.5718	5.88559			246.179	-156.83	-2.0446	-156.433	-0.9766	-165.772	-0.1221	-157.41	-12.7259	-144.165	11.7798	-164.429	-2.2278	-152.893	2.4719			246.179	-0.549329	7.24364	2.73784
246.379	-155.182	0.946	-149.872	9.491	-175.232	4.7913	-133.942	45.8374	-141.388	16.6016	-142.456	28.1372	-123.047	24.5056			246.379	18.6157	15.5832	5.8899			246.379	-156.86	-2.0752	-156.342	-0.8851	-165.772	-0.1221	-156.891	-12.2071	-144.287	11.6577	-164.398	-2.1973	-152.924	2.4414			246.379	-0.483957	7.06127	2.66891
246.579	-155.243	0.885	-149.841	9.5215	-175.293	4.7302	-133.911	45.868	-141.266	16.7236	-142.09	28.5035	-122.955	24.5972			246.579	18.6899	15.6507	5.91541			246.579	-156.83	-2.0446	-156.464	-1.0071	-165.772	-0.1221	-156.494	-11.8103	-144.165	11.7798	-164.398	-2.1973	-152.832	2.533			246.579	-0.4098	6.99434	2.64361
246.779	-155.212	0.9155	-149.811	9.552	-175.415	4.6082	-133.972	45.8069	-141.266	16.7236	-142.212	28.3814	-122.986	24.5667			246.779	18.6506	15.6278	5.90676			246.779	-156.83	-2.0446	-156.372	-0.9156	-165.833	-0.1831	-155.273	-10.5896	-144.165	11.7798	-164.368	-2.1668	-152.893	2.4719			246.779	-0.235429	6.66299	2.51837
246.979	-155.243	0.885	-149.902	9.4605	-175.537	4.4861	-133.911	45.868	-141.418	16.571	-142.304	28.2898	-123.077	24.4751			246.979	18.5765	15.6664	5.92135			246.979	-156.799	-2.0141	-156.464	-1.0071	-165.833	-0.1831	-154.633	-9.9488	-144.257	11.6882	-164.429	-2.2278	-152.893	2.4719			246.979	-0.1744	6.47505	2.44734
247.179	-155.304	0.8239	-149.841	9.5215	-175.629	4.3945	-133.911	45.868	-141.296	16.6931	-142.212	28.3814	-122.925	24.6277			247.179	18.6157	15.7024	5.93495			247.179	-156.86	-2.0752	-156.22	-0.763	-165.802	-0.1526	-153.503	-8.8196	-144.165	11.7798	-164.337	-2.1363	-152.863	2.5025			247.179	0.0479429	6.22189	2.35165
247.379	-155.243	0.885	-149.872	9.491	-175.598	4.4251	-133.789	45.99	-141.388	16.6016	-142.395	28.1983	-122.986	24.5667			247.379	18.594	15.7038	5.93548			247.379	-156.921	-2.1362	-156.372	-0.9156	-165.802	-0.1526	-152.252	-7.5684	-144.226	11.7187	-164.398	-2.1973	-152.893	2.4719			247.379	0.174357	5.92676	2.24011
247.579	-155.243	0.885	-149.872	9.491	-175.629	4.3945	-133.85	45.929	-141.266	16.7236	-142.364	28.2288	-123.169	24.3836			247.579	18.5765	15.6799	5.92643			247.579	-156.921	-2.1362	-156.403	-0.9461	-165.802	-0.1526	-151.062	-6.3782	-144.226	11.7187	-164.398	-2.1973	-152.832	2.533			247.579	0.348757	5.68454	2.14855
247.779	-155.182	0.946	-149.872	9.491	-175.568	4.4556	-133.85	45.929	-141.296	16.6931	-142.364	28.2288	-123.016	24.5361			247.779	18.6114	15.6693	5.92244			247.779	-156.891	-2.1057	-156.464	-1.0071	-165.863	-0.2136	-149.902	-5.2185	-144.226	11.7187	-164.459	-2.2583	-152.832	2.533			247.779	0.492643	5.47527	2.06946
247.979	-155.151	0.9765	-149.902	9.4605	-175.568	4.4556	-133.85	45.929	-141.296	16.6931	-142.364	28.2288	-123.047	24.5056			247.979	18.607	15.6646	5.92067			247.979	-156.86	-2.0752	-156.464	-1.0071	-165.863	-0.2136	-148.529	-3.8453	-144.318	11.6272	-164.429	-2.2278	-152.771	2.594			247.979	0.693171	5.22291	1.97408
248.179	-155.212	0.9155	-149.902	9.4605	-175.598	4.4251	-133.758	46.0206	-141.388	16.6016	-142.273	28.3204	-122.894	24.6582			248.179	18.6288	15.7282	5.94472			248.179	-156.83	-2.0446	-156.403	-0.9461	-165.833	-0.1831	-146.149	-1.4649	-144.287	11.6577	-164.368	-2.1668	-152.771	2.594			248.179	1.06374	4.94402	1.86866
248.379	-155.243	0.885	-149.841	9.5215	-175.476	4.5471	-133.606	46.1731	-141.48	16.51	-142.395	28.1983	-122.803	24.7498			248.379	18.655	15.7496	5.95278			248.379	-156.86	-2.0752	-156.433	-0.9766	-165.833	-0.1831	-143.616	1.0681	-144.196	11.7492	-164.52	-2.3194	-152.679	2.6856			248.379	1.42123	4.88076	1.84476
248.579	-155.121	1.0071	-149.811	9.552	-175.537	4.4861	-133.392	46.3868	-141.388	16.6016	-142.364	28.2288	-122.559	24.9939			248.579	18.7509	15.812	5.97637			248.579	-156.891	-2.1057	-156.433	-0.9766	-165.863	-0.2136	-139.496	5.188	-144.287	11.6577	-164.49	-2.2888	-152.679	2.6856			248.579	1.99237	5.04835	1.9081
248.779	-155.182	0.946	-149.78	9.5825	-175.629	4.3945	-133.484	46.2952	-141.357	16.6321	-142.364	28.2288	-122.864	24.6887			248.779	18.6811	15.7872	5.967			248.779	-156.891	-2.1057	-156.372	-0.9156	-165.772	-0.1221	-135.681	9.0026	-144.379	11.5661	-164.52	-2.3194	-152.588	2.7771			248.779	2.55471	5.59039	2.11297
[truncated: 407 more rows]

## Sheet: Fig. 3B Nod after sMYC C18-1
sMyc C18:1																									Nod after sMyc C18:1
[truncated: 1,657 more rows]
[truncated: 4 more columns]

## Sheet: Fig. 3C Nod after nsMyc
nsMyc																								Nod after ns Myc
[truncated: 1,869 more rows]
