# Supplementary material for: Mycorrhizal lipochitinoligosaccharides (LCOs) depolarize root hairs of Medicago truncatula
Source: PLoS One. 2018 May 31;13(5):e0198126. doi: 10.1371/journal.pone.0198126 (PMC5979017; doi:10.1371/journal.pone.0198126)
Supplement: S4 Table — (XLSX) [file pone.0198126.s004.xlsx]

## Sheet: Fig. 4C
	Y1	Y1		Y2	Y2	Y2	Y2
	I	II shown in Fig. 4B		III	IV	V	VI
	with background subtraction	with background subtraction		with background subtraction	with background subtraction	with background subtraction	with background subtraction
time (s) X1	Ratio 345/390	Ratio 345/390	time (s) X2	Ratio 345/390	Ratio 345/390	Ratio 345/390	Ratio 345/390
	28.7.15_1_13	18.6.15_1_15		8.4.15_3_1	8.4.15_1_4	6.3.15_3_1	5.3.15_12_1
0	0.734258	0.700574	0	0.757438	0.50205	0.66893	0.449079
5	0.733705	0.704302	3	0.752984	0.500494	0.669798	0.453283
10	0.713617	0.69727	6	0.74726	0.506584	0.674271	0.453251
15	0.724406	0.689793	9	0.755464	0.516859	0.657559	0.446403
20	0.724284	0.700621	12	0.747294	0.541045	0.66782	0.456469
25	0.762053	0.705372	15	0.732736	0.535458	0.645097	0.460005
30	0.735843	0.68735	18	0.727064	0.555744	0.671687	0.44821
35	0.714855	0.691133	21	0.731343	0.546664	0.671608	0.456379
40	0.772359	0.682009	24	0.733777	0.558857	0.62897	0.463138
45	0.716138	0.688106	27	0.735449	0.535861	0.66774	0.450802
50	0.758424	0.693286	30	0.72198	0.535191	0.65979	0.454866
55	0.728151	0.679649	33	0.734515	0.543961	0.637367	0.462174
60	0.691814	0.70555	36	0.726149	0.531194	0.655624	0.46333
65	0.6832	0.681676	39	0.716369	0.533321	0.676108	0.46796
70	0.737814	0.684195	42	0.725959	0.522321	0.646479	0.463611
75	0.738451	0.67246	45	0.727818	0.498022	0.673608	0.470601
80	0.737247	0.682661	48	0.743309	0.515522	0.658627	0.472509
85	0.734194	0.677432	51	0.74612	0.523363	0.628044	0.461719
90	0.730946	0.672472	54	0.735711	0.509548	0.658207	0.484448
95	0.72879	0.704391	57	0.738056	0.509228	0.6562	0.488607
100	0.732931	0.686294	60	0.727593	0.49979	0.652713	0.427602
105	0.750648	0.674341	63	0.731311	0.514813	0.856254	0.448863
110	0.751908	0.673334	66	0.728398	0.518524	0.668668	0.488948
115	0.71356	0.678397	69	0.726299	0.516036	0.609193	0.475472
120	0.743194	0.671407	72	0.733833	0.517654	0.652781	0.486928
125	0.706148	0.674381	75	0.730376	0.523397	0.654182	0.473702
130	0.729566	0.690358	78	0.72767	0.512381	0.633721	0.47198
135	0.72556	0.676038	81	0.726622	0.52241	0.649553	0.544337
140	0.738232	0.678146	84	0.732199	0.516024	0.647647	0.428245
145	0.728098	0.672558	87	0.727006	0.515428	0.648118	0.441695
150	0.731727	0.664389	90	0.727691	0.510791	0.653114	0.432848
155	0.695979	0.665482	93	0.733832	0.506995	0.660008	0.393629
160	0.681063	0.662969	96	0.733749	0.515449	0.6174	0.425137
165	0.693695	0.66595	99	0.724859	0.519277	0.623871	0.422917
170	0.711763	0.670284	102	0.731636	0.507667	0.645959	0.46279
175	0.699749	0.659064	105	0.721027	0.509591	0.65007	0.416023
180	0.704018	0.663662	108	0.730733	0.506613	0.657946	0.413944
185	0.687086	0.662411	111	0.742766	0.508307	0.67439	0.419869
190	0.721086	0.655656	114	0.732902	0.506561	0.666655	0.418986
195	0.694844	0.658851	117	0.725543	0.523922	0.6918	0.551824
200	0.713571	0.650973	120	0.734736	0.523482	0.642439	0.428674
205	0.707406	0.649015	123	0.737353	0.521314	0.647899	0.419801
210	0.726379	0.651082	126	0.735517	0.516499	0.640103	0.445187
215	0.68822	0.653674	129	0.735378	0.525169	0.697552	0.528448
220	0.699102	0.643998	132	0.72541	0.527931	0.644896	0.564846
225	0.695056	0.644102	135	0.733048	0.519109	0.658772	0.604995
230	0.700643	0.6494	138	0.727128	0.527508	0.699575	0.592154
235	0.695441	0.644593	141	0.721713	0.527575	0.696478	0.678471
240	0.697154	0.648108	144	0.723735	0.529278	0.666852	0.641423
245	0.714191	0.647604	147	0.717166	0.517439	0.63935	0.633938
250	0.725168	0.644908	150	0.731318	0.528682	0.676603	0.528555
255	0.716062	0.637553	153	0.721809	0.538297	0.632467	0.515466
260	0.721643	0.634726	156	0.725037	0.543016	0.615994	0.439422
265	0.736446	0.634361	159	0.717684	0.547827	0.672816	0.43774
270	0.724449	0.639835	162	0.727191	0.554717	0.660981	0.415475
275	0.721218	0.631949	165	0.708474	0.557437	0.685435	0.407293
280	0.689412	0.636449	168	0.721508	0.561608	0.623993	0.408531
285	0.708054	0.636606	171	0.710537	0.568554	0.680736	0.408047
290	0.751638	0.634925	174	0.707955	0.585809	0.646966	0.412454
295	0.787152	0.638885	177	0.712479	0.571031	0.676509	0.426637
300	0.703913	0.637275	180	0.727554	0.57836	0.674388	0.451003
305	0.72613	0.632974	183	0.725874	0.582193	0.715336	0.456925
310	0.786461	0.639213	186	0.712564	0.569176	0.673177	0.483919
315	0.752961	0.640709	189	0.715406	0.568044	0.67183	0.54199
320	0.742725	0.644324	192	0.717411	0.555797	0.691862	0.558306
325	0.718516	0.640513	195	0.706579	0.557921	0.704321	0.676616
330	0.725668	0.63111	198	0.693595	0.559422	0.709146	0.695501
335	0.795891	0.638398	201	0.707189	0.553618	0.714123	0.652232
340	0.793243	0.633917	204	0.704716	0.546491	0.706485	0.603703
345	0.736878	0.633069	207	0.698136	0.538621	0.757986	0.57352
350	0.73137	0.633865	210	0.707534	0.547437	0.79314	0.509619
355	0.749196	0.627729	213	0.698709	0.53679	0.750521	0.465691
360	0.741112	0.621242	216	0.696077	0.534713	0.751344	0.479974
365	0.769399	0.626826	219	0.701681	0.541417	0.700387	0.454805
370	0.752326	0.631446	222	0.70847	0.534045	0.679059	0.43096
375	0.7389	0.61818	225	0.695659	0.540008	0.742089	0.441652
380	0.756526	0.631554	228	0.687493	0.537501	0.745764	0.442241
385	0.737413	0.625711	231	0.694681	0.541513	0.676927	0.441543
390	0.751757	0.623765	234	0.697125	0.544189	0.70453	0.436054
395	0.741737	0.633396	237	0.692451	0.542877	0.621306	0.453285
400	0.728583	0.619985	240	0.70522	0.547236	0.637541	0.44858
405	0.741253	0.633449	243	0.700308	0.536271	0.672329	0.471151
410	0.757522	0.61674	246	0.716022	0.540993	0.697487	0.458104
415	0.707203	0.614921	249	0.713133	0.535078	0.666367	0.492295
420	0.69795	0.611635	252	0.709923	0.543427	0.653187	0.472628
425	0.767584	0.608852	255	0.713229	0.526811	0.668865	0.48789
430	0.779179	0.613387	258	0.706915	0.534239	0.686815	0.502257
435	0.748672	0.609052	261	0.696215	0.528974	0.726938	0.59867
440	0.687559	0.626458	264	0.723799	0.524259	0.727047	0.613029
445	0.674948	0.606069	267	0.72071	0.543241	0.77256	0.61689
450	0.658278	0.613065	270	0.719051	0.540376	0.794649	0.577905
455	0.664027	0.616916	273	0.712077	0.539622	0.771433	0.559815
460	0.731922	0.601157	276	0.705882	0.542367	0.723714	0.549061
465	0.848866	0.610588	279	0.72491	0.54921	0.703874	0.52102
470	0.751441	0.709295	282	0.709291	0.546192	0.701549	0.523186
475	0.670462	0.661403	285	0.705216	0.55354	0.698081	0.512658
480	0.688477	0.61227	288	0.721737	0.546845	0.695868	0.490327
485	0.662447	0.59925	291	0.700334	0.54794	0.702075	0.501717
490	0.652944	0.608122	294	0.724751	0.547148	0.729956	0.486992
495	0.655218	0.594345	297	0.721047	0.552881	0.662814	0.54681
500	0.692345	0.608393	300	0.714919	0.556923	0.701832	0.558269
505	0.648072	0.606117	303	0.722478	0.541432	0.702549	0.554037
510	0.682364	0.596488	306	0.719245	0.54293	0.658656	0.50861
515	0.862972	0.605094	309	0.724132	0.544719	0.663486	0.479533
520	0.771472	0.598705	312	0.721887	0.545144	0.68333	0.477934
525	0.689214	0.595014	315	0.74332	0.550735	0.735515	0.466267
530	0.684505	0.586335	318	0.710607	0.558801	0.702966	0.456669
535	0.673055	0.590979	321	0.717204	0.559598	0.732903	0.469229
540	0.672112	0.598795	324	0.733043	0.572094	0.786049	0.472546
545	0.660063	0.613498	327	0.741668	0.619642	0.762051	0.462899
550	0.659645	0.604445	330	0.737775	0.619425	0.707749	0.443359
555	0.666095	0.604181	333	0.727961	0.609578	0.732374	0.456232
560	0.694846	0.668398	336	0.709732	0.606593	0.740633	0.457073
565	0.649827	0.684255	339	0.721108	0.583101	0.688429	0.462067
570	0.68397	0.645747	342	0.725553	0.563497	0.701807	0.454556
575	0.904048	0.628957	345	0.721121	0.559858	0.691354	0.461147
580	0.828756	0.603735	348	0.724098	0.537858	0.702847	0.455941
585	0.724908	0.607945	351	0.734742	0.536012	0.727521	0.454483
590	0.674223	0.607674	354	0.727023	0.545743	0.647242	0.463317
595	0.693212	0.597856	357	0.727439	0.542754	0.653665	0.452635
600	0.653013	0.60187	360	0.730824	0.537235	0.779918	0.463273
605	0.679344	0.606638	363	0.760098	0.540976	0.769496	0.456656
610	0.674261	0.605606	366	0.745817	0.536796	0.782973	0.469831
615	0.665904	0.603517	369	0.743887	0.534348	0.684739	0.464729
620	0.667648	0.601716	372	0.780026	0.544507	0.683009	0.600151
625	0.69572	0.608545	375	0.762852	0.537433	0.701591	0.665589
630	0.680516	0.607648	378	0.790638	0.545808	0.671134	0.648809
635	0.655093	0.613481	381	0.814793	0.529888	0.685826	0.585002
640	0.800187	0.674811	384	0.774101	0.542755	0.73273	0.552082
645	0.849271	0.674566	387	0.778902	0.544498	0.690775	0.515692
650	0.750613	0.64376	390	0.769423	0.535107	0.718514	0.486219
655	0.704532	0.617117	393	0.767346	0.538576	0.692244	0.450435
660	0.658744	0.606996	396	0.796542	0.537184	0.662209	0.441342
665	0.662619	0.604752	399	0.792189	0.548497	0.653337	0.425487
670	0.670768	0.59787	402	0.770322	0.540964	0.686899	0.443615
675	0.659134	0.600106	405	0.802389	0.534053	0.683443	0.438494
680	0.645348	0.621156	408	0.787401	0.536984	0.724527	0.418914
685	0.656682	0.608682	411	0.788441	0.541427	0.7126	0.432755
690	0.707111	0.61283	414	0.778507	0.53541	0.817879	0.447162
695	0.655003	0.604054	417	0.761865	0.530327	0.875416	0.449109
700	0.64612	0.59494	420	0.768506	0.53195	0.834634	0.466418
705	0.684781	0.613855	423	0.773864	0.540216	0.791396	0.465186
710	0.655739	0.65851	426	0.773253	0.552732	0.774141	0.448509
715	0.656848	0.720539	429	0.802266	0.53977	0.765685	0.451087
720	0.677829	0.735281	432	0.779399	0.540577	0.758024	0.451523
725	0.672436	0.693862	435	0.773895	0.54702	0.692377	0.453865
730	0.644909	0.65977	438	0.776918	0.550223	0.749877	0.462848
735	0.671771	0.625997	441	0.757491	0.540057	0.770405	0.461871
740	0.653264	0.619449	444	0.751238	0.555319	0.690197	0.4513
745	0.662667	0.60509	447	0.765409	0.549484	0.81964	0.448117
750	0.670468	0.630369	450	0.752146	0.56996	0.790106	0.457552
755	0.666344	0.605362	453	0.766607	0.636152	0.842864	0.433875
760	0.633485	0.606281	456	0.761503	0.653034	0.813622	0.458888
765	0.655535	0.604473	459	0.766887	0.661551	0.730261	0.453568
770	0.644335	0.613615	462	0.756346	0.653977	0.674891	0.470001
775	0.666872	0.619025	465	0.756872	0.660268	0.759003	0.471728
780	0.672049	0.662219	468	0.75423	0.639074	0.742554	0.4398
785	0.666617	0.690733	471	0.764381	0.601761	0.765605	0.46318
790	0.701107	0.675246	474	0.772965	0.614355	0.710191	0.444911
795	0.810603	0.648932	477	0.767066	0.591586	0.732753	0.462294
800	0.809037	0.659837	480	0.76535	0.577678	0.704357	0.466647
805	0.74511	0.676839	483	0.77859	0.562868	0.743433	0.448113
810	0.671008	0.643294	486	0.784103	0.57176	0.849425	0.453673
815	0.682615	0.605395	489	0.750354	0.584992	0.835246	0.45484
820	0.694144	0.608354	492	0.745471	0.576362	0.830323	0.478814
825	0.67553	0.619159	495	0.74824	0.560433	0.776433	0.455791
830	0.669553	0.620532	498	0.773169	0.580405	0.773091	0.457604
835	0.658163	0.603158	501	0.759904	0.575378	0.757301	0.453827
840	0.680944	0.621733	504	0.754572	0.571405	0.772873	0.461762
845	0.643287	0.663687	507	0.741745	0.576886	0.740452	0.473918
850	0.650095	0.702995	510	0.744403	0.580138	0.709938	0.480933
855	0.648166	0.705923	513	0.753803	0.586017	0.725097	0.619756
860	0.66214	0.657004	516	0.751705	0.566758	0.700809	0.618876
865	0.659102	0.663798	519	0.736781	0.588017	0.806942	0.59028
870	0.658703	0.686716	522	0.739418	0.56627	0.794866	0.584719
875	0.662756	0.661287	525	0.739166	0.579831	0.832739	0.580379
880	0.658724	0.638442	528	0.734211	0.571827	0.772066	0.539698
885	0.657013	0.63416	531	0.728277	0.575926	0.756509	0.530868
890	0.680246	0.620388	534	0.741107	0.574175	0.733097	0.501571
895	0.622821	0.601972	537	0.737961	0.586438	0.744608	0.501298
900	0.650559	0.613088	540	0.731499	0.564806	0.745571	0.489301
905	0.677807	0.613054	543	0.736059	0.59037	0.696167	0.458136
910	0.679385	0.607227	546	0.743878	0.581982	0.754945	0.465042
915	0.6636	0.677511	549	0.726143	0.583661	0.741822	0.450087
920	0.709325	0.728484	552	0.718127	0.583769	0.736483	0.432255
925	0.877822	0.727655	555	0.721383	0.596331	0.703413	0.419104
930	0.767109	0.691381	558	0.726375	0.585631	0.689387	0.413021
935	0.696055	0.664117	561	0.74328	0.578832	0.851862	0.43504
940	0.690613	0.648375	564	0.739664	0.590985	0.780599	0.43424
945	0.647222	0.632455	567	0.738955	0.592855	0.781711	0.44566
950	0.658458	0.636308	570	0.731827	0.662228	0.751376	0.433286
955	0.656557	0.600901	573	0.724578	0.681446	0.744428	0.430603
960	0.666947	0.614612	576	0.725321	0.680023	0.724137	0.422173
965	0.609444	0.609979	579	0.736963	0.667785	0.734466	0.434731
970	0.650411	0.615618	582	0.72897	0.630809	0.695721	0.423071
975	0.651473	0.607298	585	0.740587	0.612551	0.685094	0.431519
980	0.656385	0.689363	588	0.724362	0.596027	0.742463	0.438155
985	0.662166	0.718279	591	0.727977	0.581291	0.688833	0.429278
990	0.635524	0.738756	594	0.737582	0.590126	0.718951	0.42639
995	0.655426	0.729384	597	0.755841	0.575799	0.756406	0.43201
1000	0.661827	0.697042	600	0.759832	0.56957	0.6839	0.43976
1005	0.627265	0.660208	603	0.738414	0.567966	0.765456	0.439775
1010	0.634306	0.650145	606	0.733649	0.564949	0.797534	0.428981
1015	0.650643	0.605349	609	0.735108	0.568409	0.807483	0.435032
1020	0.661364	0.612457	612	0.717207	0.556824	0.784081	0.446269
1025	0.671525	0.611608	615	0.715588	0.563995	0.787862	0.440675
1030	0.650826	0.603056	618	0.727352	0.582422	0.781639	0.439387
1035	0.656612	0.604264	621	0.739872	0.565607	0.742646	0.44407
1040	0.647243	0.612496	624	0.747564	0.574795	0.756385	0.445922
1045	0.681935	0.599557	627	0.753445	0.567575	0.723227	0.437266
1050	0.655187	0.64066	630	0.74476	0.572827	0.700738	0.443569
1055	0.621918	0.761262	633	0.744358	0.572904	0.722964	0.446556
1060	0.648883	0.7078	636	0.746002	0.595422	0.737052	0.45018
1065	0.686521	0.654125	639	0.746213	0.570691	0.723176	0.459211
1070	0.654301	0.625018	642	0.740984	0.578347	0.708148	0.43949
1075	0.689815	0.609752	645	0.737694	0.586219	0.71114	0.425794
1080	0.798477	0.611766	648	0.730048	0.576342	0.713648	0.458175
1085	0.77535	0.596709	651	0.738977	0.583581	0.85125	0.432953
1090	0.692408	0.605963	654	0.75668	0.568555	0.786341	0.446116
1095	0.714378	0.601056	657	0.784419	0.593523	0.831089	0.449811
1100	0.640245	0.600138	660	0.767753	0.599391	0.802351	0.469011
1105	0.647189	0.601695	663	0.751076	0.57608	0.720905	0.442611
1110	0.656586	0.687173	666	0.744175	0.568429	0.703358	0.448137
1115	0.663802	0.72805	669	0.743705	0.593942	0.747117	0.465326
1120	0.646645	0.703392	672	0.7268	0.573217	0.689796	0.441456
1125	0.684197	0.726512	675	0.716198	0.575635	0.718903	0.430452
1130	0.627085	0.693109	678	0.71568	0.59426	0.701896	0.439137
1135	0.672375	0.647218	681	0.720426	0.583797	0.705926	0.439208
1140	0.676297	0.647152	684	0.726554	0.579116	0.709234	0.455459
1145	0.663243	0.608321	687	0.719924	0.562787	0.716327	0.443166
1150	0.662329	0.600868	690	0.743945	0.591723	0.753455	0.437739
1155	0.645931	0.603159	693	0.742336	0.584392	0.728617	0.456858
1160	0.681188	0.587208	696	0.733019	0.638144	0.718265	0.456153
1165	0.674792	0.600151	699	0.740496	0.641484	0.801191	0.445257
1170	0.684916	0.611521	702	0.742738	0.654227	0.830387	0.444181
1175	0.6623	0.609938	705	0.730726	0.654946	0.796724	0.448621
1180	0.662077	0.605147	708	0.722794	0.625143	0.824542	0.444511
1185	0.670137	0.666166	711	0.722924	0.6403	0.809323	0.447589
1190	0.64937	0.764018	714	0.731386	0.631089	0.76763	0.446117
1195	0.688992	0.746784	717	0.771522	0.611364	0.778019	0.452213
1200	0.672717	0.704705	720	0.788406	0.607536	0.729673	0.45816
1205	0.674512	0.672335	723	0.776663	0.583915	0.734167	0.45149
1210	0.658392	0.63939	726	0.750589	0.582237	0.768935	0.441179
1215	0.69579	0.601432	729	0.730001	0.582788	0.737624	0.466366
1220	0.66664	0.618411	732	0.720053	0.570842	0.776955	0.447262
1225	0.664129	0.629153	735	0.712442	0.56424	0.808188	0.440535
1230	0.64296	0.602426	738	0.712099	0.568393	0.785584	0.44435
1235	0.675828	0.604309	741	0.711891	0.579395	0.748438	0.447096
1240	0.716503	0.61689	744	0.71005	0.55619	0.760949	0.445497
1245	0.665878	0.602805	747	0.735849	0.569592	0.710671	0.457435
1250	0.654721	0.857743	750	0.754422	0.564826	0.766619	0.438292
1255	0.691884	0.719289	753	0.753345	0.574539	0.70863	0.435856
1260	0.677043	0.651942	756	0.748637	0.567193	0.776491	0.455853
1265	0.661806	0.610997	759	0.748606	0.566204	0.709503	0.448878
1270	0.683055	0.611506	762	0.73494	0.576916	0.80832	0.450141
1275	0.654126	0.723779	765	0.720724	0.556725	0.844669	0.453259
1280	0.82884	0.666123	768	0.708941	0.563319	0.821081	0.457013
1285	0.757713	0.646789	771	0.705067	0.567249	0.849538	0.486386
1290	0.707834	0.61878	774	0.710209	0.57238	0.7841	0.608569
1295	0.719634	0.609024	777	0.746727	0.572542	0.761522	0.626191
1300	0.635292	0.609237	780	0.803351	0.569586	0.732139	0.603098
1305	0.642651	0.617374	783	0.796907	0.573228	0.751468	0.567363
1310	0.617673	0.604347	786	0.75423	0.571411	0.777454	0.543931
1315	0.662795	0.627636	789	0.721474	0.570742	0.726345	0.511173
1320	0.656708	0.612394	792	0.707144	0.585733	0.786357	0.483411
1325	0.665966	0.65967	795	0.709841	0.568108	0.750265	0.456585
1330	0.635004	0.688461	798	0.694776	0.580649	0.73957	0.444735
1335	0.69275	0.651287	801	0.685319	0.590245	0.843197	0.433056
1340	0.683615	0.660307	804	0.693406	0.572908	0.772252	0.417147
1345	0.656642	0.63632	807	0.690927	0.578667	0.863992	0.41876
1350	0.631603	0.657237	810	0.700141	0.571979	0.794809	0.405864
1355	0.641392	0.644075	813	0.716736	0.578997	0.737023	0.409672
1360	0.687249	0.612657	816	0.819474	0.586098	0.713121	0.417803
1365	0.656294	0.637035	819	0.803282	0.566723	0.719388	0.403415
1370	0.616606	0.646627	822	0.772896	0.574367	0.701176	0.405728
1375	0.637692	0.653376	825	0.738019	0.563253	0.685213	0.417902
1380	0.653216	0.63319	828	0.718813	0.558947	0.707886	0.407839
1385	0.644999	0.64687	831	0.706043	0.552544	0.75203	0.421271
1390	0.621593	0.686761	834	0.703092	0.567255	0.700183	0.422729
1395	0.653291	0.711564	837	0.704932	0.590482	0.72381	0.432457
1400	0.71391	0.691027	840	0.701881	0.574197	0.71074	0.424438
1405	0.655728	0.676113	843	0.715406	0.59586	0.701044	0.405867
1410	0.690218	0.624825	846	0.719115	0.581934	0.79395	0.423498
1415	0.639255	0.620615	849	0.79847	0.589533	0.794186	0.421498
1420	0.661029	0.606223	852	0.792114	0.565988	0.832381	0.447152
1425	0.682123	0.607824	855	0.767896	0.581092	0.769057	0.420116
1430	0.854767	0.60192	858	0.745513	0.587723	0.74508	0.43551
1435	0.802718	0.622698	861	0.714058	0.577661	0.709801	0.435191
1440	0.76842	0.605914	864	0.691886	0.593664	0.696666	0.419506
1445	0.749694	0.639605	867	0.67956	0.585758	0.705362	0.430628
1450	0.663205	0.685806	870	0.683627	0.584742	0.672195	0.427438
1455	0.588202	0.723126	873	0.679326	0.58095	0.69257	0.442543
1460	0.658195	0.724261	876	0.677944	0.592549	0.720892	0.420226
1465	0.688689	0.692295	879	0.688365	0.596862	0.720441	0.432279
1470	0.599759	0.665206	882	0.696338	0.591766	0.692446	0.421756
1475	0.618151	0.624284	885	0.687262	0.683671	0.715315	0.436978
1480	0.675648	0.624205	888	0.69183	0.670828	0.694831	0.432662
1485	0.63741	0.613197	891	0.694667	0.664909	0.727323	0.42725
1490	0.70203	0.623972	894	0.710566	0.636494	0.674649	0.439903
		0.609341	897	0.876089	0.646226	0.693596	0.422266
		0.609008	900	0.851839	0.651799	0.744839	0.436696
		0.619623	903	0.810628	0.624608	0.680803	0.426284
		0.62883	906	0.747435	0.614668	0.823904	0.436839
		0.748336	909	0.721763	0.598089	0.798994	0.433069
		0.77303	912	0.70208	0.587482	0.836723	0.40755
		0.737239	915	0.688073	0.617854	0.783204	0.432761
		0.658952	918	0.68253	0.620202	0.727006	0.432835
		0.624932	921	0.685244	0.615762	0.745227	0.427823
		0.606476	924	0.682712	0.59167	0.7367	0.405323
		0.603279	927	0.677249	0.620054	0.732057	0.43228
		0.59686	930	0.683699	0.600701	0.693666	0.431613
		0.607724	933	0.677378	0.59532	0.70674	0.439298
		0.620166	936	0.679515	0.616602	0.69032	0.443337
		0.612527	939	0.686617	0.601787	0.707416	0.436485
		0.604011	942	0.686375	0.608809	0.685125	0.440897
		0.61011	945	0.679734	0.626055	0.688583	0.434379
		0.603739	948	0.693785	0.628843	0.688805	0.454483
		0.681084	951	0.683585	0.628152	0.689951	0.413409
		0.689002	954	0.692108	0.636913	0.673295	0.438878
		0.685182	957	0.710002	0.678977	0.67012	0.436203
		0.708312	960	0.896223	0.659823	0.742912	0.444423
		0.688143	963	0.858251	0.663538	0.79842	0.441337
		0.654569	966	0.80201	0.648531	0.840184	0.434824
		0.630343	969	0.742829	0.624136	0.841881	0.426341
		0.61789	972	0.71964	0.616232	0.768863	0.446163
		0.617336	975	0.686756	0.642291	0.782411	0.447144
		0.607087	978	0.68683	0.598024	0.765567	0.434004
		0.586784	981	0.678384	0.611317	0.786669	0.43851
		0.610347	984	0.686037	0.591897	0.771504	0.435806
		0.60775	987	0.687525	0.613864	0.734967	0.442983
		0.611252	990	0.684167	0.590468	0.768369	0.433673
		0.601496	993	0.705081	0.61898	0.73351	0.435967
		0.595782	996	0.697439	0.613545	0.773759	0.437457
		0.639721	999	0.773101	0.592369	0.744387	0.448378
		0.745409	1002	0.864823	0.606641	0.712852	0.447594
		0.730406	1005	0.835904	0.597065	0.740352	0.439749
		0.669508	1008	0.792505	0.582822	0.691912	0.431639
		0.645069	1011	0.742928	0.599648	0.721627	0.438722
		0.615322	1014	0.714664	0.605301	0.66796	0.454125
		0.581955	1017	0.703727	0.615739	0.660413	0.436696
		0.60977	1020	0.70162	0.60124	0.676635	0.452584
		0.608147	1023	0.702075	0.617554	0.684096	0.451354
		0.630878	1026	0.704541	0.618347	0.693177	0.441587
		0.632901	1029	0.699176	0.61412	0.725103	0.43908
		0.695363	1032	0.692023	0.613665	0.711831	0.448233
		0.670616	1035	0.698921	0.595907	0.797516	0.434544
		0.648851	1038	0.696968	0.594364	0.86118	0.453804
		0.638992	1041	0.717	0.599586	0.826973	0.450323
		0.622181	1044	0.70668	0.614143	0.784895	0.449964
		0.614555	1047	0.797605	0.60751	0.729017	0.420914
		0.593743	1050	0.876544	0.604286	0.823417	0.443674
		0.619519	1053	0.836842	0.604543	0.721054	0.430452
		0.621489	1056	0.784864	0.601891	0.788714	0.452069
		0.702157	1059	0.738344	0.588851	0.734795	0.438787
		0.678214	1062	0.720674	0.585042	0.734914	0.453601
		0.669043	1065	0.693504	0.590097	0.742701	0.482767
		0.63783	1068	0.707128	0.601983	0.690346	0.548084
		0.614229	1071	0.701759	0.58485	0.730791	0.610989
		0.607732	1074	0.694952	0.595242	0.69072	0.59279
		0.622802	1077	0.694743	0.613844	0.74488	0.565018
		0.603126	1080	0.689879	0.604395	0.724325	0.521328
		0.5917	1083	0.685007	0.60244	0.6515	0.508008
		0.619996	1086	0.695068	0.600419	0.718571	0.509618
		0.76045	1089	0.691508	0.602898	0.749588	0.443262
		0.76858	1092	0.692912	0.590788	0.781468	0.449022
		0.72947	1095	0.690608	0.619387	0.840146	0.433388
		0.697707	1098	0.701739	0.621787	0.816277	0.427883
		0.644432	1101	0.706094	0.609052	0.748918	0.442701
		0.607756	1104	0.701896	0.60426	0.747864	0.399384
		0.605406	1107	0.698816	0.581356	0.730711	0.426961
		0.596343	1110	0.701796	0.597502	0.715063	0.388167
		0.608335	1113	0.700991	0.619699	0.751761	0.412118
		0.597334	1116	0.7024	0.603584	0.708777	0.410522
		0.612279	1119	0.714143	0.614118	0.71748	0.39024
		0.61574	1122	0.693074	0.679067	0.739132	0.385773
		0.612399	1125	0.709329	0.70553	0.728381	0.393096
		0.634942	1128	0.711921	0.694761	0.681215	0.38353
		0.720069	1131	0.713285	0.666475	0.654904	0.382286
		0.721371	1134	0.721707	0.673872	0.679707	0.405446
		0.656358	1137	0.815612	0.632497	0.671317	0.403163
		0.620199	1140	0.919537	0.614236	0.669535	0.38876
		0.585126	1143	0.87743	0.604071	0.702992	0.392358
		0.594348	1146	0.806371	0.605414	0.714527	0.403913
		0.613379	1149	0.763128	0.599072	0.846924	0.399186
		0.61891	1152	0.729633	0.606598	0.869936	0.388725
		0.611515	1155	0.711631	0.627802	0.796707	0.397507
		0.597087	1158	0.702807	0.616505	0.794827	0.389334
		0.610384	1161	0.684608	0.605551	0.736308	0.381316
		0.605648	1164	0.698988	0.614441	0.761852	0.402833
		0.677518	1167	0.699269	0.604061	0.751199	0.396285
		0.669545	1170	0.700678	0.610016	0.734007	0.400126
		0.680364	1173	0.695387	0.600136	0.710066	0.384753
		0.652114	1176	0.687796	0.587508	0.731645	0.40736
		0.621494	1179	0.699846	0.602434	0.739194	0.402119
		0.624303	1182	0.698724	0.590893	0.696744	0.403204
		0.602734	1185	0.6814	0.602051	0.639305	0.398832
		0.602709	1188	0.710147	0.620085	0.700169	0.396867
		0.605128	1191	0.705879	0.614144	0.741426	0.407545
		0.604752	1194	0.699531	0.583936	0.69601	0.391696
		0.605823	1197	0.703621	0.597033	0.690985	0.406976
		0.61272	1200	0.701413	0.617661	0.723912	0.411023
		0.629106	1203	0.69915	0.600898	0.703328	0.398793
		0.724653	1206	0.698188	0.594684	0.715943	0.392187
		0.761751	1209	0.6934	0.58395	0.749232	0.427843
		0.759999	1212	0.696563	0.611021	0.869332	0.429319
		0.681415	1215	0.689598	0.594301	0.87832	0.413393
		0.657767	1218	0.687922	0.596054	0.83017	0.398774
		0.636708	1221	0.697363	0.608461	0.727725	0.418078
		0.613161	1224	0.694107	0.598682	0.773198	0.398031
		0.605758	1227	0.699223	0.599806	0.676481	0.404592
		0.594013	1230	0.69381	0.612947	0.696984	0.419407
		0.606745	1233	0.699237	0.609447	0.673696	0.412523
		0.609089	1236	0.692666	0.609772	0.722764	0.412723
		0.59421	1239	0.691124	0.597119	0.70913	0.41439
		0.605012	1242	0.69463	0.59131	0.683712	0.428943
		0.607089	1245	0.699011	0.605902	0.694327	0.429895
		0.620139	1248	0.701061	0.617916	0.692608	0.401099
		0.616046	1251	0.741578	0.594128	0.71586	0.410585
		0.624939	1254	0.908395	0.595921	0.698373	0.404683
		0.604524	1257	0.887993	0.59472	0.688831	0.433455
		0.629646	1260	0.819209	0.610848	0.748037	0.411318
		0.77451	1263	0.770109	0.617775	0.665843	0.426475
		0.736126	1266	0.730136	0.612064	0.670657	0.426527
		0.670385	1269	0.706776	0.605288	0.749835	0.407423
		0.62803	1272	0.689179	0.606386	0.871324	0.420108
		0.614045	1275	0.700852	0.601243	0.815254	0.442618
		0.602491	1278	0.686344	0.601409	0.785925	0.449122
		0.602092	1281	0.682222	0.617552	0.770168	0.43332
		0.603526	1284	0.678135	0.633773	0.778749	0.5015
		0.607004	1287	0.676237	0.61736	0.749372	0.561603
		0.626342	1290	0.67483	0.712291	0.67144	0.585332
		0.598795	1293	0.678462	0.712841	0.78203	0.530495
		0.595765	1296	0.689625	0.702588	0.732144	0.51988
		0.61646	1299	0.694167	0.687871	0.77101	0.468225
		0.604165	1302	0.696674	0.673082	0.720763	0.418881
		0.61759	1305	0.707785	0.658103	0.70859	0.448255
		0.618131	1308	0.869812	0.639076	0.769764	0.418634
		0.692636	1311	0.881093	0.618485	0.676335	0.431739
		0.747633	1314	0.81791	0.629528	0.710647	0.397496
		0.696147	1317	0.771925	0.606517	0.720344	0.38262
		0.643502	1320	0.726006	0.603675	0.706065	0.413937
		0.610091	1323	0.696167	0.597627	0.730122	0.392919
		0.618401	1326	0.684135	0.601587	0.686582	0.394599
		0.59004	1329	0.695232	0.621068	0.699882	0.413294
		0.614648	1332	0.693535	0.598586	0.784322	0.402809
		0.610272	1335	0.680763	0.591347	0.878422	0.40687
		0.604223	1338	0.69561	0.608765	0.866259	0.406187
		0.621629	1341	0.685252	0.604762	0.812215	0.402684
		0.618493	1344	0.684795	0.623337	0.79578	0.42012
		0.606498	1347	0.676912	0.631785	0.768107	0.414723
		0.625181	1350	0.690415	0.610384	0.72272	0.420368
		0.770043	1353	0.687639	0.613079	0.756484	0.425198
		0.729108	1356	0.690738	0.590338	0.698576	0.418228
		0.670893	1359	0.692056	0.593846	0.720617	0.427337
		0.631005	1362	0.684033	0.590597	0.735773	0.436976
		0.598653	1365	0.68437	0.580248	0.768597	0.411449
		0.611824	1368	0.6748	0.594636	0.722776	0.431589
		0.598276	1371	0.668879	0.608937	0.745968	0.424725
		0.592145	1374	0.690115	0.587871	0.701794	0.442433
		0.635724	1377	0.680194	0.600291	0.788982	0.416452
		0.592282	1380	0.685514	0.598055	0.839871	0.433922
		0.631759	1383	0.680059	0.599484	0.869084	0.433402
		0.59622	1386	0.685461	0.601405	0.880992	0.430174
		0.598918	1389	0.683229	0.612358	0.803544	0.425971
		0.605347	1392	0.689781	0.607309	0.775741	0.446227
		0.625029	1395	0.69414	0.617643	0.742147	0.438261
		0.681509	1398	0.696276	0.602055	0.751709	0.419266
		0.742949	1401	0.690296	0.616028	0.726335	0.440253
		0.69187	1404	0.687013	0.613563	0.707912	0.423165
		0.65888	1407	0.680727	0.617484	0.740956	0.444085
		0.654228	1410	0.704374	0.639419	0.760939	0.44503
		0.623589	1413	0.690813	0.62933	0.723811	0.429114
		0.600083	1416	0.676317	0.640282	0.751456	0.428789
		0.601044	1419	0.691068	0.695184	0.695007	0.430062
		0.633398	1422	0.699515	0.73149	0.737844	0.408995
		0.6219	1425	0.807383	0.701918	0.838131	0.422902
		0.60204	1428	0.894103	0.665089	0.837513	0.433603
		0.626067	1431	0.83372	0.640702	0.813628	0.43104
		0.614074	1434	0.813114	0.599969	0.801221	0.427452
		0.605249	1437	0.75043	0.603418	0.715721	0.429209
		0.613403	1440	0.70609	0.591683	0.759375	0.430016
		0.635639	1443	0.692844	0.621632	0.720872	0.423412
		0.74827	1446	0.688166	0.609224	0.733863	0.408388
		0.7394	1449	0.684216	0.582343	0.74134	0.434855
		0.664151	1452	0.687631	0.598792	0.714398	0.41843
		0.622983	1455	0.693941	0.593724	0.709266	0.407918
		0.618264	1458	0.684774	0.614218	0.73523	0.410643
		0.613349	1461	0.694391	0.60258	0.736831	0.425943
		0.627603	1464	0.701673	0.615556	0.700028	0.410401
		0.626746	1467	0.696161	0.618149	0.733827	0.397354
		0.621492	1470	0.691426	0.61344	0.757634	0.417808
		0.648679	1473	0.725275	0.601421	0.715784	0.402312
		0.640902	1476	0.831388	0.616388	0.681624	0.419
		0.626571	1479	0.881641	0.608747	0.822988	0.423624
		0.629777	1482	0.85237	0.583131	0.852048	0.440401
		0.688773	1485	0.813547	0.619845	0.852036	0.405853
		0.74989	1488	0.747432	0.615037	0.786918	0.407386
		0.681706	1491	0.734132	0.62819	0.838484	0.40716
		0.627428	1494	0.685732	0.610438	0.745111	0.399574
		0.598352	1497	0.691113	0.612653	0.704814	0.422165
		0.614474	1500	0.689834	0.635779	0.712453	0.389257
		0.60618	1503	0.698731	0.641562	0.731992	0.414373
		0.593817	1506	0.690412	0.635113	0.715474	0.408159
		0.620503	1509	0.699462	0.639709	0.732063	0.419534
		0.600588	1512	0.688329	0.638319	0.72894	0.419833
		0.624278	1515	0.686211	0.64015	0.707852	0.42464
		0.610459	1518	0.687393	0.633905	0.704377	0.403832
		0.617053	1521	0.67846	0.60446	0.715704	0.409541
		0.630383	1524	0.706344	0.644623	0.72015	0.411017
		0.619127	1527	0.691292	0.645032	0.677298	0.403607
		0.706017	1530	0.689017	0.616454	0.738998	0.414096
		0.740134	1533	0.69653	0.63342	0.808859	0.438544
		0.682477	1536	0.683283	0.62562	0.852196	0.401272
		0.622088	1539	0.708254	0.631962	0.762412	0.40436
		0.602019	1542	0.692337	0.668151	0.814587	0.413516
		0.618628	1545	0.697304	0.731526	0.754488	0.426916
		0.60414	1548	0.697743	0.705119	0.748429	0.397858
		0.613079	1551	0.72194	0.702773	0.720989	0.420289
		0.627886	1554	0.687828	0.69197	0.699455	0.397742
		0.638016	1557	0.698847	0.66826	0.746477	0.405819
		0.647129	1560	0.712912	0.631622	0.671168	0.411655
		0.633038	1563	0.692509	0.619988	0.713669	0.427253
		0.668562	1566	0.707063	0.630179	0.745018	0.407467
		0.776918	1569	0.697906	0.647909	0.718404	0.427942
		0.687485	1572	0.695633	0.633735	0.722399	0.426736
		0.638738	1575	0.699539	0.642504	0.772779	0.41986
		0.629387	1578	0.696697	0.629699	0.719448	0.43431
		0.62294	1581	0.700562	0.628156	0.801443	0.426101
		0.600554	1584	0.695612	0.644138	0.924026	0.480872
		0.59955	1587	0.69924	0.630545	0.92975	0.528257
		0.638642	1590	0.701855	0.619142	0.901413	0.510677
		0.609537	1593	0.695663	0.639068	0.827845	0.470503
		0.633847	1596	0.71152	0.644109	0.79645	0.448063
		0.626049	1599	0.694588	0.624875	0.74728	0.409479
		0.611437	1602	0.679561	0.626329	0.771438	0.413438
		0.62406	1605	0.696242	0.644946	0.736081	0.403761
		0.635256	1608	0.685095	0.66438	0.768356	0.403119
		0.638614	1611	0.705133	0.631535	0.712272	0.384501
		0.666493	1614	0.704001	0.640881	0.769159	0.379217
		0.687088	1617	0.711939	0.644437	0.716404	0.405455
		0.651745	1620	0.711276	0.634261	0.776546	0.39612
		0.66177	1623	0.703575	0.635011	0.831686	0.380884
		0.655782	1626	0.688415	0.634701	0.853982	0.401942
		0.647117	1629	0.70406	0.648875	0.778277	0.39358
		0.630404	1632	0.708235	0.640407	0.824657	0.407161
		0.601476	1635	0.731265	0.654685	0.807975	0.412304
		0.626552	1638	0.688488	0.661473	0.809589	0.418023
		0.617901	1641	0.683317	0.632969	0.77491	0.414291
		0.646258	1644	0.727542	0.68473	0.781235	0.396033
		0.626356	1647	0.711633	0.71312	0.776469	0.402649
		0.614534	1650	0.7215	0.732236	0.76848	0.403496
		0.622759	1653	0.733105	0.726799	0.749906	0.412739
		0.618987	1656	0.710509	0.674079	0.787536	0.422063
		0.643179	1659	0.703862	0.671131	0.729279	0.404546
		0.694956	1662	0.728795	0.630877	0.731674	0.416248
		0.685167	1665	0.714266	0.650655	0.796143	0.393885
		0.662529	1668	0.763408	0.628644	0.808518	0.418294
		0.621049	1671	0.902577	0.629957	0.827196	0.400354
		0.612988	1674	0.885812	0.632208	0.778611	0.405464
		0.599067	1677	0.857	0.628004	0.780293	0.399007
		0.599422	1680	0.817693	0.634764	0.705505	0.414768
		0.612174	1683	0.796842	0.633184	0.743676	0.411215
		0.625386	1686	0.716144	0.621143	0.761138	0.412364
		0.636182	1689	0.734058	0.639585	0.768245	0.411505
		0.625605	1692	0.739463	0.630054	0.73369	0.414672
		0.603513	1695	0.749051	0.631823	0.724807	0.429769
		0.633684	1698	0.776444	0.643962	0.711688	0.41148
		0.626333	1701	0.80103	0.602993	0.717252	0.396657
		0.645693	1704	0.857906	0.629055	0.752347	0.414063
		0.619427	1707	0.803639	0.624713	0.741605	0.416969
		0.618296	1710	0.78379	0.606194	0.775863	0.411769
		0.735973	1713	0.789671	0.634023	0.856235	0.396573
		0.696697	1716	0.726559	0.636054	0.828763	0.410167
		0.652173	1719	0.724856	0.627776	0.824542	0.427345
		0.628391	1722	0.721548	0.61307	0.817045	0.415433
		0.60369	1725	0.719667	0.597796	0.782286	0.422923
		0.608373	1728	0.722663	0.60545	0.76988	0.404064
		0.614229	1731	0.706459	0.597678	0.746536	0.42419
		0.629868	1734	0.733813	0.612288	0.777603	0.416073
		0.620835	1737	0.934113	0.622378	0.772256	0.421724
		0.61181	1740	0.969401	0.609159	0.702716	0.420705
		0.605041	1743	0.883173	0.61154	0.695792	0.422727
		0.610933	1746	0.780962	0.633661	0.721034	0.41419
		0.605662	1749	0.731687	0.625164	0.707047	0.424075
		0.60511	1752	0.736373	0.6258	0.747962	0.418329
		0.636674	1755	0.731387	0.629032	0.681038	0.433564
		0.622022	1758	0.743921	0.634836	0.716963	0.436545
		0.64049	1761	0.71798	0.637771	0.812081	0.411023
		0.704496	1764	0.74202	0.61739	0.805549	0.417336
		0.703057	1767	0.724096	0.614374	0.8279	0.426361
		0.670998	1770	0.744189	0.633631	0.811821	0.433978
		0.643178	1773	0.728308	0.609887	0.745825	0.421573
		0.618587	1776	0.734927	0.626228	0.719374	0.443053
		0.62023	1779	0.753662	0.644199	0.684199	0.423526
		0.620573	1782	0.766956	0.634135	0.720042	0.433391
		0.619266	1785	0.745471	0.624428	0.695035	0.413967
		0.619445	1788	0.829066	0.620258	0.726753	0.411089
		0.61141	1791	0.901076	0.639956	0.749965	0.425406
		0.634435	1794	0.899341	0.622163	0.727098	0.442124
		0.633401	1797	0.855612	0.62581	0.710059	0.453737
		0.610955	1800	0.833212	0.64094	0.735508	0.417431
		0.634564	1803	0.801506	0.627522	0.717303	0.420419
		0.630557	1806	0.779947	0.623805	0.699249	0.427782
		0.634571	1809	0.779898	0.655145	0.735488	0.434961
		0.695803	1812	0.772789	0.632805	0.813618	0.429984
		0.695397	1815	0.760156	0.667207	0.771719	0.412757
		0.675315	1818	0.769877	0.723709	0.806836	0.459299
		0.627619	1821	0.78167	0.745057	0.7795	0.412773
		0.619716	1824	0.775379	0.704799	0.732968	0.400686
		0.61983	1827	0.777262	0.685649	0.782698	0.422453
		0.624411	1830	0.781303	0.695494	0.716578	0.42987
		0.627001	1833	0.823114	0.638267	0.745475	0.427331
		0.629097	1836	0.831777	0.651297	0.728899	0.422312
		0.607199	1839	0.845716	0.623994	0.697171	0.417953
		0.614666	1842	0.847337	0.614917	0.763877	0.414537
		0.624554	1845	0.847244	0.647829	0.730974	0.441244
		0.613591	1848	0.861678	0.62829	0.777283	0.414905
		0.623726	1851	0.852554	0.615645	0.754799	0.419276
		0.63865	1854	0.86174	0.636595	0.7491	0.414205
		0.620781	1857	0.84967	0.617164	0.801476	0.421528
		0.624641	1860	0.854557	0.618503	0.786994	0.425122
		0.689706	1863	0.861525	0.622103	0.832156	0.421246
		0.74132	1866	0.868145	0.624183	0.84286	0.417965
		0.758966	1869	0.859928	0.596265	0.797851	0.4381
		0.701831	1872	0.875269	0.61129	0.852792	0.426541
		0.662226	1875	0.869975	0.601415	0.794873	0.421285
		0.626573	1878	0.863392	0.620244	0.777079	0.425049
		0.623565	1881	0.862139	0.617156	0.727403	0.410739
		0.645458	1884	0.858182	0.618882	0.742172	0.424752
		0.612762	1887	0.872993	0.614573	0.740577	0.413767
		0.627188	1890	0.85802	0.626917	0.795027	0.414978
		0.614954	1893	0.869322	0.625841	0.754892	0.422053
		0.615791	1896	0.875335	0.617383	0.718238	0.428931
		0.627168	1899	0.8813	0.60876	0.743654	0.41109
		0.636165	1902	0.895413	0.601421	0.803509	0.412176
		0.620114	1905	0.880715	0.624955	0.796102	0.414966
		0.660593	1908	0.88778	0.61336	0.770141	0.421349
		0.667871	1911	0.878273	0.618028	0.797198	0.425009
		0.611476	1914	0.876873	0.62311	0.804251	0.39907
		0.627107	1917	0.876576	0.613635	0.84132	0.418076
		0.632058	1920	0.881745	0.609188	0.821278	0.395872
		0.655924	1923	0.853957	0.609998	0.810046	0.402821
		0.59077	1926	0.874376	0.615168	0.785809	0.422509
		0.602879	1929	0.881888	0.618408	0.77461	0.420443
		0.664732	1932	0.909573	0.619756	0.76383	0.420948
		0.647012	1935	1.07125	0.607256	0.780465	0.419585
		0.651713	1938	1.07197	0.603019	0.769483	0.390531
		0.654326	1941	1.02666	0.618616	0.764886	0.400768
		0.667129	1944	0.985901	0.625304	0.808474	0.405826
		0.652058	1947	1.03789	0.605155	0.768142	0.417213
		0.627402	1950	1.54814	0.619012	0.723593	0.438467
		0.622505	1953	1.59203	0.617004	0.743434	0.43905
		0.65801	1956	1.58039	0.610846	0.818407	0.412113
		0.655732	1959	1.48314	0.631083	0.862432	0.412677
		0.612682	1962	1.44154	0.60998	0.797386	0.423597
		0.630123	1965	1.41737	0.623737	0.794874	0.409062
		0.606648	1968	1.37744	0.592053	0.762156	0.429777
		0.632164	1971	1.33625	0.599831	0.750428	0.403552
		0.625882	1974	1.2758	0.627997	0.754053	0.42729
		0.65242	1977	1.21707	0.658487	0.785109	0.411155
		0.642759	1980	1.10117	0.622358	0.74953	0.426463
		0.654205	1983	1.00402	0.610394	0.716596	0.404249
		0.699582	1986	0.980114	0.616096	0.757637	0.415242
		0.678977	1989	0.981381	0.631803	0.725381	0.404345
		0.610408	1992	0.958527	0.630618	0.796577	0.411173
		0.634594	1995	0.949229	0.614918	0.77069	0.402867
		0.604812	1998	0.965854	0.611785	0.84311	0.430948
		0.583937	2001	0.93971	0.630086	0.820278	0.430246
		0.584615	2004	0.927341	0.650903	0.797677	0.40902

## Sheet: Fig. 4D
	Y1
	with background subtraction
X1	Ratio 345/390	X2		Y2
time Fura simul. (s)	Fura ratio simul	time(s)	Em (mV)	change in Em (mV), Nod-LCO added after 60 s
0	0.892101	0	-181.406	0.563
5	0.87376	0.1	-181.187	0.782
10	0.867466	0.2	-181.438	0.531
15	0.8614	0.3	-181.375	0.594
20	0.875186	0.4	-181.438	0.531
25	0.863373	0.5	-181.406	0.563
30	0.849393	0.6	-181.187	0.782
35	0.858824	0.7	-181.219	0.75
40	0.854181	0.8	-181.375	0.594
45	0.854788	0.9	-181.469	0.5
50	0.850686	1	-181.344	0.625
55	0.849125	1.1	-181.406	0.563
60	0.859752	1.2	-181.406	0.563
65	0.851537	1.3	-181.406	0.563
70	0.850119	1.4	-181.062	0.907
75	0.850259	1.5	-181.219	0.75
80	0.865771	1.6	-181.375	0.594
85	0.859914	1.7	-181.25	0.719
90	0.857404	1.8	-181.406	0.563
95	0.855826	1.9	-181.531	0.438
100	0.857847	2	-181.438	0.531
105	0.851817	2.1	-181.438	0.531
110	0.866005	2.2	-181.469	0.5
115	0.854715	2.3	-181.469	0.5
120	0.859839	2.4	-181.531	0.438
125	0.853547	2.5	-181.5	0.469
130	0.864224	2.6	-181.656	0.313
135	0.84817	2.7	-181.469	0.5
140	0.871627	2.8	-181.438	0.531
145	0.849659	2.9	-181.469	0.5
150	0.861743	3	-181.687	0.282
155	0.853774	3.1	-181.719	0.25
160	0.863234	3.2	-181.594	0.375
165	0.86125	3.3	-181.656	0.313
170	0.85773	3.4	-181.406	0.563
175	0.869571	3.5	-181.469	0.5
180	0.860176	3.6	-181.5	0.469
185	0.868697	3.7	-181.5	0.469
190	0.890897	3.8	-181.687	0.282
195	0.899077	3.9	-181.531	0.438
200	0.887583	4	-181.25	0.719
205	0.90773	4.1	-181.531	0.438
210	0.893261	4.2	-181.375	0.594
215	0.898102	4.3	-181.75	0.219
220	0.883701	4.4	-181.687	0.282
225	0.885513	4.5	-181.531	0.438
230	0.899762	4.6	-181.75	0.219
235	0.906007	4.7	-181.656	0.313
240	0.902806	4.8	-181.469	0.5
245	0.942148	4.9	-181.594	0.375
250	0.93682	5	-181.687	0.282
255	0.920999	5.1	-181.562	0.407
260	0.918392	5.2	-181.625	0.344
265	0.913758	5.3	-181.687	0.282
270	0.91743	5.4	-181.656	0.313
275	0.914093	5.5	-181.625	0.344
280	0.924661	5.6	-181.469	0.5
285	0.924803	5.7	-181.562	0.407
290	0.9292	5.8	-181.625	0.344
295	0.905351	5.9	-181.75	0.219
300	0.914435	6	-181.594	0.375
305	0.913152	6.1	-181.844	0.125
310	0.921655	6.2	-182	-0.031
315	0.930151	6.3	-181.844	0.125
320	0.918818	6.4	-181.844	0.125
325	0.921768	6.5	-181.781	0.188
330	0.920305	6.6	-181.719	0.25
335	0.929311	6.7	-181.875	0.094
340	0.908881	6.8	-181.875	0.094
345	0.928515	6.9	-181.531	0.438
350	0.916032	7	-181.625	0.344
355	0.918436	7.1	-181.5	0.469
360	0.923291	7.2	-181.438	0.531
365	0.948558	7.3	-181.625	0.344
370	0.908263	7.4	-181.594	0.375
375	0.927782	7.5	-181.562	0.407
380	0.916242	7.6	-181.531	0.438
385	0.915839	7.7	-181.469	0.5
390	0.928846	7.8	-181.594	0.375
395	0.915553	7.9	-181.687	0.282
400	0.905184	8	-181.594	0.375
405	0.939315	8.1	-181.719	0.25
410	0.928025	8.2	-181.687	0.282
415	0.907425	8.3	-181.438	0.531
420	0.915239	8.4	-181.594	0.375
425	0.910721	8.5	-181.5	0.469
430	0.901183	8.6	-181.75	0.219
435	0.917724	8.7	-181.906	0.063
440	0.933511	8.8	-181.687	0.282
445	0.927321	8.9	-181.875	0.094
450	0.933618	9	-181.687	0.282
455	0.900245	9.1	-181.75	0.219
460	0.925644	9.2	-181.719	0.25
465	0.920557	9.3	-181.906	0.063
470	0.925919	9.4	-181.844	0.125
475	0.935466	9.5	-182.125	-0.156
480	0.905342	9.6	-181.844	0.125
485	0.912587	9.7	-181.875	0.094
490	0.925384	9.8	-181.906	0.063
495	0.914151	9.9	-181.781	0.188
500	0.883683	10	-182	-0.031
505	0.928168	10.1	-181.813	0.156
510	0.90822	10.2	-181.719	0.25
515	0.890219	10.3	-182.062	-0.093
520	0.899747	10.4	-182.062	-0.093
525	0.883255	10.5	-182.062	-0.093
530	0.91392	10.6	-181.781	0.188
535	0.910915	10.7	-182	-0.031
540	1.16856	10.8	-182	-0.031
545	1.15978	10.9	-181.687	0.282
550	1.12019	11	-181.781	0.188
555	1.08876	11.1	-181.969	0
560	1.09931	11.2	-182	-0.031
565	1.02152	11.3	-181.687	0.282
570	0.906122	11.4	-181.469	0.5
575	0.883761	11.5	-181.75	0.219
580	0.903991	11.6	-182.094	-0.125
585	0.884701	11.7	-181.813	0.156
590	0.904706	11.8	-181.719	0.25
595	0.905641	11.9	-181.656	0.313
600	0.882989	12	-181.687	0.282
605	0.909812	12.1	-181.625	0.344
610	0.888203	12.2	-181.562	0.407
615	0.902324	12.3	-181.75	0.219
620	0.903407	12.4	-181.562	0.407
625	0.881255	12.5	-181.75	0.219
630	0.884767	12.6	-182.031	-0.062
635	0.902805	12.7	-182.125	-0.156
640	0.888349	12.8	-182.031	-0.062
645	0.898281	12.9	-182.094	-0.125
650	0.894707	13	-181.875	0.094
655	0.884898	13.1	-181.844	0.125
660	0.917687	13.2	-181.781	0.188
665	0.866037	13.3	-181.969	0
670	0.84492	13.4	-182.031	-0.062
675	0.990385	13.5	-181.813	0.156
680	0.911314	13.6	-181.906	0.063
685	0.863528	13.7	-181.875	0.094
690	0.844344	13.8	-181.875	0.094
695	0.948728	13.9	-182.062	-0.093
700	0.929683	14	-182.031	-0.062
705	0.846539	14.1	-181.781	0.188
710	0.842639	14.2	-182	-0.031
715	0.84423	14.3	-181.781	0.188
720	0.952882	14.4	-181.969	0
725	0.936361	14.5	-181.906	0.063
730	0.858278	14.6	-182	-0.031
735	0.837622	14.7	-182.219	-0.25
740	0.84118	14.8	-182.031	-0.062
745	1.07872	14.9	-182.094	-0.125
750	1.02934	15	-182.094	-0.125
755	0.93421	15.1	-182.062	-0.093
760	0.869367	15.2	-181.875	0.094
765	0.855602	15.3	-182.031	-0.062
770	0.956861	15.4	-182	-0.031
775	0.965939	15.5	-182.062	-0.093
780	0.867653	15.6	-182.156	-0.187
785	0.874317	15.7	-182.094	-0.125
790	0.858813	15.8	-182.094	-0.125
795	0.914653	15.9	-181.969	0
800	0.865492	16	-181.781	0.188
805	0.853831	16.1	-182.031	-0.062
810	0.870466	16.2	-181.969	0
815	0.956783	16.3	-182.062	-0.093
820	0.86823	16.4	-181.906	0.063
825	0.860249	16.5	-182	-0.031
830	0.851647	16.6	-181.969	0
835	0.958646	16.7	-181.906	0.063
840	0.875678	16.8	-181.75	0.219
845	0.86489	16.9	-182.031	-0.062
850	0.845299	17	-182.062	-0.093
855	0.977209	17.1	-182	-0.031
860	0.910457	17.2	-181.875	0.094
865	0.842208	17.3	-181.906	0.063
870	0.843239	17.4	-181.875	0.094
875	0.835269	17.5	-181.844	0.125
880	0.939542	17.6	-181.75	0.219
885	0.950438	17.7	-181.875	0.094
890	0.853301	17.8	-181.687	0.282
895	0.855575	17.9	-181.844	0.125
900	0.848897	18	-181.969	0
905	0.846804	18.1	-181.875	0.094
910	0.848044	18.2	-181.844	0.125
915	0.996159	18.3	-181.906	0.063
920	0.929616	18.4	-181.531	0.438
925	0.858477	18.5	-181.656	0.313
930	0.858864	18.6	-181.75	0.219
935	0.852525	18.7	-181.844	0.125
940	0.86872	18.8	-181.75	0.219
945	0.864376	18.9	-181.781	0.188
950	0.853272	19	-181.906	0.063
955	0.945836	19.1	-181.781	0.188
960	0.960617	19.2	-181.844	0.125
965	0.899974	19.3	-181.75	0.219
970	0.853169	19.4	-181.844	0.125
975	0.855017	19.5	-181.844	0.125
980	0.84826	19.6	-181.844	0.125
985	0.857132	19.7	-181.844	0.125
990	0.858203	19.8	-182.031	-0.062
995	0.85843	19.9	-182.094	-0.125
1000	0.848339	20	-182.031	-0.062
1005	0.863729	20.1	-181.969	0
1010	0.8581	20.2	-182.094	-0.125
1015	0.958074	20.3	-181.969	0
1020	0.976961	20.4	-182.031	-0.062
1025	0.925391	20.5	-181.844	0.125
1030	0.899072	20.6	-182.094	-0.125
1035	0.876408	20.7	-181.687	0.282
1040	0.878912	20.8	-181.781	0.188
1045	0.851353	20.9	-181.781	0.188
1050	0.858206	21	-181.906	0.063
1055	0.85097	21.1	-181.906	0.063
1060	0.865113	21.2	-181.656	0.313
1065	0.863652	21.3	-181.844	0.125
1070	0.861428	21.4	-182.062	-0.093
1075	0.87474	21.5	-181.75	0.219
1080	0.843	21.6	-181.687	0.282
1085	0.86221	21.7	-181.875	0.094
1090	0.852424	21.8	-181.75	0.219
1095	0.865969	21.9	-181.75	0.219
1100	0.862328	22	-182.031	-0.062
1105	0.866421	22.1	-181.906	0.063
1110	0.88017	22.2	-182.031	-0.062
1115	0.867541	22.3	-181.594	0.375
1120	0.880034	22.4	-181.75	0.219
1125	0.876604	22.5	-181.969	0
1130	0.864862	22.6	-181.781	0.188
1135	0.880811	22.7	-181.75	0.219
1140	0.868444	22.8	-181.719	0.25
1145	0.862445	22.9	-181.813	0.156
1150	0.877181	23	-181.75	0.219
1155	0.850581	23.1	-181.562	0.407
1160	0.865828	23.2	-181.5	0.469
1165	0.881356	23.3	-181.469	0.5
1170	0.888593	23.4	-181.469	0.5
1175	0.883849	23.5	-181.687	0.282
1180	1.01135	23.6	-181.719	0.25
1185	0.982931	23.7	-181.656	0.313
1190	0.950078	23.8	-181.781	0.188
1195	0.927881	23.9	-181.625	0.344
1200	0.913039	24	-181.5	0.469
1205	0.901301	24.1	-181.687	0.282
1210	0.88829	24.2	-181.687	0.282
1215	0.882373	24.3	-181.687	0.282
1220	0.878762	24.4	-181.531	0.438
1225	0.894292	24.5	-181.687	0.282
1230	0.896246	24.6	-181.781	0.188
1235	0.895673	24.7	-181.844	0.125
1240	0.893993	24.8	-181.719	0.25
1245	0.887964	24.9	-181.719	0.25
1250	0.889382	25	-181.5	0.469
1255	0.889577	25.1	-181.969	0
1260	0.869855	25.2	-181.656	0.313
1265	0.919266	25.3	-181.781	0.188
1270	0.898782	25.4	-181.719	0.25
1275	1.00118	25.5	-181.719	0.25
1280	0.981889	25.6	-181.75	0.219
1285	0.929927	25.7	-181.781	0.188
1290	0.906712	25.8	-181.906	0.063
1295	0.889872	25.9	-181.375	0.594
1300	0.881738	26	-181.594	0.375
1305	0.888067	26.1	-181.625	0.344
1310	0.883563	26.2	-181.844	0.125
1315	0.885874	26.3	-181.906	0.063
1320	0.870095	26.4	-181.625	0.344
1325	0.892445	26.5	-181.687	0.282
1330	0.87355	26.6	-181.75	0.219
1335	0.87921	26.7	-181.969	0
1340	0.872773	26.8	-181.813	0.156
1345	0.874708	26.9	-181.719	0.25
1350	0.871122	27	-181.5	0.469
1355	0.875605	27.1	-181.656	0.313
1360	0.874071	27.2	-181.875	0.094
1365	0.870193	27.3	-181.531	0.438
1370	0.873838	27.4	-181.687	0.282
1375	0.87861	27.5	-182.062	-0.093
1380	0.880066	27.6	-181.781	0.188
1385	0.88665	27.7	-181.75	0.219
1390	0.900228	27.8	-181.844	0.125
1395	0.89649	27.9	-181.687	0.282
1400	0.941785	28	-181.719	0.25
1405	0.975024	28.1	-181.875	0.094
1410	0.947741	28.2	-181.75	0.219
1415	0.906114	28.3	-181.687	0.282
1420	0.892296	28.4	-181.438	0.531
1425	0.899994	28.5	-181.687	0.282
1430	0.907002	28.6	-181.594	0.375
1435	0.89085	28.7	-181.531	0.438
1440	0.892465	28.8	-181.406	0.563
1445	0.908483	28.9	-181.625	0.344
1450	0.896299	29	-181.562	0.407
1455	0.91493	29.1	-181.594	0.375
1460	0.904661	29.2	-181.5	0.469
1465	0.941068	29.3	-181.75	0.219
1470	0.902446	29.4	-181.719	0.25
1475	0.931132	29.5	-181.906	0.063
1480	0.913419	29.6	-181.781	0.188
1485	0.940668	29.7	-181.781	0.188
1490	0.961799	29.8	-181.687	0.282
1495	0.974834	29.9	-181.531	0.438
1500	0.955014	30	-181.531	0.438
1505	0.961116	30.1	-181.531	0.438
1510	0.990436	30.2	-181.75	0.219
1515	0.958654	30.3	-181.844	0.125
1520	0.99032	30.4	-181.844	0.125
1525	0.968264	30.5	-181.906	0.063
1530	0.979812	30.6	-182.031	-0.062
1535	1.01051	30.7	-181.687	0.282
1540	0.997061	30.8	-181.844	0.125
1545	1.0445	30.9	-181.719	0.25
1550	1.04288	31	-181.969	0
1555	1.04517	31.1	-181.906	0.063
1560	1.03397	31.2	-181.656	0.313
1565	1.01119	31.3	-181.625	0.344
1570	1.03492	31.4	-181.344	0.625
1575	1.0426	31.5	-181.438	0.531
1580	1.01795	31.6	-181.531	0.438
1585	1.01292	31.7	-181.656	0.313
1590	1.02618	31.8	-181.469	0.5
1595	1.01716	31.9	-181.5	0.469
1600	1.03289	32	-181.438	0.531
1605	1.02994	32.1	-181.438	0.531
1610	1.04818	32.2	-181.406	0.563
1615	1.03107	32.3	-181.625	0.344
1620	1.05687	32.4	-181.344	0.625
1625	1.03181	32.5	-181.406	0.563
1630	1.04841	32.6	-181.687	0.282
1635	1.08016	32.7	-181.469	0.5
1640	1.10113	32.8	-181.469	0.5
1645	1.07058	32.9	-181.344	0.625
1650	1.01422	33	-181.469	0.5
1655	1.02947	33.1	-181.531	0.438
1660	1.0174	33.2	-181.625	0.344
1665	1.02366	33.3	-181.562	0.407
1670	1.04645	33.4	-181.594	0.375
1675	1.01623	33.5	-181.75	0.219
1680	1.006	33.6	-181.875	0.094
1685	1.00613	33.7	-181.562	0.407
1690	0.989428	33.8	-181.687	0.282
1695	1.00166	33.9	-181.625	0.344
1700	0.999803	34	-181.531	0.438
1705	1.00774	34.1	-181.687	0.282
1710	0.980369	34.2	-181.75	0.219
1715	1.00524	34.3	-181.75	0.219
1720	1.0673	34.4	-181.719	0.25
1725	1.09077	34.5	-181.5	0.469
1730	1.07203	34.6	-181.531	0.438
1735	1.06508	34.7	-181.656	0.313
1740	1.02743	34.8	-181.594	0.375
1745	1.02988	34.9	-181.531	0.438
1750	1.0405	35	-181.625	0.344
1755	1.04428	35.1	-181.875	0.094
1760	1.01149	35.2	-181.813	0.156
1765	1.02573	35.3	-181.875	0.094
1770	1.0487	35.4	-181.844	0.125
1775	1.0477	35.5	-181.75	0.219
1780	1.02688	35.6	-181.562	0.407
1785	0.993965	35.7	-181.562	0.407
1790	1.03174	35.8	-181.656	0.313
1795	1.0411	35.9	-181.469	0.5
1800	1.0121	36	-181.906	0.063
1805	1.01406	36.1	-181.844	0.125
1810	1.04901	36.2	-181.625	0.344
1815	1.00361	36.3	-181.687	0.282
1820	1.01545	36.4	-181.844	0.125
1825	1.02685	36.5	-181.531	0.438
1830	1.04315	36.6	-181.438	0.531
1835	1.03378	36.7	-181.469	0.5
1840	1.03539	36.8	-181.562	0.407
1845	1.00797	36.9	-181.875	0.094
1850	1.00761	37	-181.25	0.719
1855	1.02591	37.1	-181.75	0.219
1860	1.02191	37.2	-181.687	0.282
1865	1.04439	37.3	-181.594	0.375
1870	1.04315	37.4	-181.656	0.313
1875	1.02312	37.5	-181.687	0.282
1880	1.04178	37.6	-181.594	0.375
1885	1.01847	37.7	-182.031	-0.062
1890	1.01252	37.8	-181.813	0.156
1895	0.998113	37.9	-181.969	0
1900	0.989999	38	-182.187	-0.218
1905	0.989338	38.1	-181.719	0.25
1910	0.980123	38.2	-181.625	0.344
1915	0.987073	38.3	-181.656	0.313
1920	0.971942	38.4	-181.625	0.344
1925	0.991067	38.5	-181.656	0.313
1930	0.933815	38.6	-179.281	2.688
1935	0.924447	38.7	-181.75	0.219
1940	0.910384	38.8	-182.031	-0.062
1945	0.913201	38.9	-182.062	-0.093
1950	0.93865	39	-181.906	0.063
1955	0.959097	39.1	-181.75	0.219
1960	0.955189	39.2	-181.906	0.063
1965	0.932066	39.3	-181.969	0
1970	0.939956	39.4	-182.281	-0.312
1975	0.947665	39.5	-182.156	-0.187
1980	0.947624	39.6	-181.875	0.094
1985	0.963784	39.7	-181.594	0.375
1990	0.978795	39.8	-181.687	0.282
1995	0.979762	39.9	-181.687	0.282
2000	0.978636	40	-181.625	0.344
2005	0.968888	40.1	-181.5	0.469
2010	0.983667	40.2	-181.531	0.438
2015	0.961434	40.3	-181.406	0.563
2020	0.972974	40.4	-181.344	0.625
2025	0.999792	40.5	-181.5	0.469
2030	0.971951	40.6	-181.344	0.625
2035	0.951444	40.7	-181.25	0.719
2040	0.971334	40.8	-181.094	0.875
2045	0.978247	40.9	-181.219	0.75
2050	0.962159	41	-181.469	0.5
2055	0.982008	41.1	-181.281	0.688
2060	0.962629	41.2	-181.125	0.844
2065	1.00526	41.3	-181.094	0.875
2070	0.996169	41.4	-181.156	0.813
2075	0.98951	41.5	-181.469	0.5
2080	0.971187	41.6	-181.406	0.563
2085	0.982805	41.7	-181.375	0.594
2090	0.954236	41.8	-181	0.969
2095	0.980704	41.9	-181.187	0.782
2100	0.964556	42	-181.25	0.719
2105	0.979435	42.1	-181.156	0.813
2110	0.965226	42.2	-181.062	0.907
2115	0.951368	42.3	-181.187	0.782
2120	0.981485	42.4	-181.25	0.719
2125	0.967827	42.5	-181.062	0.907
2130	1.00629	42.6	-181.187	0.782
2135	0.978961	42.7	-180.969	1
2140	0.969748	42.8	-181.187	0.782
2145	0.974034	42.9	-181.094	0.875
2150	0.969992	43	-181.156	0.813
2155	0.972935	43.1	-181.25	0.719
2160	0.966948	43.2	-181.375	0.594
2165	0.968244	43.3	-181.094	0.875
2170	0.970149	43.4	-180.813	1.156
2175	0.965941	43.5	-180.906	1.063
2180	0.959929	43.6	-181.062	0.907
2185	0.983201	43.7	-181.281	0.688
2190	0.963371	43.8	-180.969	1
2195	0.966614	43.9	-181	0.969
2200	0.966375	44	-181.094	0.875
2205	0.944661	44.1	-181.062	0.907
2210	0.955942	44.2	-181.094	0.875
2215	0.962354	44.3	-181.094	0.875
2220	0.932665	44.4	-181.219	0.75
2225	0.922221	44.5	-181.156	0.813
2230	0.952996	44.6	-181.344	0.625
2235	0.934415	44.7	-181.219	0.75
2240	0.941325	44.8	-181.094	0.875
2245	0.958692	44.9	-181.469	0.5
2250	0.954399	45	-181.281	0.688
2255	0.926203	45.1	-181.156	0.813
2260	0.941965	45.2	-181.187	0.782
2265	0.955469	45.3	-181.031	0.938
2270	0.965965	45.4	-181.438	0.531
2275	0.946246	45.5	-181.344	0.625
2280	0.916959	45.6	-181.187	0.782
2285	0.972802	45.7	-181.125	0.844
2290	0.953505	45.8	-181.156	0.813
2295	0.944771	45.9	-181.594	0.375
2300	0.925228	46	-181.438	0.531
2305	0.947232	46.1	-181.187	0.782
2310	0.911651	46.2	-181.25	0.719
2315	0.927574	46.3	-181.5	0.469
2320	0.942058	46.4	-181.344	0.625
2325	0.919384	46.5	-181.281	0.688
2330	0.913047	46.6	-181.406	0.563
2335	0.931939	46.7	-181.219	0.75
2340	0.930017	46.8	-181.187	0.782
2345	0.966379	46.9	-181.375	0.594
2350	0.939009	47	-181.344	0.625
2355	0.94658	47.1	-181.469	0.5
2360	0.943034	47.2	-181.438	0.531
2365	0.93856	47.3	-181.406	0.563
2370	0.959632	47.4	-181.562	0.407
2375	0.946822	47.5	-181.5	0.469
2380	0.946099	47.6	-181.438	0.531
2385	0.973676	47.7	-181.531	0.438
2390	0.927444	47.8	-181.375	0.594
2395	0.926164	47.9	-181.531	0.438
2400	0.922838	48	-181.438	0.531
2405	0.95234	48.1	-181.406	0.563
2410	0.963487	48.2	-181.5	0.469
2415	0.945828	48.3	-181.187	0.782
2420	0.942379	48.4	-181.281	0.688
2425	0.969657	48.5	-181.438	0.531
2430	0.960548	48.6	-181.375	0.594
2435	0.915493	48.7	-181.438	0.531
2440	0.930584	48.8	-181.406	0.563
2445	0.935632	48.9	-181.375	0.594
2450	0.928095	49	-181.562	0.407
2455	0.915557	49.1	-181.625	0.344
2460	0.940777	49.2	-181.5	0.469
2465	0.939798	49.3	-181.5	0.469
2470	0.91659	49.4	-181.687	0.282
2475	0.933535	49.5	-181.719	0.25
2480	0.893221	49.6	-181.5	0.469
2485	0.90919	49.7	-181.625	0.344
2490	0.904665	49.8	-181.656	0.313
2495	0.910699	49.9	-181.687	0.282
2500	0.933814	50	-181.781	0.188
2505	0.935056	50.1	-181.719	0.25
2510	0.904405	50.2	-181.687	0.282
2515	0.918446	50.3	-181.969	0
2520	0.899842	50.4	-181.969	0
2525	0.924121	50.5	-181.687	0.282
2530	0.923299	50.6	-181.75	0.219
2535	0.933863	50.7	-181.625	0.344
2540	0.895957	50.8	-181.875	0.094
2545	0.927005	50.9	-181.656	0.313
2550	0.924274	51	-181.5	0.469
2555	0.921607	51.1	-181.625	0.344
2560	0.930382	51.2	-181.5	0.469
2565	0.920664	51.3	-181.813	0.156
2570	0.957299	51.4	-181.719	0.25
2575	0.957858	51.5	-181.969	0
2580	0.951369	51.6	-181.719	0.25
2585	0.913224	51.7	-181.656	0.313
2590	0.895596	51.8	-181.594	0.375
2595	0.91292	51.9	-181.781	0.188
2600	0.93919	52	-181.719	0.25
2605	0.907651	52.1	-181.656	0.313
		52.2	-181.781	0.188
		52.3	-181.781	0.188
		52.4	-181.469	0.5
		52.5	-181.625	0.344
		52.6	-181.687	0.282
		52.7	-181.656	0.313
		52.8	-181.531	0.438
		52.9	-181.625	0.344
		53	-181.781	0.188
		53.1	-181.594	0.375
		53.2	-181.719	0.25
		53.3	-181.562	0.407
		53.4	-181.5	0.469
		53.5	-181.75	0.219
		53.6	-181.781	0.188
		53.7	-181.562	0.407
		53.8	-181.562	0.407
		53.9	-181.687	0.282
		54	-181.594	0.375
		54.1	-181.906	0.063
		54.2	-182	-0.031
		54.3	-181.969	0
		54.4	-181.75	0.219
		54.5	-182.094	-0.125
		54.6	-181.75	0.219
		54.7	-181.969	0
		54.8	-181.687	0.282
		54.9	-181.781	0.188
		55	-182.031	-0.062
		55.1	-181.906	0.063
		55.2	-181.969	0
		55.3	-181.687	0.282
		55.4	-181.687	0.282
		55.5	-181.875	0.094
		55.6	-181.844	0.125
		55.7	-182.031	-0.062
		55.8	-182	-0.031
		55.9	-181.844	0.125
		56	-181.75	0.219
		56.1	-182.031	-0.062
		56.2	-181.906	0.063
		56.3	-182.031	-0.062
		56.4	-182.094	-0.125
		56.5	-182.281	-0.312
		56.6	-182.094	-0.125
		56.7	-182.031	-0.062
		56.8	-181.844	0.125
		56.9	-182.156	-0.187
		57	-181.906	0.063
		57.1	-182	-0.031
		57.2	-182	-0.031
		57.3	-181.844	0.125
		57.4	-182.281	-0.312
		57.5	-181.875	0.094
		57.6	-182.156	-0.187
		57.7	-182.187	-0.218
		57.8	-182.375	-0.406
		57.9	-182	-0.031
		58	-181.969	0
		58.1	-182.031	-0.062
		58.2	-181.875	0.094
		58.3	-182.125	-0.156
		58.4	-182.031	-0.062
		58.5	-182	-0.031
		58.6	-182.125	-0.156
		58.7	-182.062	-0.093
		58.8	-182.187	-0.218
		58.9	-182.062	-0.093
		59	-182.156	-0.187
		59.1	-182.219	-0.25
		59.2	-182.219	-0.25
		59.3	-182.156	-0.187
		59.4	-182.25	-0.281
		59.5	-182.156	-0.187
		59.6	-182.375	-0.406
		59.7	-181.969	0
		59.8	-182.125	-0.156
		59.9	-182	-0.031
		60	-181.969	0
		60.1	-182.062	-0.093
		60.2	-182.156	-0.187
		60.3	-182	-0.031
		60.4	-181.875	0.094
		60.5	-182.062	-0.093
		60.6	-182.094	-0.125
		60.7	-181.875	0.094
		60.8	-182.062	-0.093
		60.9	-181.906	0.063
		61	-181.906	0.063
		61.1	-181.875	0.094
		61.2	-182	-0.031
		61.3	-181.719	0.25
		61.4	-181.906	0.063
		61.5	-181.813	0.156
		61.6	-181.687	0.282
		61.7	-181.687	0.282
		61.8	-181.906	0.063
		61.9	-181.625	0.344
		62	-181.687	0.282
		62.1	-181.875	0.094
		62.2	-182	-0.031
		62.3	-181.5	0.469
		62.4	-181.875	0.094
		62.5	-181.875	0.094
		62.6	-181.625	0.344
		62.7	-181.75	0.219
		62.8	-181.531	0.438
		62.9	-181.625	0.344
		63	-181.469	0.5
		63.1	-181.438	0.531
		63.2	-181.438	0.531
		63.3	-181.531	0.438
		63.4	-181.406	0.563
		63.5	-181.281	0.688
		63.6	-181.438	0.531
		63.7	-181.5	0.469
		63.8	-181.562	0.407
		63.9	-181.344	0.625
		64	-181.406	0.563
		64.1	-181.531	0.438
		64.2	-181.469	0.5
		64.3	-181.219	0.75
		64.4	-181.219	0.75
		64.5	-181.25	0.719
		64.6	-181.562	0.407
		64.7	-181.719	0.25
		64.8	-181.562	0.407
		64.9	-181.594	0.375
		65	-181.656	0.313
		65.1	-181.187	0.782
		65.2	-181.469	0.5
		65.3	-181.344	0.625
		65.4	-181.375	0.594
		65.5	-181.219	0.75
		65.6	-181.25	0.719
		65.7	-181.469	0.5
		65.8	-181.469	0.5
		65.9	-181.5	0.469
		66	-181.406	0.563
		66.1	-181.531	0.438
		66.2	-181.344	0.625
		66.3	-181.25	0.719
		66.4	-181.25	0.719
		66.5	-181.469	0.5
		66.6	-181.469	0.5
		66.7	-181.25	0.719
		66.8	-181.344	0.625
		66.9	-181.406	0.563
		67	-181.406	0.563
		67.1	-181.406	0.563
		67.2	-181.562	0.407
		67.3	-181.438	0.531
		67.4	-181.406	0.563
		67.5	-181.375	0.594
		67.6	-181.5	0.469
		67.7	-181.344	0.625
		67.8	-181.625	0.344
		67.9	-181.25	0.719
		68	-181.375	0.594
		68.1	-181.281	0.688
		68.2	-181.219	0.75
		68.3	-181.125	0.844
		68.4	-181.125	0.844
		68.5	-181.375	0.594
		68.6	-181.219	0.75
		68.7	-181.125	0.844
		68.8	-180.906	1.063
		68.9	-180.969	1
		69	-181.031	0.938
		69.1	-181.187	0.782
		69.2	-181.125	0.844
		69.3	-181.281	0.688
		69.4	-181.219	0.75
		69.5	-181.25	0.719
		69.6	-181.031	0.938
		69.7	-181.156	0.813
		69.8	-181	0.969
		69.9	-181.25	0.719
		70	-181.125	0.844
		70.1	-181.25	0.719
		70.2	-181.187	0.782
		70.3	-181.25	0.719
		70.4	-181.156	0.813
		70.5	-181.25	0.719
		70.6	-181.531	0.438
		70.7	-181.281	0.688
		70.8	-181.406	0.563
		70.9	-181.469	0.5
		71	-181.438	0.531
		71.1	-181.156	0.813
		71.2	-181.531	0.438
		71.3	-181.469	0.5
		71.4	-181.469	0.5
		71.5	-181.656	0.313
		71.6	-181.375	0.594
		71.7	-181.406	0.563
		71.8	-181.625	0.344
		71.9	-181.406	0.563
		72	-181.531	0.438
		72.1	-181.219	0.75
		72.2	-181.406	0.563
		72.3	-181.375	0.594
		72.4	-181.531	0.438
		72.5	-181.469	0.5
		72.6	-181.531	0.438
		72.7	-181.719	0.25
		72.8	-181.594	0.375
		72.9	-181.438	0.531
		73	-181.5	0.469
		73.1	-181.438	0.531
		73.2	-181.344	0.625
		73.3	-181.344	0.625
		73.4	-181.469	0.5
		73.5	-181.5	0.469
		73.6	-181.562	0.407
		73.7	-181.406	0.563
		73.8	-181.375	0.594
		73.9	-181.25	0.719
		74	-181.187	0.782
		74.1	-181.281	0.688
		74.2	-181.187	0.782
		74.3	-181.156	0.813
		74.4	-181.156	0.813
		74.5	-181.187	0.782
		74.6	-181.25	0.719
		74.7	-181.438	0.531
		74.8	-181.438	0.531
		74.9	-181.281	0.688
		75	-181.469	0.5
		75.1	-181.375	0.594
		75.2	-181.406	0.563
		75.3	-181.25	0.719
		75.4	-181.281	0.688
		75.5	-181.469	0.5
		75.6	-181.5	0.469
		75.7	-181.625	0.344
		75.8	-181.375	0.594
		75.9	-181.156	0.813
		76	-181.531	0.438
		76.1	-181.594	0.375
		76.2	-181.656	0.313
		76.3	-181.656	0.313
		76.4	-181.687	0.282
		76.5	-181.531	0.438
		76.6	-181.562	0.407
		76.7	-181.719	0.25
		76.8	-181.562	0.407
		76.9	-181.656	0.313
		77	-181.719	0.25
		77.1	-181.625	0.344
		77.2	-181.906	0.063
		77.3	-181.875	0.094
		77.4	-182.031	-0.062
		77.5	-181.719	0.25
		77.6	-181.906	0.063
		77.7	-182	-0.031
		77.8	-182.031	-0.062
		77.9	-181.906	0.063
		78	-182	-0.031
		78.1	-181.813	0.156
		78.2	-181.813	0.156
		78.3	-181.781	0.188
		78.4	-182	-0.031
		78.5	-182	-0.031
		78.6	-181.844	0.125
		78.7	-181.781	0.188
		78.8	-181.75	0.219
		78.9	-181.781	0.188
		79	-182.125	-0.156
		79.1	-182.156	-0.187
		79.2	-182.187	-0.218
		79.3	-182.187	-0.218
		79.4	-182.219	-0.25
		79.5	-182.125	-0.156
		79.6	-182.219	-0.25
		79.7	-182.031	-0.062
		79.8	-182.344	-0.375
		79.9	-182.219	-0.25
		80	-182.25	-0.281
		80.1	-182.187	-0.218
		80.2	-182.406	-0.437
		80.3	-182.406	-0.437
		80.4	-182.406	-0.437
		80.5	-182.344	-0.375
		80.6	-182.187	-0.218
		80.7	-182.438	-0.469
		80.8	-182.281	-0.312
		80.9	-182.625	-0.656
		81	-182.469	-0.5
		81.1	-182.438	-0.469
		81.2	-182.25	-0.281
		81.3	-182.375	-0.406
		81.4	-182.469	-0.5
		81.5	-182.438	-0.469
		81.6	-182.531	-0.562
		81.7	-182.813	-0.844
		81.8	-182.656	-0.687
		81.9	-182.531	-0.562
		82	-182.469	-0.5
		82.1	-182.687	-0.718
		82.2	-182.719	-0.75
		82.3	-182.844	-0.875
		82.4	-182.656	-0.687
		82.5	-182.781	-0.812
		82.6	-182.719	-0.75
		82.7	-182.719	-0.75
		82.8	-182.75	-0.781
		82.9	-182.875	-0.906
		83	-182.687	-0.718
		83.1	-182.687	-0.718
		83.2	-182.75	-0.781
		83.3	-182.656	-0.687
		83.4	-182.969	-1
		83.5	-182.719	-0.75
		83.6	-182.844	-0.875
		83.7	-182.719	-0.75
		83.8	-182.687	-0.718
		83.9	-182.687	-0.718
		84	-182.687	-0.718
		84.1	-182.875	-0.906
		84.2	-182.719	-0.75
		84.3	-183	-1.031
		84.4	-182.875	-0.906
		84.5	-183.063	-1.094
		84.6	-183.187	-1.218
		84.7	-183.312	-1.343
		84.8	-183.312	-1.343
		84.9	-182.969	-1
		85	-183	-1.031
		85.1	-183	-1.031
		85.2	-183	-1.031
		85.3	-183.031	-1.062
		85.4	-183	-1.031
		85.5	-183	-1.031
		85.6	-182.906	-0.937
		85.7	-182.906	-0.937
		85.8	-183.156	-1.187
		85.9	-182.75	-0.781
		86	-183.187	-1.218
		86.1	-182.938	-0.969
		86.2	-183.094	-1.125
		86.3	-182.906	-0.937
		86.4	-183	-1.031
		86.5	-182.969	-1
		86.6	-183.187	-1.218
		86.7	-183.375	-1.406
		86.8	-182.969	-1
		86.9	-183.187	-1.218
		87	-183.375	-1.406
		87.1	-183.312	-1.343
		87.2	-183.031	-1.062
		87.3	-183.25	-1.281
		87.4	-182.938	-0.969
		87.5	-183.312	-1.343
		87.6	-183.156	-1.187
		87.7	-183.5	-1.531
		87.8	-183.187	-1.218
		87.9	-183.375	-1.406
		88	-183.063	-1.094
		88.1	-183.031	-1.062
		88.2	-183.187	-1.218
		88.3	-183.125	-1.156
		88.4	-183.094	-1.125
		88.5	-182.969	-1
		88.6	-183.281	-1.312
		88.7	-183.25	-1.281
		88.8	-183.281	-1.312
		88.9	-183.094	-1.125
		89	-183.469	-1.5
		89.1	-183.5	-1.531
		89.2	-183.594	-1.625
		89.3	-183.031	-1.062
		89.4	-183.656	-1.687
		89.5	-183.594	-1.625
		89.6	-183.5	-1.531
		89.7	-183.75	-1.781
		89.8	-183.469	-1.5
		89.9	-183.25	-1.281
		90	-183.594	-1.625
		90.1	-183.438	-1.469
		90.2	-183.625	-1.656
		90.3	-183.406	-1.437
		90.4	-183.563	-1.594
		90.5	-183.406	-1.437
		90.6	-183.5	-1.531
		90.7	-183.531	-1.562
		90.8	-183.563	-1.594
		90.9	-183.469	-1.5
		91	-183.187	-1.218
		91.1	-183.5	-1.531
		91.2	-183.656	-1.687
		91.3	-183.594	-1.625
		91.4	-183.594	-1.625
		91.5	-183.625	-1.656
		91.6	-183.531	-1.562
		91.7	-183.563	-1.594
		91.8	-183.75	-1.781
		91.9	-183.906	-1.937
		92	-183.687	-1.718
		92.1	-183.563	-1.594
		92.2	-183.531	-1.562
		92.3	-183.812	-1.843
		92.4	-183.656	-1.687
		92.5	-183.594	-1.625
		92.6	-183.75	-1.781
		92.7	-183.687	-1.718
		92.8	-184.063	-2.094
		92.9	-183.906	-1.937
		93	-184	-2.031
		93.1	-183.812	-1.843
		93.2	-183.906	-1.937
		93.3	-183.75	-1.781
		93.4	-183.75	-1.781
		93.5	-184.063	-2.094
		93.6	-184.031	-2.062
		93.7	-184.187	-2.218
		93.8	-183.812	-1.843
		93.9	-183.969	-2
		94	-183.781	-1.812
		94.1	-184.125	-2.156
		94.2	-184	-2.031
		94.3	-184	-2.031
		94.4	-184	-2.031
		94.5	-184.438	-2.469
		94.6	-184	-2.031
		94.7	-184.031	-2.062
		94.8	-183.781	-1.812
		94.9	-184	-2.031
		95	-183.969	-2
		95.1	-183.656	-1.687
		95.2	-184.063	-2.094
		95.3	-184.156	-2.187
		95.4	-184	-2.031
		95.5	-184.187	-2.218
		95.6	-183.75	-1.781
		95.7	-183.812	-1.843
		95.8	-183.781	-1.812
		95.9	-183.875	-1.906
		96	-183.875	-1.906
		96.1	-183.875	-1.906
		96.2	-183.906	-1.937
		96.3	-183.969	-2
		96.4	-183.938	-1.969
		96.5	-183.719	-1.75
		96.6	-183.781	-1.812
		96.7	-184.094	-2.125
		96.8	-184.125	-2.156
		96.9	-183.969	-2
		97	-184.125	-2.156
		97.1	-184	-2.031
		97.2	-183.938	-1.969
		97.3	-183.875	-1.906
		97.4	-184.187	-2.218
		97.5	-184.344	-2.375
		97.6	-184.031	-2.062
		97.7	-184.031	-2.062
		97.8	-184.25	-2.281
		97.9	-184.406	-2.437
		98	-184.531	-2.562
		98.1	-184.156	-2.187
		98.2	-184.281	-2.312
		98.3	-184.094	-2.125
		98.4	-184.281	-2.312
		98.5	-184.156	-2.187
		98.6	-184.219	-2.25
		98.7	-184.5	-2.531
		98.8	-184.25	-2.281
		98.9	-184.281	-2.312
		99	-184.219	-2.25
		99.1	-184.531	-2.562
		99.2	-184.5	-2.531
		99.3	-184.625	-2.656
		99.4	-184.5	-2.531
		99.5	-184.375	-2.406
		99.6	-184.25	-2.281
		99.7	-184.375	-2.406
		99.8	-184.531	-2.562
		99.9	-184.406	-2.437
		100	-184.406	-2.437
		100.1	-184.312	-2.343
		100.2	-184.187	-2.218
		100.3	-184.312	-2.343
		100.4	-184.594	-2.625
		100.5	-184.687	-2.718
		100.6	-184.312	-2.343
		100.7	-184.5	-2.531
		100.8	-184.656	-2.687
		100.9	-184.531	-2.562
		101	-184.625	-2.656
		101.1	-184.156	-2.187
		101.2	-184.406	-2.437
		101.3	-184.25	-2.281
		101.4	-184.219	-2.25
		101.5	-184.344	-2.375
		101.6	-184.156	-2.187
		101.7	-184	-2.031
		101.8	-184.25	-2.281
		101.9	-184.125	-2.156
		102	-184.125	-2.156
		102.1	-184.344	-2.375
		102.2	-184.312	-2.343
		102.3	-184.344	-2.375
		102.4	-184.406	-2.437
		102.5	-184.344	-2.375
		102.6	-184.438	-2.469
		102.7	-184.406	-2.437
		102.8	-184.375	-2.406
		102.9	-184.375	-2.406
		103	-184.344	-2.375
		103.1	-184.563	-2.594
		103.2	-184.5	-2.531
		103.3	-184.25	-2.281
		103.4	-184.125	-2.156
		103.5	-184.406	-2.437
		103.6	-184.406	-2.437
		103.7	-184.25	-2.281
		103.8	-183.906	-1.937
		103.9	-184.219	-2.25
		104	-184.312	-2.343
		104.1	-184.219	-2.25
		104.2	-184.281	-2.312
		104.3	-184.187	-2.218
		104.4	-184.187	-2.218
		104.5	-184.312	-2.343
		104.6	-184.281	-2.312
		104.7	-184.125	-2.156
		104.8	-184.094	-2.125
		104.9	-184.031	-2.062
		105	-184.156	-2.187
		105.1	-184.219	-2.25
		105.2	-184.187	-2.218
		105.3	-184	-2.031
		105.4	-184.156	-2.187
		105.5	-184.031	-2.062
		105.6	-184.094	-2.125
		105.7	-183.812	-1.843
		105.8	-183.969	-2
		105.9	-184.031	-2.062
		106	-184.094	-2.125
		106.1	-184.156	-2.187
		106.2	-184.063	-2.094
		106.3	-184.312	-2.343
		106.4	-184.156	-2.187
		106.5	-184.094	-2.125
		106.6	-183.75	-1.781
		106.7	-183.969	-2
		106.8	-183.875	-1.906
		106.9	-184.063	-2.094
		107	-184.094	-2.125
		107.1	-184	-2.031
		107.2	-184.125	-2.156
		107.3	-183.969	-2
		107.4	-183.812	-1.843
		107.5	-183.781	-1.812
		107.6	-183.719	-1.75
		107.7	-183.969	-2
		107.8	-183.812	-1.843
		107.9	-183.875	-1.906
		108	-183.781	-1.812
		108.1	-183.719	-1.75
		108.2	-183.656	-1.687
		108.3	-183.594	-1.625
		108.4	-183.812	-1.843
		108.5	-183.594	-1.625
		108.6	-183.719	-1.75
		108.7	-183.75	-1.781
		108.8	-183.812	-1.843
		108.9	-183.969	-2
		109	-183.812	-1.843
		109.1	-183.969	-2
		109.2	-183.781	-1.812
		109.3	-183.781	-1.812
		109.4	-183.969	-2
		109.5	-183.812	-1.843
		109.6	-183.687	-1.718
		109.7	-183.812	-1.843
		109.8	-183.781	-1.812
		109.9	-183.719	-1.75
		110	-183.812	-1.843
		110.1	-183.812	-1.843
		110.2	-183.594	-1.625
		110.3	-183.656	-1.687
		110.4	-183.531	-1.562
		110.5	-183.531	-1.562
		110.6	-183.438	-1.469
		110.7	-183.469	-1.5
		110.8	-183.406	-1.437
		110.9	-183.75	-1.781
		111	-183.594	-1.625
		111.1	-183.656	-1.687
		111.2	-183.5	-1.531
		111.3	-183.531	-1.562
		111.4	-183.594	-1.625
		111.5	-183.531	-1.562
		111.6	-183.469	-1.5
		111.7	-183.375	-1.406
		111.8	-183.187	-1.218
		111.9	-183.375	-1.406
		112	-183.531	-1.562
		112.1	-183.281	-1.312
		112.2	-183.438	-1.469
		112.3	-183.5	-1.531
		112.4	-183.344	-1.375
		112.5	-183.281	-1.312
		112.6	-183.281	-1.312
		112.7	-183.469	-1.5
		112.8	-183.281	-1.312
		112.9	-183.312	-1.343
		113	-183.187	-1.218
		113.1	-183.281	-1.312
		113.2	-183.094	-1.125
		113.3	-182.938	-0.969
		113.4	-183.187	-1.218
		113.5	-183.125	-1.156
		113.6	-182.969	-1
		113.7	-183.406	-1.437
		113.8	-182.969	-1
		113.9	-182.969	-1
		114	-183.063	-1.094
		114.1	-183	-1.031
		114.2	-183.156	-1.187
		114.3	-183.156	-1.187
		114.4	-183.125	-1.156
		114.5	-183.094	-1.125
		114.6	-182.844	-0.875
		114.7	-182.781	-0.812
		114.8	-182.656	-0.687
		114.9	-182.813	-0.844
		115	-182.531	-0.562
		115.1	-182.719	-0.75
		115.2	-182.938	-0.969
		115.3	-182.781	-0.812
		115.4	-182.813	-0.844
		115.5	-182.906	-0.937
		115.6	-183	-1.031
		115.7	-182.625	-0.656
		115.8	-182.813	-0.844
		115.9	-182.531	-0.562
		116	-182.531	-0.562
		116.1	-182.656	-0.687
		116.2	-182.75	-0.781
		116.3	-182.594	-0.625
		116.4	-182.531	-0.562
		116.5	-182.625	-0.656
		116.6	-182.813	-0.844
		116.7	-182.719	-0.75
		116.8	-182.75	-0.781
		116.9	-182.625	-0.656
		117	-182.406	-0.437
		117.1	-182.656	-0.687
		117.2	-182.438	-0.469
		117.3	-182.375	-0.406
		117.4	-182.313	-0.344
		117.5	-182.438	-0.469
		117.6	-182.469	-0.5
		117.7	-182.406	-0.437
		117.8	-182.375	-0.406
		117.9	-182.406	-0.437
		118	-182.313	-0.344
		118.1	-182.062	-0.093
		118.2	-182.219	-0.25
		118.3	-182.062	-0.093
		118.4	-182.187	-0.218
		118.5	-182.281	-0.312
		118.6	-182.313	-0.344
		118.7	-182.219	-0.25
		118.8	-182.281	-0.312
		118.9	-182.375	-0.406
		119	-182.094	-0.125
		119.1	-181.969	0
		119.2	-181.781	0.188
		119.3	-181.844	0.125
		119.4	-181.844	0.125
		119.5	-181.687	0.282
		119.6	-181.781	0.188
		119.7	-181.906	0.063
		119.8	-181.906	0.063
		119.9	-181.75	0.219
		120	-181.562	0.407
		120.1	-181.5	0.469
		120.2	-181.844	0.125
		120.3	-181.469	0.5
		120.4	-181.469	0.5
		120.5	-181.625	0.344
		120.6	-181.5	0.469
		120.7	-181.594	0.375
		120.8	-181.5	0.469
		120.9	-181.406	0.563
		121	-181.531	0.438
		121.1	-181.562	0.407
		121.2	-181.5	0.469
		121.3	-181.656	0.313
		121.4	-181.469	0.5
		121.5	-181.5	0.469
		121.6	-181.438	0.531
		121.7	-181.344	0.625
		121.8	-181.375	0.594
		121.9	-181.656	0.313
		122	-181.344	0.625
		122.1	-181.344	0.625
		122.2	-181.344	0.625
		122.3	-181.25	0.719
		122.4	-181.5	0.469
		122.5	-181.469	0.5
		122.6	-181.375	0.594
		122.7	-181.406	0.563
		122.8	-181.406	0.563
		122.9	-181.156	0.813
		123	-181.5	0.469
		123.1	-181	0.969
		123.2	-181.187	0.782
		123.3	-181.094	0.875
		123.4	-181.094	0.875
		123.5	-180.844	1.125
		123.6	-180.844	1.125
		123.7	-180.813	1.156
		123.8	-180.813	1.156
		123.9	-180.844	1.125
		124	-180.969	1
		124.1	-180.656	1.313
		124.2	-180.875	1.094
		124.3	-180.562	1.407
		124.4	-180.719	1.25
		124.5	-180.594	1.375
		124.6	-180.656	1.313
		124.7	-180.719	1.25
		124.8	-180.562	1.407
		124.9	-180.625	1.344
		125	-180.969	1
		125.1	-180.594	1.375
		125.2	-180.719	1.25
		125.3	-180.469	1.5
		125.4	-180.813	1.156
		125.5	-180.531	1.438
		125.6	-180.313	1.656
		125.7	-180.531	1.438
		125.8	-180.5	1.469
		125.9	-180.344	1.625
		126	-180.531	1.438
		126.1	-180.656	1.313
		126.2	-180.313	1.656
		126.3	-180.219	1.75
		126.4	-180.469	1.5
		126.5	-180.531	1.438
		126.6	-180.531	1.438
		126.7	-180.562	1.407
		126.8	-180.344	1.625
		126.9	-180.531	1.438
		127	-180.187	1.782
		127.1	-180.406	1.563
		127.2	-180.562	1.407
		127.3	-180.25	1.719
		127.4	-180.531	1.438
		127.5	-180.5	1.469
		127.6	-180.5	1.469
		127.7	-180.375	1.594
		127.8	-180.406	1.563
		127.9	-180.406	1.563
		128	-180.219	1.75
		128.1	-180.281	1.688
		128.2	-180.156	1.813
		128.3	-180.094	1.875
		128.4	-180.344	1.625
		128.5	-180.219	1.75
		128.6	-180.094	1.875
		128.7	-180.344	1.625
		128.8	-180.281	1.688
		128.9	-180.281	1.688
		129	-180.031	1.938
		129.1	-180.094	1.875
		129.2	-180.094	1.875
		129.3	-180.313	1.656
		129.4	-180.125	1.844
		129.5	-180.313	1.656
		129.6	-180.313	1.656
		129.7	-180.031	1.938
		129.8	-180.313	1.656
		129.9	-180.156	1.813
		130	-180.125	1.844
		130.1	-180.125	1.844
		130.2	-180.219	1.75
		130.3	-180.125	1.844
		130.4	-180.375	1.594
		130.5	-180.094	1.875
		130.6	-180.187	1.782
		130.7	-180.094	1.875
		130.8	-180.156	1.813
		130.9	-180.219	1.75
		131	-179.875	2.094
		131.1	-180.031	1.938
		131.2	-180	1.969
		131.3	-179.938	2.031
		131.4	-179.813	2.156
		131.5	-179.969	2
		131.6	-179.844	2.125
		131.7	-179.75	2.219
		131.8	-179.75	2.219
		131.9	-179.906	2.063
		132	-179.969	2
		132.1	-179.969	2
		132.2	-179.844	2.125
		132.3	-179.844	2.125
		132.4	-179.781	2.188
		132.5	-179.531	2.438
		132.6	-179.813	2.156
		132.7	-179.562	2.407
		132.8	-179.938	2.031
		132.9	-179.813	2.156
		133	-179.656	2.313
		133.1	-179.469	2.5
		133.2	-179.344	2.625
		133.3	-179.625	2.344
		133.4	-179.562	2.407
		133.5	-179.5	2.469
		133.6	-179.688	2.281
		133.7	-179.375	2.594
		133.8	-179.375	2.594
		133.9	-179.469	2.5
		134	-179.281	2.688
		134.1	-179.281	2.688
		134.2	-179.688	2.281
		134.3	-179.375	2.594
		134.4	-179.344	2.625
		134.5	-179.219	2.75
		134.6	-179.344	2.625
		134.7	-179.219	2.75
		134.8	-179.313	2.656
		134.9	-179.406	2.563
		135	-179.281	2.688
		135.1	-179.219	2.75
		135.2	-179.531	2.438
		135.3	-179.5	2.469
		135.4	-179.281	2.688
		135.5	-179.156	2.813
		135.6	-179.031	2.938
		135.7	-179.156	2.813
		135.8	-179.219	2.75
		135.9	-179.281	2.688
		136	-179.25	2.719
		136.1	-179.344	2.625
		136.2	-179.094	2.875
		136.3	-179.344	2.625
		136.4	-179.125	2.844
		136.5	-179.156	2.813
		136.6	-179	2.969
		136.7	-179.031	2.938
		136.8	-179.219	2.75
		136.9	-179.156	2.813
		137	-179.062	2.907
		137.1	-179.094	2.875
		137.2	-179.094	2.875
		137.3	-179.219	2.75
		137.4	-178.937	3.032
		137.5	-179.062	2.907
		137.6	-178.906	3.063
		137.7	-178.937	3.032
		137.8	-179.125	2.844
		137.9	-178.906	3.063
		138	-179	2.969
		138.1	-178.937	3.032
		138.2	-178.875	3.094
		138.3	-178.844	3.125
		138.4	-179.156	2.813
		138.5	-178.875	3.094
		138.6	-178.844	3.125
		138.7	-178.594	3.375
		138.8	-178.719	3.25
		138.9	-178.688	3.281
		139	-178.625	3.344
		139.1	-178.719	3.25
		139.2	-178.719	3.25
		139.3	-178.656	3.313
		139.4	-178.531	3.438
		139.5	-178.5	3.469
		139.6	-178.562	3.407
		139.7	-178.5	3.469
		139.8	-178.562	3.407
		139.9	-178.594	3.375
		140	-178.5	3.469
		140.1	-178.531	3.438
		140.2	-178.531	3.438
		140.3	-178.688	3.281
		140.4	-178.719	3.25
		140.5	-178.844	3.125
		140.6	-178.688	3.281
		140.7	-178.594	3.375
		140.8	-178.5	3.469
		140.9	-178.313	3.656
		141	-178.25	3.719
		141.1	-178.437	3.532
		141.2	-178.219	3.75
		141.3	-178.25	3.719
		141.4	-178.031	3.938
		141.5	-178.125	3.844
		141.6	-178.062	3.907
		141.7	-178.219	3.75
		141.8	-178.281	3.688
		141.9	-178.25	3.719
		142	-178.062	3.907
		142.1	-178.031	3.938
		142.2	-178.031	3.938
		142.3	-177.875	4.094
		142.4	-177.75	4.219
		142.5	-177.781	4.188
		142.6	-177.875	4.094
		142.7	-177.875	4.094
		142.8	-177.969	4
		142.9	-177.688	4.281
		143	-177.656	4.313
		143.1	-177.562	4.407
		143.2	-177.562	4.407
		143.3	-177.656	4.313
		143.4	-177.625	4.344
		143.5	-177.594	4.375
		143.6	-177.625	4.344
		143.7	-177.781	4.188
		143.8	-177.875	4.094
		143.9	-177.844	4.125
		144	-177.781	4.188
		144.1	-177.875	4.094
		144.2	-177.781	4.188
		144.3	-177.688	4.281
		144.4	-177.562	4.407
		144.5	-177.562	4.407
		144.6	-177.781	4.188
		144.7	-177.719	4.25
		144.8	-177.813	4.156
		144.9	-177.594	4.375
		145	-177.406	4.563
		145.1	-177.375	4.594
		145.2	-177.656	4.313
		145.3	-177.781	4.188
		145.4	-177.688	4.281
		145.5	-177.594	4.375
		145.6	-177.437	4.532
		145.7	-177.406	4.563
		145.8	-177.437	4.532
		145.9	-177.5	4.469
		146	-177.656	4.313
		146.1	-177.656	4.313
		146.2	-177.375	4.594
		146.3	-177.344	4.625
		146.4	-177.813	4.156
		146.5	-177.5	4.469
		146.6	-177.656	4.313
		146.7	-177.344	4.625
		146.8	-177.281	4.688
		146.9	-177.344	4.625
		147	-177.375	4.594
		147.1	-177.25	4.719
		147.2	-177.156	4.813
		147.3	-177.313	4.656
		147.4	-177.125	4.844
		147.5	-177.281	4.688
		147.6	-177.406	4.563
		147.7	-177.281	4.688
		147.8	-177.125	4.844
		147.9	-177.219	4.75
		148	-176.844	5.125
		148.1	-177.094	4.875
		148.2	-177	4.969
		148.3	-177.188	4.781
		148.4	-177.125	4.844
		148.5	-177.219	4.75
		148.6	-177.188	4.781
		148.7	-177.25	4.719
		148.8	-177.281	4.688
		148.9	-177.062	4.907
		149	-176.969	5
		149.1	-177.156	4.813
		149.2	-177.469	4.5
		149.3	-177.156	4.813
		149.4	-176.969	5
		149.5	-177.031	4.938
		149.6	-177.125	4.844
		149.7	-176.969	5
		149.8	-177	4.969
		149.9	-176.844	5.125
		150	-177	4.969
		150.1	-177	4.969
		150.2	-176.844	5.125
		150.3	-176.719	5.25
		150.4	-176.719	5.25
		150.5	-176.781	5.188
		150.6	-176.75	5.219
		150.7	-176.781	5.188
		150.8	-176.719	5.25
		150.9	-176.75	5.219
		151	-176.781	5.188
		151.1	-176.75	5.219
		151.2	-176.688	5.281
		151.3	-176.656	5.313
		151.4	-176.625	5.344
		151.5	-176.719	5.25
		151.6	-176.844	5.125
		151.7	-176.594	5.375
		151.8	-176.813	5.156
		151.9	-176.688	5.281
		152	-176.563	5.406
		152.1	-176.688	5.281
		152.2	-176.5	5.469
		152.3	-176.813	5.156
		152.4	-176.594	5.375
		152.5	-176.594	5.375
		152.6	-176.219	5.75
		152.7	-176.437	5.532
		152.8	-176.5	5.469
		152.9	-176.219	5.75
		153	-176.656	5.313
		153.1	-176.531	5.438
		153.2	-176.312	5.657
		153.3	-176.344	5.625
		153.4	-176.312	5.657
		153.5	-176.219	5.75
		153.6	-176.375	5.594
		153.7	-176.063	5.906
		153.8	-176.406	5.563
		153.9	-176.656	5.313
		154	-176.375	5.594
		154.1	-176.375	5.594
		154.2	-176.25	5.719
		154.3	-176.188	5.781
		154.4	-175.937	6.032
		154.5	-176.094	5.875
		154.6	-176.156	5.813
		154.7	-176.094	5.875
		154.8	-176.344	5.625
		154.9	-176.375	5.594
		155	-176.125	5.844
		155.1	-176.094	5.875
		155.2	-175.844	6.125
		155.3	-176.031	5.938
		155.4	-176.094	5.875
		155.5	-175.906	6.063
		155.6	-176.063	5.906
		155.7	-175.812	6.157
		155.8	-175.875	6.094
		155.9	-176.094	5.875
		156	-175.812	6.157
		156.1	-176.031	5.938
		156.2	-175.812	6.157
		156.3	-175.812	6.157
		156.4	-175.875	6.094
		156.5	-175.719	6.25
		156.6	-175.937	6.032
		156.7	-175.844	6.125
		156.8	-175.875	6.094
		156.9	-175.844	6.125
		157	-175.875	6.094
		157.1	-175.719	6.25
		157.2	-175.719	6.25
		157.3	-175.688	6.281
		157.4	-175.563	6.406
		157.5	-175.812	6.157
		157.6	-175.469	6.5
		157.7	-175.688	6.281
		157.8	-175.594	6.375
		157.9	-175.719	6.25
		158	-175.719	6.25
		158.1	-175.719	6.25
		158.2	-175.75	6.219
		158.3	-175.781	6.188
		158.4	-175.688	6.281
		158.5	-175.375	6.594
		158.6	-175.563	6.406
		158.7	-175.469	6.5
		158.8	-175.719	6.25
		158.9	-175.469	6.5
		159	-175.312	6.657
		159.1	-175.437	6.532
		159.2	-175.312	6.657
		159.3	-175.344	6.625
		159.4	-175.437	6.532
		159.5	-175.125	6.844
		159.6	-175.125	6.844
		159.7	-175.219	6.75
		159.8	-175.219	6.75
		159.9	-175.219	6.75
		160	-175.125	6.844
		160.1	-175.156	6.813
		160.2	-175.188	6.781
		160.3	-175.125	6.844
		160.4	-175.063	6.906
		160.5	-175	6.969
		160.6	-175.094	6.875
		160.7	-175.063	6.906
		160.8	-174.937	7.032
		160.9	-175.094	6.875
		161	-175.125	6.844
		161.1	-175	6.969
		161.2	-175.125	6.844
		161.3	-174.844	7.125
		161.4	-175.156	6.813
		161.5	-175.063	6.906
		161.6	-175.156	6.813
		161.7	-174.937	7.032
		161.8	-174.969	7
		161.9	-174.875	7.094
		162	-175.094	6.875
		162.1	-175.094	6.875
		162.2	-174.781	7.188
		162.3	-175.063	6.906
		162.4	-174.812	7.157
		162.5	-175	6.969
		162.6	-174.812	7.157
		162.7	-175	6.969
		162.8	-175.156	6.813
		162.9	-174.875	7.094
		163	-174.875	7.094
		163.1	-174.844	7.125
		163.2	-174.625	7.344
		163.3	-174.812	7.157
		163.4	-174.688	7.281
		163.5	-174.781	7.188
		163.6	-174.656	7.313
		163.7	-174.344	7.625
		163.8	-174.719	7.25
		163.9	-174.75	7.219
		164	-174.688	7.281
		164.1	-174.75	7.219
		164.2	-174.531	7.438
		164.3	-174.594	7.375
		164.4	-174.688	7.281
		164.5	-174.563	7.406
		164.6	-174.312	7.657
		164.7	-174.437	7.532
		164.8	-174.5	7.469
		164.9	-174.469	7.5
		165	-174.531	7.438
		165.1	-174.719	7.25
		165.2	-174.5	7.469
		165.3	-174.5	7.469
		165.4	-174.563	7.406
		165.5	-174.375	7.594
		165.6	-174.531	7.438
		165.7	-174.563	7.406
		165.8	-174.469	7.5
		165.9	-174.656	7.313
		166	-174.719	7.25
		166.1	-174.312	7.657
		166.2	-174.812	7.157
		166.3	-174.688	7.281
		166.4	-174.563	7.406
		166.5	-174.625	7.344
		166.6	-174.375	7.594
		166.7	-174.281	7.688
		166.8	-174.437	7.532
		166.9	-174.312	7.657
		167	-174.188	7.781
		167.1	-174.25	7.719
		167.2	-174.469	7.5
		167.3	-174.5	7.469
		167.4	-174.5	7.469
		167.5	-174.375	7.594
		167.6	-174.312	7.657
		167.7	-174.094	7.875
		167.8	-174.312	7.657
		167.9	-174.281	7.688
		168	-174.312	7.657
		168.1	-174.156	7.813
		168.2	-174.219	7.75
		168.3	-174.219	7.75
		168.4	-174.156	7.813
		168.5	-174.156	7.813
		168.6	-173.969	8
		168.7	-173.75	8.219
		168.8	-174.188	7.781
		168.9	-174.25	7.719
		169	-174.219	7.75
		169.1	-174.031	7.938
		169.2	-174.031	7.938
		169.3	-173.906	8.063
		169.4	-174	7.969
		169.5	-174	7.969
		169.6	-174.25	7.719
		169.7	-174.125	7.844
		169.8	-174.188	7.781
		169.9	-173.937	8.032
		170	-174.031	7.938
		170.1	-174.031	7.938
		170.2	-174.031	7.938
		170.3	-173.906	8.063
		170.4	-173.656	8.313
		170.5	-173.906	8.063
		170.6	-174.031	7.938
		170.7	-173.969	8
		170.8	-173.906	8.063
		170.9	-173.719	8.25
		171	-173.75	8.219
		171.1	-173.937	8.032
		171.2	-173.812	8.157
		171.3	-173.625	8.344
		171.4	-173.625	8.344
		171.5	-173.688	8.281
		171.6	-173.656	8.313
		171.7	-173.875	8.094
		171.8	-173.719	8.25
		171.9	-173.5	8.469
		172	-173.937	8.032
		172.1	-173.594	8.375
		172.2	-173.563	8.406
		172.3	-173.563	8.406
		172.4	-173.656	8.313
		172.5	-173.719	8.25
		172.6	-173.469	8.5
		172.7	-173.469	8.5
		172.8	-173.719	8.25
		172.9	-173.375	8.594
		173	-173.281	8.688
		173.1	-173.5	8.469
		173.2	-173.469	8.5
		173.3	-173.719	8.25
		173.4	-173.219	8.75
		173.5	-173.438	8.531
		173.6	-173.469	8.5
		173.7	-173.25	8.719
		173.8	-173.312	8.657
		173.9	-173.469	8.5
		174	-173.531	8.438
		174.1	-173.375	8.594
		174.2	-173.531	8.438
		174.3	-173.281	8.688
		174.4	-173.406	8.563
		174.5	-173.406	8.563
		174.6	-173.063	8.906
		174.7	-173.344	8.625
		174.8	-173.344	8.625
		174.9	-173.406	8.563
		175	-173.344	8.625
		175.1	-173.094	8.875
		175.2	-173.125	8.844
		175.3	-173.187	8.782
		175.4	-173.125	8.844
		175.5	-173.219	8.75
		175.6	-173.281	8.688
		175.7	-173.187	8.782
		175.8	-173.125	8.844
		175.9	-173.063	8.906
		176	-173.312	8.657
		176.1	-173.25	8.719
		176.2	-173.031	8.938
		176.3	-173.187	8.782
		176.4	-173.187	8.782
		176.5	-173.312	8.657
		176.6	-173.094	8.875
		176.7	-173.219	8.75
		176.8	-173.125	8.844
		176.9	-172.969	9
		177	-173	8.969
		177.1	-172.812	9.157
		177.2	-172.938	9.031
		177.3	-172.875	9.094
		177.4	-172.875	9.094
		177.5	-172.531	9.438
		177.6	-172.687	9.282
		177.7	-172.656	9.313
		177.8	-173	8.969
		177.9	-172.969	9
		178	-173	8.969
		178.1	-172.719	9.25
		178.2	-172.844	9.125
		178.3	-172.625	9.344
		178.4	-172.719	9.25
		178.5	-172.812	9.157
		178.6	-172.719	9.25
		178.7	-172.687	9.282
		178.8	-172.719	9.25
		178.9	-172.719	9.25
		179	-172.563	9.406
		179.1	-172.781	9.188
		179.2	-172.938	9.031
		179.3	-172.531	9.438
		179.4	-172.656	9.313
		179.5	-172.719	9.25
		179.6	-172.375	9.594
		179.7	-172.531	9.438
		179.8	-172.312	9.657
		179.9	-172.563	9.406
		180	-172.438	9.531
		180.1	-172.687	9.282
		180.2	-172.625	9.344
		180.3	-172.406	9.563
		180.4	-172.469	9.5
		180.5	-172.469	9.5
		180.6	-172.25	9.719
		180.7	-172.281	9.688
		180.8	-172.344	9.625
		180.9	-172.281	9.688
		181	-172.438	9.531
		181.1	-172.406	9.563
		181.2	-172.094	9.875
		181.3	-172.25	9.719
		181.4	-172.531	9.438
		181.5	-172.219	9.75
		181.6	-172.281	9.688
		181.7	-172.438	9.531
		181.8	-172.312	9.657
		181.9	-172.312	9.657
		182	-172.312	9.657
		182.1	-172.406	9.563
		182.2	-172.25	9.719
		182.3	-172.063	9.906
		182.4	-172.219	9.75
		182.5	-172.219	9.75
		182.6	-171.938	10.031
		182.7	-171.906	10.063
		182.8	-172.219	9.75
		182.9	-172.156	9.813
		183	-171.844	10.125
		183.1	-172.031	9.938
		183.2	-172.125	9.844
		183.3	-171.969	10
		183.4	-172.156	9.813
		183.5	-171.969	10
		183.6	-171.719	10.25
		183.7	-171.906	10.063
		183.8	-171.906	10.063
		183.9	-171.938	10.031
		184	-171.75	10.219
		184.1	-171.969	10
		184.2	-171.844	10.125
		184.3	-172	9.969
		184.4	-172	9.969
		184.5	-171.781	10.188
		184.6	-171.906	10.063
		184.7	-171.438	10.531
		184.8	-171.531	10.438
		184.9	-171.438	10.531
		185	-171.375	10.594
		185.1	-171.5	10.469
		185.2	-171.063	10.906
		185.3	-171.156	10.813
		185.4	-171.5	10.469
		185.5	-171.125	10.844
		185.6	-171.125	10.844
		185.7	-171.156	10.813
		185.8	-171.031	10.938
		185.9	-171.125	10.844
		186	-170.969	11
		186.1	-170.844	11.125
		186.2	-170.938	11.031
		186.3	-170.938	11.031
		186.4	-170.812	11.157
		186.5	-170.875	11.094
		186.6	-170.844	11.125
		186.7	-170.781	11.188
		186.8	-170.906	11.063
		186.9	-170.812	11.157
		187	-170.75	11.219
		187.1	-170.656	11.313
		187.2	-170.75	11.219
		187.3	-170.594	11.375
		187.4	-170.781	11.188
		187.5	-170.719	11.25
		187.6	-170.687	11.282
		187.7	-170.75	11.219
		187.8	-170.687	11.282
		187.9	-170.594	11.375
		188	-170.875	11.094
		188.1	-170.812	11.157
		188.2	-170.594	11.375
		188.3	-171	10.969
		188.4	-170.812	11.157
		188.5	-170.812	11.157
		188.6	-170.844	11.125
		188.7	-170.719	11.25
		188.8	-170.687	11.282
		188.9	-170.687	11.282
		189	-170.687	11.282
		189.1	-170.656	11.313
		189.2	-170.719	11.25
		189.3	-170.656	11.313
		189.4	-170.656	11.313
		189.5	-170.75	11.219
		189.6	-170.844	11.125
		189.7	-170.75	11.219
		189.8	-170.563	11.406
		189.9	-170.687	11.282
		190	-170.531	11.438
		190.1	-170.844	11.125
		190.2	-170.875	11.094
		190.3	-170.469	11.5
		190.4	-170.594	11.375
		190.5	-170.656	11.313
		190.6	-170.656	11.313
		190.7	-170.594	11.375
		190.8	-170.531	11.438
		190.9	-170.594	11.375
		191	-170.406	11.563
		191.1	-170.719	11.25
		191.2	-170.719	11.25
		191.3	-170.438	11.531
		191.4	-170.5	11.469
		191.5	-170.344	11.625
		191.6	-170.5	11.469
		191.7	-170.594	11.375
		191.8	-170.469	11.5
		191.9	-170.531	11.438
		192	-170.5	11.469
		192.1	-170.375	11.594
		192.2	-170.469	11.5
		192.3	-170.531	11.438
		192.4	-170.438	11.531
		192.5	-170.406	11.563
		192.6	-170.406	11.563
		192.7	-170.594	11.375
		192.8	-170.563	11.406
		192.9	-170.344	11.625
		193	-170.219	11.75
		193.1	-170.469	11.5
		193.2	-170.469	11.5
		193.3	-170.375	11.594
		193.4	-170.344	11.625
		193.5	-170.469	11.5
		193.6	-170.406	11.563
		193.7	-170.25	11.719
		193.8	-170.25	11.719
		193.9	-170.5	11.469
		194	-170.125	11.844
		194.1	-170.219	11.75
		194.2	-170.031	11.938
		194.3	-170.313	11.656
		194.4	-170.062	11.907
		194.5	-170.187	11.782
		194.6	-170.25	11.719
		194.7	-170.438	11.531
		194.8	-170.313	11.656
		194.9	-170.187	11.782
		195	-169.938	12.031
		195.1	-170.375	11.594
		195.2	-170.031	11.938
		195.3	-170.219	11.75
		195.4	-170.25	11.719
		195.5	-170.219	11.75
		195.6	-170.25	11.719
		195.7	-170.156	11.813
		195.8	-170.5	11.469
		195.9	-170.219	11.75
		196	-170.438	11.531
		196.1	-169.938	12.031
		196.2	-170.031	11.938
		196.3	-170.219	11.75
		196.4	-170.156	11.813
		196.5	-170.406	11.563
		196.6	-170.219	11.75
		196.7	-170.062	11.907
		196.8	-169.938	12.031
		196.9	-170.125	11.844
		197	-170.156	11.813
		197.1	-170.031	11.938
		197.2	-170.125	11.844
		197.3	-169.938	12.031
		197.4	-169.813	12.156
		197.5	-170.031	11.938
		197.6	-169.781	12.188
		197.7	-170.125	11.844
		197.8	-170.219	11.75
		197.9	-169.687	12.282
		198	-169.906	12.063
		198.1	-169.687	12.282
		198.2	-169.813	12.156
		198.3	-169.844	12.125
		198.4	-169.875	12.094
		198.5	-169.906	12.063
		198.6	-169.625	12.344
		198.7	-169.781	12.188
		198.8	-169.75	12.219
		198.9	-169.656	12.313
		199	-169.844	12.125
		199.1	-169.687	12.282
		199.2	-169.687	12.282
		199.3	-169.656	12.313
		199.4	-169.656	12.313
		199.5	-169.687	12.282
[truncated: 19,737 more rows]
